# Supplementary material for: A Meta-Transcriptomics Survey Reveals Changes in the Microbiota of the Chinese Mitten Crab Eriocheir sinensis Infected with Hepatopancreatic Necrosis Disease
Source: Front Microbiol. 2017 Apr 26;8:732. doi: 10.3389/fmicb.2017.00732 (PMC5405120; doi:10.3389/fmicb.2017.00732)
Supplement: Table S1 — Statistics for sequencing data. [file Table1.XLSX]

## Sheet: S1
Table S1. Statistics for sequencing data
Sample	Raw reads	Raw bases(bp)	Clean reads	Clean bases(bp)	Percent in raw reads(%)	Percent in raw bases(%)	Non-rRNA reads	Non-rRNA bases(bp)	Percent in raw reads(%)	Percent in raw bases(%)
HPND 01#	51044706	7707750606	46933994	6539308888	91.9468	84.8407	34589370	4834149425	67.7629	62.718
HPND 02#	56087180	8413077000	51863148	7605170510	92.4688	90.397	20251744	2955035634	36.1076	35.1243
Healthy 01#	36461600	5505701600	32913628	4515655225	90.2693	82.0178	25710552	3542188282	70.5141	64.3367
Healthy 02#	51558580	7733787000	45935188	6641735731	89.0932	85.8795	26926624	3896635081	52.2253	50.3846
