# Supplementary material for: A Meta-Transcriptomics Survey Reveals Changes in the Microbiota of the Chinese Mitten Crab Eriocheir sinensis Infected with Hepatopancreatic Necrosis Disease
Source: Front Microbiol. 2017 Apr 26;8:732. doi: 10.3389/fmicb.2017.00732 (PMC5405120; doi:10.3389/fmicb.2017.00732)
Supplement: Table S2 — Statistics of assembly result. [file Table2.XLSX]

## Sheet: Sheet1
Table S2 Statistics of assembly result
#Sample	total assembly transcripts	N50(bp)	N90(bp)	Max(bp)	Min(bp)
HPND 01#	28394	1613	427	18956	300
HPND 02#	33450	1078	365	17711	300
Healthy 01#	29091	1589	420	15514	300
Healthy 02#	72028	912	341	15730	300
