# Supplementary material for: A Meta-Transcriptomics Survey Reveals Changes in the Microbiota of the Chinese Mitten Crab Eriocheir sinensis Infected with Hepatopancreatic Necrosis Disease
Source: Front Microbiol. 2017 Apr 26;8:732. doi: 10.3389/fmicb.2017.00732 (PMC5405120; doi:10.3389/fmicb.2017.00732)
Supplement: Table S3 — Gene expression level in different samples. [file Table3.XLSX]

## Sheet: Table S3-gene expression level
Table S3 gene expression level in different samples
Gene	HPND 01#	HPND 02#	Healthy 01#	Healthy 02#
comp28197_c0_seq2.533.1802.minus.B2	20.236	21.952	12.74	9.807
comp82486_c0_seq1.1.861.minus.B3	4.582	8.325	10.323	13.66
comp76030_c0_seq1.3.245.plus.A1	0	2.132	0	0
comp41004_c0_seq1.784.1050.plus.A3	136.256	52.801	129.633	38.566
comp22754_c0_seq1.32.763.minus.A1	7.873	4.793	1.984	0.338
comp41042_c0_seq1.1.806.minus.A3	2.553	11.527	2.658	6.948
comp138065_c0_seq1.1.305.minus.B2	1.123	0	2.86	1.025
comp106590_c0_seq1.1.373.minus.A3	0	11.04	0	0.777
comp114360_c0_seq1.77.577.plus.B3	0	0	0	9.584
comp39234_c0_seq1.1.393.minus.A3	1.599	2.047	0	0
comp20446_c0_seq1.1.1147.minus.A1	11.364	7.54	0.982	2.152
comp24692_c0_seq4.110.706.plus.A1	5.597	2.683	1.329	2.012
comp264869_c0_seq1.1.349.minus.B3	0	0	0	3.413
comp84841_c0_seq1.1.401.minus.A1	11.979	2.004	1.011	0
comp6321_c0_seq1.23.1447.minus.A1	12.409	19.873	13.693	61.842
comp90844_c0_seq1.56.355.minus.A1	5.843	0	4.458	0
comp90547_c0_seq1.1.635.minus.B3	1.845	0	2.08	6.368
comp21019_c0_seq1.45.947.plus.A1	105.379	87.585	87.966	115.724
comp27255_c0_seq1.510.1359.minus.B2	5.982	4.433	11.324	8.495
comp25974_c0_seq1.169.1164.plus.A1	1311.08	1523.37	2119.1	1884.06
comp26023_c0_seq1.131.433.minus.A3	0	2.991	0	1.057
comp1041_c0_seq1.1.396.minus.B2	2.414	8.113	6.124	4.292
comp195368_c0_seq1.46.1035.plus.B3	5.367	4.422	7.107	7.655
comp133546_c0_seq1.1.394.minus.B2	2.553	3.394	5.97	0.72
comp220202_c0_seq1.13.510.plus.B3	0	0	0	4.827
comp14446_c0_seq1.1.335.minus.B2	1	1.283	1.271	0
comp25500_c0_seq2.404.1955.minus.A1	371.355	573.414	98.982	39.445
comp9720_c0_seq1.1.853.minus.B2	4.29	3.192	7.906	9.833
comp97660_c0_seq2.1.1597.minus.B3	2.537	6.055	6.808	11.068
comp24313_c0_seq1.1.281.minus.A1	8.919	31.708	6.481	51.869
comp160636_c0_seq1.451.930.minus.B3	0	0	0	3.369
comp266431_c0_seq1.1.386.minus.B3	3.152	3.744	6.307	3.694
comp48109_c0_seq1.1.310.minus.B3	0	2.863	0	3.031
comp48090_c0_seq1.356.2269.minus.A1	20.144	21.687	40.492	18.054
comp129209_c0_seq1.1.344.minus.B3	2.906	0	2.465	7.865
comp11450_c0_seq1.1.1325.minus.A1	12.363	1.972	4.93	7.292
comp22567_c0_seq1.237.1118.plus.A1	7.689	9.682	10.891	8.444
comp13977_c0_seq1.52.426.plus.A1	1.738	2.206	2.205	2.331
comp25564_c0_seq1.234.1763.plus.A1	53.989	9.099	4.458	0.446
comp24889_c0_seq1.22.1467.minus.A1	25.372	30.128	34.763	20.55
comp228075_c0_seq1.1.543.minus.B3	0	0	0	6.222
comp32148_c0_seq1.22.369.plus.A3	9.595	22.037	10.958	15.539
comp76740_c0_seq1.1.331.minus.B3	0	2.609	5.161	8.272
comp92130_c0_seq1.145.398.minus.A1	4.413	0	3.746	0
comp25433_c0_seq1.22.588.plus.B2	2.107	3.245	5.999	3.655
comp261618_c0_seq1.10.330.plus.B3	0	0	0	3.878
comp131688_c0_seq1.423.1217.minus.B3	0	0	1.358	6.133
comp295570_c0_seq1.45.485.minus.B3	1.43	3.553	1.801	3.133
comp24587_c0_seq1.201.534.minus.A1	17.084	14.147	38.268	29.943
comp15961_c0_seq1.746.1364.minus.B2	1313.98	782.138	1195.37	435.511
comp12636_c0_seq1.6.266.plus.A1	2.906	0	0	0
comp409172_c0_seq1.1.342.minus.B3	0	0	0	1.745
comp102696_c0_seq1.1.453.minus.B2	10.933	11.071	6.924	3.598
comp221689_c0_seq1.1.315.minus.A3	6.305	0	2.292	1.388
comp98082_c0_seq2.1.1533.minus.B3	25.387	6.745	5.104	11.406
comp196814_c0_seq1.1.336.minus.B3	0	0	0	6.273
comp190077_c0_seq1.1.428.minus.B3	0	0	0	7.081
comp48338_c0_seq1.1.354.minus.B3	0	0	0	2.496
comp164889_c0_seq1.207.587.minus.B3	0	1.082	3.293	6.648
comp100886_c0_seq1.29.466.plus.B3	0	0	0	677.632
comp39709_c0_seq2.797.1358.minus.A3	14.993	1.4	1.175	0.834
comp87512_c0_seq1.1.457.minus.B3	0	2.545	0	2.382
comp72955_c0_seq1.1.529.minus.B3	10.825	4.921	4.324	8.419
comp22730_c0_seq1.118.1035.minus.A1	11.948	3.33	2.706	2.082
comp22681_c0_seq2.1.487.minus.A1	9.426	7.795	0	11.539
comp125466_c0_seq1.1.437.minus.A1	2.845	2.672	3.601	0.624
comp234140_c0_seq1.1.669.minus.B3	0	0	0	4.471
comp17751_c0_seq1.66.296.plus.A1	11.917	9.29	45.596	1.643
comp76746_c0_seq1.1.479.minus.B2	0.646	2.397	3.255	4.496
comp82024_c0_seq1.1.772.minus.B3	0	0	0.934	6.642
comp100917_c0_seq1.1.338.minus.B2	0.984	1.251	4.988	2.656
comp316269_c0_seq1.1.302.minus.B3	0	2.948	0	1.458
comp86211_c0_seq2.1.857.minus.B3	0	0	0	14.558
comp355399_c0_seq1.1.378.minus.B3	0	0	0	1.522
comp21543_c0_seq1.165.512.minus.B3	0.953	1.22	0	0
comp36141_c0_seq1.1.1295.minus.A3	1.476	8.325	7.954	5.502
comp43141_c0_seq5.1.409.minus.A3	0	34.137	39.346	164.269
comp88875_c0_seq2.1.747.minus.B3	14.562	30.287	12.567	18.36
comp179526_c0_seq1.1.334.minus.A1	1	0	2.523	0.898
comp82111_c0_seq1.1.674.minus.A3	2.799	8.579	4.497	1.847
comp93254_c0_seq3.308.535.minus.B3	1.738	0	2.215	0
comp100321_c0_seq2.84.2846.plus.B3	0.015	0.117	7.675	10.164
comp99463_c0_seq14.106.918.plus.B3	93.892	84.086	91.875	61.848
comp42977_c0_seq1.1119.1742.minus.A3	9.918	28.909	0	0
comp74322_c0_seq1.1.430.minus.B3	0	0.912	0.924	3.859
comp63058_c0_seq1.5059.5889.plus.B3	0	0	0	31.472
comp8201_c0_seq1.162.1289.plus.A1	107.286	126.611	41.031	27.957
comp60090_c0_seq1.1.1927.minus.B3	9.303	10.425	7.511	20.003
comp29444_c0_seq1.48.308.plus.B3	427.374	22.641	195.585	52.016
comp16200_c0_seq1.1.251.minus.B2	1.492	0	5.72	0
comp182513_c0_seq1.1.388.minus.B3	1.661	5.228	0	8.113
comp78918_c0_seq1.1.592.minus.B2	1.507	4.295	5.681	8.635
comp251095_c0_seq1.1.534.minus.B3	0	0	0	4.884
comp19396_c0_seq1.588.893.plus.A1	5.69	5.896	0	0
comp97581_c0_seq4.178.2411.minus.B3	14.531	17.572	28.455	23.804
comp96587_c0_seq3.53.346.plus.B3	1.199	0	0	0
comp63984_c0_seq1.1.396.minus.B2	1.615	2.026	4.083	6.438
comp94514_c0_seq1.341.1021.minus.B3	3.844	3.128	3.236	10.272
comp23461_c0_seq1.69.684.minus.A1	7.642	0.583	4.218	1.235
comp86029_c0_seq1.1.545.minus.B2	0	0	4.15	2.853
comp41515_c0_seq8.253.2232.minus.A3	19.39	12.577	20.646	16.322
comp181507_c0_seq1.3.269.plus.B3	0	0	0	2.573
comp29715_c0_seq1.703.2013.minus.B2	55.05	18.495	28.879	32.16
comp164095_c0_seq1.1.600.minus.A1	2.952	3.616	3.101	1.694
comp28182_c0_seq3.299.1114.plus.B2	0	0	3.524	3.146
comp25224_c0_seq1.1.528.minus.A3	0	116.738	2.157	2.974
comp22291_c0_seq1.1.496.minus.A3	0	83.778	1.55	1.07
comp27005_c0_seq1.110.316.minus.B2	0	8.526	0	4.018
comp206358_c0_seq1.1.317.minus.B2	2.168	4.178	2.744	0.981
comp35408_c0_seq3.349.1135.minus.A3	5.428	8.791	3.274	11.749
comp180060_c0_seq1.1.521.minus.B3	0	0	0	7.031
comp44077_c0_seq1.75.791.minus.A3	1.215	306.808	13.732	6.215
comp29020_c0_seq1.971.2965.minus.B2	13.855	7.286	24.603	16.468
comp167612_c0_seq1.1.389.minus.A3	2.46	4.146	0	0.732
comp25623_c0_seq1.1.489.minus.B3	0	0	0	7.623
comp102478_c0_seq1.28.729.plus.B3	0	0	0.52	21.601
comp26098_c0_seq1.88.669.plus.A3	0	7.54	0	4.426
comp190070_c0_seq1.1.821.minus.B3	0	0	0	6.789
comp100555_c0_seq11.266.1189.minus.B3	1.522	0.806	0	0.65
comp28027_c0_seq2.88.3288.plus.B2	6.581	18.336	20.877	19.404
comp63865_c0_seq1.142.936.plus.B3	0	0	0	25.753
comp29476_c0_seq1.177.605.minus.B2	1.476	6.458	42.899	3.458
comp273604_c0_seq1.1.506.minus.B3	0	0	0	3.643
comp206565_c0_seq1.1.346.minus.A3	5.766	2.45	4.873	1.726
comp21672_c0_seq1.1.1497.minus.B2	3.86	0.732	8.705	14.424
comp36771_c0_seq1.1.250.minus.A3	0	2.004	1.907	1.414
comp23153_c0_seq1.24.1601.plus.A1	23.988	21.697	32.991	25.906
comp19134_c0_seq2.8.1342.plus.A1	11.164	32.058	15.109	22.397
comp312459_c0_seq1.19.315.plus.B3	0	0	0	1.089
comp18170_c0_seq2.39.581.plus.A1	1.691	1.739	2.831	2.987
comp12633_c0_seq1.316.1095.minus.A1	984.714	1.782	0	0
comp100367_c0_seq6.342.587.plus.B3	1.553	0	3.948	0
comp96706_c0_seq2.1.603.minus.B3	0	0	0	5.967
comp87336_c0_seq1.1.681.minus.B3	2.122	3.107	2.687	8.03
comp3063_c0_seq1.1.413.minus.B2	1.522	0	2.398	0.675
comp119975_c0_seq1.1.407.minus.B3	10.195	13.786	11.912	23.594
comp280778_c0_seq1.1.299.minus.B3	0	0	0	3.216
comp48189_c0_seq1.14.1132.plus.B2	0	0	18.98	6.266
comp28134_c0_seq4.1.386.minus.B2	8.288	8.388	17.468	5.789
comp38019_c0_seq1.1.445.minus.A3	1.399	13.108	0	0
comp17885_c0_seq2.14.304.plus.A1	3.66	3.181	3.101	5.617
comp1574_c0_seq1.1.238.minus.B2	1.615	0	2.061	0
comp176791_c0_seq1.215.915.minus.B3	0	0	0	3.897
comp99259_c0_seq1.1.2390.minus.B3	7.658	16.501	11.449	16.895
comp55261_c0_seq1.1.301.minus.B3	0	0	0	1.057
comp63076_c0_seq2.398.838.plus.B3	2.845	1.782	10.814	11.902
comp49661_c0_seq1.1.314.minus.B3	0	1.41	0	6.91
comp287491_c0_seq1.1.333.minus.B3	0	1.283	3.823	2.719
comp14140_c0_seq1.1.741.minus.A1	0	0.573	0	0
comp252709_c0_seq1.1.428.minus.B3	0	0	0	5.152
comp23069_c0_seq1.1.464.minus.B2	4.013	1.665	9.292	3.509
comp70183_c0_seq1.72.593.plus.A3	9.887	15.801	0.732	2.025
comp153688_c0_seq1.1.1081.minus.B3	0	0	0.318	11.476
comp150173_c0_seq1.20.423.minus.B3	0	0	0	7.011
comp13904_c0_seq1.1.817.minus.B2	2.783	4.815	7.444	4.311
comp29731_c0_seq1.1.442.minus.A3	1.399	5.239	2.638	7.999
comp96630_c0_seq1.53.325.plus.B3	0	0	0	2.484
comp180215_c0_seq1.1.1048.minus.B3	0	0	1.001	6.725
comp100039_c0_seq11.1.799.minus.B3	0	0	0.453	43.158
comp89914_c0_seq1.1.401.minus.B2	1.584	1.994	4.006	0
comp250305_c0_seq1.117.461.minus.B3	0	0	0	3.496
comp85214_c0_seq1.1.701.minus.A3	9.042	10.011	9.331	4.579
comp283468_c0_seq1.1.331.minus.B3	0	0	0	5.515
comp25762_c0_seq2.1.1008.minus.B2	6.612	6.31	21.291	15.195
comp14032_c0_seq1.1.571.minus.A3	2.645	9.756	3.756	5.744
comp79650_c0_seq1.1.218.minus.A1	3.69	5.112	2.359	0
comp382617_c0_seq1.1.311.minus.B3	0	0	0	2.987
comp95090_c0_seq1.1.328.minus.A1	4.121	3.956	11.758	13.036
comp100804_c0_seq1.1.453.minus.B3	0	0	15.571	786.599
comp96382_c0_seq1.79.666.minus.B3	1.184	3.022	1.916	5.247
comp30096_c0_seq7.63.410.minus.B2	0.953	0	3.65	0.866
comp17916_c0_seq1.1.368.minus.B3	0	0	0	3.184
comp130124_c0_seq1.1.475.minus.B3	3.89	7.243	2.456	15.857
comp230314_c0_seq1.1.334.minus.B3	0	0	0	5.375
comp22753_c0_seq1.1.1188.minus.A1	14.562	16.925	3.784	9.559
comp26085_c0_seq1.1.414.minus.B2	0	0	3.515	1.076
comp242231_c0_seq1.1.404.minus.B3	0	0	0	6.247
comp22462_c0_seq2.136.2169.minus.A1	2.276	0	0	0.58
comp493203_c0_seq1.1.342.minus.B3	0	0	0	2.624
comp31638_c0_seq1.1.335.minus.B3	0	0	0	2.719
comp97087_c0_seq1.1.1736.minus.B3	2.783	1.114	2.735	5.999
comp99602_c0_seq2.441.626.plus.B3	7.227	0	9.225	2.496
comp43107_c0_seq5.1008.1584.minus.A3	1.984	7.805	7.155	0
comp211089_c0_seq1.1.361.minus.B3	0	0	0	6.508
comp96662_c0_seq3.52.358.minus.B3	1.123	7.264	1.425	22.556
comp99032_c0_seq1.791.4527.minus.B3	32.692	24.614	18.161	30.676
comp18478_c0_seq1.1.355.minus.A1	12.071	11.814	18.845	6.661
comp8401_c0_seq1.15.401.plus.B2	11.733	20.086	33.963	11.176
comp38307_c0_seq1.2.1033.plus.A3	0.277	142.582	4.073	1.369
comp28153_c0_seq1.1.1471.minus.B2	5.905	9.523	8.965	2.732
comp29348_c0_seq1.985.1757.minus.B2	74.01	41.783	30.795	17.385
comp84010_c0_seq1.1.381.minus.B3	0	0	0	4.515
comp23486_c0_seq1.177.545.plus.B2	0.892	2.259	9.023	7.954
comp139424_c0_seq1.1.1843.minus.B3	0	0	0	13.284
comp94471_c0_seq1.263.488.minus.A3	0	0	4.43	1.681
comp38391_c0_seq3.103.1986.plus.A3	4.152	3.309	5.527	2.598
comp38265_c0_seq1.1.177.minus.A3	2.553	3.786	0	5.356
comp17414_c0_seq1.1.318.minus.A3	1.061	5.493	0	3.878
comp155242_c0_seq1.1.518.minus.B3	0	0	0.732	11.635
comp29626_c0_seq1.515.1896.minus.B2	3.937	16.978	20.338	11.444
comp38818_c0_seq1.1.420.minus.A3	5.244	7.508	0.953	7.941
comp24943_c0_seq1.1.1130.minus.A3	1.476	19.248	12.672	6.483
comp93894_c0_seq1.1.300.minus.B3	0	7.487	0	2.114
comp65039_c0_seq1.1.395.minus.B3	0	0	0	1.446
comp490586_c0_seq1.1.408.minus.B3	1.538	0	0	2.063
comp99819_c0_seq4.1.3524.minus.B3	0.569	3.818	2.051	5.528
comp70751_c0_seq1.38.556.plus.B3	0	0	0	7.642
comp84953_c0_seq1.116.403.minus.A1	1.23	0	0	0
comp21532_c0_seq1.128.964.minus.B2	0.677	0.414	9.832	0.287
comp289545_c0_seq1.1.535.minus.B3	0	0	0	4.884
comp24256_c0_seq1.14.5749.plus.A1	13.87	9.406	11.363	10.603
comp112175_c0_seq1.1.388.minus.A3	2.46	7.254	10.41	5.107
comp215374_c0_seq1.1.432.minus.B3	0	0	0	5.738
comp20971_c0_seq1.305.1573.minus.A1	16.407	12.164	16.312	15.29
comp181270_c0_seq1.1.304.minus.B3	1.138	10.318	2.898	8.323
comp140468_c0_seq1.1.354.minus.B3	0	0	0	11.66
comp65135_c0_seq1.13.927.plus.B2	6.151	13.002	8.917	8.884
comp94519_c0_seq2.109.1734.plus.B3	0.338	1.188	0.838	10.317
comp117734_c0_seq1.1.342.minus.A3	0	4.952	2.504	2.624
comp12432_c0_seq1.1.576.minus.A1	1.199	0	0	0
comp23497_c0_seq1.1.915.minus.A1	20.221	19.99	46.337	17.443
comp21099_c0_seq1.43.375.plus.B2	11.194	10.425	6.452	17.462
comp82454_c0_seq1.2157.2841.minus.B3	0	4.157	0	4.534
comp23602_c0_seq1.63.638.plus.A1	6.735	9.544	31.084	7.183
comp62755_c0_seq2.20.391.plus.B3	4.398	0	2.234	10.839
comp63058_c0_seq1.516.992.plus.B3	0	0	0	6.795
comp45099_c0_seq1.1.627.minus.A3	0	132.041	6.49	2.012
comp37973_c0_seq1.40.852.plus.A1	27.325	29.301	26.943	21.811
comp147322_c0_seq1.1.332.minus.A3	2.03	6.384	3.255	1.84
comp294129_c0_seq1.1.306.minus.B3	0	0	0	4.101
comp23406_c0_seq1.112.852.plus.B2	1.691	5.663	11.536	14.768
comp79661_c0_seq1.1.261.minus.B3	839.232	1579.65	1834.05	853.625
comp96213_c0_seq1.1.306.minus.B3	3.506	5.016	1.425	0
comp90093_c0_seq3.171.1043.minus.B3	4.213	8.229	5.71	7.164
comp21703_c0_seq1.1.387.minus.B3	0	1.05	4.208	6.636
comp94450_c0_seq6.101.1015.plus.B3	0	0	0.385	40.241
comp8402_c0_seq1.168.826.minus.A1	109.838	63.83	49.188	33.885
comp18350_c0_seq1.12.233.plus.A1	5.428	2.492	0	0
comp88579_c0_seq1.1.1917.minus.B3	4.736	8.643	7.896	14.609
comp430504_c0_seq1.1.319.minus.B3	0	0	0	2.91
comp35063_c0_seq1.1.614.minus.A3	3.844	430.641	20.617	13.252
comp29487_c0_seq1.569.986.minus.B3	33.276	65.4	44.999	49.424
comp36564_c0_seq2.1.759.minus.A3	5.228	9.82	7.347	7.546
comp74777_c0_seq1.1.388.minus.B2	1.661	1.05	8.407	1.477
comp24509_c0_seq1.139.2934.plus.A1	11.594	22.493	26.703	19.168
comp226650_c0_seq1.1.309.minus.B3	0	0	1.406	6.063
comp122082_c0_seq1.1.1017.minus.B3	0	0	0	17.589
comp319427_c0_seq1.1.557.minus.B3	0.538	0	0	3.241
comp133979_c0_seq1.69.458.plus.B3	0	0	1.05	9.584
comp261284_c0_seq1.88.329.minus.B3	0	0	0	1.503
comp22570_c0_seq1.73.792.plus.A1	30.508	46.407	62.264	45.374
comp27681_c0_seq1.1.508.minus.A3	1.353	12.556	3.149	13.52
comp17068_c0_seq1.1.344.minus.A3	0	1.612	1.579	6.534
comp150379_c0_seq1.1.502.minus.B3	0	0	0	5.814
comp112460_c0_seq1.1.510.minus.A3	8.304	8.802	1.502	9.82
comp58052_c0_seq1.1.491.minus.B3	5.566	0.764	5.479	5.407
comp43447_c0_seq13.19.17673.plus.A3	3.69	22.79	7.81	5.999
comp83786_c0_seq1.1.312.minus.B3	1.092	0	0	6.973
comp90620_c0_seq1.1.667.minus.B3	1.738	10.117	2.205	7.871
comp59764_c0_seq1.1.664.minus.A3	0	23.012	0	1.509
comp109876_c0_seq1.1.966.minus.B3	0	0	2.908	36.999
comp372637_c0_seq1.1.569.minus.B3	0	0	0	3.63
comp90926_c0_seq1.1.369.minus.B3	3.521	5.578	3.351	3.146
comp43466_c0_seq1.321.3317.plus.A3	26.264	29.481	15.224	24.123
comp85805_c0_seq1.1.2344.minus.B3	0	0	0	12.781
comp128824_c0_seq1.1.946.minus.B3	0	0	0.376	12.558
comp10781_c0_seq1.1.173.minus.B2	0	0	6.904	0
comp11048_c0_seq1.1.1125.minus.B2	0	0	9.254	88.003
comp99493_c0_seq4.65.4636.plus.B3	36.474	54.159	68.004	47.055
comp63867_c0_seq1.1.499.minus.B3	4.275	4.539	32.413	13.31
comp7249_c0_seq1.1.712.minus.A1	12.148	8.876	3.582	13.539
comp77841_c0_seq1.1.344.minus.B2	0	4.899	4.873	0
comp361447_c0_seq1.1.306.minus.B3	0	0	0	4.101
comp97844_c0_seq3.415.1523.minus.B3	2183.45	2153.61	87.166	53.219
comp62725_c0_seq2.1.611.minus.B3	463.11	392.972	27.415	13.259
comp69076_c0_seq1.123.1058.minus.B2	1.507	4.709	9.447	7.132
comp44922_c0_seq1.259.540.minus.A3	49.699	173.675	71.307	77.801
comp107116_c0_seq1.21.1145.minus.B3	0	0	1.242	34.268
comp5881_c0_seq1.1.399.minus.A1	7.181	7.031	4.044	10.616
comp20444_c0_seq2.801.1547.minus.A1	23.142	26.3	41.147	51.462
comp94576_c0_seq1.19.670.minus.B3	2.245	2.736	6.211	3.076
comp19383_c0_seq1.1.1087.minus.A1	4.705	9.576	6.182	1.363
comp118928_c0_seq1.1.470.minus.A3	5.259	7.36	6.654	8.056
comp45033_c0_seq1.1.413.minus.A3	0	233.476	10.631	6.069
comp47249_c0_seq1.1.602.minus.A3	0.492	65.867	3.081	0.42
comp359360_c0_seq1.1.395.minus.B3	2.414	1.283	3.062	2.146
comp41206_c0_seq2.1.1199.minus.A3	6.827	9.025	5.71	4.84
comp7375_c0_seq1.43.786.minus.A1	4.013	7.476	2.966	3.369
comp150483_c0_seq1.141.440.plus.B2	0	0	2.976	7.502
comp99865_c0_seq1.87.3786.minus.B3	4.998	9.661	8.657	23.48
comp41243_c0_seq1.256.1290.plus.A3	10.487	18.452	24.045	16.169
comp12214_c0_seq1.77.1501.plus.A3	3.629	13.479	7.444	7.069
comp72100_c0_seq2.1.328.minus.B3	0	0	2.581	7.355
comp84306_c0_seq1.1.1486.minus.B3	5.474	1.527	1.608	19.468
comp169599_c0_seq1.1.1429.minus.B3	0.646	5.048	5.739	6.712
comp21190_c0_seq1.1.758.minus.A3	0.369	108.88	7.126	6.114
comp16126_c0_seq1.1.765.minus.B3	2.614	2.269	11.758	7.973
comp575366_c0_seq1.1.334.minus.B3	0	0	0	2.719
comp196036_c0_seq1.1.435.minus.B3	0	0	0	6.954
comp40293_c0_seq1.14.838.plus.A3	5.443	7.073	8.869	2.286
comp23962_c0_seq1.1.238.minus.A1	6.428	0	2.051	4.604
comp75024_c0_seq1.1.314.minus.B2	1.076	1.389	1.377	5.897
comp231891_c0_seq1.1.311.minus.B3	1.107	1.432	0	4.044
comp364812_c0_seq1.1.304.minus.B3	1.138	0	1.444	3.12
comp58598_c0_seq1.1.174.minus.B3	2.614	0	6.702	0
comp63327_c0_seq1.99.413.plus.B3	0	0	0	2.987
comp25621_c0_seq1.54.1142.plus.A1	90.325	99.77	95.496	70.815
comp63743_c0_seq1.1.371.minus.B2	0.876	1.103	6.635	7.776
comp43228_c0_seq1.1.449.minus.B3	0	0	0	4.884
comp40008_c0_seq1.1876.2157.minus.A3	25.48	13.362	3.245	7.075
comp312741_c0_seq1.112.653.minus.B3	0.554	0.689	2.109	2.891
comp89184_c0_seq1.957.1295.plus.B3	1.984	1.273	5.046	1.789
comp6139_c0_seq1.1.736.minus.A1	6.643	7.116	2.465	3.343
comp95049_c0_seq2.19.825.plus.B3	2.506	5.536	11.652	9.068
comp19312_c0_seq2.307.830.minus.A1	4.613	2.853	1.464	2.509
comp68714_c0_seq1.1.1016.minus.A3	3.829	12.503	12.047	10.648
comp41804_c0_seq1.1.1584.minus.A3	0.538	13.341	8.801	8.884
comp356991_c0_seq1.1.344.minus.B3	0	0	0	4.369
comp261300_c0_seq1.19.369.plus.B3	0	0	0	2.56
comp69916_c0_seq1.1.784.minus.B3	0	2.641	1.83	6.801
comp95134_c0_seq1.100.381.plus.B3	0	5.005	0	2.356
comp741046_c0_seq1.1.316.minus.B3	0	0	0	1.968
comp177673_c0_seq1.1.398.minus.B2	0	1.007	2.022	1.414
comp23485_c0_seq1.1.1263.minus.A1	10.395	9.088	5.999	31.217
comp23934_c0_seq1.1.537.minus.B2	0	0	4.738	2.401
comp26730_c0_seq1.187.987.minus.B2	2.845	2.588	9.88	5.776
comp18051_c0_seq1.1.240.minus.B2	1.584	0	4.025	0
comp265203_c0_seq1.1.510.minus.B3	0	0	0	3.617
comp136053_c0_seq1.146.391.plus.B3	0	0	0	4.413
comp21637_c0_seq1.95.763.minus.A1	32.707	17.031	12.653	12.367
comp131542_c0_seq1.1.350.minus.A3	0.938	5.971	0	0
comp6615_c0_seq1.80.634.plus.B2	3.245	2.662	10.255	0.936
comp25397_c0_seq1.154.468.plus.B2	5.874	2.63	5.364	18.805
comp132310_c0_seq1.1.532.minus.B2	0	1.4	5.007	2.98
comp10723_c0_seq1.8.395.minus.B2	10.779	4.2	3.139	2.936
comp39044_c0_seq1.1.1727.minus.A3	23.465	65.856	92.126	32.605
comp61763_c0_seq1.1.272.minus.A1	2.66	0	3.39	4.961
comp22971_c0_seq5.328.825.minus.A1	18.452	15.992	31.874	20.385
comp264741_c0_seq1.1.548.minus.B3	0	0	0	4.279
comp99121_c0_seq3.1.1858.minus.B3	10.103	7.434	7.213	9.552
comp134444_c0_seq1.1.770.minus.B3	0	0	0.472	11.431
comp25100_c0_seq1.94.531.plus.B3	0	0	0	4.426
comp24064_c0_seq1.1.606.minus.B3	4.859	2.98	1.223	5.031
comp23484_c0_seq1.1.960.minus.A1	18.729	0	4.372	83.392
comp82152_c0_seq1.1.239.minus.A1	4.828	0	0	4.604
comp4610_c0_seq1.1.471.minus.A1	3.921	1.623	6.596	10.278
comp98691_c0_seq2.59.1004.minus.B3	46.439	47.838	36.9	30.383
comp186270_c0_seq1.1.360.minus.B3	0	0	0	4.069
comp169879_c0_seq1.1.300.minus.A1	1.153	2.991	0	2.114
comp162087_c0_seq1.1.575.minus.B3	0	0	0	11.132
comp23614_c0_seq1.1.477.minus.A3	0	4.783	0	0
comp21898_c0_seq1.1.1505.minus.A1	7.612	3.648	4.333	8.304
comp91786_c0_seq1.1.664.minus.B3	10.087	16.056	24.343	15.819
comp140699_c0_seq1.1.1113.minus.B3	0	0	0	7.54
comp66381_c0_seq1.1.408.minus.B3	0	0	0	3.439
comp262277_c0_seq1.1.490.minus.B3	1.246	0.785	2.35	3.241
comp13589_c0_seq1.305.1072.minus.A1	6.72	9.969	17.42	20.417
comp273404_c0_seq1.1.305.minus.B3	0	0	0	1.025
comp60680_c0_seq1.6113.6391.plus.B3	0	0	0	13.189
comp100359_c0_seq1.4460.4693.plus.B3	0	0	0	11.234
comp33678_c0_seq2.1.699.minus.B3	4.567	5.271	4.69	4.719
comp562_c0_seq1.1.324.minus.A1	1.046	4.009	0	8.489
comp41623_c0_seq1.1258.1801.minus.A1	25.372	13.595	38.316	52.627
comp32672_c0_seq1.1.363.minus.B3	1.799	3.425	0	9.654
comp94634_c0_seq1.1.398.minus.B2	0.8	3.044	3.062	0.713
comp230182_c0_seq1.68.373.plus.B3	0	0	0	5.203
comp177764_c0_seq1.53.466.plus.B3	0	0	0	3.401
comp89213_c0_seq1.1.991.minus.B3	1.123	4.39	1.416	5.228
comp100264_c0_seq1.74.1114.minus.B3	1.599	16.724	10.092	24.664
comp58740_c0_seq1.1.338.minus.B3	0	0	1.242	0.885
comp6695_c0_seq1.1.637.minus.B2	5.059	3.934	15.08	4.35
comp24554_c0_seq1.1030.2053.minus.A1	64.599	64.403	75.9	44.374
comp134180_c0_seq1.74.362.minus.B3	14.639	6.363	52.394	16.844
comp20232_c0_seq1.1.329.minus.A3	0	71.296	0	5.585
comp204249_c0_seq1.28.300.minus.A1	0	0	0	3.719
comp491668_c0_seq1.1.303.minus.B3	3.414	0	1.444	1.038
comp160393_c0_seq1.1.378.minus.B3	0	0	0	8.374
comp64209_c0_seq2.1.305.minus.B3	0	1.453	0	4.101
comp89721_c0_seq1.1.703.minus.B3	0.753	0	0	1.465
comp238249_c0_seq1.1.329.minus.A3	4.121	5.281	0	2.796
comp66592_c0_seq1.1.308.minus.B2	0	0	3.65	0
comp13400_c0_seq1.3.527.plus.B2	1.153	8.558	3.65	4.521
comp24513_c0_seq1.1031.2020.minus.A1	128.367	26.194	100.956	22.97
comp100969_c0_seq1.1.381.minus.B2	5.92	2.132	3.216	11.297
comp15989_c0_seq1.230.1354.minus.B2	5.151	16.247	25.066	15.163
comp94953_c0_seq1.315.575.plus.B3	0	0	1.81	0
comp32513_c0_seq1.950.2584.minus.B2	57.602	55.198	108.669	114.609
comp25602_c0_seq5.222.2138.minus.A1	744.156	249.744	303.513	191.939
comp227402_c0_seq1.1.331.minus.B3	0	0	0	6.432
comp153756_c0_seq1.1.447.minus.B3	0	6.066	2.638	9.763
comp78718_c0_seq1.1.493.minus.B3	1.246	9.205	7.049	2.7
comp93293_c0_seq4.179.490.plus.B3	0	0	1.406	4.044
comp195405_c0_seq1.1.386.minus.B3	0	0	0	8.196
comp169801_c0_seq1.1.356.minus.B3	0	0	0	5.763
comp41334_c0_seq2.14.1588.plus.A3	51.252	76.683	54.753	35.694
comp305791_c0_seq1.1.537.minus.B3	0	0	0	5.337
comp39483_c0_seq1.499.1436.minus.A3	53.804	51.158	70.055	45.183
comp98909_c0_seq1.1.813.minus.B3	0	0	0	1.955
comp41321_c0_seq1.1.329.minus.B3	4.075	9.12	1.29	21.136
comp17190_c0_seq1.1.310.minus.B2	0	0	2.783	2.987
comp202961_c0_seq1.27.557.plus.B3	0	0	0	2.974
comp121532_c0_seq1.172.444.plus.B3	0	0	0	1.242
comp65715_c0_seq1.1.304.minus.B3	0	17.699	0	2.082
comp135369_c0_seq1.1.331.minus.B2	2.03	0	2.581	0.917
comp161075_c0_seq1.1.211.minus.B2	0	0	0	1.904
comp16801_c0_seq1.1.182.minus.B3	2.476	0	0	2.586
comp167429_c0_seq1.7.315.minus.B3	0	0	0	8.202
comp87876_c0_seq1.139.453.plus.B3	0	5.652	2.783	4.98
comp1899_c0_seq1.1.336.minus.B2	1	1.273	5.046	1.789
comp25648_c1_seq1.886.2973.minus.A1	47.792	15.525	40.675	11.769
comp186269_c0_seq1.1.451.minus.B3	0	0	0	5.445
comp8176_c0_seq1.1.504.minus.A1	4.813	4.465	2.282	3.674
comp91407_c0_seq2.1.443.minus.B3	0	0	0	2.312
comp7653_c0_seq1.1.414.minus.A3	3.045	11.485	3.861	3.369
comp25651_c0_seq1.3296.4501.plus.A1	44.486	4.433	1.984	3.802
comp57889_c0_seq1.1.538.minus.B2	5.582	2.757	9.177	0.968
comp193952_c0_seq1.1.612.minus.B3	0	0	0	4.553
comp626652_c0_seq1.1.317.minus.B3	0	0	0	0.968
comp258594_c0_seq1.1.330.minus.B3	0	0	0	5.515
comp25618_c0_seq6.114.371.plus.A1	4.336	9.619	0	1.356
comp23174_c0_seq2.333.693.minus.A1	1.568	0	1.454	0
comp90442_c0_seq1.279.787.minus.B3	0	0	0	4.687
comp119078_c0_seq1.245.646.minus.B3	0	0	0	14.863
comp88669_c0_seq1.1.520.minus.B3	0.969	2.8	3.158	2.184
comp28457_c0_seq1.682.1617.minus.B2	31.2	13.765	16.255	9.934
comp24729_c0_seq2.466.2707.minus.A1	6.412	11.061	9.909	12.323
comp115495_c0_seq1.1.348.minus.A1	4.752	1.209	2.407	4.267
comp296090_c0_seq1.1.333.minus.A3	0	2.577	2.552	0
comp109639_c0_seq1.688.882.plus.B3	0	0	0	2.261
comp61097_c0_seq1.12.359.plus.B3	34.798	92.029	81.793	285.609
comp23610_c0_seq1.260.1399.plus.A1	23.727	16.883	14.637	13.915
comp23112_c0_seq1.1004.1213.plus.B2	1.968	0	5.036	0
comp20175_c0_seq1.1.311.minus.B2	2.184	1.41	13.905	6.973
comp25725_c0_seq2.181.2782.minus.A1	7.12	2.842	4.564	0
comp24828_c0_seq17.309.3206.plus.A1	14.639	1.007	7.848	2.7
comp36702_c0_seq1.1.1223.minus.A3	6.335	14.942	8.695	4.954
comp21931_c0_seq1.25.201.plus.A1	0	0	0	2.777
comp24141_c0_seq1.1.405.minus.A1	6.274	0	2.976	2.082
comp24031_c0_seq1.934.5425.minus.A1	140.654	238.227	261.124	305.879
comp89229_c0_seq1.1.661.minus.B3	4.951	4.136	7.261	13.66
comp29286_c0_seq1.66.1468.minus.B2	0.584	3.245	10.978	3.751
comp48087_c0_seq1.1.591.minus.B3	2.999	11.04	6.307	6.477
comp89437_c0_seq1.87.782.plus.B3	0.461	2.598	4.468	5.744
comp25294_c0_seq1.60.392.plus.B2	309.186	212.415	6.452	3.674
comp25255_c0_seq2.356.1768.plus.A1	25.864	19.11	7.453	9.158
comp15293_c0_seq1.1.888.minus.B2	8.55	8.42	12.374	12.386
comp13429_c0_seq1.1.413.minus.B2	2.307	1.93	7.8	2.044
comp169093_c0_seq1.147.686.plus.B3	0	0	0	7.273
comp43330_c0_seq1.1.367.minus.B3	0	0	0	3.184
comp162153_c0_seq1.1.383.minus.A3	0	3.171	0	0
comp62025_c0_seq1.1.379.minus.B3	0	0	0	23.594
comp19495_c0_seq1.1.1351.minus.A1	7.196	5.059	2.022	6.948
comp110559_c0_seq1.1.507.minus.B2	4.183	2.959	4.536	3.643
comp418798_c0_seq1.1.243.minus.B3	0	0	1.974	2.942
comp104182_c0_seq1.11.1660.plus.B3	0	0.191	3.707	81.386
comp123594_c0_seq1.28.1056.plus.B3	0	0	0.684	8.941
comp105876_c0_seq1.1.354.minus.B2	0.923	2.365	2.359	0
comp28001_c0_seq4.29.1990.plus.B2	45.27	132.104	45.798	18.506
comp99307_c0_seq1.1.379.minus.B3	0.846	2.132	5.364	3.764
comp29571_c0_seq4.1.3036.minus.B2	1.707	2.28	7.964	3.19
comp237507_c0_seq1.77.520.plus.A3	2.829	3.531	0.896	4.967
comp19139_c0_seq1.1.268.minus.B2	0	0	6.895	7.578
comp91188_c0_seq1.48.478.minus.A1	7.304	0	0	0
comp25583_c0_seq2.12.1244.plus.A1	3872.47	107.406	1.406	0
comp212423_c0_seq1.1.366.minus.B3	0	1.124	5.643	5.566
comp8069_c0_seq1.1.478.minus.B2	5.136	8.781	11.372	17.417
comp376478_c0_seq1.1.303.minus.B3	0	0	0	3.12
comp28984_c0_seq1.650.847.plus.B2	6.504	0	0	0
comp38697_c0_seq2.1.478.minus.B3	1.292	0	0	0
comp316250_c0_seq1.1.342.minus.B3	0.969	0	1.233	2.624
comp33177_c0_seq1.2.289.plus.A3	0	3.234	1.57	0
comp100524_c0_seq3.199.2448.minus.B3	1.307	13.648	8.031	23.244
comp227492_c0_seq1.1.348.minus.B3	0	0	0	3.413
comp20833_c0_seq1.142.1650.plus.B2	8.442	9.884	14.916	19.328
comp174477_c0_seq1.1.303.minus.B3	0	0	3.9	2.082
comp100415_c0_seq6.111.485.plus.B3	0	1.103	1.107	3.891
comp29094_c0_seq1.69.983.plus.B2	0	10.955	3.303	0
comp106479_c0_seq1.1260.1862.plus.B3	3.444	0	0	9.75
comp89345_c0_seq1.1.2934.minus.B3	5.336	6.787	9.071	6.801
comp43459_c0_seq2.194.2782.plus.A3	1.568	17.466	5.787	17.653
comp21485_c0_seq1.1.1104.minus.A1	10.026	12.577	6.558	7.667
comp23396_c0_seq1.108.1685.plus.B2	7.15	5.175	6.702	3.993
comp91719_c0_seq1.1.872.minus.B3	0.323	3.903	6.095	9.329
comp26293_c0_seq1.91.1806.minus.B2	5.49	14.041	21.512	15.137
comp97488_c0_seq1.85.423.plus.B3	0	0	1.261	9.852
comp100474_c0_seq1.1.380.minus.A1	2.568	2.163	2.167	4.802
comp99248_c0_seq1.43.612.plus.B3	3.152	14.826	1.984	17.252
comp20954_c0_seq2.12.1727.plus.A1	13.701	12.461	15.398	5.833
comp12206_c0_seq2.16.648.plus.A1	16.73	43.766	22.87	48.411
comp124737_c0_seq1.1.331.minus.B2	1.015	1.304	2.581	5.515
comp81273_c0_seq1.1.402.minus.B2	0	0	10.024	0
comp425469_c0_seq1.14.325.plus.B3	0	0	0	1.013
comp20409_c0_seq1.287.760.plus.A1	16.961	5.674	4.95	9.138
comp142533_c0_seq1.17.452.minus.B3	0	0	0	8.852
comp118478_c0_seq1.85.483.plus.B3	0	0	0	18.589
comp43180_c0_seq11.88.1101.minus.A3	3.998	18.315	19.192	11.533
comp233223_c0_seq1.115.480.plus.B3	0	0	0	4.827
comp64009_c0_seq1.184.501.plus.B3	4.321	1.389	1.377	9.826
comp23396_c0_seq4.108.1724.plus.B2	3.229	3.33	6.076	8.311
comp97746_c0_seq4.10.939.plus.B3	1.215	2.662	2.282	9.31
comp12493_c0_seq1.403.2775.minus.A1	19.129	17.837	42.225	48.456
comp30676_c0_seq1.32.1047.minus.B3	15.623	24.094	18.643	40.165
comp57257_c0_seq1.1.424.minus.A3	0	27.657	0	0
comp29853_c0_seq1.117.1304.plus.B2	38.458	90.13	94.234	80.991
comp186645_c0_seq1.1.794.minus.B3	0	0	0	6.712
comp23833_c0_seq1.1.651.minus.A3	0.892	7.105	5.653	6.929
comp177233_c0_seq1.1.487.minus.A1	1.876	3.871	5.518	8.17
comp95362_c0_seq1.474.1589.minus.B3	32.461	27.71	21.532	24.932
comp37049_c0_seq1.1.702.minus.B3	7.396	3.001	3.11	4.935
comp16670_c0_seq1.1.1237.minus.A1	4.644	4.104	6.895	9.323
comp100394_c0_seq3.50.349.plus.B3	2.337	0	0	15.004
comp190195_c0_seq1.1.337.minus.B3	0	0	0	4.477
comp10128_c0_seq1.1.307.minus.B2	5.613	0	4.285	0
comp98807_c0_seq1.1.569.minus.B2	1.046	3.934	8.734	2.707
comp104768_c0_seq1.92.364.plus.B3	0	0	0	7.444
comp36432_c0_seq1.1.218.minus.A3	1.845	2.556	7.078	0
comp19205_c0_seq1.1.1147.minus.A1	8.058	3.913	9.909	4.235
comp267030_c0_seq1.1.344.minus.B2	0	0	1.223	2.592
comp22909_c0_seq1.985.1245.plus.A1	4.259	1.888	0	0
comp22158_c0_seq1.1.375.minus.A3	0.861	9.311	4.372	3.076
comp25470_c0_seq1.1336.2796.minus.A1	116.158	81.604	92.405	58.467
comp348822_c0_seq1.1.384.minus.B3	0	0	0	4.471
comp25255_c0_seq7.356.1657.plus.A1	44.409	70.777	60.512	44.75
comp93122_c0_seq1.13.846.plus.B3	0	0	0	5.801
comp406254_c0_seq1.13.411.minus.B3	0	0	0	2.146
comp145993_c0_seq1.287.1381.plus.B3	0	0	0.318	7.062
comp25113_c0_seq7.778.1665.minus.A1	19.698	28.813	23.631	17.57
comp74622_c0_seq1.87.672.minus.A3	0.815	9.205	1.281	4.05
comp29505_c0_seq2.285.1080.minus.B2	5.013	15.186	14.887	3.356
comp94487_c0_seq2.1.904.minus.B3	12.701	12.726	15.609	12.635
comp80430_c0_seq1.1.421.minus.B2	5.951	13.956	5.643	24.257
comp29590_c0_seq1.1163.1651.minus.B2	67.29	131.33	191.021	140.789
comp241811_c0_seq1.1.321.minus.B3	0	0	0	4.783
comp144712_c0_seq1.1.582.minus.A1	4.582	10	3.216	6.158
comp12622_c0_seq1.1.400.minus.A3	0	19.089	0	0
comp99937_c0_seq2.663.3626.plus.B3	11.656	22.387	32.779	25.683
comp8374_c0_seq1.244.723.minus.B2	31.492	33.511	47.136	25.849
comp34193_c0_seq1.1.779.minus.A3	8.073	23.606	14.531	13.475
comp174067_c0_seq1.148.467.minus.B3	0	0	0	6.782
comp3984_c0_seq1.1.403.minus.B3	0	0.986	0.992	0.694
comp98941_c0_seq1.1.317.minus.A3	1.061	4.125	0	0.968
comp23412_c0_seq2.317.1780.plus.A1	38.381	20.192	69.564	42.113
comp125091_c0_seq1.609.1481.plus.B3	0	0	0	7.992
comp89605_c0_seq1.192.937.minus.B3	2.353	0	2.59	3.585
comp419224_c0_seq1.1.420.minus.B3	0	0	0	2.649
comp37950_c0_seq1.1.1256.minus.A3	11.994	20.923	16.476	16.003
comp28081_c0_seq1.1.326.minus.A3	0	10.562	3.919	13.036
comp25217_c0_seq2.128.1717.minus.A1	78.869	31.274	11.767	0.427
comp96887_c0_seq1.1.366.minus.B2	2.676	2.259	4.516	7.158
comp206172_c0_seq1.110.590.minus.B3	0	0	0	2.789
comp15009_c0_seq1.1.310.minus.A3	1.107	2.863	0	1.013
comp78754_c0_seq1.1.425.minus.B3	0	2.789	0.944	3.936
comp4707_c0_seq1.1.683.minus.A1	8.042	1.029	5.874	4.719
comp23692_c0_seq1.360.1868.minus.A1	18.499	54.763	43.631	49.227
comp45382_c0_seq1.6.1214.plus.A3	0	121.722	3.727	2.687
comp4093_c0_seq1.1.345.minus.B3	0	0	0	2.592
comp12189_c0_seq1.110.580.plus.A1	76.916	67.828	570.404	321.775
comp189684_c0_seq1.1.318.minus.A1	4.275	1.379	0	0.968
comp104665_c0_seq1.1.326.minus.B3	0	0	7.935	38.687
comp72243_c0_seq1.1.466.minus.B3	2.645	0.827	0	6.967
comp366682_c0_seq1.1.324.minus.B3	0	1.336	0	0.943
comp32553_c0_seq1.1.825.minus.A3	3.429	17.89	17.314	28.676
comp142544_c0_seq1.31.531.plus.B3	0	0	0	6.922
comp24160_c1_seq1.70.1035.plus.A1	54.481	37.053	9.495	0.739
comp200095_c0_seq1.1.322.minus.A3	3.168	5.419	2.677	4.783
comp25638_c0_seq7.253.2034.plus.A1	172.976	99.781	47.416	18.27
comp11387_c0_seq1.397.606.plus.A3	0	2.768	5.036	0
comp92291_c0_seq4.215.631.plus.B3	1.292	3.701	5.19	1.165
comp63168_c0_seq1.1.1199.minus.B3	7.55	9.608	8.638	11.386
comp12809_c0_seq1.1.242.minus.A3	3.152	6.384	4.025	0
comp21727_c0_seq2.141.1610.minus.A1	34.537	22.09	10.689	3.725
comp28006_c0_seq2.106.3042.plus.B2	11.856	11.835	17.728	8.018
comp29330_c0_seq3.8.1786.plus.B2	36.551	51.995	45.605	21.41
comp88148_c0_seq1.169.639.minus.A1	0	0	0	1.216
comp85071_c0_seq1.1.555.minus.A1	4.09	8.601	7.694	4.547
comp285185_c0_seq1.1.1350.minus.B3	0	0	0	4.076
comp6357_c0_seq1.1.318.minus.B2	3.198	9.619	4.064	4.846
comp29956_c0_seq24.1206.5519.minus.B2	0	0	0.019	0
comp92513_c0_seq3.1.429.minus.B3	45.854	27.816	8.368	15.176
comp21509_c0_seq1.744.1025.minus.A1	44.593	33.405	38.894	34.185
comp63058_c0_seq1.7815.8018.plus.B3	0	0	0	2.07
comp14921_c0_seq1.1.1291.minus.A1	5.274	7.339	16.216	12.278
comp133841_c0_seq1.1.1417.minus.B3	0	0	0.481	8.228
comp188292_c0_seq1.1.528.minus.B3	0	0	0	6.935
comp92788_c0_seq5.540.3977.minus.B3	6.489	3.712	8.262	19.869
comp25694_c0_seq2.182.463.minus.A3	0	10.022	4.863	7.075
comp30114_c0_seq2.1.6812.minus.B2	32.584	49.461	42.524	45.998
comp73069_c0_seq2.1.436.minus.B3	3.598	4.486	1.82	2.528
comp50157_c0_seq1.60.320.minus.B3	0	0	0	6.668
comp88779_c0_seq1.1.327.minus.A1	4.121	3.956	0	0
comp26998_c0_seq1.1.2036.minus.B2	5.244	15.303	18.142	20.423
comp28165_c0_seq1.186.1289.plus.B3	0	0	0	14.844
comp30003_c0_seq1.34.273.plus.A3	0	2.174	0	0
comp141091_c0_seq1.1.826.minus.B3	0	0	1.3	9.654
comp37978_c0_seq1.93.425.plus.A3	10.164	1.304	27.107	19.302
comp243792_c0_seq1.11.373.minus.B3	0	0	0	4.069
comp108331_c0_seq1.1.481.minus.B2	0	6.331	2.417	1.675
comp76909_c0_seq1.1.697.minus.A3	2.891	9.555	0	1.063
comp10474_c0_seq1.1.604.minus.B2	2.445	5.387	6.163	5.477
comp13311_c0_seq1.303.830.minus.A1	6.889	9.205	10.872	6.98
comp41917_c0_seq1.116.3946.minus.A3	8.088	15.875	11.613	7.05
comp276948_c0_seq1.1.322.minus.B3	0	0	0	5.738
comp85505_c0_seq1.1.214.minus.B2	1.891	0	0	0
comp99947_c0_seq6.1999.3477.minus.B3	0.738	1.538	6.23	35.637
comp79076_c0_seq1.1.440.minus.B3	8.473	20.276	8.041	6.833
comp51642_c0_seq1.1.501.minus.B3	3.029	2.248	0	3.7
comp29931_c0_seq2.67.942.plus.B2	710.45	689.345	357.024	103.942
comp100444_c0_seq3.1.347.minus.B3	0	0	0	0.866
comp76690_c0_seq1.1.533.minus.A3	3.967	8.378	4.295	2.458
comp158842_c0_seq1.1.434.minus.A3	0	2.694	0	0
comp23855_c0_seq1.473.3490.minus.B2	29.339	32.239	73.464	60.689
comp187246_c0_seq1.1.299.minus.B3	0	0	0	6.432
comp13704_c0_seq1.1.329.minus.A1	3.045	1.304	1.29	0
comp41449_c0_seq2.1.990.minus.A3	15.193	10.138	7.087	7.629
comp155208_c0_seq1.1.660.minus.A3	0.876	8.07	3.89	2.273
comp278391_c0_seq1.1.529.minus.B3	2.829	4.889	5.007	4.426
comp249202_c0_seq1.1.333.minus.B2	3.014	5.143	2.552	7.26
comp9589_c0_seq1.1.546.minus.A1	4.936	1.347	8.31	7.368
comp29938_c0_seq3.136.7470.plus.B2	1.845	4.465	3.101	1.643
comp25313_c0_seq2.18.3328.minus.A1	15.746	18.06	26.857	22.474
comp59710_c0_seq2.184.450.minus.B3	1.384	0	0	1.286
comp145752_c0_seq1.1.502.minus.A1	4.844	1.506	0	0.529
comp314859_c0_seq1.54.452.minus.B3	0	0	0	5.005
comp29172_c0_seq1.170.3232.plus.B2	20.451	13.436	11.96	12.743
comp24882_c0_seq1.37.330.minus.A1	12.025	3.128	25.99	8.845
comp28591_c0_seq4.32.1597.plus.B2	31.6	28.898	20.867	24.378
comp98101_c0_seq3.399.2380.minus.B3	9.58	19.439	12.047	13.214
comp127179_c0_seq1.90.560.minus.B3	0	0	0	14.392
comp37932_c0_seq1.52.810.minus.A3	5.674	12.864	8.59	2.586
comp40571_c0_seq1.336.804.minus.A3	170.27	40.86	39.914	26.479
comp99378_c0_seq3.627.1187.minus.B3	573.21	280.031	1112.75	218.443
comp70777_c0_seq1.1.468.minus.B3	0	2.45	0.828	6.91
comp88885_c0_seq1.6.284.plus.B3	0	0	0	7.19
comp232232_c0_seq1.28.410.minus.B3	0	0	0	4.515
comp472741_c0_seq1.1.398.minus.B3	0	1.018	0	3.573
comp109534_c0_seq1.113.631.plus.B3	0	0	0	30.052
comp96146_c0_seq2.113.577.plus.B3	0.661	1.665	5.913	4.681
comp76905_c0_seq1.1.858.minus.B3	11.84	4.38	7.877	10.355
comp161772_c0_seq1.23.670.plus.B3	0	0	0	5.056
comp42273_c0_seq3.1.309.minus.A3	14.424	4.295	7.058	0
comp263655_c0_seq1.1.312.minus.B3	0	0	0	3.987
comp203961_c0_seq1.1.475.minus.B3	0.646	6.437	6.548	8.495
comp5802_c0_seq1.46.483.plus.A1	3.598	4.486	6.365	4.426
comp153054_c0_seq1.1.692.minus.B3	0	0	0	7.871
comp8528_c0_seq1.1.820.minus.A3	2.107	11.315	3.341	10.087
comp11200_c0_seq1.103.1071.plus.A1	6.351	3.139	6.182	4.655
comp110389_c0_seq1.1.530.minus.A3	2.26	9.778	5.007	4.916
comp77232_c0_seq1.1.1409.minus.A1	7.719	4.846	6.558	12.507
comp14085_c0_seq1.1.826.minus.B2	0.338	3.913	7.251	2.044
comp136852_c0_seq1.12.476.minus.B3	0	0	0	8.19
comp25149_c0_seq1.26.1822.minus.A1	16.684	14.115	18.758	10.106
comp93467_c0_seq1.8.1240.plus.B3	13.363	13.086	16.255	19.913
comp15984_c0_seq2.1.457.minus.A1	0	0	0	2.382
comp24014_c0_seq1.76.1779.plus.A1	54.988	77.903	34.801	17.105
comp39428_c0_seq1.246.743.minus.A3	0	14.476	0	14.481
comp30070_c0_seq1.74.4324.plus.B2	11.425	15.674	17.593	18.462
comp96506_c0_seq2.1.479.minus.B3	1.276	6.193	0	3.343
comp14137_c0_seq1.90.435.minus.B2	6.72	1.22	4.873	0
comp98342_c0_seq1.1.433.minus.B2	1.445	1.813	9.167	2.554
comp23650_c0_seq2.386.943.minus.B2	2.676	0	0	0
comp22341_c0_seq1.170.871.plus.A1	31.415	9.057	2.61	4.604
comp125707_c0_seq1.65.811.plus.B3	0	0	0	15.812
comp205270_c0_seq1.1.197.minus.A3	0	9.3	0	0
comp21669_c0_seq2.1.250.minus.A3	0	0	1.907	0
comp15932_c0_seq1.1.437.minus.B2	4.275	0	3.601	3.133
comp5766_c0_seq2.467.1030.minus.A1	50.959	47.022	53.646	35.758
comp130930_c0_seq1.1.245.minus.A3	0	0	1.974	0
comp4613_c0_seq1.149.517.plus.A1	3.567	0	1.127	2.388
comp41514_c0_seq1.1.334.minus.B3	1	1.273	0	2.694
comp42527_c2_seq7.77.1351.plus.A3	23.342	21.994	6.067	19.525
comp7571_c0_seq1.1.642.minus.A3	5.428	11.273	2.87	5.872
comp159976_c0_seq1.16.626.minus.B3	0	0	0.607	8.33
comp418408_c0_seq1.1.336.minus.B3	0	0	0	3.585
comp164384_c0_seq1.1.302.minus.A3	2.276	2.948	4.343	2.082
comp19151_c0_seq1.65.769.plus.A1	4.828	0	0	0
comp12060_c0_seq1.1.648.minus.A1	6.751	2.747	1.136	1.547
comp179697_c0_seq1.8.697.plus.B3	0	0	1.059	7.948
comp6233_c0_seq1.1.816.minus.B2	0	0	6.567	109.929
comp120404_c0_seq1.73.576.plus.B3	0	0	0	16.379
comp245747_c0_seq1.1.711.minus.B3	0.4	1.485	1.531	4.515
comp35664_c0_seq1.1.333.minus.B3	0	2.566	1.271	13.609
comp227847_c0_seq1.1.512.minus.B3	1.184	0.732	3.004	5.171
comp15394_c0_seq1.1.557.minus.B2	6.95	2.63	8.772	5.088
comp85116_c0_seq1.1.264.minus.A3	2.752	5.461	8.763	6.426
comp65180_c0_seq1.392.1185.minus.B3	0	0	0	12.571
comp98936_c0_seq1.2782.4305.plus.B3	0	0	0	52.589
comp20915_c0_seq1.104.805.minus.A1	5.044	9.809	12.412	10.883
comp93138_c0_seq2.118.2433.plus.B3	4.013	4.093	6.924	9.215
comp61781_c0_seq1.1.970.minus.B2	2.876	5.207	6.317	2.802
comp35140_c0_seq1.146.470.minus.A3	0	32.111	13.048	6.884
comp21120_c0_seq2.1.640.minus.A1	4.844	5.027	7.203	2.745
comp26256_c0_seq1.1.805.minus.B2	4.598	12.853	9.803	9.642
comp133529_c0_seq1.1.522.minus.A3	3.029	4.528	1.82	1.153
comp92631_c0_seq1.1.302.minus.B2	2.276	2.948	1.444	1.038
comp14594_c0_seq1.1.1148.minus.A1	6.704	8.346	6.933	5.26
comp39944_c0_seq1.1.2535.minus.A3	3.368	10.626	9.35	8.1
comp16637_c0_seq1.1.1092.minus.B2	6.32	6.692	9.88	4.496
comp329231_c0_seq1.1.348.minus.B3	0.953	0	0	4.267
comp100491_c0_seq3.184.1824.minus.B3	4.813	23.564	8.224	24.575
comp112721_c0_seq1.1.418.minus.A1	5.29	2.842	0.953	2.668
comp35087_c0_seq1.43.1437.plus.A3	0	24.073	0.982	0
comp22013_c0_seq1.34.1149.plus.A1	23.05	20.255	11.864	13.622
comp293452_c0_seq1.2.322.plus.B3	0	0	0	1.936
comp84189_c0_seq1.1.727.minus.B3	11.087	26.003	73.878	33.542
comp18064_c0_seq1.1.387.minus.A3	3.321	6.278	21.021	17.697
comp16524_c0_seq1.67.366.minus.A1	1.169	1.516	8.917	21.436
comp25730_c0_seq3.36.680.minus.A1	44.563	16.119	16.072	14.475
comp242830_c0_seq1.1.317.minus.B3	0	0	0	4.846
comp21461_c0_seq1.1.881.minus.B3	0.63	6.554	1.406	8.814
comp97596_c0_seq1.1.706.minus.B3	0.415	3.987	4.131	15.424
comp97854_c0_seq1.121.939.plus.B3	59.724	111.51	54.253	180.693
comp74540_c0_seq1.42.728.minus.B3	2.122	4.125	5.335	6.171
comp40316_c0_seq1.57.438.minus.A3	0	1.018	9.841	0.72
comp18981_c0_seq1.1.1275.minus.A1	9.211	5.398	5.123	3.795
comp97859_c0_seq1.381.740.plus.B3	1.83	4.666	8.156	5.763
comp23533_c0_seq1.1.460.minus.A1	1.722	0	0	0.586
comp97411_c0_seq2.1.484.minus.B3	1.907	6.278	1.598	12.724
comp67492_c0_seq1.1.193.minus.B3	2.23	0	0	0
comp17634_c0_seq1.24.1247.plus.A1	4.259	3.234	2.821	1.516
comp28586_c0_seq1.1.1128.minus.B3	0	0	0	20.646
comp23548_c0_seq2.1.615.minus.B2	0	0	3.38	0.701
comp209013_c0_seq1.1.342.minus.A3	0	3.722	0	0
comp10194_c0_seq1.6.248.plus.A1	4.736	4.253	0	0
comp356736_c0_seq1.1.404.minus.B3	0	0	0	3.503
comp94242_c0_seq1.1.550.minus.B3	14.162	7.37	9.63	5.19
comp66424_c0_seq1.1.251.minus.B3	0	0	1.907	8.483
comp153673_c0_seq1.1.490.minus.B3	0	0	0	9.731
comp66388_c0_seq1.1.168.minus.B2	0	0	3.563	0
comp99341_c0_seq1.1.229.minus.A1	3.398	0	0	0
comp20485_c0_seq1.14.977.minus.A1	36.797	6.289	0.732	0.248
comp99854_c0_seq1.1.688.minus.B3	6.089	4.571	14.541	5.419
comp327499_c0_seq1.1.253.minus.B3	0	0	3.746	0
comp98540_c0_seq1.295.1992.minus.B3	186.062	326.056	713.133	450.458
comp318645_c0_seq1.1.315.minus.B3	0	0	0	4.916
comp220460_c0_seq1.1.642.minus.B3	0	0	0	5.088
comp64115_c0_seq1.1.722.minus.B2	2.783	3.871	9.533	12.94
comp94376_c0_seq1.1.1224.minus.B3	4.475	9.131	10.15	10.578
comp94144_c0_seq1.1.385.minus.B2	1.661	4.189	6.307	1.477
comp24550_c0_seq40.405.749.plus.A1	16.5	0	2.465	6.992
comp23578_c0_seq1.591.818.plus.A1	6.95	0	0	0
comp161056_c0_seq1.1.509.minus.B3	0.6	4.433	10.573	10.934
comp29078_c0_seq1.295.933.plus.B2	7.812	7.307	11.604	7.515
comp16409_c0_seq1.155.1862.minus.A1	4.828	2.991	3.996	4.63
comp432861_c0_seq1.1.327.minus.B3	0	0	1.31	1.86
comp138548_c0_seq1.590.1111.plus.B3	0	0	0	14.163
comp30310_c0_seq15.140.1396.plus.B2	0	0	14.107	0
comp232626_c0_seq1.1.325.minus.B3	2.091	9.364	0	5.661
comp24876_c0_seq1.1.227.minus.B3	0	0	0	1.681
comp17249_c0_seq1.462.1084.minus.B2	84.528	124.31	159.176	67.147
comp23518_c0_seq3.46.459.plus.B2	0	3.86	2.927	0.681
comp19401_c0_seq1.1.354.minus.A1	8.365	7.084	4.709	1.668
comp98434_c0_seq1.53.382.minus.B3	1.03	10.562	2.61	13.036
comp43308_c0_seq1.1.359.minus.B3	0	0	1.165	13.17
comp94798_c0_seq1.268.585.plus.B3	0	1.389	2.744	4.916
comp73700_c0_seq1.1.487.minus.B3	0	0	0	4.942
comp43418_c0_seq1.142.2910.minus.A3	13.747	99.473	27.598	109.381
comp31274_c0_seq1.1.205.minus.B3	2.014	0	2.581	10.055
comp7553_c0_seq1.135.1103.plus.B2	1.645	5.398	7.954	6.387
comp25162_c0_seq3.160.389.minus.A1	0	9.29	0	1.643
comp18767_c0_seq1.1.798.minus.A1	10.795	18.018	2.696	15.125
comp69114_c0_seq1.1.1799.minus.B3	2.876	9.449	8.204	8.871
comp54505_c0_seq1.1.494.minus.B3	3.321	2.482	1.83	2.121
comp196912_c0_seq1.1.334.minus.A3	0	1.283	1.271	0
comp100685_c0_seq1.23.358.plus.B3	0	0	0	1003.65
comp615242_c0_seq1.1.308.minus.B3	0	0	0	1.013
comp178719_c0_seq1.1.649.minus.B3	0	0	0	9.234
comp8754_c0_seq1.107.703.minus.A1	20.375	12.8	0.626	2.573
comp101197_c0_seq1.46.462.plus.B3	0	0	0	23.601
comp7436_c0_seq1.403.720.plus.A1	9.734	0	0	0
comp73384_c0_seq1.1.796.minus.A3	5.72	7.37	6.77	12.208
comp20530_c0_seq1.1.1039.minus.A1	11.717	13.15	4.699	5.636
comp12626_c0_seq1.89.598.plus.A3	6.581	19.958	26.443	20.824
comp269627_c0_seq1.7.438.plus.B3	0	0	0	1.93
comp26689_c0_seq1.669.1961.minus.A1	266.207	345.261	157.722	142.171
comp183911_c0_seq1.1.904.minus.B3	0	0	0	6.871
comp51705_c0_seq1.1.331.minus.B3	3.045	2.609	1.29	2.757
comp108860_c0_seq1.1.343.minus.B2	0	0	6.086	0
comp9623_c0_seq1.1.369.minus.A1	7.043	0	5.585	0
comp81832_c0_seq1.6.380.plus.B3	0	0	0	0.777
comp24282_c0_seq1.1.323.minus.A3	11.456	28.092	37.035	34.911
comp73511_c0_seq1.1.300.minus.B3	0	0	0	2.114
comp71687_c0_seq1.1.869.minus.B3	3.245	3.542	9.013	7.19
comp88867_c0_seq1.1.653.minus.B3	0	0	1.685	21.436
comp264867_c0_seq1.1.323.minus.B3	4.167	1.336	0	5.661
comp8070_c0_seq1.1.400.minus.B2	14.239	13.924	11.026	8.412
comp122710_c0_seq1.1.344.minus.A1	4.567	1.241	3.004	1.745
comp97847_c0_seq1.1.4098.minus.B3	0	0.074	0.867	52.468
comp43412_c0_seq7.1.178.minus.A3	15.269	0	6.51	0
comp90313_c0_seq1.1.1952.minus.B3	10.687	8.166	15.166	8.266
comp30143_c0_seq1.132.761.plus.B2	13.547	13.723	21.223	32.185
comp27001_c0_seq1.1.456.minus.A3	2.706	7.625	3.207	2.974
comp98999_c0_seq1.476.2883.minus.B3	30.631	84.764	99.637	69.758
comp63713_c0_seq1.13.366.plus.B3	0	0	0	21.066
comp43453_c1_seq1.159.1508.plus.A3	2.553	18.961	9.013	32.994
comp26191_c0_seq2.200.2383.minus.B2	0	0	6.144	1.261
comp24415_c0_seq1.644.1911.minus.A1	52.251	56.439	46.751	16.201
comp8887_c0_seq1.288.1700.plus.B2	3.46	6.914	15.513	23.321
comp234300_c0_seq1.1.338.minus.A1	1.968	0	0	1.77
comp175707_c0_seq1.1.572.minus.B3	0	0	0	7.171
comp38385_c0_seq2.1.371.minus.B3	0	0	0	1.554
comp80990_c0_seq2.19.756.plus.B3	5.859	4.274	3.938	7.68
comp99283_c0_seq3.2912.4703.minus.B3	10.779	24.115	73.656	40.432
comp41469_c0_seq1.76.342.minus.B3	0	0	0	2.573
comp100411_c0_seq10.210.5786.plus.B3	5.843	7.222	7.367	20.741
comp80790_c0_seq1.1.351.minus.B3	0	4.783	0	6.738
comp42686_c0_seq1.172.717.minus.A3	3.767	3.659	0	0
comp29929_c0_seq1.123.2488.minus.B2	15.592	30.955	93.416	46.902
comp79163_c0_seq1.1.1059.minus.B3	0	7.232	4.516	2.859
comp29121_c0_seq1.314.985.plus.A3	5.213	10.997	6.741	5.719
comp28736_c0_seq6.1.2167.minus.B2	5.982	22.005	7.434	13.507
comp22339_c0_seq1.300.650.minus.A1	18.037	27.816	16.861	16.201
comp142782_c0_seq1.7.669.plus.B3	0	0	0.559	8.33
comp17026_c0_seq1.1.452.minus.A1	4.106	3.404	5.19	2.999
comp135263_c0_seq1.1.219.minus.A1	7.243	0	0	0
comp87732_c0_seq3.1.472.minus.B3	0	0	0	5.712
comp36075_c0_seq1.1.721.minus.B3	0	0	0	12.316
comp94219_c0_seq2.189.770.plus.B3	3.583	8.802	11.632	10.176
comp81069_c0_seq1.1.562.minus.B3	2.122	2.609	4.025	8.737
comp16839_c0_seq1.1.407.minus.B2	3.137	6.893	2.976	4.165
comp52835_c0_seq1.1.510.minus.B3	3.567	1.463	1.502	4.133
comp12870_c0_seq1.129.1178.plus.A1	21.697	31.231	10.67	22.633
comp11138_c0_seq1.1.402.minus.A1	3.168	0	0	1.401
comp136846_c0_seq1.1.670.minus.B3	0	0	0	7.827
comp23504_c0_seq1.29.808.minus.B2	5.505	10.244	17.121	13.475
comp228755_c0_seq1.1.413.minus.B3	0	0	0	4.082
comp227158_c0_seq1.1.595.minus.B3	0	0	0	4.719
comp735340_c0_seq1.1.325.minus.B3	0	0	0	1.86
comp248318_c0_seq1.1.482.minus.B3	0	0	0	5.018
comp24449_c0_seq3.14.1711.plus.B2	0	0	1.001	0
comp38479_c0_seq2.344.550.plus.A3	54.527	5.684	15.475	6.031
comp94337_c0_seq1.292.1166.minus.B3	17.176	10.806	8.782	19.022
comp26989_c0_seq2.50.1708.minus.B2	7.965	7.572	12.066	16.647
comp10268_c0_seq1.1.633.minus.A1	5.551	5.09	11.084	5.967
comp143235_c0_seq1.59.394.plus.B3	0	0	0	8.164
comp235872_c0_seq1.1.348.minus.B3	0	0	0	2.56
comp21541_c0_seq1.1.1721.minus.A1	25.111	18.251	30.015	23.824
comp6852_c0_seq1.1.551.minus.A3	0	11.326	0	0
comp603505_c0_seq1.1.303.minus.B3	0	0	0	1.038
comp72568_c0_seq1.1.468.minus.B3	3.291	5.716	8.31	5.757
comp291678_c0_seq1.1.325.minus.B3	0	0	0	2.828
comp233355_c0_seq1.1.457.minus.B3	0	0	0	5.948
comp156254_c0_seq1.1.328.minus.B2	1.015	1.304	3.871	0.917
comp99952_c0_seq3.192.923.plus.B3	23.634	47.923	113.782	91.722
comp63469_c0_seq1.486.1463.minus.A1	7.719	3.797	1.079	2.426
comp314440_c0_seq1.1.304.minus.B3	0	2.948	0	1.038
comp80690_c0_seq2.227.747.minus.B3	2.891	10.011	5.508	5.68
comp169640_c0_seq1.1.539.minus.A1	3.337	2.057	2.465	0.484
comp292222_c0_seq1.1.381.minus.B3	0	0	0	3.012
comp30197_c0_seq2.1.261.minus.B2	25.003	5.557	31.758	26.18
comp29611_c0_seq4.753.1793.minus.B2	162.95	27.201	80.628	12.405
comp24154_c0_seq6.33.428.plus.A1	5.536	5.536	13.183	7.871
comp17904_c0_seq1.210.552.minus.B3	1.938	2.482	1.233	3.496
comp20932_c0_seq6.1.1014.minus.A1	5.951	0	0	10.17
comp101900_c0_seq1.1.421.minus.B2	0	0	5.691	3.305
comp205626_c0_seq1.1.294.minus.B3	0	0	0	4.356
comp287290_c0_seq1.1.351.minus.B3	0	0	0	3.369
comp169235_c0_seq1.1.220.minus.B3	0	0	0	1.764
comp73494_c0_seq1.1.514.minus.B3	0	0	0	3.592
comp24644_c0_seq2.894.3683.minus.A1	125.815	63.194	158.714	107.853
comp98257_c0_seq3.530.1723.plus.B3	0	0	0	110.113
comp23624_c0_seq1.1.515.minus.B2	2.952	16.756	11.921	23.601
comp21201_c0_seq1.29.1069.minus.B2	1094.8	1734.22	4262.38	1368.21
comp68864_c0_seq1.1.348.minus.B3	1.891	2.418	0	8.527
comp89128_c0_seq1.1.775.minus.B3	1.307	0	0.799	4.203
comp25171_c0_seq2.1.2846.minus.A1	8.196	9.979	3.881	4.515
comp52115_c0_seq1.54.461.minus.B2	16.469	4.921	16.881	4.859
comp230008_c0_seq1.1.412.minus.B3	0	0	0	4.763
comp34535_c0_seq2.90.248.plus.B3	0	0	4.054	0
comp30225_c0_seq11.125.1581.minus.B2	42.748	53.968	23.13	1.643
comp179950_c0_seq1.1.822.minus.B3	1.722	3.341	11.729	9.699
comp162126_c0_seq1.1.317.minus.A3	2.137	1.379	2.716	5.814
comp41361_c0_seq1.146.742.plus.A3	6.95	20.117	15.07	28.326
comp367600_c0_seq1.2.358.plus.B3	0	0	0	1.668
comp45513_c0_seq1.1.331.minus.B3	3.014	2.577	0	6.349
comp88983_c0_seq1.1.2714.minus.B3	3.414	7.869	5.758	18.296
comp147319_c0_seq1.1.360.minus.B3	0.907	935.929	12.682	14.647
comp38008_c0_seq2.45.389.plus.A3	30.093	24.815	14.377	5.247
comp30075_c0_seq12.1.220.minus.B2	0	0	2.311	0
comp291062_c0_seq1.1.410.minus.B3	4.659	0.976	3.938	2.063
comp408973_c0_seq1.1.322.minus.B3	0	0	0	2.828
comp353939_c0_seq1.1.605.minus.B3	0	0	0	3.77
comp102052_c0_seq1.302.610.plus.B3	0	0	0	49.22
comp18023_c0_seq3.1.529.minus.B2	1.138	2.577	7.415	4.458
comp16941_c0_seq1.1.451.minus.A3	0	138.308	3.486	7.26
comp38435_c0_seq1.1.315.minus.A3	9.734	75.231	9.61	57.983
comp44706_c0_seq1.28.1632.plus.A3	0.169	100.523	2.118	3.254
comp40427_c0_seq6.250.1228.minus.A3	0	1.909	2.648	0
comp40924_c0_seq1.23.835.plus.A3	0	32.716	0	23.607
comp14288_c0_seq1.1.470.minus.B2	7.565	6.596	6.298	4.082
comp23581_c0_seq3.1462.3117.minus.B2	1.953	10	4.516	13.456
comp162191_c0_seq1.1.426.minus.B3	0	0	0	8.444
comp77371_c0_seq1.102.428.minus.B3	0	0	1.021	0
comp8440_c0_seq1.1.797.minus.A3	0	11.718	0	0.611
comp23228_c0_seq2.17.512.minus.B3	0	0	0	1.477
comp97488_c0_seq10.1.349.minus.B3	0	2.418	3.611	4.267
comp42171_c0_seq1.28.459.plus.A3	0	1.824	4.622	9.654
comp42030_c0_seq1.4.882.plus.A3	1.599	15.154	174.179	73.821
comp292644_c0_seq1.1.341.minus.B3	0	0	0	3.541
comp1272_c0_seq1.1.625.minus.A1	3.675	4.984	5.749	2.324
comp666524_c0_seq1.1.340.minus.B3	0	0	0	1.77
comp31400_c0_seq1.1.848.minus.A3	10.318	15.303	13.414	6.515
comp49162_c0_seq1.301.582.minus.B2	2.553	1.665	1.618	2.356
comp43206_c0_seq3.779.1014.minus.A3	137.609	82.166	200.486	61.205
comp97347_c0_seq4.3.305.plus.B3	0	1.771	0	4.865
comp81049_c0_seq1.1.362.minus.B2	2.722	2.312	3.457	0.815
comp98141_c0_seq1.1.462.minus.B3	5.336	10.796	26.183	5.267
comp27288_c0_seq1.1.421.minus.A3	0.753	2.821	0	0
comp263418_c0_seq1.1.315.minus.B3	0	0	0	3.929
comp214035_c0_seq1.1.363.minus.B3	0	0	0	5.63
comp28094_c0_seq1.104.1339.plus.B2	3.106	10.923	20.415	10.864
comp91701_c0_seq2.458.934.plus.B3	5.828	31.369	11.459	20.391
comp176_c0_seq1.1.316.minus.A1	3.245	0	0	0.981
comp10612_c0_seq1.109.654.plus.A1	3.306	2.715	4.873	7.655
comp30011_c0_seq1.1.234.minus.B2	0	0	2.09	7.846
comp56692_c0_seq1.55.1236.plus.B3	0	0	0	55.869
comp252157_c0_seq1.1.415.minus.B3	0	0	0	4.719
comp9124_c0_seq1.1.643.minus.A3	1.861	8.929	8.252	13.087
comp145168_c0_seq1.1.305.minus.B3	3.368	5.811	17.131	5.126
comp699_c0_seq1.1.381.minus.A1	3.383	1.071	1.069	0
comp41364_c0_seq1.140.804.minus.A3	0	23.012	0	18.831
comp26960_c0_seq4.1.345.minus.B2	0	1.22	2.436	1.726
comp25108_c0_seq1.1.4099.minus.A1	15.592	15.133	12.827	21.2
comp220317_c0_seq1.1.524.minus.B3	0	0	0	5.483
comp20920_c0_seq1.537.1445.minus.A1	14.87	14.221	16.784	5.528
comp70759_c0_seq1.1.519.minus.B3	0	0	0	0.484
comp187763_c0_seq1.1.566.minus.B3	0	0	0	8.623
comp87243_c0_seq1.58.369.plus.A3	3.321	5.727	5.633	1.013
comp23949_c0_seq1.404.1768.minus.A1	52.928	48.803	71.663	61.734
comp6551_c0_seq1.44.508.plus.A1	12.686	6.649	26.183	40.375
comp29419_c1_seq9.710.979.plus.B2	4.06	0	15.513	0
comp23922_c0_seq2.39.2174.plus.A1	33.322	41.019	32.817	35.516
comp86224_c0_seq1.1.480.minus.A1	4.459	0	0	2.229
comp68261_c0_seq1.1.539.minus.B2	3.89	0.689	7.01	4.337
comp42390_c0_seq1.36.302.plus.B3	0	0	0	2.573
comp24995_c0_seq1.80.718.plus.A1	17.007	7.869	4.641	3.955
comp320950_c0_seq1.1.273.minus.B3	0	1.729	0	1.216
comp24733_c0_seq2.828.8999.minus.A1	5.828	1.919	6.587	5.362
comp91031_c0_seq2.7.942.plus.B3	7.489	4.104	4.141	5.801
comp367737_c0_seq1.1.314.minus.B3	0	0	0	0.993
comp29843_c0_seq2.99.449.minus.B2	0	0	9.63	0.853
comp25422_c0_seq2.90.1725.minus.B2	2.522	0.806	6.471	0.605
comp10867_c0_seq1.1.357.minus.B2	0	2.333	2.33	0
comp94372_c0_seq5.49.1329.plus.B3	8.98	16.151	7.81	18.742
comp92077_c0_seq1.1.889.minus.B3	0	0	5.585	7.273
comp23371_c0_seq2.39.1118.plus.A1	35.429	40.15	43.651	35.624
comp107243_c0_seq1.1.321.minus.B2	2.107	1.357	4.016	2.866
comp86708_c0_seq1.1.361.minus.B2	0.907	1.156	6.914	2.439
comp148345_c0_seq1.1.322.minus.A1	5.274	1.357	2.677	0
comp70043_c0_seq1.1.981.minus.A3	7.95	10.955	30.776	17.341
comp24827_c0_seq2.43.1059.plus.A1	9.857	4.295	7.598	3.248
comp12624_c0_seq1.40.372.plus.A3	0	3.913	2.581	0
comp110951_c0_seq1.1.395.minus.A1	6.504	2.047	6.182	1.446
comp40489_c0_seq2.59.1936.plus.A3	12.548	25.526	22.446	6.457
comp354059_c0_seq1.1.360.minus.B3	0	0	0	1.63
comp12629_c0_seq2.1.975.minus.A1	28.509	53.427	52.818	40.986
comp27231_c0_seq2.167.3043.minus.B2	3.491	7.402	25.489	5.821
comp29763_c0_seq1.631.3081.plus.B2	6.812	5.79	23.14	21.614
comp142444_c0_seq1.1.353.minus.B3	0	0	0	7.495
comp100392_c2_seq7.1.2235.minus.B3	35.137	66.28	76.179	48.704
comp39205_c0_seq1.1.2018.minus.A3	0	43.915	1.993	0.777
comp32309_c0_seq1.1.338.minus.B3	0.984	2.513	1.242	13.271
comp317692_c0_seq1.24.413.minus.B3	0	0	0	3.687
comp25376_c0_seq2.121.1059.plus.A1	201.808	31.751	19.962	11.928
comp215220_c0_seq1.1.332.minus.B3	0	0	0	5.515
comp37873_c0_seq1.724.2147.minus.A3	20.036	22.153	68.456	20.073
comp315909_c0_seq1.1.343.minus.B3	4.798	0	2.436	3.452
comp98834_c0_seq3.1529.2215.plus.B3	1087.77	998.561	221.508	690.84
comp504203_c0_seq1.1.327.minus.B3	0	0	1.31	3.725
comp93383_c0_seq1.1.472.minus.A1	3.921	4.783	0	3.999
comp88160_c0_seq3.367.805.minus.B3	0	0	0	2.509
comp29271_c0_seq2.248.1015.plus.B2	34.506	10.859	53.193	8.559
comp25321_c0_seq1.1.938.minus.B2	46.931	37.17	35.783	21.066
comp122956_c0_seq1.158.1423.minus.B3	0	0	0	15.15
comp118834_c0_seq1.1.434.minus.B2	1.445	2.715	3.669	14.672
comp429061_c0_seq1.1.433.minus.B3	2.168	0.901	0.915	1.91
comp25376_c0_seq1.183.1871.plus.A1	323.64	63.406	220.978	98.128
comp93729_c0_seq1.44.475.plus.B3	10.226	10.965	20.338	16.093
comp42828_c0_seq1.26.1804.minus.A3	36.259	42.165	25.846	17.99
comp98216_c0_seq1.1.219.minus.B2	0	0	2.311	0
comp260953_c0_seq1.1.438.minus.B2	0	6.225	1.801	3.133
comp241357_c0_seq1.58.1095.plus.B3	0	0	0	4.763
comp354727_c0_seq1.1.373.minus.B3	0	0	0	1.554
comp16644_c0_seq1.1.336.minus.A1	3.767	1.273	3.197	4.477
comp92717_c0_seq3.1.724.minus.B3	5.966	8.707	2.003	12.596
comp82932_c0_seq1.1.1174.minus.B3	10.041	15.706	11.469	9.075
comp23604_c0_seq2.244.1242.plus.A1	52.513	30.553	22.148	37.369
comp42410_c0_seq6.100.358.minus.A3	0	0	0	2.668
comp43432_c0_seq3.330.906.minus.A3	11.441	4.56	1.916	3.101
comp38906_c0_seq1.1.238.minus.B2	9.641	8.696	22.543	4.604
comp91900_c0_seq1.1005.2528.minus.B3	128.86	262.862	406.683	211.407
comp130053_c0_seq1.1.416.minus.A3	3.045	5.737	1.936	4.044
comp25362_c0_seq1.1.606.minus.B2	14.393	8.335	7.973	3.77
comp43326_c0_seq2.515.1324.minus.A3	0	37.53	0	0
comp152440_c0_seq1.1.1314.minus.B3	0	0	0	9.616
comp25880_c0_seq1.76.1019.minus.A3	10.395	20.064	12.721	23.69
comp95336_c0_seq1.38.631.plus.A1	2.107	7.36	3.158	4.318
comp28135_c0_seq4.163.576.minus.B2	1.538	3.86	2.927	1.363
comp100546_c3_seq1.653.2713.plus.B3	16.607	111.086	31.19	120.067
comp12258_c0_seq1.20.703.plus.A1	12.332	5.186	3.216	0.732
comp18682_c0_seq1.1.378.minus.B2	2.568	1.082	4.333	0.764
comp91746_c0_seq1.1.319.minus.B2	3.198	2.747	1.358	2.91
comp143451_c0_seq1.1.449.minus.A1	2.091	6.936	7.03	3.662
comp25527_c0_seq2.426.1426.minus.A1	88.741	33.384	2.571	2.923
comp21554_c0_seq2.39.1079.plus.B2	11.948	58.528	106.059	81.94
comp95569_c0_seq1.6.1496.minus.B3	0	0	0	20.646
comp22742_c0_seq2.78.2774.plus.A1	19.021	18.749	15.532	14.571
comp98989_c0_seq1.474.782.minus.B3	6.751	8.717	12.846	15.379
comp88716_c0_seq1.317.1139.minus.B3	12.748	12.948	11.295	20.569
comp21885_c0_seq1.1.389.minus.A1	2.491	1.05	0	0
comp157142_c0_seq1.27.392.plus.B3	0	0	1.136	4.827
comp27379_c0_seq1.44.714.minus.A1	196.995	315.101	628.027	335.059
comp141810_c0_seq1.1.228.minus.B3	0	0	0	1.643
comp1591_c0_seq1.1.361.minus.B2	1.799	3.425	2.648	1.611
comp113936_c0_seq1.25.1056.plus.B3	0	0	1.021	17.131
comp98965_c2_seq2.1.366.minus.B3	13.347	5.642	14.666	15.908
comp207324_c0_seq1.1.255.minus.B3	0	0	0	2.719
comp41174_c0_seq1.1.422.minus.A3	0	11.167	6.847	7.642
comp106148_c0_seq1.15.1544.minus.B3	0	0	0.896	27.078
comp11276_c0_seq1.1.329.minus.A1	1.015	1.304	1.29	6.432
comp176595_c0_seq1.14.361.plus.B3	0	0	0	0.866
comp22646_c0_seq1.117.1235.plus.A1	23.219	8.017	5.913	5.636
comp194095_c0_seq1.53.424.plus.B3	0	0	0	3.146
comp56689_c0_seq1.1.390.minus.A3	6.428	9.937	6.288	2.465
comp83735_c0_seq1.2.373.plus.B3	0	3.351	4.468	3.929
comp24154_c0_seq8.33.1121.plus.A1	7.058	11.294	18.306	12.074
comp40348_c0_seq1.1.1380.minus.A3	0	47.414	0.501	0.331
comp30169_c0_seq2.184.2427.plus.B2	17.315	9.735	33.857	14.087
comp229289_c0_seq1.1.590.minus.B3	0	0	0	4.318
comp36798_c0_seq1.130.456.plus.A3	632.78	1039.44	690.34	986.925
comp24509_c0_seq1.1.742.minus.B2	0.769	3.786	4.824	14.978
comp7452_c0_seq1.1.294.minus.A1	8.304	6.172	3.014	3.267
comp43261_c0_seq11.121.378.plus.A3	37.259	15.133	22.09	6.795
comp34741_c0_seq1.337.606.plus.B3	0	0	1.724	5.05
comp114707_c0_seq1.1.478.minus.A1	5.105	4.751	12.904	12.265
comp32464_c0_seq1.1.233.minus.B3	3.337	0	0	8.024
comp186450_c0_seq1.9.566.plus.B3	0	0	0	6.521
comp12572_c0_seq1.1.893.minus.A1	5.659	5.695	5.152	4.006
comp40530_c0_seq1.1.237.minus.B3	0	0	0	4.604
comp36340_c0_seq1.1.366.minus.B3	0	0	0	3.184
comp98634_c0_seq1.595.1881.minus.B3	4.259	6.374	3.216	10.043
comp374087_c0_seq1.69.530.minus.B3	0	0	0	1.77
comp44047_c0_seq1.422.1714.minus.B3	71.841	69.695	86.955	40.674
comp22449_c0_seq1.680.1111.plus.A1	12.425	6.395	23.111	6.438
comp60660_c0_seq1.245.634.minus.B3	0	0	0	27.282
comp164261_c0_seq1.1.364.minus.B3	0	0	0	8.845
comp93877_c0_seq2.1.639.minus.B3	1.83	2.8	3.457	5.509
comp53721_c0_seq1.1.1267.minus.B2	6.72	7.763	9.244	6.005
comp22115_c0_seq1.27.290.plus.A1	4.198	1.856	5.344	3.929
comp17311_c0_seq1.1.646.minus.A1	4.49	4.602	4.208	1.758
comp30177_c0_seq5.1.265.minus.B2	6.889	3.637	5.258	2.573
comp58767_c0_seq1.48.653.minus.B3	1871.65	3783.72	5922.72	2622.97
comp338800_c0_seq1.1.522.minus.B3	0.584	0	0	3.012
comp213622_c0_seq1.1.423.minus.B3	3.721	2.789	0.944	5.241
comp215519_c0_seq1.1.537.minus.B3	0	0	0	5.337
comp17939_c0_seq1.1.664.minus.B2	3.506	5.355	7.193	12.807
comp80967_c0_seq1.138.989.plus.B3	5.32	11.273	5.036	5.948
comp188707_c0_seq1.103.438.plus.B3	0	0	0	6.349
comp175992_c0_seq1.1.369.minus.B3	1.768	3.351	1.117	1.573
comp51076_c0_seq1.1.342.minus.A1	11.656	0	0	0
comp39789_c0_seq4.1.517.minus.A3	73.041	49.928	221.825	196.747
comp283682_c0_seq1.1.330.minus.B3	0	0	1.29	4.598
comp25394_c0_seq8.44.484.plus.A1	4.982	0	0	8.769
comp25355_c0_seq4.151.1410.plus.A1	379.72	368.921	92.588	61.817
comp176812_c0_seq1.232.806.minus.B3	0.523	1.273	2.619	3.14
comp24859_c0_seq1.441.2221.minus.A1	303.989	96.599	72.664	15.048
comp100044_c0_seq5.288.900.minus.B3	0	5.292	1.82	4.553
comp93897_c0_seq1.1329.2130.minus.B3	1.615	0.668	2.398	14.424
comp58766_c0_seq1.1.474.minus.B3	0	0	0	6.228
comp351384_c0_seq1.1.402.minus.B3	0	0	0	2.102
comp21475_c0_seq2.639.2456.plus.A1	19.098	8.325	15.918	47.889
comp20581_c0_seq1.1.1276.minus.B2	5.059	2.545	8.05	8.814
comp81294_c0_seq1.86.1693.plus.B3	0	0	0	50.5
comp100511_c0_seq9.170.565.minus.B3	0.815	12.291	4.121	17.417
comp99142_c0_seq1.1.272.minus.B3	1.338	0	1.695	0
comp28798_c0_seq1.1.613.minus.B3	0	0	0	10.355
comp182733_c0_seq1.1.230.minus.A1	5.105	4.645	2.167	1.643
comp142120_c0_seq1.37.291.plus.A1	1.476	9.809	0	0
comp727_c0_seq1.1.449.minus.B2	0	1.718	3.611	3.337
comp23154_c0_seq2.319.1778.minus.A1	27.14	38.909	14.271	12.66
comp9841_c0_seq1.1.561.minus.B2	1.599	1.304	5.364	5.98
comp54825_c0_seq1.1.481.minus.B3	0	0	0	3.872
comp477098_c0_seq1.21.439.minus.B3	0	0	0	2.006
comp94304_c0_seq1.46.336.plus.B3	0	0	0	4.49
comp99441_c0_seq14.1.535.minus.B3	2.799	4.284	0	28.899
comp44257_c0_seq1.1.489.minus.A3	1.246	213.443	18.932	8.17
comp285801_c0_seq1.1.302.minus.B3	1.138	0	0	0
comp81568_c0_seq1.1.1434.minus.A1	8.134	9.057	9.283	10.024
comp23699_c0_seq2.28.765.plus.A1	4.075	0.541	1.493	2.573
comp503633_c0_seq1.1.310.minus.B3	0	1.432	0	0
comp31500_c0_seq1.1.1452.minus.B3	2.061	5.133	6.577	9.578
comp230624_c0_seq1.1.582.minus.B3	0	0	0	5.719
comp86211_c0_seq1.1.1140.minus.B3	0	0	0	13.876
comp19972_c0_seq1.741.1842.minus.A1	6.52	9.65	206.823	58.518
comp43462_c3_seq4.53.485.minus.A3	24.634	47.976	44.459	99.396
comp22370_c0_seq2.1.331.minus.A1	5.09	0	0	0
comp22173_c0_seq2.7.795.plus.A1	23.681	6.151	1.367	0
comp25543_c0_seq6.1.1645.minus.A1	1.845	0	0	0
comp106798_c0_seq1.1.620.minus.A1	8.027	12.715	9.543	10.176
comp18535_c0_seq1.1.317.minus.B3	3.245	11.146	0	9.826
comp440013_c0_seq1.1.327.minus.B3	0	0	0	1.86
comp284453_c0_seq1.1.336.minus.B3	0	0	0	3.585
comp19590_c0_seq3.455.1901.minus.A1	16.869	27.816	46.251	29.179
comp81489_c0_seq2.1.2388.minus.B3	7.996	3.966	8.243	19.678
comp22687_c0_seq1.1.525.minus.A1	3.444	0.774	1.454	2.643
comp420106_c0_seq1.170.442.minus.B3	0	0	0	1.242
comp28670_c2_seq4.74.433.minus.B2	1.215	6.575	3.765	4.426
comp197901_c0_seq1.1.335.minus.B3	0	0	0	5.375
comp38990_c0_seq2.1.408.minus.A3	6.904	13.648	5.055	1.764
comp95075_c0_seq5.1.1037.minus.B3	5.782	8.717	11.141	6.98
comp202871_c0_seq1.1.393.minus.B3	0	0	0	6.502
comp26132_c0_seq1.1.869.minus.B2	7.319	14.401	18.912	8.82
comp16206_c0_seq1.1.239.minus.B2	0	0	12.297	0
comp142955_c0_seq1.193.753.plus.B3	0	0	0	9.718
comp30011_c0_seq1.14.496.plus.B3	0	0	0	128.785
comp208327_c0_seq1.1.385.minus.B3	0	2.11	2.118	4.471
comp15618_c0_seq1.1.342.minus.A1	2.906	5.525	3.418	5.668
comp14007_c0_seq1.58.1098.plus.A1	8.55	10.934	11.44	7.011
comp98255_c0_seq1.1.232.minus.A3	11.687	9.078	8.512	48.138
comp20656_c0_seq1.1.889.minus.B3	3.475	1.527	5.99	9.425
comp1803_c0_seq1.1.315.minus.A1	1.076	0	0	0
comp132657_c0_seq1.1.519.minus.B3	0	0	0	16.182
comp23027_c0_seq1.275.662.minus.B2	12.44	2.089	11.565	2.21
comp16172_c0_seq1.35.484.minus.B2	1619.65	2104.52	4039.57	1351.89
comp261874_c0_seq1.1.420.minus.B3	3.752	1.877	4.747	3.967
comp58969_c0_seq2.110.733.plus.B3	4.644	9.587	4.757	3.553
comp5775_c0_seq1.1.905.minus.A1	5.551	0	9.36	2.108
comp204371_c0_seq1.1.403.minus.B3	0	0	0	9.113
comp41535_c0_seq1.11.457.plus.A3	0	8.738	0	4.923
comp227382_c0_seq1.1.245.minus.B3	0	0	0	1.471
comp20622_c0_seq1.1.1109.minus.B2	3.737	3.595	9.11	5.056
comp16130_c0_seq1.1.1004.minus.A1	9.718	20.679	28.32	27.065
comp97833_c0_seq1.1.483.minus.B3	1.261	4.709	1.598	8.852
comp42329_c0_seq1.1.316.minus.B3	0	1.389	2.744	4.916
comp17642_c0_seq1.128.385.plus.B3	0	0	3.678	1.356
comp168258_c0_seq1.186.606.minus.B3	0	0	0	5.954
comp549946_c0_seq1.1.390.minus.B3	0.815	114.946	1.04	1.458
comp116782_c0_seq1.488.754.plus.A1	1.384	0	0	0
comp116466_c0_seq1.1.812.minus.A1	4.89	1.697	2.196	3.273
comp22484_c0_seq3.1.252.minus.B2	10.287	17.657	1.868	5.54
comp104850_c0_seq1.1.443.minus.B3	0	0	0	52.328
comp25391_c0_seq32.744.2662.minus.A1	93.093	7.381	0	0
comp143046_c0_seq1.4.288.plus.B3	0	0	0	3.477
comp99535_c0_seq1.51.665.minus.A1	2.876	2.938	1.213	11.597
comp82056_c0_seq1.1.711.minus.A1	5.274	6.416	4.093	8.33
comp9879_c0_seq1.132.372.minus.B3	0	0	0	1.503
comp45878_c0_seq1.117.503.plus.A1	5.859	0	0	0
comp100893_c0_seq1.510.852.minus.B3	0	0	0	744.607
comp28878_c0_seq2.52.664.minus.B3	0	0	0	9.527
comp25656_c0_seq2.80.1459.plus.A1	51.329	74.944	58.653	89.767
comp221500_c0_seq1.98.487.plus.B3	0	0	0	5.165
comp98215_c0_seq2.1.1054.minus.B3	4.275	1.866	0.78	6.037
comp19121_c0_seq1.87.1091.plus.A1	6.658	12.047	14.338	9.648
comp132459_c0_seq1.1.471.minus.B3	0	0	0	13.131
comp94107_c0_seq1.1631.2083.plus.B3	2.752	18.039	8.724	40.54
comp87079_c0_seq1.92.406.plus.B3	0	0	0	0.993
comp29725_c0_seq1.3.1115.plus.B2	14.67	10.764	24.729	9.457
comp89384_c0_seq1.44.412.plus.B3	2.676	0	1.127	1.592
comp588497_c0_seq1.1.307.minus.B3	0	1.432	0	2.019
comp97087_c0_seq3.1.1688.minus.B3	7.212	5.44	3.804	9.565
comp198160_c0_seq1.1.345.minus.A3	0	2.45	1.213	0.866
comp80313_c0_seq1.62.814.minus.B3	0	0	0	24.804
comp154014_c0_seq1.48.473.minus.B2	2.23	2.789	6.587	1.968
comp42675_c0_seq1.526.1666.minus.A3	1028.22	38.305	26.086	17.143
comp37174_c0_seq1.1.329.minus.B3	2.03	1.304	2.581	2.77
comp327487_c0_seq1.1.315.minus.B3	0	0	0	4.916
comp27667_c0_seq1.1.243.minus.A3	3.091	2.079	11.854	14.717
comp99674_c0_seq1.1.221.minus.B3	10.856	2.492	11.546	3.528
comp123283_c0_seq1.1.432.minus.A1	1.922	1.983	4.044	7.508
comp5015_c0_seq1.1.1130.minus.A1	5.843	4.093	2.764	2.057
comp87577_c0_seq1.1.367.minus.B3	0	0	0	0.796
comp41510_c0_seq1.1.322.minus.B3	0	0	0	4.719
comp29079_c0_seq8.930.2306.minus.B2	5.52	13.479	75.505	11.603
comp173932_c0_seq1.1.464.minus.B3	0	0	0	7.546
comp82486_c0_seq1.1.460.minus.B2	7.396	0.838	9.36	4.719
comp7570_c0_seq1.1.1154.minus.B2	8.457	8.866	10.198	16.5
comp291644_c0_seq1.1.440.minus.B3	3.537	3.531	2.09	4.35
comp265918_c0_seq1.1.337.minus.B3	0	0	0	3.585
comp15068_c0_seq1.1.347.minus.A1	7.596	0	1.204	1.707
comp101244_c0_seq1.477.1730.plus.B3	0	0	0	47.947
comp25673_c0_seq2.2988.3266.plus.A1	9.057	5.069	9.312	4.687
comp109503_c0_seq1.1.728.minus.B3	12.609	27.318	13.414	30.689
comp70441_c0_seq1.1.459.minus.B3	0	0	0	8.852
comp4992_c0_seq1.1.545.minus.A1	3.86	5.44	13.241	5.744
comp20498_c0_seq1.119.448.plus.A1	8.227	7.922	10.448	13.036
comp332961_c0_seq1.1.462.minus.B3	0	0	0	4.095
comp269443_c0_seq1.16.354.plus.B3	0	0	0	2.687
comp8225_c0_seq2.1.314.minus.A1	7.565	4.178	20.598	12.775
comp49704_c0_seq1.101.1399.plus.B2	0	0	10.342	0.178
comp124107_c0_seq1.1.431.minus.B2	0	6.342	2.754	14.029
comp203381_c0_seq1.1.525.minus.B3	0	0	0	6.98
comp21018_c0_seq1.462.2096.plus.A1	69.489	41.391	58.567	46.705
comp30140_c0_seq1.250.735.plus.B2	8.227	40.839	35.225	37.445
comp10950_c0_seq1.1.1846.minus.A1	8.688	8.123	12.393	11.781
comp98867_c0_seq3.111.4763.minus.B3	6.274	7.317	17.632	29.568
comp59998_c0_seq1.1.611.minus.B2	3.844	11.761	7.877	9.113
comp27431_c0_seq1.1392.2043.minus.B2	8.949	0.551	29.938	46.565
comp131976_c0_seq1.141.434.minus.B3	0	0	0	3.318
comp55195_c0_seq1.3.488.plus.A1	11.394	29.842	8.002	1.108
comp113566_c0_seq1.424.1113.minus.B3	0	0	0	23.486
comp285260_c0_seq1.197.595.plus.B3	0	0	0	1.433
comp9642_c0_seq1.1.839.minus.A3	0	44.201	0	0.866
comp27042_c0_seq2.98.1207.plus.B2	8.98	6.289	7.53	5.693
comp200002_c0_seq1.113.572.minus.B3	9.426	0	19.577	2.363
comp24666_c0_seq1.142.1878.minus.B2	1.676	7.943	15.908	4.235
comp206907_c0_seq1.1.639.minus.B3	0	0	0	5.509
comp7417_c0_seq1.176.837.minus.A1	21.589	41.444	45.037	33.701
comp169370_c0_seq1.1.461.minus.B3	3.337	0.827	5.797	5.731
comp58936_c0_seq1.1.300.minus.B3	0	0	0	4.254
comp41552_c0_seq2.31.1038.plus.A3	0.6	10.573	1.483	1.675
comp29599_c0_seq1.205.687.minus.B2	1.922	33.331	16.129	37.846
comp76564_c0_seq1.5.465.minus.B3	0	0	1.704	10.622
comp118538_c0_seq1.59.354.minus.A1	2.368	3.086	0	2.178
comp41969_c0_seq1.1.401.minus.B3	0	0	0	6.311
comp30811_c0_seq2.1.952.minus.A3	5.028	8.431	1.348	10.361
comp205566_c0_seq1.1.911.minus.B3	0	0	0	6.534
comp97089_c0_seq1.1.1512.minus.B3	4.644	12.832	15.08	23.168
comp52735_c0_seq1.1.1027.minus.B2	3.721	6.989	11.594	14.163
comp93932_c0_seq1.93.351.minus.B3	0	3.775	0	2.668
comp22362_c0_seq1.1.1928.minus.A1	6.797	3.224	8.782	10.036
comp19413_c0_seq1.1.457.minus.A3	2.706	5.069	6.866	6.547
comp23792_c0_seq1.1.606.minus.A3	0	31.549	1.839	0.42
comp14966_c0_seq1.22.1077.plus.A1	6.843	6.013	2.648	1.783
comp19623_c0_seq1.815.1417.minus.A1	28.002	18.071	40.935	42.4
comp80283_c0_seq1.1481.2023.plus.B3	0	0	0	8.19
comp22976_c0_seq1.16.381.minus.A1	25.188	13.691	71.836	29.759
comp28972_c0_seq1.6011.6244.plus.B2	3.337	0	23.419	20.862
comp431927_c0_seq1.1.328.minus.B3	0	0	0	2.757
comp112866_c0_seq1.1.558.minus.A3	3.198	8.547	8.098	4.63
comp25580_c0_seq3.124.1260.minus.A1	51.359	72.007	89.16	43.094
comp99610_c0_seq1.1.363.minus.A1	1.799	1.145	4.564	2.414
comp4424_c0_seq1.1.301.minus.A3	0	4.422	1.444	18.729
comp22910_c0_seq1.76.516.plus.A1	4.982	8.007	2.706	1.879
comp8572_c0_seq2.1.398.minus.A1	60.078	68.762	63.42	256.819
comp285858_c0_seq1.1.611.minus.B3	0	0	1.213	3.311
comp24217_c0_seq1.1.402.minus.B2	2.368	0	8.021	0
comp40072_c0_seq1.1.690.minus.A3	0	37.287	0	0.357
comp34999_c0_seq1.1.2127.minus.B3	0	0	1.416	74.801
comp22465_c0_seq2.202.2349.plus.A1	60.555	59.684	66.02	96.46
comp100092_c0_seq5.110.799.plus.B3	0	0.509	0	14.093
comp100421_c0_seq1.657.951.minus.B3	0	6.172	1.512	1.089
comp153774_c0_seq1.1.734.minus.B3	2.614	9.64	4.892	8.17
comp24558_c0_seq1.124.600.minus.B2	3.245	22.514	13.106	29.453
comp95798_c0_seq3.160.1482.plus.B3	3.429	11.103	7.03	9.266
comp25740_c0_seq4.1431.1734.minus.A1	26.202	29.269	21.772	45.788
comp15161_c0_seq1.1.922.minus.B2	7.904	6.978	8.435	3.101
comp26558_c0_seq1.65.1960.plus.B2	5.305	3.15	12.884	11.227
comp59718_c0_seq1.376.745.minus.B3	0	3.351	0	4.719
comp100577_c0_seq2.1106.1402.plus.B3	0	1.538	1.512	3.267
comp81338_c0_seq1.1.510.minus.B2	1.184	4.401	3.756	8.272
comp171234_c0_seq1.1.356.minus.B3	0	8.272	0	5.827
comp243893_c0_seq1.1.370.minus.B3	0	2.206	1.107	3.891
comp20109_c0_seq1.229.1899.minus.A1	25.203	15.865	23.092	10.463
comp194035_c0_seq1.1.232.minus.B3	0	0	0	9.629
comp97635_c0_seq1.309.1313.plus.B3	0.554	12.376	20.636	45.17
comp219140_c0_seq1.62.463.plus.B3	0	0	0	2.834
comp105972_c0_seq1.183.1730.minus.B3	0	0	1.098	28.504
comp16027_c0_seq1.1.338.minus.A1	0.984	1.251	11.218	2.656
comp25648_c0_seq10.399.839.plus.A1	2.137	4.443	10.814	2.509
comp7781_c0_seq1.1.303.minus.A1	2.276	2.948	8.686	6.241
comp363090_c0_seq1.1.284.minus.B3	0	0	0	3.477
comp22523_c0_seq1.551.2055.minus.A1	17.099	20.446	50.285	46.151
comp13491_c0_seq1.1.389.minus.B2	0	1.039	5.2	2.191
comp204944_c0_seq1.1.461.minus.B3	2.676	3.319	0.847	4.681
comp27850_c0_seq1.97.1218.plus.B3	0	0	0	22.493
comp22935_c0_seq1.1182.2012.plus.A1	14.7	10.775	26.732	15.736
comp11925_c0_seq1.1.301.minus.A1	5.766	1.495	1.464	7.394
comp26152_c0_seq1.13.651.plus.B2	4.828	5.302	10.583	2.344
comp23172_c0_seq1.52.651.plus.A1	3.952	4.846	1.868	7.253
comp38180_c0_seq1.78.384.minus.B3	0	0	0	3.076
comp111427_c0_seq1.10.1386.plus.B3	0	0	0	30.994
comp28960_c0_seq2.146.1378.plus.B2	57.003	68.115	64.479	68.561
comp104328_c0_seq1.1.625.minus.A3	5.843	4.783	1.916	4.375
comp66145_c0_seq1.1.523.minus.B3	0	0	0	10.546
comp104302_c0_seq1.25.1107.plus.B3	0	0	3.871	66.701
comp93699_c0_seq1.1415.1993.plus.B3	0	0	0	40.528
comp16860_c0_seq1.1.206.minus.B3	0	0	0	2.012
comp202473_c0_seq1.1.464.minus.A3	3.306	5.769	5.027	1.739
comp97229_c0_seq1.1.387.minus.B3	7.458	0	23.737	6.865
comp76026_c0_seq1.1.559.minus.B2	4.813	7.89	5.402	12.494
comp69766_c0_seq1.1.371.minus.B3	6.105	12.143	18.787	3.114
comp79162_c0_seq1.1.486.minus.B3	3.767	0.774	1.589	7.132
comp7838_c0_seq2.1.460.minus.B2	4.044	10.053	6.808	2.363
comp62682_c0_seq1.701.1009.plus.B3	0	0	0	5.126
comp143673_c0_seq1.1.506.minus.B3	0	0	0	14.577
comp22802_c0_seq1.2198.2494.plus.A1	14.239	1.538	0	0
comp27246_c0_seq5.1.1603.minus.B2	5.428	12.546	5.267	7.349
comp188496_c0_seq1.7.585.plus.B3	0	0.636	0.655	5.789
comp17050_c0_seq1.82.393.plus.A1	16.638	15.759	42.274	23.25
comp24751_c0_seq4.12.704.minus.A1	59.079	14.306	24.324	24.441
comp50414_c0_seq1.1.389.minus.B3	0	0	0	8.756
comp289266_c0_seq1.1.432.minus.B3	0	0	0	5.101
comp20997_c0_seq1.84.332.plus.A1	3139.33	3439.76	1885.43	774.41
comp42378_c0_seq1.624.2010.minus.A3	44.117	102.358	1.483	1.649
comp89807_c0_seq1.1.357.minus.B3	0	1.167	0	9.877
comp31795_c0_seq1.1.483.minus.B3	0	0	0	11.062
comp153608_c0_seq1.1.503.minus.B3	3.014	2.238	6.086	11.539
comp14383_c0_seq1.1.629.minus.A1	7.427	6.257	2.35	2.401
comp42206_c0_seq4.1.1246.minus.A3	58.679	39.397	28.629	13.042
comp35487_c0_seq1.46.465.plus.A3	0	135.551	4.786	2.006
comp29571_c0_seq2.1.3153.minus.B2	0.969	0.668	3.64	0
comp94573_c0_seq1.1.360.minus.B2	0.907	3.457	3.457	0
comp77340_c0_seq1.1.356.minus.B3	1.861	2.365	0	4.165
comp28621_c0_seq2.119.1915.plus.B2	1.722	3.097	24.132	12.482
comp50000_c0_seq1.1.1257.minus.B3	1.738	4.952	14.512	8.807
comp25087_c0_seq1.1.796.minus.A3	4.167	18.474	14.078	12.985
comp113590_c0_seq1.1.326.minus.A1	2.091	0	0	0
comp683966_c0_seq1.1.281.minus.B3	0	0	0	1.178
comp18601_c0_seq1.1.717.minus.B2	5.213	5.864	7.598	10.998
comp316702_c0_seq1.1.359.minus.B3	0	0	0	0.815
comp10700_c0_seq2.1.382.minus.A3	4.229	9.619	3.216	9.788
comp100474_c0_seq1.6.548.plus.B3	0	3.425	5.614	3.369
comp180578_c0_seq1.31.744.plus.B3	0	0	0	8.68
comp16063_c0_seq1.1.1226.minus.A1	11.61	6.692	0	0
comp90769_c0_seq1.161.377.minus.A1	1.845	0	0	0
comp9056_c0_seq1.196.1593.minus.B2	13.44	3.033	13.241	11.641
comp91290_c0_seq1.164.523.plus.B3	0	0	0	2.471
comp174346_c0_seq1.1.421.minus.B2	4.459	0	1.878	3.936
comp6530_c0_seq2.1.337.minus.A3	5.966	6.352	1.261	3.585
comp424473_c0_seq1.1.456.minus.B3	0	0	0	3.573
comp287284_c0_seq1.1.324.minus.B3	1.046	1.336	2.648	4.719
comp72789_c0_seq1.1.331.minus.A3	0	13.033	0	0
comp23514_c0_seq1.148.1545.plus.A1	105.748	240.369	39.712	53.111
comp16942_c0_seq1.1.367.minus.A1	5.336	1.124	1.127	2.388
comp39537_c0_seq1.1.335.minus.A3	1	2.545	3.784	4.477
comp25057_c0_seq1.1.567.minus.A3	0	67.054	1.984	1.363
comp27682_c0_seq4.1.1124.minus.B2	87.049	95.995	81.639	19.041
comp121821_c0_seq1.1.583.minus.B3	0	0	0.645	23.308
comp27027_c0_seq1.1.326.minus.B3	0	0	1.319	1.885
comp22875_c0_seq1.1.383.minus.B2	5.859	2.11	5.306	9.686
comp155326_c0_seq1.1.221.minus.A1	1.814	9.979	2.311	5.292
comp150133_c0_seq1.1.321.minus.B3	0	1.357	0	11.476
comp506486_c0_seq1.16.377.minus.B3	0	0	0	0.815
comp42359_c0_seq1.27.2051.plus.A3	1.43	13.076	3.197	2.108
comp35201_c0_seq1.1.597.minus.A3	0	3.012	0	3.222
comp262906_c0_seq1.1.1099.minus.B3	0	0	0	5.101
comp107534_c0_seq1.160.390.plus.B3	0	0	2.167	68.949
comp30952_c0_seq1.1.1154.minus.B3	3.045	4.878	8.551	11.043
comp147491_c0_seq1.197.457.plus.B3	0	0	0	2.668
comp85978_c0_seq1.304.1126.minus.B3	5.49	3.5	4.276	7.489
comp61771_c0_seq1.1.498.minus.B3	3.66	8.314	2.311	3.197
comp27510_c0_seq1.1.519.minus.B3	1.738	7.635	5.749	10.259
comp19555_c0_seq1.211.405.plus.B2	2.23	0	0	0
comp174409_c0_seq1.1.531.minus.B3	0	0	0	7.865
comp595002_c0_seq1.1.332.minus.B3	0	0	0	2.719
comp12193_c0_seq1.202.1771.minus.A1	29.478	22.493	11.604	2.757
comp83523_c0_seq1.415.676.minus.A3	0	12.98	0	0
comp90935_c0_seq2.1.928.minus.B3	2.583	1.654	0	4.935
comp245535_c0_seq1.1.306.minus.B3	0	0	0	4.101
comp23951_c0_seq1.1.813.minus.B2	4.183	8.038	8.801	5.655
comp190000_c0_seq1.1.633.minus.B3	4.613	3.394	3.496	5.572
comp24556_c1_seq1.1.348.minus.A1	23.773	7.402	16.495	8.572
comp296437_c0_seq1.1.426.minus.B3	0	0	0	5.196
comp29116_c0_seq8.1.2280.minus.B2	2.891	0.732	0.828	4.77
comp12461_c0_seq1.1.348.minus.A3	0	42.324	0	2.56
comp97711_c0_seq1.14.1732.minus.B3	51.052	77.373	130.239	80.673
comp28145_c0_seq2.1.755.minus.B2	5.32	7.392	19.644	6.496
comp83803_c0_seq1.1.568.minus.A3	4.721	7.742	5.296	10.438
comp20697_c0_seq1.1.293.minus.B3	0	7.826	1.531	4.42
comp182163_c0_seq1.1.366.minus.B3	0	0	0	7.954
comp25911_c0_seq1.208.390.minus.A1	2.476	3.648	3.158	0
comp24828_c0_seq11.309.3194.plus.A1	0.431	0.764	0.539	0.191
comp94019_c0_seq1.43.807.plus.B3	1.507	5.917	4.256	8.654
comp311780_c0_seq1.1.330.minus.B3	0	0	0	6.432
comp11105_c0_seq1.1.656.minus.A3	0	34.805	1.685	0.764
comp8456_c0_seq1.1.689.minus.B2	0.415	7559.53	160.447	100.077
comp509787_c0_seq1.1.300.minus.B3	0	0	0	2.114
comp17207_c0_seq1.170.1060.minus.A1	4.752	3.065	0.395	0.809
comp22902_c0_seq1.1.350.minus.A3	1.891	4.836	1.204	0.853
comp288630_c0_seq1.1.388.minus.B3	0	0	0	5.165
comp44956_c0_seq1.1.315.minus.B3	6.489	4.178	1.377	4.916
comp36948_c0_seq1.4.213.plus.B2	1.968	0	5.036	7.827
comp126030_c0_seq1.3.410.plus.A1	6.274	3.934	0	0
comp32595_c0_seq1.103.1400.minus.A3	16.007	14.889	21.204	8.521
comp101197_c0_seq1.526.933.plus.B3	0	0	0	265.123
comp30279_c0_seq1.1518.2741.plus.B2	6.874	79.186	18.989	76.304
comp30097_c0_seq1.64.400.minus.B3	20.867	53.353	41.599	40.311
comp41466_c1_seq1.351.1146.minus.A3	16.453	59.44	43.747	37.846
comp103739_c0_seq1.6.239.plus.B3	0	0	0	1.605
comp98185_c0_seq2.1903.2517.plus.B3	2.876	1.177	5.2	91.531
comp97342_c0_seq1.50.719.minus.B3	0	12.355	0	8.877
comp24257_c0_seq1.1.557.minus.B3	2.076	0	5.296	9.196
comp40842_c0_seq2.4.438.minus.A3	52.866	50.702	9.167	26.148
comp151010_c0_seq1.1.493.minus.B2	0.615	9.141	2.33	4.827
comp22926_c0_seq1.75.1790.plus.A1	4.798	8.06	4.333	10.132
comp71862_c0_seq1.28.423.minus.A1	3.26	0	0	0
comp90425_c0_seq1.343.708.plus.B3	0	0	0	14.475
comp11658_c0_seq1.1.386.minus.B3	1.676	6.342	3.187	3.725
comp103257_c0_seq1.18.884.plus.B3	0	0	3.293	56.098
comp95884_c0_seq1.1.301.minus.A1	3.46	7.487	7.328	10.559
comp7677_c0_seq1.1.254.minus.A1	2.937	1.962	0	0
comp14981_c0_seq1.1.308.minus.B2	1.707	0	4.978	2.051
comp362662_c0_seq1.1.307.minus.B3	0	0	0	5.126
comp160539_c0_seq1.1.199.minus.A1	2.122	6.024	2.706	0
comp97380_c0_seq6.1.1921.minus.B3	4.675	7.71	0	8.877
comp48055_c0_seq1.59.883.minus.B3	5.167	3.341	11.729	5.292
comp260767_c0_seq1.1.218.minus.B3	0	0	0	1.809
comp199889_c0_seq1.1.376.minus.A1	2.568	0	0	0
comp82616_c0_seq1.84.395.plus.A1	8.873	5.727	7.049	4.044
comp29445_c0_seq3.112.498.plus.B2	5.859	0	19.105	4.471
comp99884_c0_seq14.1.1721.minus.B3	0	0	0	5.948
comp260228_c0_seq1.1.349.minus.B3	0	0	0	5.114
comp148998_c0_seq1.1.316.minus.B2	3.337	0	4.121	0
comp66479_c0_seq1.1.819.minus.B3	0	0	0	6.196
comp14919_c0_seq1.1.539.minus.A3	1.123	6.204	5.643	2.426
comp16530_c0_seq1.62.824.minus.B2	90.355	199.466	175.421	173.993
comp18964_c0_seq1.51.350.plus.A1	18.714	7.593	10.41	9.648
comp34504_c0_seq1.1.1231.minus.B3	3.06	3.722	1.502	7.362
comp48123_c0_seq1.8.636.minus.B3	2.337	2.863	5.306	3.624
comp25247_c0_seq2.694.2418.plus.A1	62.723	41.518	60.859	55.633
comp38273_c0_seq1.1.344.minus.A3	1.169	14.2	11.7	4.369
comp42666_c0_seq1.1.382.minus.B3	0	0	0	2.133
comp22699_c0_seq1.708.1216.minus.A1	3.583	0.742	0	0
comp17664_c0_seq1.1.586.minus.A1	3.029	11.177	3.236	2.624
comp33275_c0_seq1.296.592.plus.A3	7.12	0	0	0
comp218227_c0_seq1.57.424.minus.B3	6.228	0	0	3.974
comp25047_c0_seq3.180.782.plus.A1	125.753	257.708	151.963	198.441
comp20899_c0_seq1.4183.4650.plus.A1	136.487	84.128	67.041	38.305
comp128903_c0_seq1.1.350.minus.B3	0	0	0	19.614
comp110241_c0_seq1.1.308.minus.A3	0	7.264	1.425	7.177
comp30271_c0_seq9.25.690.plus.B2	19.283	14.454	26	21.092
comp21007_c0_seq2.139.1936.minus.A1	9.457	13.394	29.235	23.359
comp64271_c0_seq1.138.335.minus.A3	0	6.204	2.773	0
comp14906_c0_seq1.10.504.plus.A1	9.288	2.301	3.13	1.083
comp61262_c0_seq1.206.415.plus.A1	7.888	0	2.523	3.91
comp406185_c0_seq1.68.399.minus.B3	0	0	0	1.84
comp234408_c0_seq1.1.543.minus.B3	0	1.357	2.09	3.827
comp21213_c0_seq1.17.1366.plus.A1	11.917	11.135	13.481	11.577
comp20895_c0_seq1.1.398.minus.A3	8.058	9.131	14.3	6.438
comp96662_c0_seq1.1.1646.minus.B3	3.106	2.927	6.375	7.546
comp95277_c0_seq1.383.769.plus.A1	4.183	3.171	3.187	0.745
comp43364_c0_seq1.135.314.plus.A3	0	0	3.255	2.675
comp39537_c0_seq1.1.400.minus.B3	2.368	0	0	4.203
comp32968_c0_seq1.1.909.minus.B3	4.013	8.579	11.276	11.8
comp263591_c0_seq1.1.477.minus.B3	0	0	0	4.496
comp91947_c0_seq1.50.493.plus.B3	0	0	0	11.8
comp122193_c0_seq1.1.830.minus.B3	5.474	5.801	8.204	13.112
comp44737_c0_seq1.11.1294.plus.A3	0.846	188.893	10.737	3.235
comp28892_c0_seq1.554.2499.minus.B2	10.164	22.111	25.422	17.965
comp20873_c0_seq2.88.1056.minus.A1	6.643	4.878	5.46	34.306
comp87059_c0_seq1.94.1074.plus.B3	4.567	9.969	6.461	8.699
comp174457_c0_seq1.1.542.minus.B3	3.89	4.104	4.208	6.744
comp18089_c0_seq1.1.533.minus.B2	1.691	1.4	6.433	0.981
comp134085_c0_seq1.130.453.minus.B3	0	0	0	1.91
comp24041_c0_seq1.1459.3174.minus.A1	41.257	60.098	62.967	118.991
comp87333_c0_seq1.19.636.plus.A1	7.166	2.344	4.218	1.649
comp24501_c0_seq1.188.739.minus.A3	57.71	95.21	86.656	65.618
comp16436_c0_seq1.1.569.minus.A3	6.812	18.696	5.961	11.348
comp6080_c0_seq1.1.928.minus.B2	7.858	13.129	12.942	5.903
comp7170_c0_seq1.111.359.minus.A3	0	2.036	0	0
comp28003_c0_seq1.1.342.minus.B2	6.797	0	11.084	0
comp88131_c0_seq1.1.327.minus.B3	5.151	0	7.838	2.796
comp27413_c0_seq2.19.930.minus.A3	8.027	10.064	8.166	14.424
comp81971_c0_seq1.5.1321.plus.B3	33.199	33.076	16.977	44.59
comp25704_c0_seq2.1.402.minus.A1	31.646	27.848	51.104	30.841
comp144931_c0_seq1.1.580.minus.B3	0	0	0	8.355
comp10616_c0_seq1.1.310.minus.A1	5.474	1.41	3.024	2.987
comp98231_c0_seq1.62.388.plus.B3	0	0	0	8.489
comp215695_c0_seq1.1.183.minus.B3	2.414	0	3.072	0
comp97390_c0_seq1.765.1719.minus.B3	7.75	28.538	6.327	16.475
comp43049_c0_seq7.403.4815.minus.A3	7.612	10.106	4.112	1.56
comp43194_c0_seq6.148.1662.plus.A3	0	12.418	0	0
comp100469_c0_seq2.154.573.plus.B3	0	10.891	1.079	15.838
comp9764_c0_seq1.1.927.minus.B2	5.736	6.936	6.086	8.979
comp25075_c0_seq1.1.2769.minus.A1	10.195	7.02	6.471	8.674
comp96996_c0_seq1.1.1641.minus.B3	1.153	7.445	1.858	11.711
comp24521_c0_seq8.14.373.plus.A1	14.393	2.132	1.242	0.63
comp33387_c0_seq1.684.878.plus.B3	0	0	0	2.261
comp18994_c0_seq1.36.1463.plus.A1	21.328	27.339	22.764	28.039
comp226078_c0_seq1.1.696.minus.B3	3.321	0.509	1.05	6.406
comp49881_c0_seq1.46.443.minus.B3	0	0.976	4.083	3.573
comp15076_c0_seq1.1.640.minus.A1	3.86	0.827	1.021	1.694
comp54387_c0_seq1.1.277.minus.B2	3.875	0	4.94	7.19
comp204986_c0_seq1.251.628.minus.B3	0	0	0	4.617
comp24989_c0_seq3.93.395.plus.A1	3.46	0	0	0
comp24278_c0_seq4.1007.1948.minus.A1	53.005	65.527	42.697	50.405
comp42967_c0_seq1.52.486.plus.A3	0	77.861	0	0
comp30263_c1_seq4.1.245.minus.B2	0	4.168	1.974	0
comp103592_c0_seq1.130.534.plus.B3	0	0	0	21.028
comp42493_c0_seq12.129.2495.plus.A3	0	0.053	0	0
comp68113_c0_seq1.173.568.minus.B3	0	1.326	4.121	2.165
comp163160_c0_seq1.1.302.minus.B2	0	2.991	0	1.057
comp144056_c0_seq1.114.590.plus.B3	0	0	0	4.534
comp9290_c0_seq1.199.849.minus.A1	17.991	8.251	9.081	5.801
comp29113_c0_seq2.3312.6164.minus.B2	26.095	23.405	36.188	27.804
comp13541_c0_seq1.1.455.minus.A1	16.407	13.627	2.59	5.999
comp102005_c0_seq1.102.1844.plus.B3	0	0	0	116.774
comp30083_c0_seq2.2629.3447.minus.B2	5.044	0.721	5.277	5.451
comp216704_c0_seq1.1.309.minus.B3	0	0	0	4.044
comp19121_c0_seq1.1.696.minus.B2	5.397	16.692	9.947	9.253
comp30143_c0_seq3.1.412.minus.B2	0.769	0	3.9	0.681
comp100439_c0_seq2.266.919.minus.B3	27.74	54.138	83.594	24.632
comp365601_c0_seq1.1.441.minus.B3	0	0	0	3.725
comp6680_c0_seq1.1.2006.minus.B2	7.196	6.66	10.39	6.196
comp65590_c0_seq1.1.690.minus.A3	4.613	15.324	2.648	1.076
comp28563_c0_seq2.132.845.plus.B2	2.245	0.986	4.179	2.681
comp93904_c0_seq1.1.492.minus.A1	5.044	9.523	0	1.465
comp25332_c0_seq1.408.1610.plus.A1	29.032	35.675	23.313	23.925
comp87366_c0_seq1.1.377.minus.B2	3.46	10.912	5.47	3.846
comp75892_c0_seq1.1.423.minus.B3	3.721	2.8	1.878	6.553
comp38938_c0_seq1.549.815.plus.A3	11.164	12.747	7.01	7.712
comp25632_c0_seq4.1.206.minus.A1	10.103	8.526	2.581	0
comp6490_c0_seq1.1.830.minus.B2	10.256	11.188	11.642	9.616
comp25484_c1_seq1.830.2320.minus.A1	51.113	21.538	19.692	1.07
comp35897_c0_seq1.1.727.minus.B3	2.368	5.748	5.47	13.825
comp64786_c0_seq1.1.1336.minus.B3	1.83	3.913	2.051	15.125
comp76461_c0_seq1.1.394.minus.B2	0.8	3.044	5.104	2.146
comp21470_c0_seq1.36.412.minus.B3	0	0	0	8.463
comp40874_c0_seq1.1471.1755.plus.A3	47.715	75.57	75.043	99.72
comp78012_c0_seq1.1.448.minus.B3	0	0.859	4.362	16.341
comp6382_c0_seq1.1.459.minus.A1	12.563	2.513	18.142	11.208
comp24844_c0_seq1.432.985.minus.B2	11.902	5.992	17.083	10.788
comp29666_c0_seq6.1.1205.minus.B2	1017.27	58.539	42.014	0.624
comp142060_c0_seq1.29.421.plus.B3	0	0	0	11.679
comp95510_c0_seq2.1.260.minus.B3	1.415	1.888	0	0
comp30655_c0_seq1.175.1251.plus.B3	0	0	0.327	33.554
comp38108_c0_seq1.1425.2705.minus.A3	73.779	101.987	113.022	55.321
comp48748_c0_seq1.114.1148.minus.B2	24.465	13.595	11.18	4.324
comp192937_c0_seq1.1.230.minus.A3	1.707	0	0	0
comp194224_c0_seq1.1.430.minus.B3	0	0	0	4.464
comp99574_c0_seq1.693.2693.minus.B3	7.75	6.681	2.013	24.053
comp369582_c0_seq1.1.440.minus.B3	0	0	0	2.509
comp8749_c0_seq1.1.408.minus.A3	3.89	9.756	2.947	1.376
comp94568_c0_seq1.225.830.minus.B3	1.461	1.198	19.115	10.539
comp99770_c0_seq3.433.2172.minus.B3	1.63	13.256	8.445	19.767
comp160764_c0_seq1.1.350.minus.B3	0	0	0	9.38
comp30830_c0_seq1.24.332.plus.B3	0	0	0	9.228
comp98226_c0_seq3.88.1882.minus.B3	0	0	0.751	10.406
comp81411_c0_seq1.1.193.minus.B2	4.444	0	2.841	0
comp28677_c0_seq1.726.4427.minus.B2	6.443	16.957	23.506	23.015
comp25723_c0_seq10.137.883.plus.A1	8.919	3.574	11.661	0.853
comp29643_c0_seq1.664.4293.minus.B2	9.688	18.421	23.352	21.123
comp171855_c0_seq1.1.393.minus.B3	0	0	0	11.558
comp77457_c0_seq1.1.414.minus.B3	0	0	0	2.694
comp476713_c0_seq1.61.400.minus.B3	0	0	0	0.885
comp317076_c0_seq1.1.306.minus.B3	0	0	2.86	3.076
comp163383_c0_seq1.1.322.minus.A1	1.584	0	0	0
comp29252_c0_seq2.265.1918.minus.B2	41.364	49.896	72.356	29.67
comp40654_c0_seq1.1.480.minus.A3	3.183	11.877	6.452	6.693
comp153251_c0_seq1.1.316.minus.B3	1.076	1.389	1.377	2.948
comp453554_c0_seq1.1.408.minus.B3	0	0	0	3.439
comp31599_c0_seq1.1.738.minus.B3	4.275	4.73	6.375	12.635
comp88573_c0_seq1.329.1078.minus.B3	0	0	0	17.704
comp81122_c0_seq1.1.453.minus.B3	0	2.556	0	5.4
comp43355_c0_seq3.1017.1274.plus.A3	5.782	15.398	0	2.719
comp141379_c0_seq1.115.696.plus.B3	0	0	0.645	5.311
comp28133_c0_seq1.689.1703.minus.B2	153.709	88.137	72.144	11.38
comp260692_c0_seq1.1.375.minus.B3	0	0	0	3.846
comp154422_c0_seq1.1.328.minus.B3	0	438.785	17.401	11.947
comp43351_c0_seq1.1.900.minus.A3	0	289.618	9.437	7.164
comp25239_c0_seq1.5038.5481.plus.A1	205.529	57.298	92.954	62.103
comp16856_c0_seq1.83.466.plus.A3	16.915	22.44	51.46	19.576
comp8450_c0_seq1.1.339.minus.A1	6.228	4.677	3.736	1.77
comp37511_c0_seq1.82.279.plus.A3	2.168	0	0	0
comp30164_c0_seq1.2724.4763.minus.B2	43.732	22.928	22.071	8.877
comp9665_c0_seq1.49.726.plus.B2	3.429	3.15	8.127	3.318
comp29748_c0_seq8.92.556.plus.B2	8.011	15.78	17.882	35.108
comp591597_c0_seq1.1.346.minus.B3	0	0	0	2.592
comp98617_c0_seq3.237.1040.plus.B3	35.213	24.158	56.14	12.507
comp42984_c0_seq1.1.619.minus.B3	5.197	18.505	22.658	17.5
comp2131_c0_seq1.1.319.minus.A3	0	2.747	1.358	1.936
comp20912_c0_seq1.146.1435.plus.A1	9.119	24.667	16.563	21.996
comp310956_c0_seq1.1.333.minus.B3	0	0	0	3.63
comp174240_c0_seq1.1.433.minus.A3	0	5.43	0	0
comp29930_c1_seq1.2040.2318.plus.B2	15.515	18.675	23.034	21.576
comp188641_c0_seq1.1.393.minus.B3	0	0	0	6.502
comp13831_c0_seq1.134.412.minus.A3	5.167	0	1.647	0
comp22120_c0_seq2.165.497.minus.A1	23.388	23.458	3.871	4.598
comp270618_c0_seq1.1.405.minus.B3	0	0	0	4.859
comp39926_c0_seq4.1.578.minus.A3	0	12.789	3.033	6.725
comp19081_c0_seq3.1.790.minus.B3	0	0	0.453	9.852
comp99210_c0_seq2.1.247.minus.B3	0	0	0	2.815
comp26054_c0_seq1.194.991.minus.B2	8.027	5.207	18.932	7.018
comp25542_c0_seq1.125.4090.plus.A1	80.806	42.016	10.621	1.649
comp6222_c0_seq1.42.719.plus.B2	3.429	5.239	11.921	11.8
comp67828_c0_seq2.1.379.minus.B3	0.846	0	0	0
comp25096_c0_seq2.67.3243.plus.A1	16.822	10.912	13.857	11.813
comp175262_c0_seq1.1.451.minus.B3	0	0	0	7.202
comp88451_c0_seq1.1.593.minus.B3	0.984	0	0	2.592
comp88168_c0_seq1.326.583.plus.B3	0	0	0	1.356
comp182096_c0_seq1.1.397.minus.B3	0.8	6.087	1.021	9.298
comp110631_c0_seq1.108.687.minus.B3	0	0	0	20.799
comp5528_c0_seq1.1.453.minus.A1	6.843	3.404	3.457	2.401
comp422624_c0_seq1.1.332.minus.B3	0	0	0	2.719
comp59386_c0_seq1.1.421.minus.B3	0	1.856	2.821	0.656
comp12181_c0_seq1.1.564.minus.B2	3.69	691.763	19.991	10.966
comp118216_c0_seq1.1.453.minus.A1	4.613	4.263	0.867	1.802
comp16212_c0_seq1.1.536.minus.B3	1.691	2.079	4.969	7.323
comp56238_c0_seq1.1.360.minus.B3	0	0	0	8.139
comp87964_c0_seq1.170.2002.plus.B3	11.302	13.807	7.473	7.069
comp92999_c0_seq2.1.940.minus.B3	1.292	1.803	2.301	8.68
comp67187_c0_seq1.1.431.minus.B3	0	0.912	1.849	5.152
comp15823_c0_seq1.164.502.minus.A1	9.934	16.512	20.174	9.852
comp41949_c0_seq3.98.703.minus.A3	0	1.676	4.054	1.051
comp144816_c0_seq1.1.421.minus.B3	0	0	0.953	9.922
comp99975_c2_seq1.43.1263.minus.B3	0.677	0	0.279	13.857
comp81175_c0_seq4.1.666.minus.B3	0	1.453	0	3.458
comp19779_c0_seq1.33.803.plus.A1	7.427	11.284	6.558	8.89
comp16582_c0_seq1.11.298.plus.A3	0	1.612	3.149	5.706
comp36478_c0_seq3.43.351.plus.A3	1.123	8.717	2.86	6.152
comp23381_c0_seq1.748.1662.minus.A1	398.219	357.733	46.896	24.823
comp94039_c0_seq1.1.279.minus.A3	0	1.665	9.726	0
comp43352_c0_seq14.1.1154.minus.A3	0	8.378	0	0
comp442500_c0_seq1.226.549.plus.B3	0	0	0	0.955
comp17425_c0_seq2.101.1294.plus.A1	30.785	36.184	25.2	19.875
comp264031_c0_seq1.122.402.minus.B3	0	0	0	2.356
comp245975_c0_seq1.318.539.plus.B3	0	0	2.311	0
comp64952_c0_seq2.34.894.plus.B3	0	0	0.828	20.99
comp51245_c0_seq2.71.445.plus.B3	0.876	0	4.42	0.777
comp30136_c1_seq1.3424.4057.minus.B2	48.053	15.822	68.822	20.684
comp25244_c0_seq1.1.349.minus.B3	0	1.198	1.194	3.369
comp15225_c0_seq1.1.906.minus.A1	3.721	5.26	2.735	2.108
comp66537_c0_seq1.1.370.minus.B2	10.564	4.465	1.117	2.356
comp251_c0_seq1.1.313.minus.A1	3.245	0	0	0
comp25718_c0_seq1.48.5933.plus.A1	17.73	17.159	9.533	11.896
comp39652_c0_seq2.1.729.minus.A3	135.933	119.803	117.759	37.433
comp100327_c6_seq1.7.336.plus.B3	504.859	199.35	662.992	768.118
comp85213_c0_seq1.1.216.minus.A3	7.396	0	0	0
comp96657_c0_seq1.1.593.minus.B3	0.492	12.196	2.513	16.748
comp22909_c0_seq1.636.965.plus.A1	7.212	5.281	0	0
comp98964_c0_seq1.161.436.minus.B3	5.151	0	0	2.656
comp180350_c0_seq1.1.745.minus.B3	0	5.621	2.918	3.955
comp298406_c0_seq1.1.558.minus.B3	1.43	2.969	0	4.305
comp211239_c0_seq1.65.412.minus.B3	0	0	0	5.177
comp19563_c0_seq2.35.1591.plus.A1	5.028	4.709	1.878	2.433
comp100656_c0_seq1.86.304.plus.A1	3.69	0	0	0
comp18929_c0_seq1.1.1689.minus.A1	10.979	10.647	0.404	1.471
comp100314_c3_seq5.207.1223.plus.B3	4.659	18.155	4.834	19.041
comp84410_c0_seq1.1.480.minus.B3	0.63	6.331	0.809	10.59
comp226623_c0_seq1.1.302.minus.B3	0	0	0	5.203
comp26880_c0_seq1.800.2046.minus.B2	20.006	43.236	64.479	55.614
comp265932_c0_seq1.1.300.minus.B3	2.307	4.486	0	4.222
comp100538_c0_seq2.1.1333.minus.B3	3.537	11.167	5.152	18.958
comp96833_c0_seq2.1.1276.minus.B3	32.876	25.059	30.911	64.956
comp91441_c0_seq1.28.468.minus.B3	0	0	0	26.314
comp63865_c0_seq1.1806.2195.plus.B3	0	0	2.099	22.856
comp58685_c0_seq2.37.1449.plus.B3	0	0.233	0	275.548
comp29190_c0_seq9.167.874.plus.B2	20.498	18.527	41.58	10.928
comp18988_c0_seq2.1.314.minus.B2	1.076	0	2.744	0.981
comp180223_c0_seq1.1.366.minus.B3	0	0	0	7.954
comp83932_c0_seq1.1.444.minus.B3	3.06	4.369	0	9.737
comp28012_c0_seq1.1.849.minus.B2	34.598	48.719	38.576	35.407
comp100423_c0_seq1.319.564.plus.B3	12.394	10.414	1.974	19.137
comp72942_c0_seq1.1.646.minus.A3	0	9.947	5.133	3.891
comp27184_c0_seq1.1.750.minus.A3	7.704	7.879	5.094	3.152
comp81130_c0_seq1.1.311.minus.B3	0	0	0	1.993
comp27816_c0_seq2.553.1325.minus.B2	232.762	150.97	269.732	153.959
comp89645_c0_seq1.1.404.minus.B2	0	0.986	5.961	3.471
comp35696_c0_seq1.109.318.plus.A3	0	2.768	2.523	0
comp356383_c0_seq1.1.470.minus.B3	0	0	0	2.286
comp230203_c0_seq1.1.350.minus.B3	0	0	0	4.267
comp163697_c0_seq1.1.367.minus.A1	2.645	2.227	3.351	3.929
comp97128_c0_seq1.126.464.minus.B3	1	6.342	5.017	2.656
comp22653_c0_seq1.1.325.minus.B2	22.927	10.7	9.254	12.265
comp89924_c0_seq1.314.1535.minus.B3	76.747	84.277	79.395	51.882
comp251041_c0_seq1.1.358.minus.B3	0	0	0	1.643
comp17475_c0_seq1.1.507.minus.B2	32.876	11.093	12.846	20.824
comp136171_c0_seq1.1.582.minus.A1	4.582	3.128	7.713	7.476
comp153498_c0_seq1.1.957.minus.B3	0	0	0.366	7.922
comp97059_c0_seq1.44.1444.minus.B3	3.69	6.978	5.874	8.667
comp399379_c0_seq1.1.292.minus.B3	0	0	0	3.318
comp356814_c0_seq1.60.368.minus.B3	0	1.453	0	0
comp24163_c0_seq1.586.1766.minus.B2	37.505	49.79	58.962	25.377
comp18829_c0_seq1.1.764.minus.A1	12.748	11.39	5.672	7.05
comp13152_c0_seq1.1.374.minus.B2	2.399	0	6.635	0.777
comp126002_c0_seq1.1.399.minus.A1	3.198	0	0	0.707
comp38103_c0_seq1.1.410.minus.B3	0	0	0	5.445
comp141989_c0_seq1.1.339.minus.A1	5.889	0	0	3.541
comp52207_c0_seq1.1190.1570.plus.B3	0	0	0	3.044
comp12097_c0_seq1.13.798.plus.A3	3.644	9.269	3.669	1.866
comp32181_c0_seq1.1.180.minus.A3	0	0	0	5.165
comp5008_c0_seq1.67.1629.minus.A1	25.526	18.749	25.518	20.391
comp124659_c0_seq1.1.306.minus.A1	6.751	0	0	0
comp58403_c0_seq1.177.479.plus.A1	10.379	0	10.265	2.114
comp40001_c0_seq1.1.617.minus.B3	0	0	0	4.528
comp25959_c0_seq1.1.372.minus.B3	1.23	8.505	5.258	5.712
comp28590_c0_seq2.122.1402.minus.B2	3.414	6.405	8.098	5.948
comp94823_c0_seq1.644.1730.minus.B3	6.827	1.824	6.635	6.241
comp312696_c0_seq1.1.455.minus.B3	1.353	5.069	5.152	4.757
comp260267_c0_seq1.2.697.minus.B3	0	0	0	2.859
comp147937_c0_seq1.72.1127.plus.B3	0	0	0	9.578
comp153128_c0_seq1.1.377.minus.B3	0	0	0	9.896
comp216310_c0_seq1.207.468.minus.B3	0	1.856	3.563	0
comp23004_c0_seq1.374.1006.plus.A1	5.582	5.112	2.35	2.802
comp147147_c0_seq1.1.1316.minus.B3	0	0	0.26	9.419
comp22527_c0_seq1.322.1284.minus.A1	22.097	0.35	0.366	0.248
comp25065_c0_seq3.1.240.minus.A1	4.736	0	4.025	0
comp283662_c0_seq1.1.349.minus.B3	0	0	0	3.369
comp96923_c0_seq1.1.741.minus.B3	0	0	0	19.525
comp180390_c0_seq1.1.427.minus.B3	0	3.659	1.849	4.502
comp23380_c0_seq3.46.2138.minus.A1	24.972	34.063	20.106	24.39
comp8407_c0_seq1.116.673.plus.A1	68.274	123.737	1136.76	553.897
comp24165_c0_seq1.570.2873.minus.A1	73.502	77.002	103.469	158.423
comp23009_c0_seq2.3.1064.plus.A1	32.153	33.034	52.028	38.286
comp100095_c0_seq1.1.2312.minus.B3	1.722	26.385	8.724	18.831
comp21806_c0_seq1.1.581.minus.B2	2.553	3.139	5.171	4.426
comp191282_c0_seq1.1.911.minus.B3	0	0	0	7.317
comp12565_c0_seq1.820.1518.plus.A1	50.206	71.805	213.072	116.717
comp43181_c0_seq3.6.941.plus.A3	0.308	11.591	2.648	10.444
comp31407_c0_seq1.1.324.minus.B3	4.167	8.028	3.967	14.15
comp41577_c0_seq1.40.909.plus.A3	0	21.231	0	10.514
comp18675_c0_seq1.39.944.plus.A1	13.455	30.319	30.786	26.18
comp34455_c0_seq1.47.415.plus.A3	0	5.642	0	6.362
comp29956_c0_seq23.1206.4065.minus.B2	0.784	0	13.809	4.324
comp129188_c0_seq1.300.947.minus.B3	0	0	0	14.787
comp150668_c0_seq1.1.594.minus.A1	4.967	3.044	0.626	0.427
comp259929_c0_seq1.1.352.minus.B3	0	0	1.175	5.827
comp95246_c0_seq1.316.882.plus.B3	38.919	21.273	18.662	37.49
comp13810_c0_seq1.61.643.minus.A3	4.075	16.872	3.852	7.916
comp17055_c0_seq1.1.624.minus.B2	0	0	0	12.915
comp36349_c0_seq1.1.341.minus.B3	0.969	0	2.465	3.496
comp21521_c0_seq1.27.924.minus.A1	9.088	0.382	2.369	1.063
comp270869_c0_seq1.1.367.minus.B3	0	0	0	2.388
comp24429_c0_seq1.1.431.minus.B3	0	0	0	5.337
comp100513_c0_seq1.116.370.plus.B3	0	0	1.868	1.388
comp21464_c0_seq2.182.2638.minus.A1	5.736	22.27	15.003	39.311
comp176455_c0_seq1.1.569.minus.B3	0	0	0	5.865
comp61937_c0_seq1.1.952.minus.B3	0	1.813	1.425	3.745
comp28821_c0_seq1.20.580.minus.B3	0	0	2.022	19.436
comp12587_c0_seq1.139.471.plus.A1	12.209	0	34.849	17.462
comp97198_c0_seq1.18.848.plus.B3	8.55	11.602	5.604	13.698
comp165355_c0_seq1.77.407.minus.B3	0	0	0	7.355
comp24110_c0_seq1.1.2838.minus.A1	11.256	12.355	12.047	16.443
comp147500_c0_seq1.22.898.minus.B3	0	0	0	9.298
comp27067_c0_seq1.123.1448.minus.B2	14.424	10.117	25.412	12.845
comp28839_c0_seq2.300.3680.minus.B2	12.132	15.642	15.263	15.449
comp72592_c0_seq1.1.747.minus.A3	7.704	10.531	4.218	4.916
comp25327_c0_seq3.15.1133.plus.A1	72.641	23.172	56.015	38.649
comp25530_c0_seq1.775.4517.minus.A1	11.917	3.075	0	0
comp247192_c0_seq1.1.386.minus.B3	0	0	0	6.636
comp21279_c0_seq1.584.958.plus.A1	6.981	2.206	0	0
comp22188_c0_seq8.853.2799.minus.A1	93.385	141.532	272.496	346.165
comp17518_c0_seq1.60.1490.plus.A1	105.625	143.239	203.982	102.949
comp39526_c0_seq5.171.3362.plus.A3	71.642	72.792	22.706	9.763
comp100271_c0_seq1.384.797.plus.B3	0	0	1.945	11.571
comp317941_c0_seq1.1.408.minus.B3	0	0	0	3.439
comp14833_c0_seq1.1.370.minus.A1	1.768	2.227	3.351	1.573
comp29736_c0_seq1.105.1124.minus.B2	2.999	6.257	15.831	9.259
comp69145_c0_seq1.84.529.minus.B2	0.707	0.87	10.641	6.158
comp112385_c0_seq1.1.273.minus.A3	0	6.904	0	0
comp159284_c0_seq1.164.409.plus.B3	0	0	0	1.471
comp100164_c0_seq1.2612.4282.minus.B3	19.191	12.132	15.831	40.757
comp39180_c0_seq2.22.264.plus.A3	0	2.132	0	0
comp6254_c0_seq1.1.480.minus.A1	6.751	5.059	3.678	2.191
comp261910_c0_seq1.1.537.minus.B3	4.321	2.969	4.892	3.394
comp203376_c0_seq1.1.510.minus.B3	4.152	0	0	6.718
comp13079_c0_seq1.1.802.minus.A1	5.674	4.73	2.234	7.266
comp102859_c0_seq1.276.533.plus.B3	0	0	0	114.189
comp21946_c0_seq2.4.366.plus.B2	0	2.312	1.473	3.114
comp14691_c0_seq1.132.395.plus.A1	5.597	3.712	12.461	14.399
comp63581_c0_seq1.1.371.minus.B3	0	0	0	12.584
comp85352_c0_seq1.1.2359.minus.B3	6.904	5.165	13.674	15.698
comp151441_c0_seq1.6.329.minus.B3	0	0	0	4.783
comp24949_c0_seq1.1.348.minus.B3	0	0	0	5.967
comp90622_c0_seq1.1020.1775.plus.B3	0	0	3.833	24.365
comp403006_c0_seq1.1.330.minus.B3	2.03	1.304	0	2.757
comp40223_c0_seq2.94.2073.plus.A3	10.441	44.742	17.747	13.52
comp20761_c0_seq1.1206.1842.minus.B2	10.564	12.365	15.08	5.935
comp58737_c0_seq2.52.654.plus.B3	0.984	6.024	4.959	10.603
comp244994_c0_seq1.7.364.minus.B3	0	0	0	6.585
comp165216_c0_seq1.1.342.minus.B3	0	0	0	8.737
comp171710_c0_seq1.1.453.minus.B3	0	0	0	7.801
comp112309_c0_seq1.1.1134.minus.B3	0	0	0.616	25.454
comp25093_c0_seq1.168.2354.plus.A1	44.209	63.056	79.963	66.739
comp116319_c0_seq1.1.530.minus.A1	4.552	0.7	7.925	0
comp50501_c0_seq1.109.1098.plus.B2	7.058	11.57	17.42	16.271
comp22529_c0_seq1.1.2745.minus.B2	1.445	12.111	19.981	19.27
comp22923_c0_seq1.1.516.minus.A3	2.337	5.79	2.224	8.151
comp226369_c0_seq1.314.637.minus.B3	1.061	0	1.339	2.866
comp49024_c0_seq1.4.369.plus.B3	0	0	0	5.63
comp91569_c0_seq1.1.1152.minus.B3	4.167	7.169	6.018	11.393
comp12820_c0_seq1.303.1580.plus.A1	1412.63	642.281	2729.77	2108.78
comp25573_c0_seq1.138.3092.minus.A1	56.757	34.646	76.872	26.81
comp24949_c0_seq1.564.2504.minus.A1	79.576	27.148	52.49	12.558
comp16076_c0_seq2.104.394.plus.B2	0	0	1.55	1.121
comp9323_c0_seq1.160.780.minus.A1	16.146	21.517	29.37	36.019
comp100416_c0_seq1.2015.2731.plus.B3	2.014	11.294	10.169	18.996
comp99639_c0_seq9.83.2983.plus.B3	11.84	7.402	12.124	22.722
comp170410_c0_seq1.1.315.minus.B3	0	0	0	3.929
comp17327_c0_seq1.85.406.minus.B2	27.417	32.536	48.205	24.862
comp29726_c0_seq2.1.440.minus.A3	3.46	0.976	0	0
comp76319_c0_seq1.1.356.minus.B2	0	0	6.991	0
comp154814_c0_seq1.72.413.minus.A3	0.984	3.765	0	0
comp12091_c0_seq1.1.255.minus.A1	56.388	23.097	156.489	43.501
comp64309_c0_seq1.35.909.minus.B3	0	0	0	49.679
comp63934_c0_seq1.1.961.minus.A3	0	19.29	0	1.726
comp239933_c0_seq1.1.324.minus.A3	0	4.009	0	3.776
comp29332_c0_seq1.192.704.plus.B2	2.968	2.206	8.407	6.063
comp21094_c0_seq1.60.890.minus.A1	10.595	9.46	9.841	1.942
comp154769_c0_seq1.1.367.minus.A3	0.876	5.578	3.717	3.929
comp98875_c0_seq23.3047.5845.minus.B3	6.935	6.214	11.469	22.926
comp38489_c0_seq1.66.1000.minus.A3	4.798	10.859	5.296	4.84
comp135436_c0_seq1.32.298.plus.B3	0	0	1.753	3.859
comp18067_c0_seq1.1.451.minus.B3	2.061	0.859	1.743	2.42
comp14510_c0_seq1.1.905.minus.A1	7.765	19.905	18.806	19.818
comp241725_c0_seq1.1.382.minus.B3	0	0	0	4.471
comp138506_c0_seq1.15.307.minus.A3	2.399	1.57	7.646	1.108
comp285092_c0_seq1.1.375.minus.B3	0	0	0	2.305
comp73093_c0_seq1.1.450.minus.B3	6.889	6.872	4.362	4.235
comp24625_c0_seq1.1.290.minus.A3	246.402	70.002	79.097	6.738
comp30320_c0_seq4.311.3117.minus.B2	22.896	21.22	24.151	23.543
comp89571_c0_seq1.430.834.minus.B3	0	4.316	6.827	0.892
comp31478_c0_seq2.70.249.plus.A3	2.553	0	3.255	0
comp156344_c0_seq1.327.1582.minus.B3	0	0	0	9.011
comp7657_c0_seq1.1.296.minus.B2	8.304	4.624	6.028	1.089
comp27554_c0_seq1.487.2274.plus.B2	10.072	17.031	21.551	21.926
comp23539_c0_seq1.12.1622.plus.A1	13.578	10.817	25.74	14.781
comp161974_c0_seq1.1.397.minus.B3	0	0	1.011	7.081
comp17803_c0_seq1.121.1149.plus.A1	160.429	95.804	161.882	68.064
comp9511_c0_seq2.296.1302.minus.B2	1.568	4.719	14.232	12.959
comp180195_c0_seq1.312.944.minus.B3	0	0	0	1.197
comp42395_c0_seq2.1.217.minus.A3	1.845	5.112	0	0
comp18547_c0_seq1.8.439.minus.A1	6.581	5.483	16.64	1.93
comp228365_c0_seq1.1.310.minus.B3	3.291	8.473	4.17	6.973
comp100515_c0_seq1.154.795.plus.B3	1.83	18.442	2.889	23.212
comp24701_c0_seq1.1.2898.minus.A1	10.103	14.539	12.422	17.086
comp24202_c1_seq2.1.685.minus.A1	5.566	1.05	21.695	33.134
comp97910_c0_seq1.7.684.plus.B3	1.722	4.189	4.333	8.852
comp102953_c0_seq1.749.1201.plus.B3	0	0	0	13.31
comp291651_c0_seq1.1.323.minus.A1	4.167	0	0	0
comp194554_c0_seq1.1.617.minus.B3	0	0	0	6.139
comp6326_c0_seq1.113.709.plus.A1	11.933	7.317	13.809	6.865
comp97039_c0_seq3.166.512.minus.B3	7.673	7.349	9.745	6.043
comp17630_c0_seq1.1.402.minus.A3	3.952	6.967	1.001	4.203
comp29151_c0_seq1.1.2453.minus.B2	49.714	76.206	69.053	42.457
comp26170_c0_seq1.1.388.minus.A3	0.83	10.467	9.456	8.845
comp270073_c0_seq1.83.385.plus.B3	0	0	0	4.222
comp25095_c0_seq2.1.1014.minus.A1	6.059	7.996	6.818	7.979
comp20537_c0_seq1.317.2167.minus.A1	33.184	63.237	69.641	47.978
comp179704_c0_seq1.42.368.minus.B3	0	0	0	0.943
comp110310_c0_seq1.1.651.minus.A1	5.367	11.485	3.39	5.77
comp160024_c0_seq1.1.664.minus.A1	3.491	0	0.549	6.744
comp91312_c0_seq1.91.456.minus.B3	0.892	0	1.136	2.414
comp63581_c0_seq2.31.543.minus.B3	0	0	0	53.748
comp28625_c0_seq1.36.467.plus.B3	0	0	0	16.736
comp174312_c0_seq1.1.432.minus.B3	0	1.813	2.754	5.738
comp21443_c0_seq1.445.6390.plus.A1	145.067	228.439	188.507	225.328
comp161282_c0_seq1.32.325.plus.B3	0	0	0	5.528
comp59467_c0_seq1.1.360.minus.B3	0	0	0	6.508
comp66566_c0_seq1.1.349.minus.B2	0.938	2.386	7.867	1.592
comp20961_c0_seq1.1.626.minus.A1	7.519	10.923	5.932	4.044
comp168934_c0_seq1.149.608.minus.B3	0	0	0	5.311
comp375688_c0_seq1.1.418.minus.B3	0	0	0	4.006
comp84275_c0_seq1.1.536.minus.B3	0	0.689	2.128	2.439
comp19274_c0_seq2.1.883.minus.A1	8.073	11.146	9.341	5.776
comp88670_c0_seq1.238.654.plus.B3	0.769	0	0.963	4.044
comp199834_c0_seq1.1.262.minus.A1	1.399	0	0	0
comp24491_c0_seq1.1.245.minus.A1	13.947	0	3.948	11.775
comp20805_c0_seq2.78.2066.plus.A1	11.41	9.417	7.607	15.908
comp163754_c0_seq1.1.321.minus.B3	0	0	0	8.603
comp142923_c0_seq1.1.472.minus.B3	0	0	0	13.596
comp95167_c0_seq1.1.348.minus.B3	0	2.418	0	7.674
comp57953_c0_seq1.1.590.minus.B2	3.998	9.205	8.84	4.751
comp209694_c0_seq1.1.337.minus.A3	1.415	3.807	2.523	1.789
comp156958_c0_seq1.1.327.minus.B3	0	0	1.31	10.24
comp34650_c0_seq1.1.415.minus.A3	0	4.783	0.963	13.482
comp24271_c0_seq3.29.3832.plus.A1	16.53	13.797	11.257	10.329
comp50427_c0_seq1.1.464.minus.A3	0	41.2	3.351	1.159
comp24105_c1_seq1.134.1224.minus.A1	317.859	64.689	20.453	0.86
comp79711_c0_seq1.1.421.minus.B3	6.751	0.944	1.897	3.967
comp142525_c0_seq1.1.327.minus.B2	1.03	0	3.919	2.796
comp28630_c0_seq2.128.1588.minus.B2	2.783	5.112	14.502	8.444
comp242648_c0_seq1.53.832.plus.B3	0	0	0	5.954
comp142576_c0_seq1.29.365.minus.B3	0	0	0	6.273
comp226267_c0_seq1.107.329.minus.B3	0	0	0	1.719
comp88095_c0_seq1.87.302.plus.B2	0	0	4.815	0
comp28362_c0_seq2.64.258.plus.B2	15.577	3.203	11.372	0
comp28632_c0_seq1.1.1350.minus.B2	9.472	18.601	29.187	23.607
comp14042_c0_seq1.1.301.minus.B3	1.138	2.948	0	4.165
comp93016_c0_seq2.1.206.minus.B3	0	0	2.581	0
comp30131_c0_seq1.514.2439.minus.B2	12.517	21.04	33.231	34.592
comp92091_c0_seq1.1.800.minus.B2	6.381	2.577	6.259	1.815
comp96574_c0_seq1.1.198.minus.A3	6.351	3.012	8.108	2.127
comp102836_c0_seq1.565.1371.minus.B3	0	0	0	17.78
comp98487_c0_seq1.329.1767.minus.B3	19040.6	3060.88	318.082	20.168
comp43153_c0_seq1.1.646.minus.A3	2.26	9.353	3.996	11.285
comp273386_c0_seq1.1.627.minus.B3	0	0	0	7.241
comp41559_c0_seq1.1.442.minus.B3	0.707	1.76	5.364	2.484
comp95719_c0_seq1.166.672.plus.B3	1.199	0	3.804	6.292
comp272664_c0_seq1.9.482.minus.B3	0	0	0	1.713
comp29970_c1_seq3.22.1167.plus.B2	0	60.744	21.175	5.343
comp24246_c0_seq1.805.1404.plus.A1	128.46	33.331	1.868	2.987
comp24617_c0_seq4.5.1864.minus.A1	36.766	30.775	82.891	45.074
comp21536_c0_seq1.21.548.plus.B2	5.167	1.421	5.797	1.497
comp89861_c0_seq1.1.610.minus.A3	4.828	6.511	6.095	1.668
comp138650_c0_seq1.1.363.minus.A3	2.691	4.56	5.701	0
comp28580_c0_seq1.1.1160.minus.B2	23.604	29.344	17.083	11.074
comp10341_c0_seq1.1.326.minus.A1	5.151	3.839	1.31	1.86
comp27840_c0_seq1.1.564.minus.A3	0	7.784	0.664	0
comp57219_c0_seq1.1.300.minus.A3	4.613	5.981	4.401	8.451
comp249424_c0_seq1.1.385.minus.B3	5.813	0	0	5.897
comp21412_c0_seq1.226.567.plus.A1	5.889	21.326	3.736	6.19
comp21358_c0_seq4.89.1690.plus.A1	2.445	0	2.244	0
comp100284_c0_seq1.1.409.minus.B3	625.292	16.427	8.994	6.808
comp47089_c0_seq1.1.303.minus.B3	0	0	0	2.082
comp24802_c0_seq1.1177.1899.minus.A1	27.156	79.239	68.023	146.763
comp141589_c0_seq1.1.432.minus.A1	4.352	0.901	0	2.554
comp154431_c0_seq1.1.473.minus.A3	0	5.631	2.456	2.267
comp19957_c0_seq1.46.1071.minus.A1	8.888	2.11	4.728	1.197
comp40620_c0_seq1.71.1274.minus.A3	25.526	16.692	16.938	11.355
comp39696_c0_seq1.1.1162.minus.A3	13.301	9.958	17.218	13.959
comp81195_c0_seq1.60.322.minus.B3	0	3.712	0	2.617
comp66948_c0_seq2.55.919.minus.B3	6.197	5.917	3.698	8.056
comp135892_c0_seq1.1.316.minus.A3	0	5.493	0	0
comp180843_c0_seq1.252.525.minus.A1	1.722	0	0	2.439
comp169228_c0_seq1.1.504.minus.B3	0	0	0.761	6.82
comp97699_c0_seq1.142.564.plus.B3	0	0	0	0.701
comp219885_c0_seq1.1.358.minus.B3	0	0	0	6.585
comp144814_c0_seq1.1.335.minus.A1	5.966	0	1.261	0
comp19434_c0_seq1.185.1020.minus.B3	0	1.548	2.484	3.719
comp24337_c0_seq1.78.995.plus.B2	2.137	5.557	10.044	6.769
comp25267_c0_seq1.269.1339.plus.A1	52.666	26.501	34.262	25.868
comp26063_c0_seq1.1.366.minus.B3	0	0	0	3.974
comp23753_c0_seq7.271.1968.plus.A1	12.317	0	4.025	0
comp23277_c0_seq1.108.2753.plus.A1	14.501	6.183	19.115	26.052
comp174542_c0_seq1.1.369.minus.B3	0	0	0	6.292
comp29309_c0_seq1.142.3489.plus.B2	4.321	6.607	18.065	14.532
comp12627_c0_seq1.1653.2898.minus.A1	121.094	181.374	237.425	172.777
comp355829_c0_seq1.1.334.minus.B3	3.967	5.08	2.523	1.789
comp41997_c0_seq2.52.1119.plus.A3	15.592	23.765	25.528	12.316
comp16604_c0_seq1.1.225.minus.A3	26.049	7.126	11.074	1.681
comp137161_c0_seq1.137.943.plus.B3	0	0	0	11.749
comp233027_c0_seq1.63.545.minus.B3	3.829	3.171	2.417	5.572
comp92582_c0_seq1.1.586.minus.B3	9.611	2.482	7.03	11.367
comp246181_c0_seq1.1.362.minus.B3	0	0	0	4.827
comp32184_c0_seq1.79.777.plus.B3	14.931	5.059	9.427	11.743
comp23548_c0_seq2.165.1103.plus.A1	10.164	6.13	19.586	19.289
comp161531_c0_seq1.1.335.minus.A3	0	5.08	1.261	0
comp103557_c0_seq1.182.985.plus.B3	0	0	0.443	38.432
comp103777_c0_seq1.1.338.minus.A3	1.984	11.432	1.261	2.687
comp88811_c0_seq1.263.1189.plus.B3	6.366	2.821	2.783	10.769
comp495206_c0_seq1.1.450.minus.B3	0	0	0	3.025
comp100271_c0_seq1.834.1547.plus.B3	0	0	2.552	18.742
comp135091_c0_seq1.1.380.minus.A1	2.952	3.765	7.01	3.171
comp145169_c0_seq1.1.403.minus.B3	0	0	0	12.615
comp266276_c0_seq1.1.300.minus.B3	0	0	0	3.165
comp150081_c0_seq1.158.556.minus.B3	0	0	0	5.005
comp29891_c0_seq8.16.2544.plus.B2	5.982	18.177	13.318	6.356
comp177244_c0_seq1.1.427.minus.A1	1.661	3.637	4.593	3.936
comp30256_c0_seq4.142.522.plus.B2	0.861	5.398	1.079	3.808
comp27244_c0_seq2.1.2352.minus.B2	6.72	9.025	17.805	13.615
comp84837_c0_seq1.1.467.minus.B3	3.952	19.619	19.124	21.295
comp23928_c0_seq1.805.1740.plus.A1	13.793	2.174	0	0
comp241243_c0_seq1.95.415.plus.B3	0	0	0	4.846
comp134925_c0_seq1.1.287.minus.B2	0	0	4.718	2.28
comp335088_c0_seq1.1.415.minus.B3	0	1.909	2.898	2.025
comp177786_c0_seq1.1.312.minus.B2	1.092	0	4.709	5.98
comp100356_c1_seq2.46.243.plus.B3	0	6.204	0	4.388
comp368089_c0_seq1.1.416.minus.B3	0	0	0	3.337
comp38800_c0_seq1.70.2269.minus.A3	5.197	22.599	8.214	11.635
comp37252_c0_seq1.1285.1732.minus.A3	12.502	18.198	30.766	28.078
comp241396_c0_seq1.1.332.minus.B3	0	0	0	5.445
comp91454_c0_seq1.486.1028.minus.B3	4.998	4.899	2.802	7.884
comp9770_c0_seq1.1.494.minus.A1	4.321	5.334	3.11	3.757
comp36085_c0_seq1.709.2298.plus.B3	0	0	0	12.705
comp30292_c0_seq1.2183.2470.plus.B2	4.951	0	12.586	4.566
comp53729_c0_seq1.1.384.minus.B2	0	4.21	6.355	0
comp35763_c0_seq1.44.553.plus.A3	0	5.917	0	5.209
comp11795_c0_seq1.117.332.plus.B2	0	0	2.407	0
comp531856_c0_seq1.1.371.minus.B3	0	0	0	3.114
comp109639_c0_seq1.131.673.plus.B3	0	0	0.703	17.341
comp5028_c0_seq1.63.745.minus.A1	8.503	12.97	10.727	9.858
comp89653_c0_seq1.1314.2078.minus.B3	16.638	16.968	17.824	29.727
comp34016_c0_seq1.525.941.plus.B3	0	0	0	9.438
comp19172_c0_seq1.68.391.plus.A1	6.335	2.715	0	0
comp620059_c0_seq1.1.322.minus.B3	0	0	0	1.91
comp179666_c0_seq1.1.1048.minus.B3	0	0	0	8.514
comp24429_c0_seq1.175.2229.minus.B2	4.09	3.298	5.73	7.495
comp28208_c0_seq1.81.2183.plus.B2	6.335	10.573	19.143	20.175
comp227975_c0_seq1.1.358.minus.B3	0	1.156	1.156	5.693
comp31293_c0_seq1.1.290.minus.A3	0	9.544	0	0
comp25459_c0_seq2.79.2361.plus.A1	11.687	4.157	3.582	6.184
comp97738_c0_seq1.723.2492.plus.B3	7.95	6.278	21.464	26.148
comp55977_c0_seq1.190.439.minus.B3	0	0	0	1.414
comp314451_c0_seq1.1.383.minus.B3	0	0	0	3.725
comp18077_c0_seq2.33.416.minus.A1	489.02	1055.6	2214.89	692.801
comp175548_c0_seq1.111.314.plus.B3	2.061	0	0	4.139
comp27623_c0_seq1.1012.1553.minus.B3	0	0	1.406	24.085
comp236106_c0_seq1.1.306.minus.A3	0	4.359	0	0
comp20736_c0_seq1.1.623.minus.A1	5.643	0	0	0
comp163671_c0_seq1.1.366.minus.A1	4.444	3.383	4.516	7.196
comp479302_c0_seq1.1.319.minus.B3	0	0	0	2.91
comp154783_c0_seq1.109.456.plus.B3	0	0	0	2.592
comp21199_c0_seq1.139.1390.minus.A1	16.177	16.787	9.639	7.19
comp1400_c0_seq1.1.334.minus.A3	0	3.807	3.784	1.789
comp53150_c0_seq1.1.378.minus.B3	0	0	1.079	4.566
comp295412_c0_seq1.1.326.minus.B3	0	102.983	0	4.655
comp96393_c0_seq1.1.413.minus.A3	0.769	8.611	0	2.694
comp29458_c0_seq1.1161.1928.minus.B2	0	0	1.955	0
comp245319_c0_seq1.1.500.minus.B3	0	0	0	6.343
comp245098_c0_seq1.1.300.minus.B3	0	0	0	5.279
comp10936_c0_seq1.1.408.minus.B2	3.106	0.976	3.938	2.063
comp271114_c0_seq1.25.339.plus.B3	0	0	0	1.993
comp15990_c0_seq1.6.275.plus.B3	0	0	0	6.311
comp59969_c0_seq1.476.811.plus.B3	10.057	9.003	104.596	32.663
comp211301_c0_seq1.1.499.minus.B3	0	0	0	6.387
comp107270_c0_seq1.1.431.minus.B3	0	0	0	41.457
comp98584_c0_seq1.1271.1822.plus.B3	0	0	0	27.377
comp84955_c0_seq1.1.897.minus.A3	3.137	10.594	3.948	4.789
[truncated: 25,400 more rows]
