# Supplementary material for: A Meta-Transcriptomics Survey Reveals Changes in the Microbiota of the Chinese Mitten Crab Eriocheir sinensis Infected with Hepatopancreatic Necrosis Disease
Source: Front Microbiol. 2017 Apr 26;8:732. doi: 10.3389/fmicb.2017.00732 (PMC5405120; doi:10.3389/fmicb.2017.00732)
Supplement: Table S4 — The distribution of transcripts to general functional categories was assessed on the basis of best BLAST matches to the COG database. [file Table4.XLS]

Sequence	NOG	Function	Function description	Category
comp43447_c0_seq13.19.17673.plus.A3_1	NOG00911	Z	Cytoskeleton	CELLULAR PROCESSES AND SIGNALING
comp25747_c0_seq32.1.16255.minus.A1_1	NOG00911	Z	Cytoskeleton	CELLULAR PROCESSES AND SIGNALING
comp25747_c0_seq62.1.15550.minus.A1_1	NOG00911	Z	Cytoskeleton	CELLULAR PROCESSES AND SIGNALING
comp25747_c0_seq55.1.14554.minus.A1_1	NOG00911	Z	Cytoskeleton	CELLULAR PROCESSES AND SIGNALING
comp25275_c0_seq1.45.14597.plus.A1_1	NOG04583	S	Function unknown	POORLY CHARACTERIZED
comp30325_c0_seq1.208.14124.minus.B2_1	COG5245	Z	Cytoskeleton	CELLULAR PROCESSES AND SIGNALING
comp100482_c0_seq25.132.13934.plus.B3_1	NOG00911	Z	Cytoskeleton	CELLULAR PROCESSES AND SIGNALING
comp100514_c0_seq8.583.12897.minus.B3_1	NOG03664	Z	Cytoskeleton	CELLULAR PROCESSES AND SIGNALING
comp25739_c0_seq96.441.11115.minus.A1_1	NOG222536	S	Function unknown	POORLY CHARACTERIZED
comp25739_c0_seq43.441.11010.minus.A1_1	NOG222536	S	Function unknown	POORLY CHARACTERIZED
comp25739_c0_seq80.441.10866.minus.A1_1	NOG222536	S	Function unknown	POORLY CHARACTERIZED
comp25727_c0_seq2.122.10498.plus.A1_1	COG5043	U	Intracellular trafficking, secretion, and vesicular transport	CELLULAR PROCESSES AND SIGNALING
comp25739_c0_seq54.441.10761.minus.A1_1	NOG222536	S	Function unknown	POORLY CHARACTERIZED
comp25739_c0_seq71.441.10647.minus.A1_1	NOG222536	S	Function unknown	POORLY CHARACTERIZED
comp25739_c0_seq20.441.10521.minus.A1_1	NOG222536	S	Function unknown	POORLY CHARACTERIZED
comp25739_c0_seq24.441.10359.minus.A1_1	NOG222536	S	Function unknown	POORLY CHARACTERIZED
comp30307_c0_seq11.25.8478.plus.B2_1	NOG00911	Z	Cytoskeleton	CELLULAR PROCESSES AND SIGNALING
comp24733_c0_seq2.828.8999.minus.A1_1	NOG02611	Z	Cytoskeleton	CELLULAR PROCESSES AND SIGNALING
comp24733_c0_seq1.828.8957.minus.A1_1	NOG02611	Z	Cytoskeleton	CELLULAR PROCESSES AND SIGNALING
comp43446_c0_seq6.220.8055.plus.A3_1	COG5069	Z	Cytoskeleton	CELLULAR PROCESSES AND SIGNALING
comp100514_c0_seq16.1191.8872.minus.B3_1	COG5069	Z	Cytoskeleton	CELLULAR PROCESSES AND SIGNALING
comp43352_c0_seq11.1.7471.minus.A3_1	NOG222536	S	Function unknown	POORLY CHARACTERIZED
comp25733_c0_seq1.1944.9392.minus.A1_1	COG3319	Q	Secondary metabolites biosynthesis, transport and catabolism	METABOLISM
comp30204_c0_seq1.451.7884.minus.B2_1	COG5032	BDLTU	Chromatin structure and dynamics |Cell cycle control, cell division, chromosome partitioning |Replication, recombination and repair |Signal transduction mechanisms |Intracellular trafficking, secretion, and vesicular transport	INFORMATION STORAGE AND PROCESSING|CELLULAR PROCESSES AND SIGNALING|INFORMATION STORAGE AND PROCESSING|CELLULAR PROCESSES AND SIGNALING|CELLULAR PROCESSES AND SIGNALING
comp25422_c0_seq1.212.7459.plus.A1_1	NOG03664	Z	Cytoskeleton	CELLULAR PROCESSES AND SIGNALING
comp99790_c0_seq2.1.7138.minus.B3_1	NOG01485	S	Function unknown	POORLY CHARACTERIZED
comp23779_c0_seq1.463.7590.minus.A1_1	COG5178	A	RNA processing and modification	INFORMATION STORAGE AND PROCESSING
comp99790_c0_seq1.1.7006.minus.B3_1	NOG01485	S	Function unknown	POORLY CHARACTERIZED
comp25731_c0_seq5.60.6926.plus.A1_1	COG0439	I	Lipid transport and metabolism	METABOLISM
comp25083_c0_seq4.113.6928.plus.A1_1	COG5059	Z	Cytoskeleton	CELLULAR PROCESSES AND SIGNALING
comp43391_c0_seq2.774.7472.minus.A3_1	NOG00267	Z	Cytoskeleton	CELLULAR PROCESSES AND SIGNALING
comp25701_c0_seq1.161.6754.plus.A1_1	COG5022	Z	Cytoskeleton	CELLULAR PROCESSES AND SIGNALING
comp29528_c0_seq1.1.6525.minus.B2_1	COG5076	BK	Chromatin structure and dynamics |Transcription	INFORMATION STORAGE AND PROCESSING|INFORMATION STORAGE AND PROCESSING
comp25760_c0_seq4.351.6806.plus.A1_1	COG1112	L	Replication, recombination and repair	INFORMATION STORAGE AND PROCESSING
comp30248_c0_seq1.38.6374.minus.B2_1	NOG02139	U	Intracellular trafficking, secretion, and vesicular transport	CELLULAR PROCESSES AND SIGNALING
comp99310_c0_seq5.1077.7376.minus.B3_1	COG0067	E	Amino acid transport and metabolism	METABOLISM
comp42725_c0_seq3.11.6295.minus.A3_1	NOG195699	O	Posttranslational modification, protein turnover, chaperones	CELLULAR PROCESSES AND SIGNALING
comp100129_c0_seq2.170.6451.minus.B3_1	NOG09949	S	Function unknown	POORLY CHARACTERIZED
comp25666_c0_seq3.87.6293.minus.A1_1	COG5022	Z	Cytoskeleton	CELLULAR PROCESSES AND SIGNALING
comp21443_c0_seq1.445.6390.plus.A1_1	COG5022	Z	Cytoskeleton	CELLULAR PROCESSES AND SIGNALING
comp29490_c0_seq4.59.5989.minus.B2_1	NOG01103	O	Posttranslational modification, protein turnover, chaperones	CELLULAR PROCESSES AND SIGNALING
comp21443_c0_seq2.445.6345.plus.A1_1	COG5022	Z	Cytoskeleton	CELLULAR PROCESSES AND SIGNALING
comp25718_c0_seq1.48.5933.plus.A1_1	COG1204	L	Replication, recombination and repair	INFORMATION STORAGE AND PROCESSING
comp21890_c0_seq2.965.6823.minus.A1_1	COG5022	Z	Cytoskeleton	CELLULAR PROCESSES AND SIGNALING
comp24256_c0_seq3.14.5782.plus.A1_1	COG5307	R	General function prediction only	POORLY CHARACTERIZED
comp43275_c0_seq2.1.5764.minus.A3_1	NOG01485	S	Function unknown	POORLY CHARACTERIZED
comp28466_c0_seq2.319.6063.minus.B2_1	COG5059	Z	Cytoskeleton	CELLULAR PROCESSES AND SIGNALING
comp24256_c0_seq1.14.5749.plus.A1_1	COG5307	R	General function prediction only	POORLY CHARACTERIZED
comp27215_c0_seq3.22.5694.plus.B2_1	NOG02056	O	Posttranslational modification, protein turnover, chaperones	CELLULAR PROCESSES AND SIGNALING
comp100411_c0_seq10.210.5786.plus.B3_1	NOG222536	S	Function unknown	POORLY CHARACTERIZED
comp30216_c0_seq2.127.5676.plus.B2_1	COG5022	Z	Cytoskeleton	CELLULAR PROCESSES AND SIGNALING
comp43201_c0_seq1.551.6027.minus.A3_1	COG1132	V	Defense mechanisms	CELLULAR PROCESSES AND SIGNALING
comp30098_c0_seq1.1.5476.minus.B2_1	COG1204	L	Replication, recombination and repair	INFORMATION STORAGE AND PROCESSING
comp29229_c0_seq1.1.5472.minus.B2_1	COG5184	DZ	Cell cycle control, cell division, chromosome partitioning |Cytoskeleton	CELLULAR PROCESSES AND SIGNALING|CELLULAR PROCESSES AND SIGNALING
comp30216_c0_seq7.127.5601.plus.B2_1	COG5022	Z	Cytoskeleton	CELLULAR PROCESSES AND SIGNALING
comp20610_c0_seq1.1.5354.minus.A1_1	COG0666	R	General function prediction only	POORLY CHARACTERIZED
comp25613_c0_seq11.681.6023.minus.A1_1	COG1131	V	Defense mechanisms	CELLULAR PROCESSES AND SIGNALING
comp25181_c0_seq2.372.5687.minus.A1_1	COG1643	L	Replication, recombination and repair	INFORMATION STORAGE AND PROCESSING
comp100069_c0_seq1.204.5432.plus.B3_1	COG1131	V	Defense mechanisms	CELLULAR PROCESSES AND SIGNALING
comp24699_c0_seq3.6.5204.plus.A1_1	NOG01485	S	Function unknown	POORLY CHARACTERIZED
comp30156_c0_seq1.4.5193.plus.B2_1	COG0458	F	Nucleotide transport and metabolism	METABOLISM
comp89454_c0_seq2.3768.8928.minus.B3_1	NOG01621	U	Intracellular trafficking, secretion, and vesicular transport	CELLULAR PROCESSES AND SIGNALING
comp43049_c0_seq9.403.5520.minus.A3_1	COG4886	S	Function unknown	POORLY CHARACTERIZED
comp99799_c0_seq9.1.4887.minus.B3_1	NOG02139	U	Intracellular trafficking, secretion, and vesicular transport	CELLULAR PROCESSES AND SIGNALING
comp29782_c0_seq1.134.5016.minus.B2_1	COG0318	I	Lipid transport and metabolism	METABOLISM
comp22839_c0_seq2.128.4971.minus.A1_1	NOG05076	U	Intracellular trafficking, secretion, and vesicular transport	CELLULAR PROCESSES AND SIGNALING
comp29782_c0_seq3.134.4977.minus.B2_1	COG0318	I	Lipid transport and metabolism	METABOLISM
comp43049_c0_seq11.403.5241.minus.A3_1	COG4886	S	Function unknown	POORLY CHARACTERIZED
comp25307_c0_seq1.61.4866.plus.A1_1	NOG221723	S	Function unknown	POORLY CHARACTERIZED
comp21525_c0_seq1.1.4792.minus.A1_1	COG0086	K	Transcription	INFORMATION STORAGE AND PROCESSING
comp30144_c0_seq2.113.4900.plus.B2_1	NOG12052	R	General function prediction only	POORLY CHARACTERIZED
comp99631_c0_seq1.48.4826.plus.B3_1	COG0008	J	Translation, ribosomal structure and biogenesis	INFORMATION STORAGE AND PROCESSING
comp30144_c0_seq3.113.4876.plus.B2_1	NOG12052	R	General function prediction only	POORLY CHARACTERIZED
comp25670_c0_seq4.582.5336.plus.A1_1	NOG01834	O	Posttranslational modification, protein turnover, chaperones	CELLULAR PROCESSES AND SIGNALING
comp18609_c0_seq1.144.4889.plus.A1_1	COG5032	BDLTU	Chromatin structure and dynamics |Cell cycle control, cell division, chromosome partitioning |Replication, recombination and repair |Signal transduction mechanisms |Intracellular trafficking, secretion, and vesicular transport	INFORMATION STORAGE AND PROCESSING|CELLULAR PROCESSES AND SIGNALING|INFORMATION STORAGE AND PROCESSING|CELLULAR PROCESSES AND SIGNALING|CELLULAR PROCESSES AND SIGNALING
comp25604_c0_seq2.128.4852.plus.A1_1	COG1215	M	Cell wall/membrane/envelope biogenesis	CELLULAR PROCESSES AND SIGNALING
comp100283_c0_seq4.466.5184.minus.B3_1	COG0439	I	Lipid transport and metabolism	METABOLISM
comp29322_c0_seq2.1.4702.minus.B2_1	NOG08425	T	Signal transduction mechanisms	CELLULAR PROCESSES AND SIGNALING
comp25670_c0_seq1.617.5302.plus.A1_1	NOG01834	O	Posttranslational modification, protein turnover, chaperones	CELLULAR PROCESSES AND SIGNALING
comp99820_c0_seq4.721.5391.plus.B3_1	NOG09439	S	Function unknown	POORLY CHARACTERIZED
comp39435_c0_seq2.334.4984.minus.A3_1	COG1132	V	Defense mechanisms	CELLULAR PROCESSES AND SIGNALING
comp29956_c0_seq30.1206.5858.minus.B2_1	NOG22098	R	General function prediction only	POORLY CHARACTERIZED
comp99820_c0_seq5.721.5367.plus.B3_1	NOG09439	S	Function unknown	POORLY CHARACTERIZED
comp25577_c0_seq3.129.4712.plus.A1_1	NOG05722	O	Posttranslational modification, protein turnover, chaperones	CELLULAR PROCESSES AND SIGNALING
comp29956_c0_seq19.1206.5774.minus.B2_1	NOG22098	R	General function prediction only	POORLY CHARACTERIZED
comp100362_c0_seq10.121.4659.plus.B3_1	COG0666	R	General function prediction only	POORLY CHARACTERIZED
comp24031_c0_seq1.934.5425.minus.A1_1	COG0631	T	Signal transduction mechanisms	CELLULAR PROCESSES AND SIGNALING
comp24063_c0_seq3.176.4648.plus.A1_1	COG1111	L	Replication, recombination and repair	INFORMATION STORAGE AND PROCESSING
comp25598_c0_seq3.129.4589.plus.A1_1	COG0666	R	General function prediction only	POORLY CHARACTERIZED
comp43049_c0_seq7.403.4815.minus.A3_1	COG4886	S	Function unknown	POORLY CHARACTERIZED
comp29956_c0_seq21.1206.5603.minus.B2_1	NOG22098	R	General function prediction only	POORLY CHARACTERIZED
comp24178_c0_seq1.1.4380.minus.B2_1	COG0553	L	Replication, recombination and repair	INFORMATION STORAGE AND PROCESSING
comp29956_c0_seq6.1206.5576.minus.B2_1	NOG22098	R	General function prediction only	POORLY CHARACTERIZED
comp25672_c0_seq1.414.4760.plus.A1_1	COG2217	P	Inorganic ion transport and metabolism	METABOLISM
comp25464_c0_seq1.49.4392.plus.A1_1	COG5021	O	Posttranslational modification, protein turnover, chaperones	CELLULAR PROCESSES AND SIGNALING
comp25598_c0_seq2.129.4454.plus.A1_1	COG0666	R	General function prediction only	POORLY CHARACTERIZED
comp29956_c0_seq24.1206.5519.minus.B2_1	NOG22098	R	General function prediction only	POORLY CHARACTERIZED
comp25146_c0_seq2.306.4604.plus.A1_1	NOG05274	P	Inorganic ion transport and metabolism	METABOLISM
comp99924_c1_seq1.203.4471.plus.B3_1	NOG00401	K	Transcription	INFORMATION STORAGE AND PROCESSING
comp29741_c0_seq1.98.4363.plus.B2_1	NOG01374	S	Function unknown	POORLY CHARACTERIZED
comp30070_c0_seq1.74.4324.plus.B2_1	COG2319	R	General function prediction only	POORLY CHARACTERIZED
comp28059_c0_seq3.82.4329.minus.B2_1	NOG02430	D	Cell cycle control, cell division, chromosome partitioning	CELLULAR PROCESSES AND SIGNALING
comp24930_c0_seq1.99.4310.plus.B2_1	COG1132	V	Defense mechanisms	CELLULAR PROCESSES AND SIGNALING
comp30166_c1_seq13.1.4156.minus.B2_1	NOG11684	S	Function unknown	POORLY CHARACTERIZED
comp30004_c0_seq1.1038.5187.minus.B2_1	NOG07603	S	Function unknown	POORLY CHARACTERIZED
comp42981_c0_seq3.155.4294.minus.A3_1	COG0515	T	Signal transduction mechanisms	CELLULAR PROCESSES AND SIGNALING
comp94262_c0_seq1.3380.7498.minus.B3_1	COG0085	K	Transcription	INFORMATION STORAGE AND PROCESSING
comp30166_c1_seq1.740.4844.minus.B2_1	NOG11684	S	Function unknown	POORLY CHARACTERIZED
comp24175_c0_seq1.171.4235.minus.A1_1	COG0666	R	General function prediction only	POORLY CHARACTERIZED
comp25647_c0_seq1.1882.5929.minus.A1_1	COG2801	L	Replication, recombination and repair	INFORMATION STORAGE AND PROCESSING
comp24010_c0_seq1.2157.6191.minus.A1_1	COG0474	P	Inorganic ion transport and metabolism	METABOLISM
comp25323_c0_seq1.273.4295.minus.A1_1	COG2801	L	Replication, recombination and repair	INFORMATION STORAGE AND PROCESSING
comp16282_c0_seq1.64.4084.minus.B2_1	COG0188	L	Replication, recombination and repair	INFORMATION STORAGE AND PROCESSING
comp99368_c0_seq5.203.4222.plus.B3_1	COG5244	D	Cell cycle control, cell division, chromosome partitioning	CELLULAR PROCESSES AND SIGNALING
comp99368_c0_seq11.203.4201.plus.B3_1	COG5244	D	Cell cycle control, cell division, chromosome partitioning	CELLULAR PROCESSES AND SIGNALING
comp22925_c0_seq1.558.4553.minus.A1_1	COG1502	I	Lipid transport and metabolism	METABOLISM
comp24678_c0_seq2.39.4010.minus.A1_1	NOG15622	R	General function prediction only	POORLY CHARACTERIZED
comp27302_c0_seq1.1.3927.minus.B2_1	COG5069	Z	Cytoskeleton	CELLULAR PROCESSES AND SIGNALING
comp29423_c0_seq1.423.4346.minus.B2_1	COG4886	S	Function unknown	POORLY CHARACTERIZED
comp24262_c0_seq3.1.3908.minus.A1_1	COG5260	L	Replication, recombination and repair	INFORMATION STORAGE AND PROCESSING
comp25400_c0_seq1.100.3999.plus.A1_1	NOG03446	R	General function prediction only	POORLY CHARACTERIZED
comp25208_c0_seq1.103.3999.plus.A1_1	COG4631	F	Nucleotide transport and metabolism	METABOLISM
comp42948_c0_seq1.899.4788.minus.A3_1	NOG16127	S	Function unknown	POORLY CHARACTERIZED
comp25625_c0_seq2.271.4140.plus.A1_1	COG0060	J	Translation, ribosomal structure and biogenesis	INFORMATION STORAGE AND PROCESSING
comp41731_c0_seq1.23.3850.plus.A3_1	COG5422	T	Signal transduction mechanisms	CELLULAR PROCESSES AND SIGNALING
comp24271_c0_seq3.29.3832.plus.A1_1	COG0664	T	Signal transduction mechanisms	CELLULAR PROCESSES AND SIGNALING
comp30155_c0_seq1.905.4699.minus.B2_1	NOG02735	J	Translation, ribosomal structure and biogenesis	INFORMATION STORAGE AND PROCESSING
comp96679_c0_seq1.1.3790.minus.B3_1	COG5077	O	Posttranslational modification, protein turnover, chaperones	CELLULAR PROCESSES AND SIGNALING
comp21749_c0_seq1.321.4094.plus.A1_1	COG2453	T	Signal transduction mechanisms	CELLULAR PROCESSES AND SIGNALING
comp24677_c0_seq3.695.4459.plus.A1_1	NOG00070	P	Inorganic ion transport and metabolism	METABOLISM
comp99730_c0_seq1.1.3759.minus.B3_1	COG5181	A	RNA processing and modification	INFORMATION STORAGE AND PROCESSING
comp43471_c0_seq1.1131.4889.minus.A3_1	COG2801	L	Replication, recombination and repair	INFORMATION STORAGE AND PROCESSING
comp99032_c0_seq1.791.4527.minus.B3_1	COG5022	Z	Cytoskeleton	CELLULAR PROCESSES AND SIGNALING
comp25765_c0_seq2.1979.5710.minus.A1_1	COG2801	L	Replication, recombination and repair	INFORMATION STORAGE AND PROCESSING
comp99865_c0_seq1.87.3786.minus.B3_1	COG5560	O	Posttranslational modification, protein turnover, chaperones	CELLULAR PROCESSES AND SIGNALING
comp25119_c0_seq1.52.3750.minus.A1_1	COG2183	K	Transcription	INFORMATION STORAGE AND PROCESSING
comp18754_c0_seq2.122.3817.plus.A1_1	NOG03417	U	Intracellular trafficking, secretion, and vesicular transport	CELLULAR PROCESSES AND SIGNALING
comp92526_c0_seq10.939.4634.minus.B3_1	COG0666	R	General function prediction only	POORLY CHARACTERIZED
comp43092_c0_seq2.114.3797.plus.A3_1	NOG22098	R	General function prediction only	POORLY CHARACTERIZED
comp29952_c0_seq1.197.3871.plus.B2_1	NOG01544	A	RNA processing and modification	INFORMATION STORAGE AND PROCESSING
comp25185_c0_seq2.79.3750.plus.A1_1	NOG00105	U	Intracellular trafficking, secretion, and vesicular transport	CELLULAR PROCESSES AND SIGNALING
comp11962_c0_seq1.316.3981.minus.A1_1	NOG02555	U	Intracellular trafficking, secretion, and vesicular transport	CELLULAR PROCESSES AND SIGNALING
comp29956_c0_seq12.1206.4868.minus.B2_1	NOG22098	R	General function prediction only	POORLY CHARACTERIZED
comp25387_c0_seq1.109.3761.minus.A1_1	COG0474	P	Inorganic ion transport and metabolism	METABOLISM
comp24797_c0_seq5.1.3650.minus.A1_1	COG5244	D	Cell cycle control, cell division, chromosome partitioning	CELLULAR PROCESSES AND SIGNALING
comp30215_c0_seq2.176.3820.plus.B2_1	COG1038	C	Energy production and conversion	METABOLISM
comp98073_c0_seq3.4656.8300.minus.B3_1	COG1013	C	Energy production and conversion	METABOLISM
comp100576_c0_seq4.1.3643.minus.B3_1	COG2801	L	Replication, recombination and repair	INFORMATION STORAGE AND PROCESSING
comp95196_c0_seq2.99.3737.plus.B3_1	NOG02555	U	Intracellular trafficking, secretion, and vesicular transport	CELLULAR PROCESSES AND SIGNALING
comp24797_c0_seq1.1.3629.minus.A1_1	COG5244	D	Cell cycle control, cell division, chromosome partitioning	CELLULAR PROCESSES AND SIGNALING
comp29643_c0_seq1.664.4293.minus.B2_1	COG4581	L	Replication, recombination and repair	INFORMATION STORAGE AND PROCESSING
comp25157_c0_seq1.35.3655.plus.A1_1	NOG14967	S	Function unknown	POORLY CHARACTERIZED
comp23946_c0_seq3.339.3941.minus.A1_1	COG1196	D	Cell cycle control, cell division, chromosome partitioning	CELLULAR PROCESSES AND SIGNALING
comp100157_c0_seq2.1969.5567.minus.B3_1	COG1048	C	Energy production and conversion	METABOLISM
comp20207_c0_seq1.133.3726.plus.A1_1	COG0013	J	Translation, ribosomal structure and biogenesis	INFORMATION STORAGE AND PROCESSING
comp25462_c0_seq1.1200.4781.minus.A1_1	NOG98224	O	Posttranslational modification, protein turnover, chaperones	CELLULAR PROCESSES AND SIGNALING
comp29956_c0_seq1.1206.4784.minus.B2_1	NOG22098	R	General function prediction only	POORLY CHARACTERIZED
comp95185_c0_seq1.100.3678.plus.B3_1	COG1024	I	Lipid transport and metabolism	METABOLISM
comp40816_c0_seq1.20.3586.minus.A3_1	COG5422	T	Signal transduction mechanisms	CELLULAR PROCESSES AND SIGNALING
comp29490_c0_seq5.16.3582.minus.B2_1	NOG01103	O	Posttranslational modification, protein turnover, chaperones	CELLULAR PROCESSES AND SIGNALING
comp29956_c0_seq4.1206.4769.minus.B2_1	NOG22098	R	General function prediction only	POORLY CHARACTERIZED
comp23719_c0_seq1.65.3616.plus.A1_1	NOG22714	U	Intracellular trafficking, secretion, and vesicular transport	CELLULAR PROCESSES AND SIGNALING
comp29772_c0_seq1.157.3696.plus.B2_1	COG5234	OZ	Posttranslational modification, protein turnover, chaperones |Cytoskeleton	CELLULAR PROCESSES AND SIGNALING|CELLULAR PROCESSES AND SIGNALING
comp29935_c0_seq2.260.3799.plus.B2_1	COG0085	K	Transcription	INFORMATION STORAGE AND PROCESSING
comp99091_c0_seq2.66.3605.plus.B3_1	NOG05017	U	Intracellular trafficking, secretion, and vesicular transport	CELLULAR PROCESSES AND SIGNALING
comp105555_c0_seq1.54.3587.plus.B3_1	COG0674	C	Energy production and conversion	METABOLISM
comp25204_c0_seq29.1798.5326.minus.A1_1	NOG57888	S	Function unknown	POORLY CHARACTERIZED
comp41622_c0_seq1.12.3533.plus.A3_1	NOG08308	S	Function unknown	POORLY CHARACTERIZED
comp41823_c0_seq2.1.3512.minus.A3_1	COG0514	L	Replication, recombination and repair	INFORMATION STORAGE AND PROCESSING
comp25462_c0_seq2.1200.4709.minus.A1_1	NOG98224	O	Posttranslational modification, protein turnover, chaperones	CELLULAR PROCESSES AND SIGNALING
comp43217_c0_seq1.51.3554.plus.A3_1	COG0495	J	Translation, ribosomal structure and biogenesis	INFORMATION STORAGE AND PROCESSING
comp29139_c0_seq3.173.3655.minus.B2_1	NOG04333	U	Intracellular trafficking, secretion, and vesicular transport	CELLULAR PROCESSES AND SIGNALING
comp29516_c0_seq1.572.4044.minus.B2_1	NOG01975	J	Translation, ribosomal structure and biogenesis	INFORMATION STORAGE AND PROCESSING
comp42317_c0_seq1.3.3473.plus.A3_1	COG0525	J	Translation, ribosomal structure and biogenesis	INFORMATION STORAGE AND PROCESSING
comp29196_c0_seq2.100.3567.plus.B2_1	NOG07742	O	Posttranslational modification, protein turnover, chaperones	CELLULAR PROCESSES AND SIGNALING
comp25397_c0_seq4.782.4243.plus.A1_1	NOG11737	Z	Cytoskeleton	CELLULAR PROCESSES AND SIGNALING
comp41823_c0_seq4.1.3443.minus.A3_1	COG0514	L	Replication, recombination and repair	INFORMATION STORAGE AND PROCESSING
comp27630_c0_seq1.313.3758.minus.B2_1	NOG01639	U	Intracellular trafficking, secretion, and vesicular transport	CELLULAR PROCESSES AND SIGNALING
comp24026_c0_seq1.225.3662.plus.B2_1	NOG00401	K	Transcription	INFORMATION STORAGE AND PROCESSING
comp30063_c0_seq2.1.3435.minus.B2_1	COG0457	R	General function prediction only	POORLY CHARACTERIZED
comp96567_c0_seq1.391.3827.minus.B3_1	NOG05874	R	General function prediction only	POORLY CHARACTERIZED
comp16834_c0_seq1.50.3481.plus.B2_1	NOG02887	A	RNA processing and modification	INFORMATION STORAGE AND PROCESSING
comp29811_c0_seq3.1095.4511.minus.B2_1	NOG02799	R	General function prediction only	POORLY CHARACTERIZED
comp29824_c0_seq7.1455.4868.minus.B2_1	NOG01517	L	Replication, recombination and repair	INFORMATION STORAGE AND PROCESSING
comp94272_c0_seq1.432.3842.plus.B3_1	COG5032	BDLTU	Chromatin structure and dynamics |Cell cycle control, cell division, chromosome partitioning |Replication, recombination and repair |Signal transduction mechanisms |Intracellular trafficking, secretion, and vesicular transport	INFORMATION STORAGE AND PROCESSING|CELLULAR PROCESSES AND SIGNALING|INFORMATION STORAGE AND PROCESSING|CELLULAR PROCESSES AND SIGNALING|CELLULAR PROCESSES AND SIGNALING
comp27630_c0_seq5.313.3719.minus.B2_1	NOG01639	U	Intracellular trafficking, secretion, and vesicular transport	CELLULAR PROCESSES AND SIGNALING
comp100558_c1_seq1.1112.4513.plus.B3_1	NOG14935	S	Function unknown	POORLY CHARACTERIZED
comp100507_c0_seq1.656.4039.plus.B3_1	COG2801	L	Replication, recombination and repair	INFORMATION STORAGE AND PROCESSING
comp98911_c0_seq1.26.3406.plus.B3_1	COG5022	Z	Cytoskeleton	CELLULAR PROCESSES AND SIGNALING
comp29139_c0_seq5.173.3547.minus.B2_1	NOG04333	U	Intracellular trafficking, secretion, and vesicular transport	CELLULAR PROCESSES AND SIGNALING
comp25555_c0_seq1.56.3421.minus.A1_1	COG2605	R	General function prediction only	POORLY CHARACTERIZED
comp42447_c0_seq3.91.3456.plus.A3_1	COG1112	L	Replication, recombination and repair	INFORMATION STORAGE AND PROCESSING
comp25424_c0_seq13.473.3813.minus.A1_1	COG0123	BQ	Chromatin structure and dynamics |Secondary metabolites biosynthesis, transport and catabolism	INFORMATION STORAGE AND PROCESSING|METABOLISM
comp25280_c0_seq1.250.3582.minus.A1_1	NOG02485	P	Inorganic ion transport and metabolism	METABOLISM
comp100565_c0_seq1.1946.5265.minus.B3_1	COG2801	L	Replication, recombination and repair	INFORMATION STORAGE AND PROCESSING
comp29140_c0_seq1.102.3419.plus.B2_1	COG5406	K	Transcription	INFORMATION STORAGE AND PROCESSING
comp24153_c0_seq1.393.3707.minus.A1_1	NOG03129	U	Intracellular trafficking, secretion, and vesicular transport	CELLULAR PROCESSES AND SIGNALING
comp29828_c0_seq2.9.3323.plus.B2_1	NOG05926	U	Intracellular trafficking, secretion, and vesicular transport	CELLULAR PROCESSES AND SIGNALING
comp25313_c0_seq2.18.3328.minus.A1_1	COG0519	F	Nucleotide transport and metabolism	METABOLISM
comp97241_c0_seq2.1864.5175.minus.B3_1	COG5422	T	Signal transduction mechanisms	CELLULAR PROCESSES AND SIGNALING
comp29139_c0_seq1.173.3472.minus.B2_1	NOG04333	U	Intracellular trafficking, secretion, and vesicular transport	CELLULAR PROCESSES AND SIGNALING
comp19290_c0_seq1.22.3317.minus.A1_1	NOG00849	U	Intracellular trafficking, secretion, and vesicular transport	CELLULAR PROCESSES AND SIGNALING
comp41864_c0_seq1.22.3306.plus.A3_1	COG5101	UY	Intracellular trafficking, secretion, and vesicular transport |Nuclear structure	CELLULAR PROCESSES AND SIGNALING|CELLULAR PROCESSES AND SIGNALING
comp28756_c0_seq1.196.3480.minus.B2_1	NOG04288	S	Function unknown	POORLY CHARACTERIZED
comp25397_c0_seq10.782.4060.plus.A1_1	NOG11737	Z	Cytoskeleton	CELLULAR PROCESSES AND SIGNALING
comp29607_c0_seq1.1.3270.minus.B2_1	COG0666	R	General function prediction only	POORLY CHARACTERIZED
comp100220_c0_seq3.105.3371.plus.B3_1	NOG00183	R	General function prediction only	POORLY CHARACTERIZED
comp25692_c1_seq1.41.3304.plus.A1_1	COG5022	Z	Cytoskeleton	CELLULAR PROCESSES AND SIGNALING
comp61691_c0_seq1.1663.4921.minus.B3_1	NOG212846	P	Inorganic ion transport and metabolism	METABOLISM
comp106062_c0_seq1.49.3306.plus.B3_1	NOG212846	P	Inorganic ion transport and metabolism	METABOLISM
comp29379_c0_seq2.301.3555.minus.B2_1	COG5333	DKL	Cell cycle control, cell division, chromosome partitioning |Transcription |Replication, recombination and repair	CELLULAR PROCESSES AND SIGNALING|INFORMATION STORAGE AND PROCESSING|INFORMATION STORAGE AND PROCESSING
comp29404_c0_seq10.21.3275.plus.B2_1	NOG01782	T	Signal transduction mechanisms	CELLULAR PROCESSES AND SIGNALING
comp27951_c0_seq1.502.3748.minus.B2_1	NOG03690	O	Posttranslational modification, protein turnover, chaperones	CELLULAR PROCESSES AND SIGNALING
comp40698_c0_seq1.130.3369.plus.A3_1	COG0074	C	Energy production and conversion	METABOLISM
comp24832_c0_seq1.521.3749.minus.A1_1	NOG07351	I	Lipid transport and metabolism	METABOLISM
comp25272_c0_seq1.1203.4433.minus.A1_1	COG0531	E	Amino acid transport and metabolism	METABOLISM
comp24837_c0_seq1.1.3227.minus.A1_1	NOG04127	U	Intracellular trafficking, secretion, and vesicular transport	CELLULAR PROCESSES AND SIGNALING
comp26081_c0_seq1.148.3368.minus.B2_1	NOG06659	R	General function prediction only	POORLY CHARACTERIZED
comp99807_c0_seq3.60.3281.plus.B3_1	COG0567	C	Energy production and conversion	METABOLISM
comp25551_c0_seq2.555.3770.minus.A1_1	COG1282	C	Energy production and conversion	METABOLISM
comp25424_c0_seq10.473.3678.minus.A1_1	COG0123	BQ	Chromatin structure and dynamics |Secondary metabolites biosynthesis, transport and catabolism	INFORMATION STORAGE AND PROCESSING|METABOLISM
comp24849_c0_seq2.901.4098.minus.A1_1	NOG11386	S	Function unknown	POORLY CHARACTERIZED
comp99239_c0_seq1.450.3642.minus.B3_1	COG5077	O	Posttranslational modification, protein turnover, chaperones	CELLULAR PROCESSES AND SIGNALING
comp39526_c0_seq5.171.3362.plus.A3_1	NOG03789	G	Carbohydrate transport and metabolism	METABOLISM
comp24832_c0_seq5.521.3707.minus.A1_1	NOG07351	I	Lipid transport and metabolism	METABOLISM
comp42417_c0_seq1.175.3357.plus.A3_1	COG0167	F	Nucleotide transport and metabolism	METABOLISM
comp24073_c0_seq1.7.3186.plus.A1_1	COG5022	Z	Cytoskeleton	CELLULAR PROCESSES AND SIGNALING
comp25508_c0_seq1.751.3930.minus.B2_1	NOG11088	T	Signal transduction mechanisms	CELLULAR PROCESSES AND SIGNALING
comp27951_c0_seq4.502.3673.minus.B2_1	NOG03690	O	Posttranslational modification, protein turnover, chaperones	CELLULAR PROCESSES AND SIGNALING
comp29648_c1_seq1.174.3336.minus.B2_1	COG0531	E	Amino acid transport and metabolism	METABOLISM
comp29985_c0_seq5.1717.4881.minus.B2_1	COG3914	O	Posttranslational modification, protein turnover, chaperones	CELLULAR PROCESSES AND SIGNALING
comp24248_c0_seq2.152.3312.minus.A1_1	COG0525	J	Translation, ribosomal structure and biogenesis	INFORMATION STORAGE AND PROCESSING
comp40576_c0_seq3.24.3182.plus.A3_1	COG5021	O	Posttranslational modification, protein turnover, chaperones	CELLULAR PROCESSES AND SIGNALING
comp29270_c0_seq4.1361.4512.minus.B2_1	COG5307	R	General function prediction only	POORLY CHARACTERIZED
comp24856_c0_seq3.447.3596.plus.A1_1	COG5083	R	General function prediction only	POORLY CHARACTERIZED
comp25242_c0_seq1.33.3167.plus.A1_1	COG2272	I	Lipid transport and metabolism	METABOLISM
comp22808_c0_seq1.713.3842.minus.A1_1	COG0531	E	Amino acid transport and metabolism	METABOLISM
comp27663_c1_seq1.1331.4459.minus.B2_1	COG5021	O	Posttranslational modification, protein turnover, chaperones	CELLULAR PROCESSES AND SIGNALING
comp30239_c0_seq9.41.3168.minus.B2_1	COG5048	R	General function prediction only	POORLY CHARACTERIZED
comp30018_c0_seq2.61.3178.minus.B2_1	COG0143	J	Translation, ribosomal structure and biogenesis	INFORMATION STORAGE AND PROCESSING
comp15558_c0_seq1.22.3137.minus.B2_1	COG4581	L	Replication, recombination and repair	INFORMATION STORAGE AND PROCESSING
comp17676_c0_seq2.1093.4206.minus.A1_1	COG0476	H	Coenzyme transport and metabolism	METABOLISM
comp97241_c0_seq6.1864.4974.minus.B3_1	COG5422	T	Signal transduction mechanisms	CELLULAR PROCESSES AND SIGNALING
comp24856_c0_seq2.447.3554.plus.A1_1	COG5083	R	General function prediction only	POORLY CHARACTERIZED
comp96223_c0_seq1.1.3106.minus.B3_1	COG5032	BDLTU	Chromatin structure and dynamics |Cell cycle control, cell division, chromosome partitioning |Replication, recombination and repair |Signal transduction mechanisms |Intracellular trafficking, secretion, and vesicular transport	INFORMATION STORAGE AND PROCESSING|CELLULAR PROCESSES AND SIGNALING|INFORMATION STORAGE AND PROCESSING|CELLULAR PROCESSES AND SIGNALING|CELLULAR PROCESSES AND SIGNALING
comp23257_c0_seq1.61.3136.minus.A1_1	COG5599	T	Signal transduction mechanisms	CELLULAR PROCESSES AND SIGNALING
comp25704_c0_seq5.914.3979.minus.A1_1	COG0474	P	Inorganic ion transport and metabolism	METABOLISM
comp29172_c0_seq1.170.3232.plus.B2_1	NOG15280	R	General function prediction only	POORLY CHARACTERIZED
comp100427_c0_seq1.316.3378.plus.B3_1	COG0474	P	Inorganic ion transport and metabolism	METABOLISM
comp24370_c0_seq1.1.3033.minus.A1_1	NOG74984	U	Intracellular trafficking, secretion, and vesicular transport	CELLULAR PROCESSES AND SIGNALING
comp97291_c0_seq2.1.3035.minus.B3_1	COG5347	U	Intracellular trafficking, secretion, and vesicular transport	CELLULAR PROCESSES AND SIGNALING
comp26959_c0_seq1.467.3499.minus.A1_1	COG0474	P	Inorganic ion transport and metabolism	METABOLISM
comp99639_c0_seq6.83.3109.plus.B3_1	NOG00438	Z	Cytoskeleton	CELLULAR PROCESSES AND SIGNALING
comp21021_c0_seq1.81.3104.minus.A1_1	NOG06967	O	Posttranslational modification, protein turnover, chaperones	CELLULAR PROCESSES AND SIGNALING
comp98948_c0_seq1.35.3055.plus.B3_1	COG0308	E	Amino acid transport and metabolism	METABOLISM
comp30163_c0_seq8.61.3078.plus.B2_1	COG1131	V	Defense mechanisms	CELLULAR PROCESSES AND SIGNALING
comp29899_c0_seq1.48.3053.minus.B2_1	COG1444	R	General function prediction only	POORLY CHARACTERIZED
comp100370_c0_seq5.46.3051.plus.B3_1	NOG172545	L	Replication, recombination and repair	INFORMATION STORAGE AND PROCESSING
comp43146_c0_seq1.1.2997.minus.A3_1	COG2801	L	Replication, recombination and repair	INFORMATION STORAGE AND PROCESSING
comp93911_c0_seq8.121.3120.minus.B3_1	NOG09068	T	Signal transduction mechanisms	CELLULAR PROCESSES AND SIGNALING
comp37800_c0_seq1.1.2995.minus.A3_1	NOG02639	U	Intracellular trafficking, secretion, and vesicular transport	CELLULAR PROCESSES AND SIGNALING
comp24922_c0_seq1.66.3059.plus.A1_1	COG0699	R	General function prediction only	POORLY CHARACTERIZED
comp27663_c1_seq4.1331.4321.minus.B2_1	COG5021	O	Posttranslational modification, protein turnover, chaperones	CELLULAR PROCESSES AND SIGNALING
comp29967_c0_seq1.1.2988.minus.B2_1	COG5184	DZ	Cell cycle control, cell division, chromosome partitioning |Cytoskeleton	CELLULAR PROCESSES AND SIGNALING|CELLULAR PROCESSES AND SIGNALING
comp100496_c0_seq1.66.3053.minus.B3_1	NOG123554	S	Function unknown	POORLY CHARACTERIZED
comp41083_c0_seq1.216.3189.minus.A3_1	COG5021	O	Posttranslational modification, protein turnover, chaperones	CELLULAR PROCESSES AND SIGNALING
comp99639_c0_seq2.83.3049.plus.B3_1	NOG00438	Z	Cytoskeleton	CELLULAR PROCESSES AND SIGNALING
comp43045_c0_seq1.432.3388.minus.A3_1	COG1196	D	Cell cycle control, cell division, chromosome partitioning	CELLULAR PROCESSES AND SIGNALING
comp21657_c0_seq1.294.3251.plus.B2_1	NOG05839	R	General function prediction only	POORLY CHARACTERIZED
comp24856_c0_seq8.447.3401.plus.A1_1	COG5083	R	General function prediction only	POORLY CHARACTERIZED
comp25573_c0_seq1.138.3092.minus.A1_1	COG1025	O	Posttranslational modification, protein turnover, chaperones	CELLULAR PROCESSES AND SIGNALING
comp15862_c0_seq1.484.3433.minus.B2_1	COG5236	R	General function prediction only	POORLY CHARACTERIZED
comp96591_c0_seq2.4.2955.plus.B3_1	COG5142	L	Replication, recombination and repair	INFORMATION STORAGE AND PROCESSING
comp99597_c0_seq3.1167.4115.minus.B3_1	COG0531	E	Amino acid transport and metabolism	METABOLISM
comp29209_c0_seq4.1.2939.minus.B2_1	NOG05076	U	Intracellular trafficking, secretion, and vesicular transport	CELLULAR PROCESSES AND SIGNALING
comp24922_c0_seq2.66.3005.plus.A1_1	COG0699	R	General function prediction only	POORLY CHARACTERIZED
comp43021_c0_seq1.76.3014.minus.A3_1	NOG01330	S	Function unknown	POORLY CHARACTERIZED
comp28006_c0_seq2.106.3042.plus.B2_1	NOG02881	S	Function unknown	POORLY CHARACTERIZED
comp25124_c0_seq4.773.3703.plus.A1_1	COG1716	T	Signal transduction mechanisms	CELLULAR PROCESSES AND SIGNALING
comp27973_c0_seq2.1101.4031.minus.B2_1	COG5059	Z	Cytoskeleton	CELLULAR PROCESSES AND SIGNALING
comp29624_c0_seq1.1.2927.minus.B2_1	NOG03789	G	Carbohydrate transport and metabolism	METABOLISM
comp22911_c0_seq1.374.3297.minus.A1_1	COG0162	J	Translation, ribosomal structure and biogenesis	INFORMATION STORAGE AND PROCESSING
comp24879_c0_seq1.60.2984.plus.A1_1	COG0308	E	Amino acid transport and metabolism	METABOLISM
comp42932_c0_seq1.1414.4338.minus.A3_1	NOG02166	U	Intracellular trafficking, secretion, and vesicular transport	CELLULAR PROCESSES AND SIGNALING
comp24561_c0_seq1.27.2948.minus.A1_1	NOG07878	R	General function prediction only	POORLY CHARACTERIZED
comp8387_c0_seq1.206.3127.plus.B2_1	NOG06086	U	Intracellular trafficking, secretion, and vesicular transport	CELLULAR PROCESSES AND SIGNALING
comp42934_c0_seq3.336.3251.minus.A3_1	COG0190	H	Coenzyme transport and metabolism	METABOLISM
comp28630_c0_seq3.416.3331.minus.B2_1	NOG02404	U	Intracellular trafficking, secretion, and vesicular transport	CELLULAR PROCESSES AND SIGNALING
comp22843_c0_seq1.2846.5758.minus.A1_1	NOG07881	S	Function unknown	POORLY CHARACTERIZED
comp24856_c0_seq1.447.3359.plus.A1_1	COG5083	R	General function prediction only	POORLY CHARACTERIZED
comp27885_c0_seq1.1.2908.minus.B2_1	NOG02044	R	General function prediction only	POORLY CHARACTERIZED
comp23444_c0_seq1.185.3091.plus.A1_1	COG5657	O	Posttranslational modification, protein turnover, chaperones	CELLULAR PROCESSES AND SIGNALING
comp29902_c0_seq1.106.3012.minus.B2_1	COG5657	O	Posttranslational modification, protein turnover, chaperones	CELLULAR PROCESSES AND SIGNALING
comp29209_c0_seq1.1.2900.minus.B2_1	NOG05076	U	Intracellular trafficking, secretion, and vesicular transport	CELLULAR PROCESSES AND SIGNALING
comp43245_c0_seq3.205.3105.plus.A3_1	COG3250	G	Carbohydrate transport and metabolism	METABOLISM
comp30314_c0_seq13.2354.5254.minus.B2_1	NOG01485	S	Function unknown	POORLY CHARACTERIZED
comp99639_c0_seq9.83.2983.plus.B3_1	NOG00438	Z	Cytoskeleton	CELLULAR PROCESSES AND SIGNALING
comp24504_c0_seq1.127.3021.plus.A1_1	NOG06004	S	Function unknown	POORLY CHARACTERIZED
comp42529_c0_seq5.259.3153.plus.A3_1	COG5059	Z	Cytoskeleton	CELLULAR PROCESSES AND SIGNALING
comp99586_c1_seq1.132.3026.plus.B3_1	NOG08871	U	Intracellular trafficking, secretion, and vesicular transport	CELLULAR PROCESSES AND SIGNALING
comp42979_c0_seq1.102.2984.plus.A3_1	COG0205	G	Carbohydrate transport and metabolism	METABOLISM
comp43420_c0_seq1.212.3094.minus.A3_1	NOG11768	S	Function unknown	POORLY CHARACTERIZED
comp12528_c0_seq1.103.2982.plus.A1_1	COG5096	U	Intracellular trafficking, secretion, and vesicular transport	CELLULAR PROCESSES AND SIGNALING
comp22843_c0_seq3.2846.5725.minus.A1_1	NOG07881	S	Function unknown	POORLY CHARACTERIZED
comp99597_c0_seq1.1167.4046.minus.B3_1	COG0531	E	Amino acid transport and metabolism	METABOLISM
comp94887_c0_seq4.7.2877.plus.B3_1	NOG09290	U	Intracellular trafficking, secretion, and vesicular transport	CELLULAR PROCESSES AND SIGNALING
comp29956_c0_seq23.1206.4065.minus.B2_1	NOG22098	R	General function prediction only	POORLY CHARACTERIZED
comp25186_c0_seq1.300.3158.minus.B2_1	NOG14299	S	Function unknown	POORLY CHARACTERIZED
comp41025_c0_seq1.369.3223.minus.A3_1	NOG06211	U	Intracellular trafficking, secretion, and vesicular transport	CELLULAR PROCESSES AND SIGNALING
comp100568_c0_seq2.1091.3946.plus.B3_1	NOG11768	S	Function unknown	POORLY CHARACTERIZED
comp29113_c0_seq2.3312.6164.minus.B2_1	NOG00694	J	Translation, ribosomal structure and biogenesis	INFORMATION STORAGE AND PROCESSING
comp20621_c0_seq1.45.2889.minus.A1_1	NOG04530	K	Transcription	INFORMATION STORAGE AND PROCESSING
comp29807_c0_seq2.114.2957.plus.B2_1	NOG00186	U	Intracellular trafficking, secretion, and vesicular transport	CELLULAR PROCESSES AND SIGNALING
comp24110_c0_seq1.1.2838.minus.A1_1	NOG18406	T	Signal transduction mechanisms	CELLULAR PROCESSES AND SIGNALING
comp25597_c0_seq2.357.3197.plus.A1_1	NOG08216	Z	Cytoskeleton	CELLULAR PROCESSES AND SIGNALING
comp17199_c0_seq1.40.2877.minus.A1_1	COG1502	I	Lipid transport and metabolism	METABOLISM
comp43233_c0_seq1.781.3612.plus.A3_1	COG3344	L	Replication, recombination and repair	INFORMATION STORAGE AND PROCESSING
comp25763_c0_seq1.156.2984.minus.A1_1	NOG11768	S	Function unknown	POORLY CHARACTERIZED
comp27843_c0_seq1.289.3117.plus.B2_1	NOG24195	S	Function unknown	POORLY CHARACTERIZED
comp39500_c0_seq2.1.2823.minus.A3_1	NOG105794	S	Function unknown	POORLY CHARACTERIZED
comp100562_c0_seq3.463.3288.plus.B3_1	COG2801	L	Replication, recombination and repair	INFORMATION STORAGE AND PROCESSING
comp100541_c2_seq2.9.2828.plus.B3_1	NOG11768	S	Function unknown	POORLY CHARACTERIZED
comp29605_c0_seq1.690.3506.minus.B2_1	COG0308	E	Amino acid transport and metabolism	METABOLISM
comp28996_c0_seq1.388.3198.minus.B2_1	NOG115481	S	Function unknown	POORLY CHARACTERIZED
comp24509_c0_seq1.139.2934.plus.A1_1	COG0466	O	Posttranslational modification, protein turnover, chaperones	CELLULAR PROCESSES AND SIGNALING
comp29366_c0_seq2.210.3005.plus.B2_1	NOG03834	O	Posttranslational modification, protein turnover, chaperones	CELLULAR PROCESSES AND SIGNALING
comp43483_c0_seq4.48.2840.plus.A3_1	NOG11768	S	Function unknown	POORLY CHARACTERIZED
comp29870_c0_seq1.45.2825.plus.B2_1	NOG05611	T	Signal transduction mechanisms	CELLULAR PROCESSES AND SIGNALING
comp24805_c0_seq1.1.2776.minus.A1_1	COG1501	G	Carbohydrate transport and metabolism	METABOLISM
comp97915_c0_seq1.1007.3782.minus.B3_1	COG1501	G	Carbohydrate transport and metabolism	METABOLISM
comp43418_c0_seq1.142.2910.minus.A3_1	NOG11768	S	Function unknown	POORLY CHARACTERIZED
comp25010_c0_seq3.1.2761.minus.A1_1	NOG05605	O	Posttranslational modification, protein turnover, chaperones	CELLULAR PROCESSES AND SIGNALING
comp40830_c0_seq1.142.2901.plus.A3_1	COG1012	C	Energy production and conversion	METABOLISM
comp43149_c0_seq1.141.2898.minus.A3_1	COG5110	O	Posttranslational modification, protein turnover, chaperones	CELLULAR PROCESSES AND SIGNALING
comp100157_c0_seq1.1969.4727.minus.B3_1	COG1048	C	Energy production and conversion	METABOLISM
comp23270_c0_seq2.147.2903.plus.A1_1	NOG03095	T	Signal transduction mechanisms	CELLULAR PROCESSES AND SIGNALING
comp24217_c0_seq1.1.2756.minus.A1_1	NOG01795	O	Posttranslational modification, protein turnover, chaperones	CELLULAR PROCESSES AND SIGNALING
comp88364_c0_seq5.102.2852.minus.B3_1	NOG08944	S	Function unknown	POORLY CHARACTERIZED
comp99067_c0_seq2.1.2748.minus.B3_1	NOG09878	S	Function unknown	POORLY CHARACTERIZED
comp22529_c0_seq1.1.2745.minus.B2_1	NOG46723	S	Function unknown	POORLY CHARACTERIZED
comp25281_c0_seq1.52.2796.plus.A1_1	NOG02372	R	General function prediction only	POORLY CHARACTERIZED
comp25384_c0_seq1.398.3142.minus.A1_1	COG1501	G	Carbohydrate transport and metabolism	METABOLISM
comp96591_c0_seq6.4.2745.plus.B3_1	COG5142	L	Replication, recombination and repair	INFORMATION STORAGE AND PROCESSING
comp66047_c0_seq1.78.2813.minus.A1_1	COG5411	T	Signal transduction mechanisms	CELLULAR PROCESSES AND SIGNALING
comp23270_c0_seq3.147.2879.plus.A1_1	NOG03095	T	Signal transduction mechanisms	CELLULAR PROCESSES AND SIGNALING
comp42082_c0_seq1.494.3226.minus.A3_1	COG0404	E	Amino acid transport and metabolism	METABOLISM
comp16887_c0_seq1.1.2725.minus.A1_1	COG2114	T	Signal transduction mechanisms	CELLULAR PROCESSES AND SIGNALING
comp33380_c0_seq3.913.3641.minus.A3_1	COG5215	U	Intracellular trafficking, secretion, and vesicular transport	CELLULAR PROCESSES AND SIGNALING
comp24884_c0_seq1.206.2932.plus.A1_1	NOG03543	S	Function unknown	POORLY CHARACTERIZED
comp24316_c0_seq1.1.2718.minus.A1_1	COG0666	R	General function prediction only	POORLY CHARACTERIZED
comp30033_c0_seq5.548.3268.plus.B2_1	COG5599	T	Signal transduction mechanisms	CELLULAR PROCESSES AND SIGNALING
comp27225_c0_seq1.218.2938.plus.B3_1	COG1529	C	Energy production and conversion	METABOLISM
comp30635_c0_seq1.23.2737.plus.B3_1	COG0574	G	Carbohydrate transport and metabolism	METABOLISM
comp96578_c0_seq1.177.2888.plus.B3_1	COG1022	I	Lipid transport and metabolism	METABOLISM
comp34655_c0_seq1.15.2720.plus.B3_1	COG4870	O	Posttranslational modification, protein turnover, chaperones	CELLULAR PROCESSES AND SIGNALING
comp27366_c0_seq1.175.2874.plus.B2_1	COG0194	F	Nucleotide transport and metabolism	METABOLISM
comp24857_c0_seq2.1.2696.minus.A1_1	COG5116	O	Posttranslational modification, protein turnover, chaperones	CELLULAR PROCESSES AND SIGNALING
comp97291_c0_seq3.1.2696.minus.B3_1	COG5347	U	Intracellular trafficking, secretion, and vesicular transport	CELLULAR PROCESSES AND SIGNALING
comp25020_c0_seq7.209.2902.plus.A1_1	NOG09357	T	Signal transduction mechanisms	CELLULAR PROCESSES AND SIGNALING
comp27381_c0_seq1.70.2754.plus.B3_1	COG0652	O	Posttranslational modification, protein turnover, chaperones	CELLULAR PROCESSES AND SIGNALING
comp24431_c0_seq1.15.2696.plus.A1_1	NOG01789	U	Intracellular trafficking, secretion, and vesicular transport	CELLULAR PROCESSES AND SIGNALING
comp22422_c0_seq1.170.2848.minus.A1_1	NOG04977	R	General function prediction only	POORLY CHARACTERIZED
comp29304_c0_seq1.85.2761.minus.B2_1	COG1525	L	Replication, recombination and repair	INFORMATION STORAGE AND PROCESSING
comp24079_c0_seq2.181.2856.plus.A1_1	NOG13907	U	Intracellular trafficking, secretion, and vesicular transport	CELLULAR PROCESSES AND SIGNALING
comp24883_c0_seq1.160.2835.plus.A1_1	COG1506	E	Amino acid transport and metabolism	METABOLISM
comp24001_c0_seq1.107.2779.plus.A1_1	COG5069	Z	Cytoskeleton	CELLULAR PROCESSES AND SIGNALING
comp42023_c0_seq1.102.2773.minus.A3_1	COG5240	U	Intracellular trafficking, secretion, and vesicular transport	CELLULAR PROCESSES AND SIGNALING
comp27562_c0_seq3.1.2671.minus.B2_1	COG0403	E	Amino acid transport and metabolism	METABOLISM
comp98732_c0_seq1.1.2671.minus.B3_1	COG2940	R	General function prediction only	POORLY CHARACTERIZED
comp100079_c0_seq3.1.2671.minus.B3_1	COG5076	BK	Chromatin structure and dynamics |Transcription	INFORMATION STORAGE AND PROCESSING|INFORMATION STORAGE AND PROCESSING
comp41075_c0_seq1.793.3460.minus.A3_1	COG5028	U	Intracellular trafficking, secretion, and vesicular transport	CELLULAR PROCESSES AND SIGNALING
comp30187_c0_seq1.2600.5266.minus.B2_1	NOG00694	J	Translation, ribosomal structure and biogenesis	INFORMATION STORAGE AND PROCESSING
comp24589_c0_seq1.312.2975.minus.A1_1	NOG06185	J	Translation, ribosomal structure and biogenesis	INFORMATION STORAGE AND PROCESSING
comp29477_c0_seq1.147.2804.plus.B2_1	COG0308	E	Amino acid transport and metabolism	METABOLISM
comp28721_c0_seq1.61.2712.minus.B2_1	NOG15473	R	General function prediction only	POORLY CHARACTERIZED
comp25698_c0_seq5.796.3444.plus.A1_1	NOG11768	S	Function unknown	POORLY CHARACTERIZED
comp29609_c0_seq1.6.2654.plus.B2_1	COG0657	I	Lipid transport and metabolism	METABOLISM
comp98484_c0_seq4.2261.4908.minus.B3_1	NOG42319	R	General function prediction only	POORLY CHARACTERIZED
comp23277_c0_seq1.108.2753.plus.A1_1	NOG01706	Z	Cytoskeleton	CELLULAR PROCESSES AND SIGNALING
comp24085_c0_seq1.352.2995.minus.A1_1	COG0349	J	Translation, ribosomal structure and biogenesis	INFORMATION STORAGE AND PROCESSING
comp21771_c0_seq1.33.2669.minus.A1_1	COG0308	E	Amino acid transport and metabolism	METABOLISM
comp25474_c0_seq1.3.2639.plus.A1_1	NOG14429	U	Intracellular trafficking, secretion, and vesicular transport	CELLULAR PROCESSES AND SIGNALING
comp27762_c0_seq1.103.2730.plus.B2_1	NOG11208	T	Signal transduction mechanisms	CELLULAR PROCESSES AND SIGNALING
comp17734_c0_seq1.578.3201.minus.A3_1	COG0480	J	Translation, ribosomal structure and biogenesis	INFORMATION STORAGE AND PROCESSING
comp30096_c0_seq2.133.2754.minus.B2_1	COG1437	F	Nucleotide transport and metabolism	METABOLISM
comp81226_c0_seq1.82.2691.plus.B3_1	COG5047	U	Intracellular trafficking, secretion, and vesicular transport	CELLULAR PROCESSES AND SIGNALING
comp99045_c0_seq4.1.2601.minus.B3_1	COG0123	BQ	Chromatin structure and dynamics |Secondary metabolites biosynthesis, transport and catabolism	INFORMATION STORAGE AND PROCESSING|METABOLISM
comp23595_c0_seq1.42.2630.plus.A1_1	NOG04349	U	Intracellular trafficking, secretion, and vesicular transport	CELLULAR PROCESSES AND SIGNALING
comp43459_c0_seq2.194.2782.plus.A3_1	COG2801	L	Replication, recombination and repair	INFORMATION STORAGE AND PROCESSING
comp28084_c0_seq1.687.3273.minus.B2_1	NOG00531	R	General function prediction only	POORLY CHARACTERIZED
comp88364_c0_seq4.102.2690.minus.B3_1	NOG08944	S	Function unknown	POORLY CHARACTERIZED
comp42578_c0_seq1.270.2855.minus.A3_1	COG5177	S	Function unknown	POORLY CHARACTERIZED
comp24327_c0_seq1.602.3184.minus.A1_1	NOG04539	R	General function prediction only	POORLY CHARACTERIZED
comp25062_c0_seq1.710.3291.minus.A1_1	NOG01018	U	Intracellular trafficking, secretion, and vesicular transport	CELLULAR PROCESSES AND SIGNALING
comp96259_c0_seq1.1.2580.minus.B3_1	COG5076	BK	Chromatin structure and dynamics |Transcription	INFORMATION STORAGE AND PROCESSING|INFORMATION STORAGE AND PROCESSING
comp98846_c1_seq1.100.2682.minus.B3_1	NOG14429	U	Intracellular trafficking, secretion, and vesicular transport	CELLULAR PROCESSES AND SIGNALING
comp24848_c0_seq1.267.2844.minus.A1_1	NOG11058	R	General function prediction only	POORLY CHARACTERIZED
comp25046_c0_seq1.16.2595.plus.B2_1	COG5099	J	Translation, ribosomal structure and biogenesis	INFORMATION STORAGE AND PROCESSING
comp27751_c0_seq1.353.2929.plus.B2_1	COG1877	G	Carbohydrate transport and metabolism	METABOLISM
comp98322_c0_seq1.605.3181.minus.B3_1	COG1234	R	General function prediction only	POORLY CHARACTERIZED
comp25341_c0_seq1.1007.3576.minus.A1_1	COG0466	O	Posttranslational modification, protein turnover, chaperones	CELLULAR PROCESSES AND SIGNALING
comp24686_c0_seq1.1.2567.minus.B2_1	NOG04293	O	Posttranslational modification, protein turnover, chaperones	CELLULAR PROCESSES AND SIGNALING
comp40630_c0_seq3.23.2581.plus.A3_1	COG0553	L	Replication, recombination and repair	INFORMATION STORAGE AND PROCESSING
comp96259_c0_seq4.1.2553.minus.B3_1	COG5076	BK	Chromatin structure and dynamics |Transcription	INFORMATION STORAGE AND PROCESSING|INFORMATION STORAGE AND PROCESSING
comp25474_c0_seq3.3.2555.plus.A1_1	NOG14429	U	Intracellular trafficking, secretion, and vesicular transport	CELLULAR PROCESSES AND SIGNALING
comp17725_c0_seq1.18.2564.minus.A1_1	COG0058	G	Carbohydrate transport and metabolism	METABOLISM
comp23305_c0_seq2.71.2615.minus.A1_1	COG5021	O	Posttranslational modification, protein turnover, chaperones	CELLULAR PROCESSES AND SIGNALING
comp43385_c0_seq1.31.2574.plus.A3_1	NOG123554	S	Function unknown	POORLY CHARACTERIZED
comp25341_c0_seq2.1127.3663.minus.A1_1	COG0466	O	Posttranslational modification, protein turnover, chaperones	CELLULAR PROCESSES AND SIGNALING
comp40845_c0_seq2.38.2572.minus.A3_1	NOG01764	P	Inorganic ion transport and metabolism	METABOLISM
comp28401_c0_seq2.133.2667.plus.B2_1	NOG02582	R	General function prediction only	POORLY CHARACTERIZED
comp25046_c0_seq1.1124.3646.minus.A1_1	COG1269	C	Energy production and conversion	METABOLISM
comp98484_c0_seq11.2261.4782.minus.B3_1	NOG42319	R	General function prediction only	POORLY CHARACTERIZED
comp41573_c0_seq1.621.3140.minus.A3_1	COG3590	O	Posttranslational modification, protein turnover, chaperones	CELLULAR PROCESSES AND SIGNALING
comp42422_c0_seq2.1.2518.minus.A3_1	COG5329	T	Signal transduction mechanisms	CELLULAR PROCESSES AND SIGNALING
comp28109_c0_seq2.111.2621.plus.B2_1	COG1269	C	Energy production and conversion	METABOLISM
comp42247_c0_seq1.1.2497.minus.A3_1	COG0480	J	Translation, ribosomal structure and biogenesis	INFORMATION STORAGE AND PROCESSING
comp22688_c0_seq2.1381.3879.minus.A1_1	COG0443	O	Posttranslational modification, protein turnover, chaperones	CELLULAR PROCESSES AND SIGNALING
comp23050_c0_seq1.79.2577.plus.A1_1	NOG01901	U	Intracellular trafficking, secretion, and vesicular transport	CELLULAR PROCESSES AND SIGNALING
comp42493_c0_seq6.129.2627.plus.A3_1	NOG23457	R	General function prediction only	POORLY CHARACTERIZED
comp25753_c0_seq1.987.3482.minus.A1_1	COG3344	L	Replication, recombination and repair	INFORMATION STORAGE AND PROCESSING
comp42411_c0_seq3.1.2493.minus.A3_1	NOG11054	K	Transcription	INFORMATION STORAGE AND PROCESSING
comp24040_c0_seq1.1.2490.minus.A1_1	NOG01300	S	Function unknown	POORLY CHARACTERIZED
comp19230_c0_seq1.1.2489.minus.A3_1	COG0086	K	Transcription	INFORMATION STORAGE AND PROCESSING
comp42578_c0_seq2.270.2756.minus.A3_1	COG5177	S	Function unknown	POORLY CHARACTERIZED
comp19417_c0_seq1.1052.3535.minus.A1_1	COG5647	O	Posttranslational modification, protein turnover, chaperones	CELLULAR PROCESSES AND SIGNALING
comp42789_c0_seq1.7.2490.plus.A3_1	NOG00108	C	Energy production and conversion	METABOLISM
comp28109_c0_seq1.111.2594.plus.B2_1	COG1269	C	Energy production and conversion	METABOLISM
comp29959_c0_seq1.1.2481.minus.B2_1	NOG49053	R	General function prediction only	POORLY CHARACTERIZED
comp27329_c0_seq1.190.2670.minus.B2_1	NOG00245	O	Posttranslational modification, protein turnover, chaperones	CELLULAR PROCESSES AND SIGNALING
comp27640_c0_seq1.1.2476.minus.B2_1	NOG00302	S	Function unknown	POORLY CHARACTERIZED
comp28940_c0_seq1.99.2570.plus.B2_1	NOG134175	S	Function unknown	POORLY CHARACTERIZED
comp23592_c0_seq1.36.2504.minus.A1_1	NOG25270	S	Function unknown	POORLY CHARACTERIZED
comp6639_c0_seq1.64.2529.minus.A1_1	COG5647	O	Posttranslational modification, protein turnover, chaperones	CELLULAR PROCESSES AND SIGNALING
comp23087_c0_seq1.190.2655.minus.A1_1	NOG09766	U	Intracellular trafficking, secretion, and vesicular transport	CELLULAR PROCESSES AND SIGNALING
comp25292_c0_seq1.79.2544.plus.A1_1	COG0025	P	Inorganic ion transport and metabolism	METABOLISM
comp42010_c1_seq1.231.2696.plus.A3_1	NOG211910	G	Carbohydrate transport and metabolism	METABOLISM
comp21563_c0_seq1.434.2896.minus.B2_1	NOG03181	U	Intracellular trafficking, secretion, and vesicular transport	CELLULAR PROCESSES AND SIGNALING
comp42493_c0_seq20.129.2588.plus.A3_1	NOG23457	R	General function prediction only	POORLY CHARACTERIZED
comp6888_c0_seq1.356.2810.minus.A1_1	NOG129483	S	Function unknown	POORLY CHARACTERIZED
comp21464_c0_seq2.182.2638.minus.A1_1	NOG04478	T	Signal transduction mechanisms	CELLULAR PROCESSES AND SIGNALING
comp23607_c0_seq1.369.2825.plus.A1_1	COG1131	V	Defense mechanisms	CELLULAR PROCESSES AND SIGNALING
comp27241_c0_seq2.133.2586.plus.B2_1	NOG01174	O	Posttranslational modification, protein turnover, chaperones	CELLULAR PROCESSES AND SIGNALING
comp27914_c0_seq1.647.3100.minus.B2_1	NOG00538	U	Intracellular trafficking, secretion, and vesicular transport	CELLULAR PROCESSES AND SIGNALING
comp29151_c0_seq1.1.2453.minus.B2_1	NOG12809	S	Function unknown	POORLY CHARACTERIZED
comp99748_c0_seq3.1.2451.minus.B3_1	NOG12052	R	General function prediction only	POORLY CHARACTERIZED
comp25677_c0_seq1.132.2582.plus.A1_1	NOG02461	K	Transcription	INFORMATION STORAGE AND PROCESSING
comp29592_c0_seq1.1124.3573.minus.B2_1	COG0146	EQ	Amino acid transport and metabolism |Secondary metabolites biosynthesis, transport and catabolism	METABOLISM|METABOLISM
comp98411_c0_seq3.241.2688.plus.B3_1	COG2940	R	General function prediction only	POORLY CHARACTERIZED
comp99316_c0_seq2.1.2444.minus.B3_1	COG0699	R	General function prediction only	POORLY CHARACTERIZED
comp98653_c0_seq1.76.2517.plus.B3_1	COG5537	D	Cell cycle control, cell division, chromosome partitioning	CELLULAR PROCESSES AND SIGNALING
comp30257_c0_seq3.1248.3685.minus.B2_1	NOG14151	S	Function unknown	POORLY CHARACTERIZED
comp99679_c0_seq1.12.2450.minus.B3_1	NOG01018	U	Intracellular trafficking, secretion, and vesicular transport	CELLULAR PROCESSES AND SIGNALING
comp23976_c0_seq1.521.2956.minus.A1_1	NOG00532	U	Intracellular trafficking, secretion, and vesicular transport	CELLULAR PROCESSES AND SIGNALING
comp24534_c0_seq1.53.2487.minus.B2_1	COG1444	R	General function prediction only	POORLY CHARACTERIZED
comp82707_c0_seq1.1416.3849.minus.B3_1	COG5103	K	Transcription	INFORMATION STORAGE AND PROCESSING
comp18330_c0_seq1.778.3209.minus.A1_1	COG1502	I	Lipid transport and metabolism	METABOLISM
comp29067_c0_seq1.180.2612.plus.B2_1	COG0404	E	Amino acid transport and metabolism	METABOLISM
comp100392_c2_seq5.146.2578.minus.B3_1	COG2304	R	General function prediction only	POORLY CHARACTERIZED
comp22848_c0_seq1.48.2471.plus.A1_1	NOG01910	K	Transcription	INFORMATION STORAGE AND PROCESSING
comp42493_c0_seq8.129.2552.plus.A3_1	NOG23457	R	General function prediction only	POORLY CHARACTERIZED
comp28751_c0_seq1.8.2428.plus.B2_1	NOG03121	U	Intracellular trafficking, secretion, and vesicular transport	CELLULAR PROCESSES AND SIGNALING
comp30257_c0_seq2.1248.3668.minus.B2_1	NOG14151	S	Function unknown	POORLY CHARACTERIZED
comp98411_c0_seq1.241.2661.plus.B3_1	COG2940	R	General function prediction only	POORLY CHARACTERIZED
comp41720_c0_seq1.556.2970.plus.A3_1	NOG09431	U	Intracellular trafficking, secretion, and vesicular transport	CELLULAR PROCESSES AND SIGNALING
comp96627_c0_seq1.203.2617.minus.B3_1	COG5259	BK	Chromatin structure and dynamics |Transcription	INFORMATION STORAGE AND PROCESSING|INFORMATION STORAGE AND PROCESSING
comp27441_c0_seq1.1.2408.minus.B2_1	COG5028	U	Intracellular trafficking, secretion, and vesicular transport	CELLULAR PROCESSES AND SIGNALING
comp98999_c0_seq1.476.2883.minus.B3_1	NOG01018	U	Intracellular trafficking, secretion, and vesicular transport	CELLULAR PROCESSES AND SIGNALING
comp106680_c0_seq1.1053.3461.minus.B3_1	COG0243	C	Energy production and conversion	METABOLISM
comp42493_c0_seq22.129.2534.plus.A3_1	NOG23457	R	General function prediction only	POORLY CHARACTERIZED
comp96905_c0_seq1.14.2419.plus.B3_1	NOG08008	R	General function prediction only	POORLY CHARACTERIZED
comp24745_c0_seq1.643.3045.minus.A1_1	COG0441	J	Translation, ribosomal structure and biogenesis	INFORMATION STORAGE AND PROCESSING
comp29455_c0_seq1.61.2460.plus.B2_1	NOG01945	A	RNA processing and modification	INFORMATION STORAGE AND PROCESSING
comp97852_c0_seq4.115.2514.plus.B3_1	COG0025	P	Inorganic ion transport and metabolism	METABOLISM
comp100530_c0_seq1.20.2416.plus.B3_1	COG2801	L	Replication, recombination and repair	INFORMATION STORAGE AND PROCESSING
comp23785_c0_seq5.673.3063.plus.A1_1	NOG00165	T	Signal transduction mechanisms	CELLULAR PROCESSES AND SIGNALING
comp81489_c0_seq2.1.2388.minus.B3_1	NOG05041	O	Posttranslational modification, protein turnover, chaperones	CELLULAR PROCESSES AND SIGNALING
comp99259_c0_seq1.1.2390.minus.B3_1	COG5021	O	Posttranslational modification, protein turnover, chaperones	CELLULAR PROCESSES AND SIGNALING
comp100117_c0_seq1.223.2612.minus.B3_1	COG1048	C	Energy production and conversion	METABOLISM
comp24596_c0_seq1.1.2383.minus.B2_1	NOG01496	T	Signal transduction mechanisms	CELLULAR PROCESSES AND SIGNALING
comp97530_c0_seq1.537.2924.minus.B3_1	COG0008	J	Translation, ribosomal structure and biogenesis	INFORMATION STORAGE AND PROCESSING
comp23311_c0_seq10.961.3345.minus.A1_1	NOG23457	R	General function prediction only	POORLY CHARACTERIZED
comp25088_c0_seq1.654.3038.minus.A1_1	COG0464	O	Posttranslational modification, protein turnover, chaperones	CELLULAR PROCESSES AND SIGNALING
comp99321_c0_seq1.85.2466.plus.B3_1	NOG00694	J	Translation, ribosomal structure and biogenesis	INFORMATION STORAGE AND PROCESSING
comp25656_c0_seq3.541.2919.minus.A1_1	COG0235	G	Carbohydrate transport and metabolism	METABOLISM
comp87534_c0_seq1.233.2611.plus.B3_1	NOG02164	O	Posttranslational modification, protein turnover, chaperones	CELLULAR PROCESSES AND SIGNALING
comp24641_c0_seq1.1.2373.minus.A1_1	NOG01041	O	Posttranslational modification, protein turnover, chaperones	CELLULAR PROCESSES AND SIGNALING
comp25337_c0_seq1.220.2595.minus.A1_1	NOG11194	U	Intracellular trafficking, secretion, and vesicular transport	CELLULAR PROCESSES AND SIGNALING
comp12493_c0_seq1.403.2775.minus.A1_1	COG5533	O	Posttranslational modification, protein turnover, chaperones	CELLULAR PROCESSES AND SIGNALING
comp25113_c0_seq3.1272.3643.minus.A1_1	NOG02734	O	Posttranslational modification, protein turnover, chaperones	CELLULAR PROCESSES AND SIGNALING
comp25229_c0_seq1.67.2433.plus.A1_1	COG0326	O	Posttranslational modification, protein turnover, chaperones	CELLULAR PROCESSES AND SIGNALING
comp42493_c0_seq12.129.2495.plus.A3_1	NOG23457	R	General function prediction only	POORLY CHARACTERIZED
comp29929_c0_seq1.123.2488.minus.B2_1	NOG06936	U	Intracellular trafficking, secretion, and vesicular transport	CELLULAR PROCESSES AND SIGNALING
comp92743_c0_seq1.466.2831.minus.B3_1	COG0790	R	General function prediction only	POORLY CHARACTERIZED
comp25256_c0_seq2.26.2387.minus.A1_1	NOG02163	T	Signal transduction mechanisms	CELLULAR PROCESSES AND SIGNALING
comp24029_c0_seq1.13.2376.plus.B2_1	NOG00698	O	Posttranslational modification, protein turnover, chaperones	CELLULAR PROCESSES AND SIGNALING
comp6748_c0_seq1.70.2430.plus.A1_1	COG0841	P	Inorganic ion transport and metabolism	METABOLISM
comp40267_c0_seq1.1256.3616.minus.A3_1	COG1061	L	Replication, recombination and repair	INFORMATION STORAGE AND PROCESSING
comp6271_c0_seq1.147.2504.plus.A1_1	COG5146	H	Coenzyme transport and metabolism	METABOLISM
comp24959_c0_seq1.44.2401.plus.A1_1	COG0423	J	Translation, ribosomal structure and biogenesis	INFORMATION STORAGE AND PROCESSING
comp97409_c0_seq1.183.2540.plus.B3_1	COG0428	P	Inorganic ion transport and metabolism	METABOLISM
comp98754_c0_seq3.81.2438.plus.B3_1	COG5059	Z	Cytoskeleton	CELLULAR PROCESSES AND SIGNALING
comp27244_c0_seq2.1.2352.minus.B2_1	COG0666	R	General function prediction only	POORLY CHARACTERIZED
comp21464_c0_seq1.182.2533.minus.A1_1	NOG04478	T	Signal transduction mechanisms	CELLULAR PROCESSES AND SIGNALING
comp23174_c0_seq1.158.2508.minus.A3_1	NOG08220	O	Posttranslational modification, protein turnover, chaperones	CELLULAR PROCESSES AND SIGNALING
comp25362_c0_seq1.89.2428.plus.A1_1	NOG07716	R	General function prediction only	POORLY CHARACTERIZED
comp40144_c0_seq1.1.2337.minus.A3_1	NOG28823	S	Function unknown	POORLY CHARACTERIZED
comp28881_c0_seq1.127.2458.minus.B2_1	COG5647	O	Posttranslational modification, protein turnover, chaperones	CELLULAR PROCESSES AND SIGNALING
comp25360_c0_seq1.1.2327.minus.A1_1	NOG05934	S	Function unknown	POORLY CHARACTERIZED
comp42493_c0_seq11.129.2459.plus.A3_1	NOG23457	R	General function prediction only	POORLY CHARACTERIZED
comp26665_c0_seq1.365.2693.minus.B2_1	COG0016	J	Translation, ribosomal structure and biogenesis	INFORMATION STORAGE AND PROCESSING
comp28616_c0_seq1.52.2379.plus.B2_1	NOG00636	R	General function prediction only	POORLY CHARACTERIZED
comp96820_c0_seq4.169.2490.minus.B3_1	COG1524	R	General function prediction only	POORLY CHARACTERIZED
comp96989_c0_seq1.104.2425.plus.B3_1	NOG00698	O	Posttranslational modification, protein turnover, chaperones	CELLULAR PROCESSES AND SIGNALING
comp24661_c0_seq1.62.2380.plus.A1_1	NOG212499	I	Lipid transport and metabolism	METABOLISM
comp24023_c0_seq3.737.3052.minus.A1_1	COG1816	F	Nucleotide transport and metabolism	METABOLISM
comp39738_c0_seq2.1.2315.minus.A3_1	NOG00456	R	General function prediction only	POORLY CHARACTERIZED
comp100095_c0_seq1.1.2312.minus.B3_1	COG2801	L	Replication, recombination and repair	INFORMATION STORAGE AND PROCESSING
comp23018_c0_seq2.204.2507.plus.A1_1	NOG10985	S	Function unknown	POORLY CHARACTERIZED
comp43484_c0_seq2.1.2296.minus.A3_1	COG2801	L	Replication, recombination and repair	INFORMATION STORAGE AND PROCESSING
comp28454_c0_seq1.11.2308.plus.B2_1	NOG09250	S	Function unknown	POORLY CHARACTERIZED
comp24668_c0_seq7.31.2325.plus.A1_1	COG1287	R	General function prediction only	POORLY CHARACTERIZED
comp42352_c0_seq5.849.3143.minus.A3_1	NOG04539	R	General function prediction only	POORLY CHARACTERIZED
comp23311_c0_seq25.961.3252.minus.A1_1	NOG23457	R	General function prediction only	POORLY CHARACTERIZED
comp25594_c0_seq2.50.2337.minus.A1_1	NOG12809	S	Function unknown	POORLY CHARACTERIZED
comp21176_c0_seq1.73.2353.minus.A1_1	NOG07519	S	Function unknown	POORLY CHARACTERIZED
comp25459_c0_seq2.79.2361.plus.A1_1	NOG01631	Z	Cytoskeleton	CELLULAR PROCESSES AND SIGNALING
comp92056_c0_seq2.1.2281.minus.B3_1	COG0085	K	Transcription	INFORMATION STORAGE AND PROCESSING
comp24917_c0_seq1.1946.4222.minus.A1_1	NOG12994	T	Signal transduction mechanisms	CELLULAR PROCESSES AND SIGNALING
comp28888_c0_seq1.314.2590.plus.B2_1	COG1199	L	Replication, recombination and repair	INFORMATION STORAGE AND PROCESSING
comp29933_c0_seq1.186.2462.plus.B2_1	COG0666	R	General function prediction only	POORLY CHARACTERIZED
comp22088_c0_seq1.153.2426.plus.A1_1	COG3104	E	Amino acid transport and metabolism	METABOLISM
comp28460_c0_seq1.385.2654.minus.B2_1	NOG02218	R	General function prediction only	POORLY CHARACTERIZED
comp28603_c0_seq3.1.2268.minus.B2_1	COG0515	T	Signal transduction mechanisms	CELLULAR PROCESSES AND SIGNALING
comp24124_c0_seq2.1.2266.minus.A1_1	NOG09601	U	Intracellular trafficking, secretion, and vesicular transport	CELLULAR PROCESSES AND SIGNALING
comp108918_c0_seq1.293.2560.plus.B3_1	NOG02302	C	Energy production and conversion	METABOLISM
comp23311_c0_seq18.961.3225.minus.A1_1	NOG23457	R	General function prediction only	POORLY CHARACTERIZED
comp23310_c0_seq1.75.2339.minus.B2_1	COG0846	K	Transcription	INFORMATION STORAGE AND PROCESSING
comp98545_c2_seq3.1.2262.minus.B3_1	NOG09115	S	Function unknown	POORLY CHARACTERIZED
comp25528_c0_seq3.2630.4891.minus.A1_1	NOG12611	S	Function unknown	POORLY CHARACTERIZED
comp23999_c0_seq1.1.2257.minus.A1_1	COG5210	R	General function prediction only	POORLY CHARACTERIZED
comp25182_c0_seq1.293.2550.minus.A1_1	NOG04299	S	Function unknown	POORLY CHARACTERIZED
comp6724_c0_seq1.19.2277.plus.B2_1	NOG02295	A	RNA processing and modification	INFORMATION STORAGE AND PROCESSING
comp98559_c0_seq1.88.2346.plus.B3_1	COG1502	I	Lipid transport and metabolism	METABOLISM
comp42297_c0_seq1.32.2287.minus.A3_1	COG0574	G	Carbohydrate transport and metabolism	METABOLISM
comp27038_c0_seq1.166.2421.minus.B2_1	COG1884	I	Lipid transport and metabolism	METABOLISM
comp29119_c0_seq1.164.2417.minus.B2_1	COG0144	J	Translation, ribosomal structure and biogenesis	INFORMATION STORAGE AND PROCESSING
comp29143_c0_seq2.103.2358.plus.B2_1	NOG05936	R	General function prediction only	POORLY CHARACTERIZED
comp30119_c0_seq2.6.2261.plus.B2_1	NOG02052	T	Signal transduction mechanisms	CELLULAR PROCESSES AND SIGNALING
comp100524_c0_seq3.199.2448.minus.B3_1	NOG08712	S	Function unknown	POORLY CHARACTERIZED
comp16318_c0_seq1.1.2244.minus.B2_1	COG5079	DU	Cell cycle control, cell division, chromosome partitioning |Intracellular trafficking, secretion, and vesicular transport	CELLULAR PROCESSES AND SIGNALING|CELLULAR PROCESSES AND SIGNALING
comp18985_c0_seq1.91.2334.plus.A1_1	NOG06107	U	Intracellular trafficking, secretion, and vesicular transport	CELLULAR PROCESSES AND SIGNALING
comp24729_c0_seq2.466.2707.minus.A1_1	COG0194	F	Nucleotide transport and metabolism	METABOLISM
comp25494_c0_seq1.1785.4028.minus.A1_1	COG2030	I	Lipid transport and metabolism	METABOLISM
comp26191_c0_seq1.200.2443.minus.B2_1	COG0699	R	General function prediction only	POORLY CHARACTERIZED
comp28603_c0_seq2.1.2241.minus.B2_1	COG0515	T	Signal transduction mechanisms	CELLULAR PROCESSES AND SIGNALING
comp29654_c0_seq1.101.2343.minus.B2_1	COG0578	C	Energy production and conversion	METABOLISM
comp30169_c0_seq2.184.2427.plus.B2_1	NOG10866	U	Intracellular trafficking, secretion, and vesicular transport	CELLULAR PROCESSES AND SIGNALING
comp101174_c0_seq1.67.2310.plus.B3_1	COG1344	N	Cell motility	CELLULAR PROCESSES AND SIGNALING
comp42045_c0_seq1.177.2415.minus.A3_1	COG0513	L	Replication, recombination and repair	INFORMATION STORAGE AND PROCESSING
comp20043_c0_seq1.70.2307.plus.A1_1	NOG04698	R	General function prediction only	POORLY CHARACTERIZED
comp21952_c0_seq1.68.2305.plus.A1_1	COG5647	O	Posttranslational modification, protein turnover, chaperones	CELLULAR PROCESSES AND SIGNALING
comp22170_c0_seq1.19.2256.plus.A1_1	COG0480	J	Translation, ribosomal structure and biogenesis	INFORMATION STORAGE AND PROCESSING
comp28686_c0_seq1.102.2338.minus.B2_1	NOG05719	O	Posttranslational modification, protein turnover, chaperones	CELLULAR PROCESSES AND SIGNALING
comp100392_c2_seq7.1.2235.minus.B3_1	COG2304	R	General function prediction only	POORLY CHARACTERIZED
comp28480_c0_seq1.273.2507.plus.B2_1	COG1161	R	General function prediction only	POORLY CHARACTERIZED
comp29882_c0_seq1.53.2287.minus.B2_1	COG0464	O	Posttranslational modification, protein turnover, chaperones	CELLULAR PROCESSES AND SIGNALING
comp97581_c0_seq4.178.2411.minus.B3_1	NOG09770	U	Intracellular trafficking, secretion, and vesicular transport	CELLULAR PROCESSES AND SIGNALING
comp24351_c0_seq1.1.2230.minus.A1_1	NOG04288	S	Function unknown	POORLY CHARACTERIZED
comp24508_c0_seq2.106.2336.minus.A1_1	NOG01212	R	General function prediction only	POORLY CHARACTERIZED
comp15923_c0_seq1.562.2791.minus.B2_1	COG0369	P	Inorganic ion transport and metabolism	METABOLISM
comp98900_c0_seq2.1.2222.minus.B3_1	NOG02485	P	Inorganic ion transport and metabolism	METABOLISM
comp18205_c0_seq1.19.2241.minus.A1_1	COG0464	O	Posttranslational modification, protein turnover, chaperones	CELLULAR PROCESSES AND SIGNALING
comp24867_c0_seq1.44.2265.minus.A1_1	COG4770	I	Lipid transport and metabolism	METABOLISM
comp26406_c0_seq3.3335.5554.minus.B2_1	NOG39413	S	Function unknown	POORLY CHARACTERIZED
comp97294_c0_seq1.1.2219.minus.B3_1	NOG22509	R	General function prediction only	POORLY CHARACTERIZED
comp24810_c0_seq1.368.2583.minus.B2_1	COG0515	T	Signal transduction mechanisms	CELLULAR PROCESSES AND SIGNALING
comp42351_c0_seq1.1.2211.minus.A3_1	COG5207	O	Posttranslational modification, protein turnover, chaperones	CELLULAR PROCESSES AND SIGNALING
comp25614_c0_seq1.131.2341.plus.A1_1	NOG13924	L	Replication, recombination and repair	INFORMATION STORAGE AND PROCESSING
comp41723_c0_seq4.1.2209.minus.A3_1	NOG09601	U	Intracellular trafficking, secretion, and vesicular transport	CELLULAR PROCESSES AND SIGNALING
comp100225_c0_seq3.1179.3388.minus.B3_1	NOG14151	S	Function unknown	POORLY CHARACTERIZED
comp18508_c0_seq2.637.2843.minus.A1_1	COG5599	T	Signal transduction mechanisms	CELLULAR PROCESSES AND SIGNALING
comp29161_c0_seq2.2.2209.plus.B2_1	NOG12809	S	Function unknown	POORLY CHARACTERIZED
comp93290_c0_seq1.202.2409.minus.B3_1	COG0339	E	Amino acid transport and metabolism	METABOLISM
comp23587_c0_seq1.98.2302.plus.A1_1	NOG04698	R	General function prediction only	POORLY CHARACTERIZED
comp97966_c0_seq1.88.2292.minus.B3_1	NOG03399	R	General function prediction only	POORLY CHARACTERIZED
comp25435_c0_seq6.896.3093.minus.A1_1	NOG05393	R	General function prediction only	POORLY CHARACTERIZED
comp25716_c0_seq1.154.2352.plus.A1_1	COG1524	R	General function prediction only	POORLY CHARACTERIZED
comp27802_c0_seq1.38.2236.plus.B3_1	COG2885	M	Cell wall/membrane/envelope biogenesis	CELLULAR PROCESSES AND SIGNALING
comp104008_c0_seq1.37.2235.minus.B3_1	COG5012	R	General function prediction only	POORLY CHARACTERIZED
comp29939_c0_seq1.70.2265.plus.B2_1	NOG11389	K	Transcription	INFORMATION STORAGE AND PROCESSING
comp41805_c0_seq2.46.2238.minus.A3_1	COG0339	E	Amino acid transport and metabolism	METABOLISM
comp42013_c0_seq1.1.2191.minus.A3_1	NOG01824	R	General function prediction only	POORLY CHARACTERIZED
comp23182_c0_seq2.54.2240.plus.A1_1	NOG04717	S	Function unknown	POORLY CHARACTERIZED
comp25093_c0_seq1.168.2354.plus.A1_1	NOG15419	U	Intracellular trafficking, secretion, and vesicular transport	CELLULAR PROCESSES AND SIGNALING
comp25098_c0_seq1.1011.3197.minus.A1_1	NOG05284	U	Intracellular trafficking, secretion, and vesicular transport	CELLULAR PROCESSES AND SIGNALING
comp43084_c0_seq1.357.2543.minus.A3_1	COG1034	C	Energy production and conversion	METABOLISM
comp101040_c0_seq1.38.2222.minus.B3_1	COG0366	G	Carbohydrate transport and metabolism	METABOLISM
comp25210_c0_seq6.215.2398.plus.A1_1	COG0296	G	Carbohydrate transport and metabolism	METABOLISM
comp42835_c0_seq5.1712.3893.minus.A3_1	NOG13309	S	Function unknown	POORLY CHARACTERIZED
comp26191_c0_seq2.200.2383.minus.B2_1	COG0699	R	General function prediction only	POORLY CHARACTERIZED
comp55512_c0_seq1.1.2183.minus.B2_1	COG5210	R	General function prediction only	POORLY CHARACTERIZED
comp93734_c0_seq2.1.2179.minus.B3_1	NOG20940	S	Function unknown	POORLY CHARACTERIZED
comp25435_c0_seq4.896.3072.minus.A1_1	NOG05393	R	General function prediction only	POORLY CHARACTERIZED
comp99365_c0_seq1.1.2177.minus.B3_1	COG5096	U	Intracellular trafficking, secretion, and vesicular transport	CELLULAR PROCESSES AND SIGNALING
comp100305_c0_seq1.1.2172.minus.B3_1	COG1132	V	Defense mechanisms	CELLULAR PROCESSES AND SIGNALING
comp28085_c0_seq2.919.3090.minus.B2_1	COG1404	O	Posttranslational modification, protein turnover, chaperones	CELLULAR PROCESSES AND SIGNALING
comp30042_c0_seq2.868.3038.minus.B2_1	NOG03068	Z	Cytoskeleton	CELLULAR PROCESSES AND SIGNALING
comp20250_c0_seq1.353.2519.minus.A1_1	NOG03113	S	Function unknown	POORLY CHARACTERIZED
comp23789_c0_seq1.89.2255.minus.B2_1	COG0513	L	Replication, recombination and repair	INFORMATION STORAGE AND PROCESSING
comp26539_c0_seq1.296.2464.plus.B2_1	NOG211858	S	Function unknown	POORLY CHARACTERIZED
comp93081_c0_seq3.86.2254.plus.B3_1	NOG06107	U	Intracellular trafficking, secretion, and vesicular transport	CELLULAR PROCESSES AND SIGNALING
comp96884_c0_seq1.100.2268.minus.B3_1	NOG06645	R	General function prediction only	POORLY CHARACTERIZED
comp98849_c0_seq1.3198.5366.plus.B3_1	NOG03399	R	General function prediction only	POORLY CHARACTERIZED
comp99707_c2_seq23.91.2259.minus.B3_1	NOG11768	S	Function unknown	POORLY CHARACTERIZED
comp7211_c0_seq1.1.2159.minus.A1_1	NOG05755	U	Intracellular trafficking, secretion, and vesicular transport	CELLULAR PROCESSES AND SIGNALING
comp24707_c0_seq1.147.2306.plus.A1_1	NOG08541	T	Signal transduction mechanisms	CELLULAR PROCESSES AND SIGNALING
comp9353_c0_seq2.11.2170.plus.B2_1	NOG03104	K	Transcription	INFORMATION STORAGE AND PROCESSING
comp25067_c0_seq1.227.2383.minus.A1_1	COG0326	O	Posttranslational modification, protein turnover, chaperones	CELLULAR PROCESSES AND SIGNALING
comp25210_c0_seq2.215.2371.plus.A1_1	COG0296	G	Carbohydrate transport and metabolism	METABOLISM
comp42620_c0_seq1.137.2292.minus.A3_1	NOG00633	S	Function unknown	POORLY CHARACTERIZED
comp28953_c0_seq1.1.2155.minus.B2_1	COG1161	R	General function prediction only	POORLY CHARACTERIZED
comp61078_c0_seq2.1.2155.minus.B3_1	COG1506	E	Amino acid transport and metabolism	METABOLISM
comp122075_c0_seq1.190.2346.minus.B3_1	COG0480	J	Translation, ribosomal structure and biogenesis	INFORMATION STORAGE AND PROCESSING
comp23580_c0_seq1.1276.3429.minus.A1_1	NOG00244	R	General function prediction only	POORLY CHARACTERIZED
comp97619_c0_seq1.1.2150.minus.B3_1	COG5210	R	General function prediction only	POORLY CHARACTERIZED
comp22096_c0_seq1.1311.3461.minus.A1_1	NOG19608	R	General function prediction only	POORLY CHARACTERIZED
comp23748_c0_seq1.22.2172.plus.A1_1	NOG08160	U	Intracellular trafficking, secretion, and vesicular transport	CELLULAR PROCESSES AND SIGNALING
comp22624_c0_seq1.102.2252.plus.B2_1	COG0085	K	Transcription	INFORMATION STORAGE AND PROCESSING
comp26642_c0_seq2.94.2244.plus.B2_1	NOG14534	R	General function prediction only	POORLY CHARACTERIZED
comp108900_c0_seq1.1946.4096.plus.B3_1	COG0247	C	Energy production and conversion	METABOLISM
comp12311_c0_seq1.38.2185.plus.A1_1	COG0631	T	Signal transduction mechanisms	CELLULAR PROCESSES AND SIGNALING
comp22465_c0_seq2.202.2349.plus.A1_1	NOG00237	U	Intracellular trafficking, secretion, and vesicular transport	CELLULAR PROCESSES AND SIGNALING
comp23360_c0_seq3.73.2220.plus.A1_1	NOG04698	R	General function prediction only	POORLY CHARACTERIZED
comp23471_c0_seq1.125.2272.plus.B2_1	NOG02511	S	Function unknown	POORLY CHARACTERIZED
comp23380_c0_seq1.46.2189.minus.A1_1	COG0664	T	Signal transduction mechanisms	CELLULAR PROCESSES AND SIGNALING
comp24480_c0_seq1.230.2374.minus.A1_1	COG1501	G	Carbohydrate transport and metabolism	METABOLISM
comp38764_c0_seq1.122.2266.plus.A3_1	NOG05770	U	Intracellular trafficking, secretion, and vesicular transport	CELLULAR PROCESSES AND SIGNALING
comp42988_c0_seq1.6.2150.plus.A3_1	COG1024	I	Lipid transport and metabolism	METABOLISM
comp25257_c0_seq1.355.2496.minus.A1_1	COG0366	G	Carbohydrate transport and metabolism	METABOLISM
comp41122_c0_seq1.44.2185.plus.A3_1	COG0210	L	Replication, recombination and repair	INFORMATION STORAGE AND PROCESSING
comp25750_c0_seq1.68.2208.minus.B2_1	NOG09153	R	General function prediction only	POORLY CHARACTERIZED
comp94206_c0_seq1.305.2443.minus.B3_1	COG0480	J	Translation, ribosomal structure and biogenesis	INFORMATION STORAGE AND PROCESSING
comp98473_c0_seq1.1.2135.minus.B3_1	NOG00861	U	Intracellular trafficking, secretion, and vesicular transport	CELLULAR PROCESSES AND SIGNALING
comp23922_c0_seq2.39.2174.plus.A1_1	COG2319	R	General function prediction only	POORLY CHARACTERIZED
comp43281_c0_seq2.860.2991.minus.A3_1	NOG03068	Z	Cytoskeleton	CELLULAR PROCESSES AND SIGNALING
comp23176_c0_seq1.126.2252.plus.A1_1	COG1287	R	General function prediction only	POORLY CHARACTERIZED
comp24563_c0_seq1.286.2409.minus.A1_1	NOG01216	T	Signal transduction mechanisms	CELLULAR PROCESSES AND SIGNALING
comp28042_c0_seq1.1.2120.minus.B2_1	COG5184	DZ	Cell cycle control, cell division, chromosome partitioning |Cytoskeleton	CELLULAR PROCESSES AND SIGNALING|CELLULAR PROCESSES AND SIGNALING
comp30042_c0_seq19.611.2733.minus.B2_1	NOG03068	Z	Cytoskeleton	CELLULAR PROCESSES AND SIGNALING
comp24522_c0_seq1.221.2341.minus.A1_1	NOG18385	U	Intracellular trafficking, secretion, and vesicular transport	CELLULAR PROCESSES AND SIGNALING
comp25519_c0_seq1.3592.5712.minus.A1_1	COG1022	I	Lipid transport and metabolism	METABOLISM
comp25523_c0_seq1.100.2219.minus.B2_1	COG0488	R	General function prediction only	POORLY CHARACTERIZED
comp28848_c0_seq3.1033.3152.minus.B2_1	NOG44824	R	General function prediction only	POORLY CHARACTERIZED
comp24948_c0_seq1.14.2131.plus.A1_1	NOG11509	S	Function unknown	POORLY CHARACTERIZED
comp42769_c0_seq1.578.2693.minus.A3_1	COG5354	J	Translation, ribosomal structure and biogenesis	INFORMATION STORAGE AND PROCESSING
comp98754_c0_seq2.81.2198.plus.B3_1	COG5059	Z	Cytoskeleton	CELLULAR PROCESSES AND SIGNALING
comp63058_c0_seq1.1029.3143.plus.B3_1	COG0480	J	Translation, ribosomal structure and biogenesis	INFORMATION STORAGE AND PROCESSING
comp92842_c0_seq1.184.2298.plus.B3_1	COG0280	C	Energy production and conversion	METABOLISM
comp97669_c0_seq1.334.2448.minus.B3_1	NOG05076	U	Intracellular trafficking, secretion, and vesicular transport	CELLULAR PROCESSES AND SIGNALING
comp43281_c0_seq6.860.2970.minus.A3_1	NOG03068	Z	Cytoskeleton	CELLULAR PROCESSES AND SIGNALING
comp121301_c0_seq1.44.2155.minus.B3_1	COG0339	E	Amino acid transport and metabolism	METABOLISM
comp24026_c0_seq1.70.2178.minus.A1_1	COG1960	I	Lipid transport and metabolism	METABOLISM
comp27899_c0_seq1.512.2620.minus.B2_1	NOG11729	K	Transcription	INFORMATION STORAGE AND PROCESSING
comp99008_c0_seq1.189.2295.minus.B3_1	COG5640	O	Posttranslational modification, protein turnover, chaperones	CELLULAR PROCESSES AND SIGNALING
comp15217_c0_seq1.1.2101.minus.A1_1	NOG09936	R	General function prediction only	POORLY CHARACTERIZED
comp21801_c0_seq1.462.2567.plus.B2_1	NOG12296	K	Transcription	INFORMATION STORAGE AND PROCESSING
comp98922_c0_seq2.432.2536.minus.B3_1	NOG07695	R	General function prediction only	POORLY CHARACTERIZED
comp99371_c1_seq4.15.2120.minus.B3_1	COG5192	J	Translation, ribosomal structure and biogenesis	INFORMATION STORAGE AND PROCESSING
comp25548_c0_seq4.1436.3538.minus.A1_1	COG5307	R	General function prediction only	POORLY CHARACTERIZED
comp28208_c0_seq1.81.2183.plus.B2_1	NOG06828	D	Cell cycle control, cell division, chromosome partitioning	CELLULAR PROCESSES AND SIGNALING
comp42744_c0_seq2.77.2176.plus.A3_1	COG0449	M	Cell wall/membrane/envelope biogenesis	CELLULAR PROCESSES AND SIGNALING
comp26209_c0_seq1.1.2097.minus.B2_1	COG5076	BK	Chromatin structure and dynamics |Transcription	INFORMATION STORAGE AND PROCESSING|INFORMATION STORAGE AND PROCESSING
comp63911_c0_seq1.1.2097.minus.B3_1	NOG04508	R	General function prediction only	POORLY CHARACTERIZED
comp19893_c0_seq1.39.2135.plus.A1_1	NOG25159	D	Cell cycle control, cell division, chromosome partitioning	CELLULAR PROCESSES AND SIGNALING
comp20308_c0_seq1.429.2525.minus.A1_1	NOG09888	O	Posttranslational modification, protein turnover, chaperones	CELLULAR PROCESSES AND SIGNALING
comp28468_c0_seq1.761.2857.minus.B2_1	NOG02970	Z	Cytoskeleton	CELLULAR PROCESSES AND SIGNALING
comp97759_c0_seq3.187.2283.minus.B3_1	COG5604	S	Function unknown	POORLY CHARACTERIZED
comp22028_c0_seq4.157.2250.plus.A1_1	NOG11815	R	General function prediction only	POORLY CHARACTERIZED
comp23380_c0_seq3.46.2138.minus.A1_1	COG0664	T	Signal transduction mechanisms	CELLULAR PROCESSES AND SIGNALING
comp9300_c0_seq1.14.2105.minus.B2_1	COG0365	I	Lipid transport and metabolism	METABOLISM
comp23633_c0_seq1.41.2134.minus.B2_1	COG5021	O	Posttranslational modification, protein turnover, chaperones	CELLULAR PROCESSES AND SIGNALING
comp27187_c0_seq1.30.2123.plus.B2_1	COG0438	M	Cell wall/membrane/envelope biogenesis	CELLULAR PROCESSES AND SIGNALING
comp29205_c0_seq1.338.2431.plus.B2_1	NOG06000	S	Function unknown	POORLY CHARACTERIZED
comp23356_c1_seq1.78.2168.plus.A1_1	NOG02105	U	Intracellular trafficking, secretion, and vesicular transport	CELLULAR PROCESSES AND SIGNALING
comp24978_c0_seq1.1.2090.minus.A1_1	NOG05661	R	General function prediction only	POORLY CHARACTERIZED
comp42694_c0_seq2.127.2217.minus.A3_1	NOG00625	U	Intracellular trafficking, secretion, and vesicular transport	CELLULAR PROCESSES AND SIGNALING
comp21811_c0_seq2.7.2097.plus.B2_1	COG1643	L	Replication, recombination and repair	INFORMATION STORAGE AND PROCESSING
comp28636_c0_seq1.312.2401.minus.B2_1	COG0443	O	Posttranslational modification, protein turnover, chaperones	CELLULAR PROCESSES AND SIGNALING
comp19389_c0_seq1.124.2206.minus.A1_1	NOG03576	L	Replication, recombination and repair	INFORMATION STORAGE AND PROCESSING
comp24270_c0_seq1.609.2693.minus.A1_1	COG2272	I	Lipid transport and metabolism	METABOLISM
comp18919_c0_seq1.707.2786.minus.A3_1	COG0369	P	Inorganic ion transport and metabolism	METABOLISM
comp19991_c0_seq1.53.2132.minus.B2_1	COG1236	J	Translation, ribosomal structure and biogenesis	INFORMATION STORAGE AND PROCESSING
comp25206_c0_seq1.207.2285.plus.A1_1	COG0584	C	Energy production and conversion	METABOLISM
comp30042_c0_seq9.868.2945.minus.B2_1	NOG03068	Z	Cytoskeleton	CELLULAR PROCESSES AND SIGNALING
comp60680_c0_seq1.1170.3248.plus.B3_1	COG0480	J	Translation, ribosomal structure and biogenesis	INFORMATION STORAGE AND PROCESSING
comp43281_c0_seq7.860.2934.minus.A3_1	NOG03068	Z	Cytoskeleton	CELLULAR PROCESSES AND SIGNALING
comp92809_c0_seq1.1584.3659.minus.B3_1	COG0243	C	Energy production and conversion	METABOLISM
comp23190_c0_seq1.109.2181.plus.A1_1	COG0659	P	Inorganic ion transport and metabolism	METABOLISM
comp41680_c0_seq1.237.2307.minus.A3_1	COG5210	R	General function prediction only	POORLY CHARACTERIZED
comp93071_c0_seq1.64.2136.plus.B3_1	NOG09206	U	Intracellular trafficking, secretion, and vesicular transport	CELLULAR PROCESSES AND SIGNALING
comp23018_c0_seq1.204.2273.plus.A1_1	NOG10985	S	Function unknown	POORLY CHARACTERIZED
comp89461_c0_seq2.262.2330.minus.B3_1	COG0017	J	Translation, ribosomal structure and biogenesis	INFORMATION STORAGE AND PROCESSING
comp19679_c0_seq1.16.2081.minus.A3_1	COG0326	O	Posttranslational modification, protein turnover, chaperones	CELLULAR PROCESSES AND SIGNALING
comp24659_c0_seq2.200.2266.plus.B2_1	NOG03234	T	Signal transduction mechanisms	CELLULAR PROCESSES AND SIGNALING
comp29410_c0_seq1.21.2084.plus.B2_1	NOG03179	R	General function prediction only	POORLY CHARACTERIZED
comp98032_c0_seq1.3265.5328.minus.B3_1	NOG19087	S	Function unknown	POORLY CHARACTERIZED
comp25098_c0_seq3.452.2512.minus.B2_1	NOG00489	R	General function prediction only	POORLY CHARACTERIZED
comp100546_c3_seq1.653.2713.plus.B3_1	COG3344	L	Replication, recombination and repair	INFORMATION STORAGE AND PROCESSING
comp25143_c0_seq1.82.2139.plus.A1_1	COG0476	H	Coenzyme transport and metabolism	METABOLISM
comp25545_c0_seq2.2097.4154.minus.A1_1	NOG00132	T	Signal transduction mechanisms	CELLULAR PROCESSES AND SIGNALING
comp25699_c0_seq1.1278.3332.minus.A1_1	COG1022	I	Lipid transport and metabolism	METABOLISM
comp42069_c0_seq1.56.2110.plus.A3_1	COG1204	L	Replication, recombination and repair	INFORMATION STORAGE AND PROCESSING
comp43281_c0_seq4.860.2913.minus.A3_1	NOG03068	Z	Cytoskeleton	CELLULAR PROCESSES AND SIGNALING
comp24429_c0_seq1.175.2229.minus.B2_1	NOG01051	R	General function prediction only	POORLY CHARACTERIZED
comp24729_c0_seq1.466.2515.minus.A1_1	COG0194	F	Nucleotide transport and metabolism	METABOLISM
comp25442_c0_seq2.161.2206.minus.A1_1	COG0449	M	Cell wall/membrane/envelope biogenesis	CELLULAR PROCESSES AND SIGNALING
comp25545_c0_seq3.593.2638.minus.A1_1	NOG00132	T	Signal transduction mechanisms	CELLULAR PROCESSES AND SIGNALING
comp42027_c0_seq4.853.2898.minus.A3_1	NOG03586	I	Lipid transport and metabolism	METABOLISM
comp26853_c0_seq1.1.2045.minus.B2_1	COG0550	L	Replication, recombination and repair	INFORMATION STORAGE AND PROCESSING
comp98029_c0_seq1.1.2041.minus.B3_1	NOG08754	S	Function unknown	POORLY CHARACTERIZED
comp100305_c0_seq3.1.2039.minus.B3_1	COG1132	V	Defense mechanisms	CELLULAR PROCESSES AND SIGNALING
comp22489_c0_seq5.37.2076.plus.A1_1	COG5391	U	Intracellular trafficking, secretion, and vesicular transport	CELLULAR PROCESSES AND SIGNALING
comp25374_c0_seq1.131.2170.minus.A1_1	COG4770	I	Lipid transport and metabolism	METABOLISM
comp30164_c0_seq1.2724.4763.minus.B2_1	NOG02501	S	Function unknown	POORLY CHARACTERIZED
comp42919_c0_seq1.502.2536.minus.A3_1	COG5391	U	Intracellular trafficking, secretion, and vesicular transport	CELLULAR PROCESSES AND SIGNALING
comp26309_c0_seq1.1.2036.minus.B2_1	NOG212696	S	Function unknown	POORLY CHARACTERIZED
comp83194_c0_seq1.76.2110.minus.B3_1	COG5158	U	Intracellular trafficking, secretion, and vesicular transport	CELLULAR PROCESSES AND SIGNALING
comp100004_c0_seq3.46.2079.plus.B3_1	COG2937	I	Lipid transport and metabolism	METABOLISM
comp17192_c0_seq1.145.2175.plus.A1_1	COG4146	R	General function prediction only	POORLY CHARACTERIZED
comp21345_c0_seq1.1.2030.minus.A1_1	COG5049	ADL	RNA processing and modification |Cell cycle control, cell division, chromosome partitioning |Replication, recombination and repair	INFORMATION STORAGE AND PROCESSING|CELLULAR PROCESSES AND SIGNALING|INFORMATION STORAGE AND PROCESSING
comp25456_c0_seq2.173.2203.plus.A1_1	NOG11729	K	Transcription	INFORMATION STORAGE AND PROCESSING
comp25570_c0_seq2.78.2108.plus.A1_1	COG1960	I	Lipid transport and metabolism	METABOLISM
comp25095_c0_seq1.236.2264.minus.B2_1	NOG00636	R	General function prediction only	POORLY CHARACTERIZED
comp61815_c0_seq1.1142.3172.plus.B3_1	COG0480	J	Translation, ribosomal structure and biogenesis	INFORMATION STORAGE AND PROCESSING
comp20350_c0_seq3.222.2249.plus.A1_1	COG1022	I	Lipid transport and metabolism	METABOLISM
comp29615_c0_seq3.41.2068.minus.B2_1	COG3276	J	Translation, ribosomal structure and biogenesis	INFORMATION STORAGE AND PROCESSING
comp30042_c0_seq5.868.2894.minus.B2_1	NOG03068	Z	Cytoskeleton	CELLULAR PROCESSES AND SIGNALING
comp93754_c0_seq1.1.2025.minus.B3_1	COG5275	R	General function prediction only	POORLY CHARACTERIZED
comp12746_c0_seq1.126.2150.minus.A1_1	COG1022	I	Lipid transport and metabolism	METABOLISM
comp39205_c0_seq1.1.2018.minus.A3_1	COG0553	L	Replication, recombination and repair	INFORMATION STORAGE AND PROCESSING
comp22360_c0_seq1.184.2200.minus.A1_1	COG5560	O	Posttranslational modification, protein turnover, chaperones	CELLULAR PROCESSES AND SIGNALING
comp24948_c0_seq2.14.2032.plus.A1_1	NOG11509	S	Function unknown	POORLY CHARACTERIZED
comp29788_c0_seq2.96.2114.minus.B2_1	NOG12645	S	Function unknown	POORLY CHARACTERIZED
comp18361_c0_seq1.177.2192.plus.A1_1	COG5243	O	Posttranslational modification, protein turnover, chaperones	CELLULAR PROCESSES AND SIGNALING
comp24263_c0_seq1.83.2098.minus.A1_1	NOG05667	R	General function prediction only	POORLY CHARACTERIZED
comp93120_c0_seq1.99.2114.minus.B3_1	NOG20006	S	Function unknown	POORLY CHARACTERIZED
comp25414_c0_seq2.89.2101.plus.A1_1	NOG03068	Z	Cytoskeleton	CELLULAR PROCESSES AND SIGNALING
comp14538_c0_seq1.76.2087.minus.A3_1	NOG88078	T	Signal transduction mechanisms	CELLULAR PROCESSES AND SIGNALING
comp24951_c0_seq1.103.2112.plus.A1_1	COG1960	I	Lipid transport and metabolism	METABOLISM
comp41586_c0_seq1.3485.5492.minus.A3_1	COG5069	Z	Cytoskeleton	CELLULAR PROCESSES AND SIGNALING
comp25352_c0_seq1.423.2431.minus.B2_1	COG0666	R	General function prediction only	POORLY CHARACTERIZED
comp23367_c0_seq1.415.2421.plus.A1_1	COG0025	P	Inorganic ion transport and metabolism	METABOLISM
comp41515_c0_seq6.253.2259.minus.A3_1	COG0025	P	Inorganic ion transport and metabolism	METABOLISM
comp24602_c0_seq1.600.2606.minus.B2_1	COG5100	Y	Nuclear structure	CELLULAR PROCESSES AND SIGNALING
comp99600_c0_seq1.1036.3042.minus.B3_1	NOG20583	I	Lipid transport and metabolism	METABOLISM
comp43111_c0_seq2.111.2114.plus.A3_1	NOG00199	S	Function unknown	POORLY CHARACTERIZED
comp91198_c0_seq1.1.2001.minus.B3_1	NOG05332	R	General function prediction only	POORLY CHARACTERIZED
comp24545_c0_seq1.114.2114.minus.A1_1	COG1874	G	Carbohydrate transport and metabolism	METABOLISM
comp28943_c0_seq1.359.2358.minus.B2_1	COG1236	J	Translation, ribosomal structure and biogenesis	INFORMATION STORAGE AND PROCESSING
comp28955_c0_seq1.193.2191.minus.B2_1	COG1501	G	Carbohydrate transport and metabolism	METABOLISM
comp92182_c0_seq8.254.2254.plus.B3_1	NOG38746	R	General function prediction only	POORLY CHARACTERIZED
comp25056_c0_seq1.1.1997.minus.A1_1	NOG07001	R	General function prediction only	POORLY CHARACTERIZED
comp44701_c0_seq1.81.2078.plus.A3_1	COG0443	O	Posttranslational modification, protein turnover, chaperones	CELLULAR PROCESSES AND SIGNALING
comp28220_c0_seq2.1.1994.minus.B2_1	COG2114	T	Signal transduction mechanisms	CELLULAR PROCESSES AND SIGNALING
comp28673_c0_seq2.2064.4059.minus.B2_1	COG5025	K	Transcription	INFORMATION STORAGE AND PROCESSING
comp95067_c0_seq1.802.2799.plus.B3_1	COG1053	C	Energy production and conversion	METABOLISM
comp24604_c0_seq1.264.2258.minus.A1_1	COG0018	J	Translation, ribosomal structure and biogenesis	INFORMATION STORAGE AND PROCESSING
comp26462_c0_seq1.36.2030.plus.B2_1	NOG04208	A	RNA processing and modification	INFORMATION STORAGE AND PROCESSING
comp29020_c0_seq1.971.2965.minus.B2_1	NOG05770	U	Intracellular trafficking, secretion, and vesicular transport	CELLULAR PROCESSES AND SIGNALING
comp20805_c0_seq2.78.2066.plus.A1_1	NOG05017	U	Intracellular trafficking, secretion, and vesicular transport	CELLULAR PROCESSES AND SIGNALING
comp24184_c0_seq2.1.1986.minus.A1_1	COG5599	T	Signal transduction mechanisms	CELLULAR PROCESSES AND SIGNALING
comp25652_c0_seq1.115.2103.plus.A1_1	COG1274	C	Energy production and conversion	METABOLISM
comp99490_c0_seq2.1363.3349.minus.B3_1	COG1155	C	Energy production and conversion	METABOLISM
comp12944_c0_seq1.60.2043.minus.A1_1	COG0666	R	General function prediction only	POORLY CHARACTERIZED
comp22462_c0_seq1.136.2121.minus.A1_1	NOG00708	S	Function unknown	POORLY CHARACTERIZED
comp24888_c0_seq1.1.1985.minus.A1_1	NOG02954	R	General function prediction only	POORLY CHARACTERIZED
comp40302_c0_seq1.46.2030.minus.A3_1	COG0457	R	General function prediction only	POORLY CHARACTERIZED
comp42177_c0_seq2.393.2376.minus.A3_1	NOG00636	R	General function prediction only	POORLY CHARACTERIZED
comp69086_c0_seq1.43.2024.minus.B3_1	NOG02498	S	Function unknown	POORLY CHARACTERIZED
comp41515_c0_seq8.253.2232.minus.A3_1	COG0025	P	Inorganic ion transport and metabolism	METABOLISM
comp42459_c0_seq1.1403.3380.minus.A3_1	COG0488	R	General function prediction only	POORLY CHARACTERIZED
comp28622_c0_seq1.265.2244.minus.B2_1	NOG01758	S	Function unknown	POORLY CHARACTERIZED
comp28961_c0_seq1.242.2221.minus.B2_1	NOG01081	R	General function prediction only	POORLY CHARACTERIZED
comp90249_c0_seq1.40.2018.minus.B3_1	COG0733	P	Inorganic ion transport and metabolism	METABOLISM
comp25507_c0_seq1.147.2123.plus.A1_1	NOG01714	S	Function unknown	POORLY CHARACTERIZED
comp43178_c1_seq4.237.2213.plus.A3_1	COG3250	G	Carbohydrate transport and metabolism	METABOLISM
comp22473_c0_seq1.227.2203.minus.B2_1	COG0504	F	Nucleotide transport and metabolism	METABOLISM
comp25696_c0_seq1.154.2130.minus.B2_1	NOG20422	R	General function prediction only	POORLY CHARACTERIZED
comp24830_c0_seq1.93.2066.plus.A1_1	COG1960	I	Lipid transport and metabolism	METABOLISM
comp25550_c0_seq1.106.2079.plus.A1_1	NOG03335	T	Signal transduction mechanisms	CELLULAR PROCESSES AND SIGNALING
comp40975_c0_seq1.190.2163.minus.A3_1	COG3325	G	Carbohydrate transport and metabolism	METABOLISM
comp16273_c0_seq1.165.2138.plus.B2_1	NOG00192	G	Carbohydrate transport and metabolism	METABOLISM
comp21115_c0_seq1.8.1981.minus.B2_1	NOG01755	R	General function prediction only	POORLY CHARACTERIZED
comp30047_c0_seq1.17.1990.plus.B2_1	COG1245	R	General function prediction only	POORLY CHARACTERIZED
comp99323_c0_seq1.79.2052.plus.B3_1	COG0733	P	Inorganic ion transport and metabolism	METABOLISM
comp29964_c0_seq11.14.1984.minus.B2_1	NOG223641	S	Function unknown	POORLY CHARACTERIZED
comp99707_c2_seq16.54.2022.minus.B3_1	NOG11768	S	Function unknown	POORLY CHARACTERIZED
comp61647_c0_seq2.81.2048.minus.B3_1	COG2265	J	Translation, ribosomal structure and biogenesis	INFORMATION STORAGE AND PROCESSING
comp100572_c0_seq5.143.2110.minus.B3_1	NOG172545	L	Replication, recombination and repair	INFORMATION STORAGE AND PROCESSING
comp23646_c0_seq1.1.1961.minus.A1_1	COG3621	R	General function prediction only	POORLY CHARACTERIZED
comp30594_c0_seq1.24.1988.plus.B3_1	COG4166	E	Amino acid transport and metabolism	METABOLISM
comp28001_c0_seq4.29.1990.plus.B2_1	COG0028	E	Amino acid transport and metabolism	METABOLISM
comp100492_c2_seq2.1067.3028.plus.B3_1	NOG11768	S	Function unknown	POORLY CHARACTERIZED
comp42519_c0_seq1.14.1972.minus.A3_1	COG0443	O	Posttranslational modification, protein turnover, chaperones	CELLULAR PROCESSES AND SIGNALING
comp24065_c0_seq1.1.1956.minus.B2_1	COG5165	B	Chromatin structure and dynamics	INFORMATION STORAGE AND PROCESSING
comp29657_c0_seq8.606.2563.minus.B2_1	COG5391	U	Intracellular trafficking, secretion, and vesicular transport	CELLULAR PROCESSES AND SIGNALING
comp22333_c0_seq2.103.2058.plus.A1_1	NOG01021	O	Posttranslational modification, protein turnover, chaperones	CELLULAR PROCESSES AND SIGNALING
comp22489_c0_seq2.37.1992.plus.A1_1	NOG01674	U	Intracellular trafficking, secretion, and vesicular transport	CELLULAR PROCESSES AND SIGNALING
comp99884_c0_seq31.1.1955.minus.B3_1	NOG14032	S	Function unknown	POORLY CHARACTERIZED
comp23024_c0_seq1.56.2008.plus.A1_1	COG1505	E	Amino acid transport and metabolism	METABOLISM
comp40871_c0_seq1.43.1995.minus.A3_1	NOG02918	O	Posttranslational modification, protein turnover, chaperones	CELLULAR PROCESSES AND SIGNALING
comp90313_c0_seq1.1.1952.minus.B3_1	NOG08167	L	Replication, recombination and repair	INFORMATION STORAGE AND PROCESSING
comp20513_c0_seq1.222.2171.plus.A1_1	NOG04881	R	General function prediction only	POORLY CHARACTERIZED
comp23486_c0_seq2.128.2077.plus.A1_1	NOG00456	R	General function prediction only	POORLY CHARACTERIZED
comp25380_c0_seq1.3660.5609.minus.A1_1	COG1626	G	Carbohydrate transport and metabolism	METABOLISM
comp41017_c0_seq1.571.2520.minus.A3_1	COG5163	J	Translation, ribosomal structure and biogenesis	INFORMATION STORAGE AND PROCESSING
comp23628_c0_seq1.7.1955.minus.B2_1	NOG13886	U	Intracellular trafficking, secretion, and vesicular transport	CELLULAR PROCESSES AND SIGNALING
comp29412_c0_seq1.178.2127.plus.B2_1	COG5258	R	General function prediction only	POORLY CHARACTERIZED
comp20809_c0_seq1.1491.3437.minus.A1_1	NOG05415	T	Signal transduction mechanisms	CELLULAR PROCESSES AND SIGNALING
comp22188_c0_seq8.853.2799.minus.A1_1	NOG00008	L	Replication, recombination and repair	INFORMATION STORAGE AND PROCESSING
comp25291_c0_seq10.101.2047.plus.A1_1	COG1874	G	Carbohydrate transport and metabolism	METABOLISM
comp27203_c0_seq1.1211.3156.minus.B2_1	NOG01118	U	Intracellular trafficking, secretion, and vesicular transport	CELLULAR PROCESSES AND SIGNALING
comp28892_c0_seq1.554.2499.minus.B2_1	COG0476	H	Coenzyme transport and metabolism	METABOLISM
comp58855_c0_seq1.1.1945.minus.B3_1	COG0085	K	Transcription	INFORMATION STORAGE AND PROCESSING
comp42730_c0_seq1.233.2175.minus.A3_1	COG1960	I	Lipid transport and metabolism	METABOLISM
comp97777_c0_seq1.82.2025.plus.B3_1	COG5025	K	Transcription	INFORMATION STORAGE AND PROCESSING
comp23399_c0_seq1.1572.3510.minus.A1_1	COG0733	P	Inorganic ion transport and metabolism	METABOLISM
comp24949_c0_seq1.564.2504.minus.A1_1	COG0842	V	Defense mechanisms	CELLULAR PROCESSES AND SIGNALING
comp39862_c0_seq1.118.2058.plus.A3_1	COG1084	R	General function prediction only	POORLY CHARACTERIZED
comp98418_c0_seq4.1.1936.minus.B3_1	NOG05395	R	General function prediction only	POORLY CHARACTERIZED
comp98452_c1_seq2.619.2557.minus.B3_1	COG0471	P	Inorganic ion transport and metabolism	METABOLISM
comp23305_c0_seq3.71.2008.minus.A1_1	COG5021	O	Posttranslational modification, protein turnover, chaperones	CELLULAR PROCESSES AND SIGNALING
comp24018_c0_seq10.94.2031.plus.A1_1	NOG212193	U	Intracellular trafficking, secretion, and vesicular transport	CELLULAR PROCESSES AND SIGNALING
comp40989_c0_seq1.136.2073.plus.A3_1	NOG08289	O	Posttranslational modification, protein turnover, chaperones	CELLULAR PROCESSES AND SIGNALING
comp26458_c0_seq1.1.1933.minus.B2_1	NOG06193	U	Intracellular trafficking, secretion, and vesicular transport	CELLULAR PROCESSES AND SIGNALING
comp30132_c0_seq1.639.2576.minus.B2_1	COG0591	E	Amino acid transport and metabolism	METABOLISM
comp18219_c0_seq1.111.2042.plus.A1_1	NOG03043	I	Lipid transport and metabolism	METABOLISM
comp22362_c0_seq1.1.1928.minus.A1_1	COG2114	T	Signal transduction mechanisms	CELLULAR PROCESSES AND SIGNALING
comp24717_c0_seq12.19.1950.plus.A1_1	COG5171	U	Intracellular trafficking, secretion, and vesicular transport	CELLULAR PROCESSES AND SIGNALING
comp54587_c0_seq1.18.1949.plus.A1_1	NOG11149	S	Function unknown	POORLY CHARACTERIZED
comp100466_c0_seq1.787.2718.minus.B3_1	NOG16503	S	Function unknown	POORLY CHARACTERIZED
comp21327_c0_seq1.1.1926.minus.A1_1	NOG13156	U	Intracellular trafficking, secretion, and vesicular transport	CELLULAR PROCESSES AND SIGNALING
comp23054_c0_seq2.750.2678.minus.A1_1	NOG03043	I	Lipid transport and metabolism	METABOLISM
comp23459_c0_seq1.377.2305.plus.A1_1	NOG02956	R	General function prediction only	POORLY CHARACTERIZED
comp25291_c0_seq5.68.1996.plus.A1_1	COG1874	G	Carbohydrate transport and metabolism	METABOLISM
comp40380_c0_seq1.250.2178.plus.A3_1	COG5044	O	Posttranslational modification, protein turnover, chaperones	CELLULAR PROCESSES AND SIGNALING
comp93784_c0_seq1.73.1999.minus.B3_1	NOG11893	U	Intracellular trafficking, secretion, and vesicular transport	CELLULAR PROCESSES AND SIGNALING
comp27739_c0_seq1.1.1924.minus.B2_1	COG0326	O	Posttranslational modification, protein turnover, chaperones	CELLULAR PROCESSES AND SIGNALING
comp30131_c0_seq1.514.2439.minus.B2_1	COG0526	O	Posttranslational modification, protein turnover, chaperones	CELLULAR PROCESSES AND SIGNALING
comp37975_c0_seq5.1323.3245.minus.A3_1	COG5176	A	RNA processing and modification	INFORMATION STORAGE AND PROCESSING
comp42658_c0_seq2.118.2038.minus.A3_1	COG0644	C	Energy production and conversion	METABOLISM
comp9396_c0_seq1.129.2051.plus.B2_1	COG0666	R	General function prediction only	POORLY CHARACTERIZED
comp94508_c0_seq2.1.1921.minus.B3_1	NOG15924	S	Function unknown	POORLY CHARACTERIZED
comp25164_c0_seq1.702.2621.minus.A1_1	COG0666	R	General function prediction only	POORLY CHARACTERIZED
comp25291_c0_seq11.90.2009.plus.A1_1	COG1874	G	Carbohydrate transport and metabolism	METABOLISM
comp23846_c0_seq1.227.2140.minus.A1_1	COG1960	I	Lipid transport and metabolism	METABOLISM
comp24018_c0_seq8.94.2007.plus.A1_1	NOG212193	U	Intracellular trafficking, secretion, and vesicular transport	CELLULAR PROCESSES AND SIGNALING
comp48090_c0_seq1.356.2269.minus.A1_1	NOG03138	I	Lipid transport and metabolism	METABOLISM
comp25664_c0_seq1.519.2431.minus.A3_1	NOG05428	R	General function prediction only	POORLY CHARACTERIZED
comp27566_c0_seq1.17.1930.plus.B2_1	NOG00901	S	Function unknown	POORLY CHARACTERIZED
comp98802_c0_seq2.6.1916.plus.B3_1	COG0021	G	Carbohydrate transport and metabolism	METABOLISM
comp12253_c0_seq1.1.1903.minus.A1_1	COG2939	E	Amino acid transport and metabolism	METABOLISM
comp23880_c0_seq1.1.1903.minus.B2_1	NOG11669	T	Signal transduction mechanisms	CELLULAR PROCESSES AND SIGNALING
comp107873_c0_seq1.198.2105.plus.B3_1	COG0443	O	Posttranslational modification, protein turnover, chaperones	CELLULAR PROCESSES AND SIGNALING
comp114325_c0_seq1.496.2403.plus.B3_1	COG1148	C	Energy production and conversion	METABOLISM
comp19527_c0_seq3.99.2003.plus.A1_1	COG0044	F	Nucleotide transport and metabolism	METABOLISM
comp22297_c0_seq1.46.1950.minus.A1_1	COG1972	F	Nucleotide transport and metabolism	METABOLISM
comp24824_c0_seq2.92.1996.plus.A1_1	COG1283	P	Inorganic ion transport and metabolism	METABOLISM
comp25391_c0_seq6.744.2647.minus.A1_1	COG2272	I	Lipid transport and metabolism	METABOLISM
comp108579_c0_seq1.1.1902.minus.B3_1	COG0342	U	Intracellular trafficking, secretion, and vesicular transport	CELLULAR PROCESSES AND SIGNALING
comp84092_c0_seq1.216.2117.plus.B3_1	NOG08493	S	Function unknown	POORLY CHARACTERIZED
comp120775_c0_seq1.1.1901.minus.B3_1	NOG11290	R	General function prediction only	POORLY CHARACTERIZED
comp21286_c0_seq2.275.2171.minus.A1_1	NOG13505	T	Signal transduction mechanisms	CELLULAR PROCESSES AND SIGNALING
comp23700_c0_seq1.162.2060.plus.A1_1	COG3525	G	Carbohydrate transport and metabolism	METABOLISM
comp24170_c0_seq1.933.2829.minus.A1_1	COG0666	R	General function prediction only	POORLY CHARACTERIZED
comp25373_c0_seq4.394.2292.plus.A1_1	COG0733	P	Inorganic ion transport and metabolism	METABOLISM
comp21740_c0_seq1.139.2034.minus.A1_1	COG4886	S	Function unknown	POORLY CHARACTERIZED
comp23311_c0_seq5.961.2856.minus.A1_1	NOG23457	R	General function prediction only	POORLY CHARACTERIZED
comp9488_c0_seq1.58.1953.minus.B2_1	NOG15916	U	Intracellular trafficking, secretion, and vesicular transport	CELLULAR PROCESSES AND SIGNALING
comp27419_c0_seq1.60.1952.minus.B3_1	COG5105	D	Cell cycle control, cell division, chromosome partitioning	CELLULAR PROCESSES AND SIGNALING
comp98669_c0_seq2.1.1889.minus.B3_1	NOG13812	T	Signal transduction mechanisms	CELLULAR PROCESSES AND SIGNALING
comp120773_c0_seq1.1.1890.minus.B3_1	COG1158	K	Transcription	INFORMATION STORAGE AND PROCESSING
comp25174_c0_seq2.126.2015.plus.A1_1	COG5096	U	Intracellular trafficking, secretion, and vesicular transport	CELLULAR PROCESSES AND SIGNALING
comp42099_c0_seq2.1.1885.minus.A3_1	COG0488	R	General function prediction only	POORLY CHARACTERIZED
comp29530_c0_seq1.1123.3012.minus.B2_1	NOG07617	K	Transcription	INFORMATION STORAGE AND PROCESSING
comp25221_c0_seq1.33.1919.minus.A1_1	COG1161	R	General function prediction only	POORLY CHARACTERIZED
comp38511_c0_seq1.111.1997.plus.A3_1	NOG14190	K	Transcription	INFORMATION STORAGE AND PROCESSING
comp24379_c0_seq1.144.2027.minus.A1_1	NOG07168	R	General function prediction only	POORLY CHARACTERIZED
comp66114_c0_seq1.62.1945.plus.A1_1	NOG09936	R	General function prediction only	POORLY CHARACTERIZED
comp38391_c0_seq3.103.1986.plus.A3_1	NOG62611	R	General function prediction only	POORLY CHARACTERIZED
comp30345_c0_seq1.1638.3521.minus.B3_1	NOG17134	S	Function unknown	POORLY CHARACTERIZED
comp87829_c0_seq1.1053.2934.minus.B3_1	COG1785	P	Inorganic ion transport and metabolism	METABOLISM
comp97231_c0_seq1.76.1959.plus.B3_1	COG5599	T	Signal transduction mechanisms	CELLULAR PROCESSES AND SIGNALING
comp125074_c0_seq1.1.1882.minus.B3_1	NOG212657	T	Signal transduction mechanisms	CELLULAR PROCESSES AND SIGNALING
comp153588_c0_seq1.1.1883.minus.B3_1	COG4775	M	Cell wall/membrane/envelope biogenesis	CELLULAR PROCESSES AND SIGNALING
comp25066_c0_seq1.1.1878.minus.A1_1	COG0814	E	Amino acid transport and metabolism	METABOLISM
comp16463_c0_seq1.52.1932.plus.B2_1	NOG00325	Z	Cytoskeleton	CELLULAR PROCESSES AND SIGNALING
comp89047_c0_seq1.1.1880.minus.B3_1	NOG03399	R	General function prediction only	POORLY CHARACTERIZED
comp93781_c0_seq1.3.1883.plus.B3_1	COG1626	G	Carbohydrate transport and metabolism	METABOLISM
comp40489_c0_seq2.59.1936.plus.A3_1	COG0554	C	Energy production and conversion	METABOLISM
comp93931_c0_seq1.10.1887.plus.B3_1	COG0539	J	Translation, ribosomal structure and biogenesis	INFORMATION STORAGE AND PROCESSING
comp23919_c0_seq1.1.1874.minus.A1_1	NOG00926	T	Signal transduction mechanisms	CELLULAR PROCESSES AND SIGNALING
comp42940_c0_seq7.1.1872.minus.A3_1	NOG00694	J	Translation, ribosomal structure and biogenesis	INFORMATION STORAGE AND PROCESSING
comp25270_c0_seq7.159.2029.minus.A1_1	COG0446	C	Energy production and conversion	METABOLISM
comp29826_c0_seq1.1579.3448.minus.B2_1	NOG19083	T	Signal transduction mechanisms	CELLULAR PROCESSES AND SIGNALING
comp29534_c0_seq1.1029.2900.minus.B3_1	COG0674	C	Energy production and conversion	METABOLISM
comp100534_c0_seq1.193.2064.minus.B3_1	COG3344	L	Replication, recombination and repair	INFORMATION STORAGE AND PROCESSING
comp6347_c0_seq1.252.2119.minus.A1_1	NOG11395	T	Signal transduction mechanisms	CELLULAR PROCESSES AND SIGNALING
comp19209_c0_seq1.177.2045.plus.A1_1	COG4178	R	General function prediction only	POORLY CHARACTERIZED
comp25391_c0_seq18.744.2610.minus.A1_1	COG2272	I	Lipid transport and metabolism	METABOLISM
comp41941_c0_seq1.342.2210.minus.A3_1	NOG03054	U	Intracellular trafficking, secretion, and vesicular transport	CELLULAR PROCESSES AND SIGNALING
comp25342_c0_seq4.692.2557.minus.A1_1	NOG213640	G	Carbohydrate transport and metabolism	METABOLISM
comp29892_c0_seq1.155.2020.plus.B2_1	NOG03920	L	Replication, recombination and repair	INFORMATION STORAGE AND PROCESSING
comp92526_c0_seq3.1.1864.minus.B3_1	COG0666	R	General function prediction only	POORLY CHARACTERIZED
comp23744_c0_seq1.81.1943.plus.A1_1	COG0659	P	Inorganic ion transport and metabolism	METABOLISM
comp27000_c0_seq2.1.1860.minus.B2_1	NOG01181	T	Signal transduction mechanisms	CELLULAR PROCESSES AND SIGNALING
comp98418_c0_seq3.1.1858.minus.B3_1	NOG05395	R	General function prediction only	POORLY CHARACTERIZED
comp21499_c0_seq1.88.1947.plus.A1_1	NOG01714	S	Function unknown	POORLY CHARACTERIZED
comp23583_c0_seq1.76.1935.plus.A1_1	NOG01496	T	Signal transduction mechanisms	CELLULAR PROCESSES AND SIGNALING
comp23918_c0_seq1.101.1960.plus.A1_1	COG0308	E	Amino acid transport and metabolism	METABOLISM
comp24617_c0_seq4.5.1864.minus.A1_1	COG2233	F	Nucleotide transport and metabolism	METABOLISM
comp25239_c0_seq1.92.1951.plus.A1_1	COG0529	P	Inorganic ion transport and metabolism	METABOLISM
comp34635_c0_seq1.193.2052.minus.A3_1	NOG23442	R	General function prediction only	POORLY CHARACTERIZED
comp99121_c0_seq3.1.1858.minus.B3_1	COG1928	O	Posttranslational modification, protein turnover, chaperones	CELLULAR PROCESSES AND SIGNALING
comp17728_c0_seq1.1066.2922.minus.A1_1	COG3525	G	Carbohydrate transport and metabolism	METABOLISM
comp26381_c0_seq1.543.2399.minus.A1_1	COG2132	Q	Secondary metabolites biosynthesis, transport and catabolism	METABOLISM
comp23950_c0_seq1.1.1849.minus.A1_1	NOG05395	R	General function prediction only	POORLY CHARACTERIZED
comp20537_c0_seq1.317.2167.minus.A1_1	COG2518	O	Posttranslational modification, protein turnover, chaperones	CELLULAR PROCESSES AND SIGNALING
comp26076_c0_seq1.96.1945.minus.B2_1	COG5025	K	Transcription	INFORMATION STORAGE AND PROCESSING
comp24289_c0_seq2.1765.3612.minus.A1_1	COG0405	E	Amino acid transport and metabolism	METABOLISM
comp25750_c0_seq3.63.1910.plus.A1_1	COG1233	Q	Secondary metabolites biosynthesis, transport and catabolism	METABOLISM
comp35951_c0_seq1.70.1917.plus.A3_1	NOG11395	T	Signal transduction mechanisms	CELLULAR PROCESSES AND SIGNALING
comp97548_c0_seq2.1283.3130.minus.B3_1	NOG47990	S	Function unknown	POORLY CHARACTERIZED
comp41591_c0_seq1.548.2392.minus.A3_1	NOG07168	R	General function prediction only	POORLY CHARACTERIZED
comp9131_c0_seq1.127.1971.minus.B2_1	NOG212210	R	General function prediction only	POORLY CHARACTERIZED
comp29824_c0_seq5.393.2236.minus.B2_1	COG0172	J	Translation, ribosomal structure and biogenesis	INFORMATION STORAGE AND PROCESSING
comp139424_c0_seq1.1.1843.minus.B3_1	COG0612	O	Posttranslational modification, protein turnover, chaperones	CELLULAR PROCESSES AND SIGNALING
comp42493_c0_seq4.129.1970.plus.A3_1	NOG23457	R	General function prediction only	POORLY CHARACTERIZED
comp95042_c0_seq1.17.1858.plus.B3_1	NOG07027	S	Function unknown	POORLY CHARACTERIZED
comp22448_c0_seq1.104.1942.minus.A1_1	COG0006	E	Amino acid transport and metabolism	METABOLISM
comp22711_c0_seq1.41.1879.plus.A1_1	NOG15552	R	General function prediction only	POORLY CHARACTERIZED
comp23776_c0_seq4.38.1876.plus.A1_1	NOG62611	R	General function prediction only	POORLY CHARACTERIZED
comp24693_c0_seq1.71.1909.plus.A1_1	COG1219	O	Posttranslational modification, protein turnover, chaperones	CELLULAR PROCESSES AND SIGNALING
comp28633_c0_seq2.1.1837.minus.B2_1	COG0526	O	Posttranslational modification, protein turnover, chaperones	CELLULAR PROCESSES AND SIGNALING
comp93931_c0_seq2.34.1872.plus.B3_1	COG0539	J	Translation, ribosomal structure and biogenesis	INFORMATION STORAGE AND PROCESSING
comp24612_c0_seq3.1.1833.minus.A1_1	NOG17645	S	Function unknown	POORLY CHARACTERIZED
comp98108_c0_seq3.321.2154.minus.B3_1	NOG07248	J	Translation, ribosomal structure and biogenesis	INFORMATION STORAGE AND PROCESSING
comp20005_c0_seq1.81.1911.minus.A1_1	COG2453	T	Signal transduction mechanisms	CELLULAR PROCESSES AND SIGNALING
comp39043_c0_seq1.107.1939.plus.A3_1	COG1498	J	Translation, ribosomal structure and biogenesis	INFORMATION STORAGE AND PROCESSING
comp87964_c0_seq1.170.2002.plus.B3_1	COG0532	J	Translation, ribosomal structure and biogenesis	INFORMATION STORAGE AND PROCESSING
comp100534_c0_seq3.193.2025.minus.B3_1	COG3344	L	Replication, recombination and repair	INFORMATION STORAGE AND PROCESSING
comp142762_c0_seq1.1.1830.minus.B3_1	COG1027	E	Amino acid transport and metabolism	METABOLISM
comp20509_c0_seq1.96.1925.minus.A1_1	COG5265	V	Defense mechanisms	CELLULAR PROCESSES AND SIGNALING
comp20750_c0_seq1.1.1825.minus.A1_1	NOG11670	R	General function prediction only	POORLY CHARACTERIZED
comp25391_c0_seq30.744.2568.minus.A1_1	COG2272	I	Lipid transport and metabolism	METABOLISM
comp28437_c0_seq1.321.2147.minus.B2_1	NOG00660	R	General function prediction only	POORLY CHARACTERIZED
comp24758_c0_seq2.179.2002.minus.A1_1	COG0281	C	Energy production and conversion	METABOLISM
comp25213_c0_seq2.1055.2878.minus.A1_1	COG1599	L	Replication, recombination and repair	INFORMATION STORAGE AND PROCESSING
comp28422_c0_seq1.683.2505.minus.B2_1	NOG04274	R	General function prediction only	POORLY CHARACTERIZED
comp19368_c0_seq1.1.1816.minus.A1_1	COG1026	O	Posttranslational modification, protein turnover, chaperones	CELLULAR PROCESSES AND SIGNALING
comp60954_c0_seq1.101.1920.minus.B3_1	NOG07505	R	General function prediction only	POORLY CHARACTERIZED
comp17357_c0_seq2.265.2082.minus.A1_1	COG1190	J	Translation, ribosomal structure and biogenesis	INFORMATION STORAGE AND PROCESSING
comp18160_c0_seq1.69.1884.minus.A1_1	COG0072	J	Translation, ribosomal structure and biogenesis	INFORMATION STORAGE AND PROCESSING
comp28049_c0_seq1.137.1953.minus.B2_1	NOG92997	S	Function unknown	POORLY CHARACTERIZED
comp95064_c0_seq3.1.1816.minus.B3_1	NOG08460	Z	Cytoskeleton	CELLULAR PROCESSES AND SIGNALING
comp81923_c0_seq1.763.2577.minus.B3_1	COG2272	I	Lipid transport and metabolism	METABOLISM
comp23516_c0_seq1.4.1815.minus.A1_1	NOG02695	R	General function prediction only	POORLY CHARACTERIZED
comp25011_c0_seq4.474.2285.plus.A1_1	NOG212046	R	General function prediction only	POORLY CHARACTERIZED
comp30711_c0_seq1.1207.3017.minus.A1_1	COG5256	J	Translation, ribosomal structure and biogenesis	INFORMATION STORAGE AND PROCESSING
comp12167_c0_seq1.767.2575.minus.A1_1	COG1972	F	Nucleotide transport and metabolism	METABOLISM
comp95018_c0_seq1.1.1807.minus.B3_1	COG0666	R	General function prediction only	POORLY CHARACTERIZED
comp24038_c0_seq1.277.2082.minus.A1_1	COG2912	S	Function unknown	POORLY CHARACTERIZED
comp24456_c0_seq1.27.1832.plus.A1_1	NOG03791	R	General function prediction only	POORLY CHARACTERIZED
comp25391_c0_seq23.744.2548.minus.A1_1	COG2272	I	Lipid transport and metabolism	METABOLISM
comp41993_c0_seq1.355.2160.minus.A3_1	NOG01500	S	Function unknown	POORLY CHARACTERIZED
comp43086_c0_seq8.267.2070.minus.A3_1	COG0471	P	Inorganic ion transport and metabolism	METABOLISM
comp97964_c0_seq1.5.1810.plus.B3_1	COG0156	H	Coenzyme transport and metabolism	METABOLISM
comp21902_c0_seq2.137.1937.minus.A1_1	COG5347	U	Intracellular trafficking, secretion, and vesicular transport	CELLULAR PROCESSES AND SIGNALING
comp23311_c0_seq14.961.2763.minus.A1_1	NOG23457	R	General function prediction only	POORLY CHARACTERIZED
comp42194_c0_seq1.1.1801.minus.A3_1	COG1877	G	Carbohydrate transport and metabolism	METABOLISM
comp28216_c0_seq1.953.2755.minus.B2_1	NOG07718	S	Function unknown	POORLY CHARACTERIZED
comp29273_c0_seq1.865.2667.minus.B2_1	COG0033	G	Carbohydrate transport and metabolism	METABOLISM
comp29325_c0_seq1.172.1974.minus.B2_1	COG0366	G	Carbohydrate transport and metabolism	METABOLISM
comp92504_c0_seq2.1.1800.minus.B3_1	COG5076	BK	Chromatin structure and dynamics |Transcription	INFORMATION STORAGE AND PROCESSING|INFORMATION STORAGE AND PROCESSING
comp23492_c0_seq1.81.1880.plus.A1_1	NOG15552	R	General function prediction only	POORLY CHARACTERIZED
comp42070_c0_seq1.332.2131.minus.A3_1	COG5226	A	RNA processing and modification	INFORMATION STORAGE AND PROCESSING
comp28806_c0_seq1.1446.3245.minus.B2_1	NOG09528	O	Posttranslational modification, protein turnover, chaperones	CELLULAR PROCESSES AND SIGNALING
comp95993_c0_seq1.130.1929.plus.B3_1	COG0285	H	Coenzyme transport and metabolism	METABOLISM
comp24921_c0_seq1.1.1794.minus.A1_1	COG1132	V	Defense mechanisms	CELLULAR PROCESSES AND SIGNALING
comp25149_c0_seq1.26.1822.minus.A1_1	NOG11258	Z	Cytoskeleton	CELLULAR PROCESSES AND SIGNALING
comp28046_c0_seq2.17.1813.plus.B2_1	COG1643	L	Replication, recombination and repair	INFORMATION STORAGE AND PROCESSING
comp28423_c0_seq1.136.1930.minus.B2_1	NOG04247	T	Signal transduction mechanisms	CELLULAR PROCESSES AND SIGNALING
comp98226_c0_seq3.88.1882.minus.B3_1	COG1274	C	Energy production and conversion	METABOLISM
comp100030_c0_seq4.49.1845.plus.B3_1	COG5391	U	Intracellular trafficking, secretion, and vesicular transport	CELLULAR PROCESSES AND SIGNALING
comp21590_c0_seq1.531.2324.minus.A1_1	NOG05272	U	Intracellular trafficking, secretion, and vesicular transport	CELLULAR PROCESSES AND SIGNALING
comp22674_c0_seq2.41.1834.plus.A1_1	COG5329	T	Signal transduction mechanisms	CELLULAR PROCESSES AND SIGNALING
comp33919_c0_seq1.687.2478.minus.A3_1	COG5354	J	Translation, ribosomal structure and biogenesis	INFORMATION STORAGE AND PROCESSING
comp35207_c0_seq1.1.1792.minus.A3_1	NOG05096	R	General function prediction only	POORLY CHARACTERIZED
comp83084_c0_seq1.31.1824.minus.B3_1	NOG01777	S	Function unknown	POORLY CHARACTERIZED
comp99283_c0_seq3.2912.4703.minus.B3_1	COG0306	P	Inorganic ion transport and metabolism	METABOLISM
comp99924_c1_seq4.203.1996.plus.B3_1	COG0553	L	Replication, recombination and repair	INFORMATION STORAGE AND PROCESSING
comp103093_c0_seq1.507.2300.plus.B3_1	COG1145	C	Energy production and conversion	METABOLISM
comp24918_c0_seq1.66.1856.plus.A1_1	COG1249	C	Energy production and conversion	METABOLISM
comp25391_c0_seq25.744.2533.minus.A1_1	COG2272	I	Lipid transport and metabolism	METABOLISM
comp42658_c0_seq1.287.2075.minus.A3_1	COG0644	C	Energy production and conversion	METABOLISM
comp26905_c0_seq1.97.1887.plus.B2_1	NOG17436	S	Function unknown	POORLY CHARACTERIZED
comp54032_c0_seq1.1.1790.minus.B2_1	COG0404	E	Amino acid transport and metabolism	METABOLISM
comp12556_c0_seq1.35.1822.plus.A1_1	NOG15002	G	Carbohydrate transport and metabolism	METABOLISM
comp22512_c0_seq1.177.1964.plus.A1_1	COG0733	P	Inorganic ion transport and metabolism	METABOLISM
comp27404_c0_seq11.314.2101.plus.B2_1	NOG08783	S	Function unknown	POORLY CHARACTERIZED
comp27554_c0_seq1.487.2274.plus.B2_1	COG1184	J	Translation, ribosomal structure and biogenesis	INFORMATION STORAGE AND PROCESSING
comp28021_c0_seq1.1.1786.minus.B2_1	NOG20113	R	General function prediction only	POORLY CHARACTERIZED
comp28142_c0_seq1.30.1817.plus.B2_1	COG0733	P	Inorganic ion transport and metabolism	METABOLISM
comp25391_c0_seq12.110.1893.minus.A1_1	COG2272	I	Lipid transport and metabolism	METABOLISM
comp41965_c0_seq1.35.1818.minus.A3_1	NOG07168	R	General function prediction only	POORLY CHARACTERIZED
comp95652_c0_seq1.1.1782.minus.B3_1	NOG104769	K	Transcription	INFORMATION STORAGE AND PROCESSING
comp97000_c0_seq1.1.1783.minus.B3_1	NOG11609	T	Signal transduction mechanisms	CELLULAR PROCESSES AND SIGNALING
comp18359_c0_seq1.43.1824.minus.A1_1	NOG22885	S	Function unknown	POORLY CHARACTERIZED
comp24577_c0_seq2.351.2132.plus.A1_1	NOG01524	S	Function unknown	POORLY CHARACTERIZED
comp24859_c0_seq1.441.2221.minus.A1_1	NOG04119	R	General function prediction only	POORLY CHARACTERIZED
comp24966_c0_seq3.17.1798.plus.A1_1	NOG15552	R	General function prediction only	POORLY CHARACTERIZED
comp25638_c0_seq7.253.2034.plus.A1_1	COG3119	P	Inorganic ion transport and metabolism	METABOLISM
comp41011_c0_seq6.30.1811.plus.A3_1	COG2272	I	Lipid transport and metabolism	METABOLISM
comp87819_c0_seq1.1.1777.minus.B3_1	COG0209	F	Nucleotide transport and metabolism	METABOLISM
comp24510_c0_seq1.538.2315.minus.A1_1	COG5158	U	Intracellular trafficking, secretion, and vesicular transport	CELLULAR PROCESSES AND SIGNALING
comp25391_c0_seq10.110.1887.minus.A1_1	COG2272	I	Lipid transport and metabolism	METABOLISM
comp42263_c0_seq3.1326.3103.minus.A3_1	COG5347	U	Intracellular trafficking, secretion, and vesicular transport	CELLULAR PROCESSES AND SIGNALING
comp42828_c0_seq1.26.1804.minus.A3_1	NOG08447	S	Function unknown	POORLY CHARACTERIZED
comp21983_c0_seq4.4.1782.plus.B2_1	NOG06535	R	General function prediction only	POORLY CHARACTERIZED
comp29330_c0_seq3.8.1786.plus.B2_1	NOG03120	R	General function prediction only	POORLY CHARACTERIZED
comp89366_c0_seq1.642.2420.minus.B3_1	COG5032	BDLTU	Chromatin structure and dynamics |Cell cycle control, cell division, chromosome partitioning |Replication, recombination and repair |Signal transduction mechanisms |Intracellular trafficking, secretion, and vesicular transport	INFORMATION STORAGE AND PROCESSING|CELLULAR PROCESSES AND SIGNALING|INFORMATION STORAGE AND PROCESSING|CELLULAR PROCESSES AND SIGNALING|CELLULAR PROCESSES AND SIGNALING
comp92039_c0_seq2.168.1946.plus.B3_1	COG0385	R	General function prediction only	POORLY CHARACTERIZED
comp98070_c0_seq1.858.2634.minus.B3_1	COG1301	C	Energy production and conversion	METABOLISM
comp111042_c0_seq1.1.1776.minus.B3_1	NOG01738	S	Function unknown	POORLY CHARACTERIZED
comp23311_c0_seq23.961.2736.minus.A1_1	NOG23457	R	General function prediction only	POORLY CHARACTERIZED
comp23817_c0_seq1.1.1774.minus.A1_1	COG1524	R	General function prediction only	POORLY CHARACTERIZED
comp25045_c0_seq1.724.2499.minus.A1_1	COG4299	S	Function unknown	POORLY CHARACTERIZED
comp41011_c0_seq5.73.1848.plus.A3_1	COG2272	I	Lipid transport and metabolism	METABOLISM
comp24485_c0_seq1.20.1795.plus.B2_1	NOG15981	T	Signal transduction mechanisms	CELLULAR PROCESSES AND SIGNALING
comp89461_c0_seq1.262.2036.minus.B3_1	COG0017	J	Translation, ribosomal structure and biogenesis	INFORMATION STORAGE AND PROCESSING
comp23042_c0_seq1.469.2241.plus.A1_1	NOG01216	T	Signal transduction mechanisms	CELLULAR PROCESSES AND SIGNALING
comp42919_c0_seq3.502.2272.minus.A3_1	COG5391	U	Intracellular trafficking, secretion, and vesicular transport	CELLULAR PROCESSES AND SIGNALING
comp25495_c0_seq1.65.1837.plus.B2_1	COG5032	BDLTU	Chromatin structure and dynamics |Cell cycle control, cell division, chromosome partitioning |Replication, recombination and repair |Signal transduction mechanisms |Intracellular trafficking, secretion, and vesicular transport	INFORMATION STORAGE AND PROCESSING|CELLULAR PROCESSES AND SIGNALING|INFORMATION STORAGE AND PROCESSING|CELLULAR PROCESSES AND SIGNALING|CELLULAR PROCESSES AND SIGNALING
comp29612_c0_seq2.80.1850.minus.B2_1	COG5520	G	Carbohydrate transport and metabolism	METABOLISM
comp103093_c0_seq1.2326.4098.plus.B3_1	COG1034	C	Energy production and conversion	METABOLISM
comp39803_c0_seq1.600.2369.minus.A3_1	NOG25398	R	General function prediction only	POORLY CHARACTERIZED
comp40305_c0_seq1.180.1949.minus.B3_1	COG0616	OU	Posttranslational modification, protein turnover, chaperones |Intracellular trafficking, secretion, and vesicular transport	CELLULAR PROCESSES AND SIGNALING|CELLULAR PROCESSES AND SIGNALING
comp24473_c0_seq1.1.1764.minus.A1_1	NOG09828	G	Carbohydrate transport and metabolism	METABOLISM
comp99052_c0_seq3.587.2353.minus.B3_1	COG0025	P	Inorganic ion transport and metabolism	METABOLISM
comp12895_c0_seq2.43.1804.minus.A1_1	NOG01360	G	Carbohydrate transport and metabolism	METABOLISM
comp25186_c0_seq1.4.1767.plus.A1_1	COG3525	G	Carbohydrate transport and metabolism	METABOLISM
comp25836_c0_seq6.4773.6535.minus.B2_1	NOG01897	R	General function prediction only	POORLY CHARACTERIZED
comp27808_c0_seq1.680.2442.minus.B2_1	NOG206325	R	General function prediction only	POORLY CHARACTERIZED
comp93924_c0_seq1.679.2442.minus.B3_1	NOG206325	R	General function prediction only	POORLY CHARACTERIZED
comp14802_c0_seq1.91.1850.minus.A1_1	COG0343	J	Translation, ribosomal structure and biogenesis	INFORMATION STORAGE AND PROCESSING
comp41811_c1_seq1.144.1904.plus.A3_1	COG0666	R	General function prediction only	POORLY CHARACTERIZED
comp27766_c0_seq1.15.1775.plus.B2_1	COG5021	O	Posttranslational modification, protein turnover, chaperones	CELLULAR PROCESSES AND SIGNALING
comp23092_c0_seq1.1.1755.minus.A1_1	NOG04982	A	RNA processing and modification	INFORMATION STORAGE AND PROCESSING
comp24586_c0_seq4.27.1784.plus.A1_1	COG0775	F	Nucleotide transport and metabolism	METABOLISM
comp25069_c0_seq8.145.1902.plus.A1_1	NOG02855	O	Posttranslational modification, protein turnover, chaperones	CELLULAR PROCESSES AND SIGNALING
comp28517_c0_seq1.124.1881.plus.B2_1	COG5536	O	Posttranslational modification, protein turnover, chaperones	CELLULAR PROCESSES AND SIGNALING
comp21984_c1_seq1.454.2208.minus.A1_1	NOG20810	Z	Cytoskeleton	CELLULAR PROCESSES AND SIGNALING
comp22324_c0_seq1.336.2088.minus.A1_1	COG0459	O	Posttranslational modification, protein turnover, chaperones	CELLULAR PROCESSES AND SIGNALING
comp22926_c0_seq8.75.1829.plus.A1_1	NOG17493	U	Intracellular trafficking, secretion, and vesicular transport	CELLULAR PROCESSES AND SIGNALING
comp23837_c0_seq1.1.1754.minus.A1_1	NOG02343	U	Intracellular trafficking, secretion, and vesicular transport	CELLULAR PROCESSES AND SIGNALING
comp25391_c0_seq3.110.1864.minus.A1_1	COG2272	I	Lipid transport and metabolism	METABOLISM
comp26940_c0_seq1.1.1750.minus.B2_1	COG0277	C	Energy production and conversion	METABOLISM
comp42263_c0_seq2.1326.3076.minus.A3_1	COG5347	U	Intracellular trafficking, secretion, and vesicular transport	CELLULAR PROCESSES AND SIGNALING
comp7559_c0_seq1.65.1816.plus.B2_1	COG2940	R	General function prediction only	POORLY CHARACTERIZED
comp8864_c0_seq1.14.1765.plus.B2_1	NOG00364	U	Intracellular trafficking, secretion, and vesicular transport	CELLULAR PROCESSES AND SIGNALING
comp21983_c0_seq3.4.1755.plus.B2_1	NOG06535	R	General function prediction only	POORLY CHARACTERIZED
comp29037_c0_seq1.46.1797.plus.B2_1	NOG28512	S	Function unknown	POORLY CHARACTERIZED
comp95668_c0_seq2.129.1880.minus.B3_1	NOG02237	U	Intracellular trafficking, secretion, and vesicular transport	CELLULAR PROCESSES AND SIGNALING
comp17925_c0_seq1.27.1775.plus.A1_1	NOG01360	G	Carbohydrate transport and metabolism	METABOLISM
comp25177_c0_seq1.19.1767.plus.A1_1	NOG13521	S	Function unknown	POORLY CHARACTERIZED
comp25391_c0_seq7.110.1858.minus.A1_1	COG2272	I	Lipid transport and metabolism	METABOLISM
comp25391_c0_seq28.110.1858.minus.A1_1	COG2272	I	Lipid transport and metabolism	METABOLISM
comp25482_c0_seq1.98.1846.plus.A1_1	NOG12542	I	Lipid transport and metabolism	METABOLISM
comp95357_c0_seq1.2.1750.plus.B3_1	COG0334	E	Amino acid transport and metabolism	METABOLISM
comp24612_c0_seq1.1.1742.minus.B2_1	COG5271	R	General function prediction only	POORLY CHARACTERIZED
comp27764_c0_seq1.1.1744.minus.B2_1	COG0369	P	Inorganic ion transport and metabolism	METABOLISM
comp23164_c0_seq1.52.1794.plus.A1_1	COG1914	P	Inorganic ion transport and metabolism	METABOLISM
comp5684_c0_seq1.10.1752.plus.B2_1	COG5048	R	General function prediction only	POORLY CHARACTERIZED
comp9518_c0_seq1.92.1834.plus.B2_1	NOG13893	K	Transcription	INFORMATION STORAGE AND PROCESSING
comp93924_c0_seq6.679.2421.minus.B3_1	NOG215893	R	General function prediction only	POORLY CHARACTERIZED
comp102005_c0_seq1.102.1844.plus.B3_1	COG0028	E	Amino acid transport and metabolism	METABOLISM
comp25638_c0_seq2.253.1992.plus.A1_1	COG3119	P	Inorganic ion transport and metabolism	METABOLISM
comp27226_c0_seq1.1.1738.minus.B2_1	NOG05149	S	Function unknown	POORLY CHARACTERIZED
comp28441_c0_seq3.10.1749.plus.B2_1	NOG15160	U	Intracellular trafficking, secretion, and vesicular transport	CELLULAR PROCESSES AND SIGNALING
comp30894_c0_seq1.1.1738.minus.B3_1	COG2185	I	Lipid transport and metabolism	METABOLISM
comp94845_c0_seq1.1.1739.minus.B3_1	NOG00844	K	Transcription	INFORMATION STORAGE AND PROCESSING
comp99052_c0_seq8.587.2326.minus.B3_1	COG0025	P	Inorganic ion transport and metabolism	METABOLISM
comp99770_c0_seq3.433.2172.minus.B3_1	NOG67489	S	Function unknown	POORLY CHARACTERIZED
comp97087_c0_seq1.1.1736.minus.B3_1	COG0666	R	General function prediction only	POORLY CHARACTERIZED
comp120619_c0_seq1.43.1779.minus.B3_1	COG4690	E	Amino acid transport and metabolism	METABOLISM
comp24893_c0_seq2.473.2204.minus.A1_1	COG0517	R	General function prediction only	POORLY CHARACTERIZED
comp87617_c0_seq1.105.1838.minus.B3_1	COG0539	J	Translation, ribosomal structure and biogenesis	INFORMATION STORAGE AND PROCESSING
comp24893_c0_seq1.473.2201.minus.A1_1	COG0517	R	General function prediction only	POORLY CHARACTERIZED
comp35118_c0_seq1.403.2131.minus.A3_1	COG1793	L	Replication, recombination and repair	INFORMATION STORAGE AND PROCESSING
comp39044_c0_seq1.1.1727.minus.A3_1	COG0459	O	Posttranslational modification, protein turnover, chaperones	CELLULAR PROCESSES AND SIGNALING
comp24586_c0_seq2.27.1754.plus.A1_1	COG0775	F	Nucleotide transport and metabolism	METABOLISM
comp25197_c1_seq1.97.1824.minus.A1_1	NOG17597	S	Function unknown	POORLY CHARACTERIZED
comp25299_c0_seq1.857.2583.minus.A1_1	COG0166	G	Carbohydrate transport and metabolism	METABOLISM
comp42510_c0_seq1.1583.3308.minus.A3_1	COG0515	T	Signal transduction mechanisms	CELLULAR PROCESSES AND SIGNALING
comp99884_c0_seq20.1.1727.minus.B3_1	NOG00861	U	Intracellular trafficking, secretion, and vesicular transport	CELLULAR PROCESSES AND SIGNALING
comp141264_c0_seq1.1.1727.minus.B3_1	COG0514	L	Replication, recombination and repair	INFORMATION STORAGE AND PROCESSING
comp21541_c0_seq1.1.1721.minus.A1_1	NOG01139	A	RNA processing and modification	INFORMATION STORAGE AND PROCESSING
comp25247_c0_seq2.694.2418.plus.A1_1	COG0406	G	Carbohydrate transport and metabolism	METABOLISM
comp25674_c0_seq1.36.1760.plus.A1_1	COG3119	P	Inorganic ion transport and metabolism	METABOLISM
comp32267_c0_seq1.1.1722.minus.A3_1	NOG38577	O	Posttranslational modification, protein turnover, chaperones	CELLULAR PROCESSES AND SIGNALING
comp22336_c0_seq4.156.1877.plus.A1_1	NOG08783	S	Function unknown	POORLY CHARACTERIZED
comp24469_c0_seq1.82.1801.minus.A1_1	COG1012	C	Energy production and conversion	METABOLISM
comp24797_c0_seq1.86.1807.plus.B2_1	NOG00417	O	Posttranslational modification, protein turnover, chaperones	CELLULAR PROCESSES AND SIGNALING
comp30314_c0_seq5.398.2119.minus.B2_1	NOG01485	S	Function unknown	POORLY CHARACTERIZED
comp60590_c0_seq1.46.1767.plus.B2_1	COG5095	K	Transcription	INFORMATION STORAGE AND PROCESSING
comp23355_c0_seq1.171.1888.minus.A1_1	COG1597	I	Lipid transport and metabolism	METABOLISM
comp39601_c0_seq2.1.1717.minus.A3_1	COG3119	P	Inorganic ion transport and metabolism	METABOLISM
comp42110_c0_seq1.1.1716.minus.A3_1	COG0451	M	Cell wall/membrane/envelope biogenesis	CELLULAR PROCESSES AND SIGNALING
comp29353_c0_seq1.1.1715.minus.B2_1	NOG06346	U	Intracellular trafficking, secretion, and vesicular transport	CELLULAR PROCESSES AND SIGNALING
comp79732_c0_seq1.1.1718.minus.B3_1	COG5169	K	Transcription	INFORMATION STORAGE AND PROCESSING
comp97711_c0_seq1.14.1732.minus.B3_1	COG0459	O	Posttranslational modification, protein turnover, chaperones	CELLULAR PROCESSES AND SIGNALING
comp22926_c0_seq1.75.1790.plus.A1_1	NOG17493	U	Intracellular trafficking, secretion, and vesicular transport	CELLULAR PROCESSES AND SIGNALING
comp24041_c0_seq1.1459.3174.minus.A1_1	NOG03435	Z	Cytoskeleton	CELLULAR PROCESSES AND SIGNALING
comp41619_c0_seq1.736.2450.minus.A3_1	NOG02113	I	Lipid transport and metabolism	METABOLISM
comp26293_c0_seq1.91.1806.minus.B2_1	NOG04596	L	Replication, recombination and repair	INFORMATION STORAGE AND PROCESSING
comp25836_c0_seq1.4773.6484.minus.B2_1	NOG01897	R	General function prediction only	POORLY CHARACTERIZED
comp81984_c0_seq1.93.1805.minus.B3_1	COG3621	R	General function prediction only	POORLY CHARACTERIZED
comp121571_c0_seq1.70.1782.minus.B3_1	COG0446	C	Energy production and conversion	METABOLISM
comp19024_c0_seq1.867.2576.minus.A1_1	NOG03663	T	Signal transduction mechanisms	CELLULAR PROCESSES AND SIGNALING
comp21268_c0_seq1.1.1706.minus.A1_1	NOG13156	U	Intracellular trafficking, secretion, and vesicular transport	CELLULAR PROCESSES AND SIGNALING
comp25638_c0_seq1.97.1806.plus.A1_1	COG3119	P	Inorganic ion transport and metabolism	METABOLISM
comp94371_c0_seq1.35.1744.minus.B3_1	NOG04008	O	Posttranslational modification, protein turnover, chaperones	CELLULAR PROCESSES AND SIGNALING
comp27718_c0_seq1.359.2065.minus.B2_1	NOG12217	I	Lipid transport and metabolism	METABOLISM
comp81205_c0_seq3.1.1703.minus.B3_1	NOG19198	U	Intracellular trafficking, secretion, and vesicular transport	CELLULAR PROCESSES AND SIGNALING
comp91462_c0_seq1.1301.3007.minus.B3_1	COG5347	U	Intracellular trafficking, secretion, and vesicular transport	CELLULAR PROCESSES AND SIGNALING
comp6029_c0_seq1.1.1702.minus.A1_1	COG0553	L	Replication, recombination and repair	INFORMATION STORAGE AND PROCESSING
comp24014_c0_seq1.76.1779.plus.A1_1	COG0028	E	Amino acid transport and metabolism	METABOLISM
comp25344_c0_seq5.22.1725.plus.A1_1	NOG06967	O	Posttranslational modification, protein turnover, chaperones	CELLULAR PROCESSES AND SIGNALING
comp38690_c0_seq7.63.1766.minus.A3_1	COG5333	DKL	Cell cycle control, cell division, chromosome partitioning |Transcription |Replication, recombination and repair	CELLULAR PROCESSES AND SIGNALING|INFORMATION STORAGE AND PROCESSING|INFORMATION STORAGE AND PROCESSING
comp41483_c0_seq2.109.1812.plus.A3_1	NOG20810	Z	Cytoskeleton	CELLULAR PROCESSES AND SIGNALING
comp6417_c0_seq1.39.1740.minus.B2_1	NOG09380	O	Posttranslational modification, protein turnover, chaperones	CELLULAR PROCESSES AND SIGNALING
comp27380_c0_seq2.660.2361.minus.B2_1	COG5064	U	Intracellular trafficking, secretion, and vesicular transport	CELLULAR PROCESSES AND SIGNALING
comp33229_c0_seq1.1.1699.minus.B3_1	COG4021	S	Function unknown	POORLY CHARACTERIZED
comp82636_c0_seq1.642.2345.minus.B3_1	NOG00192	G	Carbohydrate transport and metabolism	METABOLISM
comp19520_c0_seq1.1.1700.minus.A1_1	COG0145	EQ	Amino acid transport and metabolism |Secondary metabolites biosynthesis, transport and catabolism	METABOLISM|METABOLISM
comp23753_c0_seq7.271.1968.plus.A1_1	NOG00360	R	General function prediction only	POORLY CHARACTERIZED
comp24666_c0_seq1.36.1733.plus.A1_1	COG1230	P	Inorganic ion transport and metabolism	METABOLISM
comp7101_c0_seq1.361.2057.minus.A3_1	NOG07736	T	Signal transduction mechanisms	CELLULAR PROCESSES AND SIGNALING
comp36852_c0_seq1.204.1901.minus.A3_1	NOG03412	K	Transcription	INFORMATION STORAGE AND PROCESSING
comp42996_c0_seq1.24.1721.plus.A3_1	COG0508	C	Energy production and conversion	METABOLISM
comp43194_c0_seq1.148.1845.plus.A3_1	NOG11737	Z	Cytoskeleton	CELLULAR PROCESSES AND SIGNALING
comp91214_c0_seq1.349.2045.minus.B3_1	COG1012	C	Energy production and conversion	METABOLISM
comp96930_c0_seq3.24.1721.plus.B3_1	COG5243	O	Posttranslational modification, protein turnover, chaperones	CELLULAR PROCESSES AND SIGNALING
comp97277_c0_seq1.1.1697.minus.B3_1	COG1161	R	General function prediction only	POORLY CHARACTERIZED
comp98540_c0_seq1.295.1992.minus.B3_1	COG0017	J	Translation, ribosomal structure and biogenesis	INFORMATION STORAGE AND PROCESSING
comp99884_c0_seq19.1.1696.minus.B3_1	NOG00861	U	Intracellular trafficking, secretion, and vesicular transport	CELLULAR PROCESSES AND SIGNALING
comp15908_c0_seq1.37.1731.plus.A1_1	NOG00876	S	Function unknown	POORLY CHARACTERIZED
comp25931_c0_seq2.286.1980.plus.B2_1	COG5186	A	RNA processing and modification	INFORMATION STORAGE AND PROCESSING
comp29657_c0_seq5.606.2299.minus.B2_1	COG5391	U	Intracellular trafficking, secretion, and vesicular transport	CELLULAR PROCESSES AND SIGNALING
comp18929_c0_seq1.1.1689.minus.A1_1	COG0365	I	Lipid transport and metabolism	METABOLISM
comp22800_c0_seq2.178.1867.minus.A1_1	NOG27896	U	Intracellular trafficking, secretion, and vesicular transport	CELLULAR PROCESSES AND SIGNALING
comp38188_c0_seq1.71.1762.minus.A3_1	COG5277	Z	Cytoskeleton	CELLULAR PROCESSES AND SIGNALING
comp23727_c0_seq1.37.1728.minus.B2_1	COG4886	S	Function unknown	POORLY CHARACTERIZED
comp91749_c0_seq1.1.1690.minus.B3_1	NOG00090	U	Intracellular trafficking, secretion, and vesicular transport	CELLULAR PROCESSES AND SIGNALING
comp107642_c0_seq1.23.1714.plus.B3_1	NOG01777	S	Function unknown	POORLY CHARACTERIZED
comp20237_c0_seq1.160.1847.minus.A1_1	COG0035	F	Nucleotide transport and metabolism	METABOLISM
comp24778_c0_seq1.339.2025.minus.A1_1	NOG01772	J	Translation, ribosomal structure and biogenesis	INFORMATION STORAGE AND PROCESSING
comp25376_c0_seq1.183.1871.plus.A1_1	NOG00295	Q	Secondary metabolites biosynthesis, transport and catabolism	METABOLISM
comp43023_c0_seq1.1807.3494.minus.A3_1	COG0076	E	Amino acid transport and metabolism	METABOLISM
comp97087_c0_seq3.1.1688.minus.B3_1	COG0666	R	General function prediction only	POORLY CHARACTERIZED
comp23246_c0_seq3.160.1845.minus.A1_1	NOG08634	R	General function prediction only	POORLY CHARACTERIZED
comp23935_c0_seq1.24.1709.plus.A1_1	COG1012	C	Energy production and conversion	METABOLISM
comp41551_c0_seq1.18.1703.plus.A3_1	NOG35379	S	Function unknown	POORLY CHARACTERIZED
comp29977_c0_seq1.1074.2757.minus.B2_1	NOG02359	G	Carbohydrate transport and metabolism	METABOLISM
comp41579_c0_seq1.206.1887.minus.A3_1	NOG10698	R	General function prediction only	POORLY CHARACTERIZED
comp42263_c0_seq4.1326.3007.minus.A3_1	COG5347	U	Intracellular trafficking, secretion, and vesicular transport	CELLULAR PROCESSES AND SIGNALING
comp43128_c0_seq1.1564.3244.minus.A3_1	NOG01878	R	General function prediction only	POORLY CHARACTERIZED
comp24666_c0_seq2.142.1824.minus.B2_1	COG0661	R	General function prediction only	POORLY CHARACTERIZED
comp94574_c0_seq1.7.1689.plus.B3_1	NOG10698	R	General function prediction only	POORLY CHARACTERIZED
comp122986_c0_seq1.23.1705.minus.B3_1	COG0489	D	Cell cycle control, cell division, chromosome partitioning	CELLULAR PROCESSES AND SIGNALING
comp20318_c0_seq1.8.1686.minus.A1_1	COG1499	J	Translation, ribosomal structure and biogenesis	INFORMATION STORAGE AND PROCESSING
comp22305_c0_seq1.88.1767.plus.A3_1	NOG09945	R	General function prediction only	POORLY CHARACTERIZED
comp114186_c0_seq1.220.1897.minus.B3_1	COG0747	E	Amino acid transport and metabolism	METABOLISM
comp21370_c0_seq1.10.1686.minus.A1_1	NOG20276	O	Posttranslational modification, protein turnover, chaperones	CELLULAR PROCESSES AND SIGNALING
comp40740_c0_seq2.377.2051.minus.A3_1	NOG00749	S	Function unknown	POORLY CHARACTERIZED
comp99074_c0_seq2.741.2416.minus.B3_1	NOG00165	T	Signal transduction mechanisms	CELLULAR PROCESSES AND SIGNALING
comp22671_c0_seq1.50.1723.minus.A1_1	COG0076	E	Amino acid transport and metabolism	METABOLISM
comp27641_c0_seq3.484.2157.minus.B2_1	NOG41718	K	Transcription	INFORMATION STORAGE AND PROCESSING
comp28792_c0_seq32.270.1943.plus.B2_1	NOG00360	R	General function prediction only	POORLY CHARACTERIZED
comp98241_c0_seq2.6.1679.plus.B3_1	NOG03120	R	General function prediction only	POORLY CHARACTERIZED
comp20109_c0_seq1.229.1899.minus.A1_1	COG2041	R	General function prediction only	POORLY CHARACTERIZED
comp24290_c1_seq1.235.1905.minus.A1_1	NOG05561	E	Amino acid transport and metabolism	METABOLISM
comp55838_c0_seq1.1.1669.minus.A1_1	COG0539	J	Translation, ribosomal structure and biogenesis	INFORMATION STORAGE AND PROCESSING
comp27937_c0_seq1.43.1712.minus.B2_1	COG0109	O	Posttranslational modification, protein turnover, chaperones	CELLULAR PROCESSES AND SIGNALING
comp29411_c0_seq13.147.1817.plus.B2_1	COG0621	J	Translation, ribosomal structure and biogenesis	INFORMATION STORAGE AND PROCESSING
comp97281_c0_seq2.49.1718.minus.B3_1	NOG08830	R	General function prediction only	POORLY CHARACTERIZED
comp97512_c0_seq1.183.1853.minus.B3_1	NOG127600	S	Function unknown	POORLY CHARACTERIZED
comp55301_c0_seq1.19.1686.plus.A1_1	NOG02726	S	Function unknown	POORLY CHARACTERIZED
comp37312_c0_seq1.1.1665.minus.A3_1	COG0250	K	Transcription	INFORMATION STORAGE AND PROCESSING
comp99679_c0_seq3.8.1673.minus.B3_1	NOG01018	U	Intracellular trafficking, secretion, and vesicular transport	CELLULAR PROCESSES AND SIGNALING
comp24102_c0_seq4.289.1953.plus.A1_1	NOG09118	S	Function unknown	POORLY CHARACTERIZED
comp25080_c0_seq1.1140.2804.minus.A1_1	NOG02152	S	Function unknown	POORLY CHARACTERIZED
comp25386_c0_seq2.536.2198.minus.A1_1	COG2124	Q	Secondary metabolites biosynthesis, transport and catabolism	METABOLISM
comp39907_c0_seq2.164.1828.plus.A3_1	NOG15002	G	Carbohydrate transport and metabolism	METABOLISM
comp30267_c0_seq6.199.1863.plus.B2_1	COG1132	V	Defense mechanisms	CELLULAR PROCESSES AND SIGNALING
comp97773_c0_seq3.1.1664.minus.B3_1	COG1718	T	Signal transduction mechanisms	CELLULAR PROCESSES AND SIGNALING
comp114463_c0_seq1.31.1695.plus.B3_1	COG4624	C	Energy production and conversion	METABOLISM
comp41640_c0_seq1.90.1751.plus.A3_1	COG0055	C	Energy production and conversion	METABOLISM
comp25036_c0_seq1.4.1665.plus.B2_1	NOG03493	A	RNA processing and modification	INFORMATION STORAGE AND PROCESSING
comp25116_c0_seq1.33.1694.minus.B2_1	COG1260	I	Lipid transport and metabolism	METABOLISM
comp87444_c0_seq1.305.1966.plus.B3_1	NOG06136	C	Energy production and conversion	METABOLISM
comp93900_c0_seq1.159.1820.minus.B3_1	NOG05535	U	Intracellular trafficking, secretion, and vesicular transport	CELLULAR PROCESSES AND SIGNALING
comp95290_c0_seq2.589.2250.minus.B3_1	NOG05395	R	General function prediction only	POORLY CHARACTERIZED
comp24426_c0_seq4.22.1679.minus.A1_1	COG2211	G	Carbohydrate transport and metabolism	METABOLISM
comp25013_c0_seq1.37.1695.plus.B2_1	NOG02415	T	Signal transduction mechanisms	CELLULAR PROCESSES AND SIGNALING
comp26989_c0_seq2.50.1708.minus.B2_1	NOG11874	G	Carbohydrate transport and metabolism	METABOLISM
comp29687_c1_seq9.215.1873.plus.B2_1	NOG04505	R	General function prediction only	POORLY CHARACTERIZED
comp99495_c0_seq1.121.1779.minus.B3_1	NOG11258	Z	Cytoskeleton	CELLULAR PROCESSES AND SIGNALING
comp22274_c0_seq1.363.2018.minus.A1_1	COG0056	C	Energy production and conversion	METABOLISM
comp24721_c0_seq2.90.1745.plus.A1_1	NOG04452	O	Posttranslational modification, protein turnover, chaperones	CELLULAR PROCESSES AND SIGNALING
comp42263_c0_seq1.1326.2980.minus.A3_1	COG5347	U	Intracellular trafficking, secretion, and vesicular transport	CELLULAR PROCESSES AND SIGNALING
comp26406_c0_seq7.3804.5459.minus.B2_1	NOG39413	S	Function unknown	POORLY CHARACTERIZED
comp29252_c0_seq2.265.1918.minus.B2_1	COG0508	C	Energy production and conversion	METABOLISM
comp109527_c0_seq1.50.1704.minus.B3_1	COG0747	E	Amino acid transport and metabolism	METABOLISM
comp23494_c0_seq2.80.1732.plus.A1_1	COG5273	R	General function prediction only	POORLY CHARACTERIZED
comp24512_c0_seq2.333.1983.minus.A1_1	NOG01663	O	Posttranslational modification, protein turnover, chaperones	CELLULAR PROCESSES AND SIGNALING
comp25112_c0_seq1.118.1768.minus.A3_1	NOG02761	O	Posttranslational modification, protein turnover, chaperones	CELLULAR PROCESSES AND SIGNALING
comp15954_c0_seq1.142.1791.plus.A1_1	NOG00557	R	General function prediction only	POORLY CHARACTERIZED
comp22260_c0_seq1.107.1756.plus.A1_1	COG0415	L	Replication, recombination and repair	INFORMATION STORAGE AND PROCESSING
comp40420_c0_seq2.1.1646.minus.A3_1	COG0123	BQ	Chromatin structure and dynamics |Secondary metabolites biosynthesis, transport and catabolism	INFORMATION STORAGE AND PROCESSING|METABOLISM
comp43381_c0_seq2.3461.5110.minus.A3_1	COG0156	H	Coenzyme transport and metabolism	METABOLISM
comp104182_c0_seq1.11.1660.plus.B3_1	COG1151	C	Energy production and conversion	METABOLISM
comp113001_c0_seq1.80.1727.minus.B3_1	NOG211918	S	Function unknown	POORLY CHARACTERIZED
comp22749_c0_seq1.313.1959.minus.A1_1	NOG00764	J	Translation, ribosomal structure and biogenesis	INFORMATION STORAGE AND PROCESSING
comp25054_c0_seq3.231.1877.plus.A1_1	NOG01358	R	General function prediction only	POORLY CHARACTERIZED
comp37832_c0_seq1.114.1760.plus.A3_1	NOG32681	S	Function unknown	POORLY CHARACTERIZED
comp95668_c0_seq1.129.1775.minus.B3_1	NOG02237	U	Intracellular trafficking, secretion, and vesicular transport	CELLULAR PROCESSES AND SIGNALING
comp22639_c0_seq1.29.1672.plus.A1_1	COG0385	R	General function prediction only	POORLY CHARACTERIZED
comp23660_c0_seq2.363.2006.minus.A1_1	COG4284	G	Carbohydrate transport and metabolism	METABOLISM
comp23753_c0_seq6.271.1914.plus.A1_1	NOG00360	R	General function prediction only	POORLY CHARACTERIZED
comp24507_c0_seq1.194.1836.minus.A1_1	COG3525	G	Carbohydrate transport and metabolism	METABOLISM
comp61357_c0_seq1.65.1706.minus.B3_1	COG0326	O	Posttranslational modification, protein turnover, chaperones	CELLULAR PROCESSES AND SIGNALING
comp24055_c0_seq2.203.1843.minus.A1_1	NOG02767	S	Function unknown	POORLY CHARACTERIZED
comp25444_c0_seq1.68.1708.plus.A1_1	NOG02436	O	Posttranslational modification, protein turnover, chaperones	CELLULAR PROCESSES AND SIGNALING
comp11749_c0_seq1.1.1640.minus.A3_1	COG0154	J	Translation, ribosomal structure and biogenesis	INFORMATION STORAGE AND PROCESSING
comp25785_c0_seq1.1.1639.minus.B2_1	COG5095	K	Transcription	INFORMATION STORAGE AND PROCESSING
comp89680_c0_seq3.4796.6436.minus.B3_1	NOG01897	R	General function prediction only	POORLY CHARACTERIZED
comp96441_c0_seq1.362.2002.minus.B3_1	COG1012	C	Energy production and conversion	METABOLISM
comp25278_c0_seq2.346.1983.plus.A1_1	COG0515	T	Signal transduction mechanisms	CELLULAR PROCESSES AND SIGNALING
comp99884_c0_seq6.1.1635.minus.B3_1	NOG00861	U	Intracellular trafficking, secretion, and vesicular transport	CELLULAR PROCESSES AND SIGNALING
comp107036_c0_seq1.136.1773.minus.B3_1	COG1749	N	Cell motility	CELLULAR PROCESSES AND SIGNALING
comp21018_c0_seq1.462.2096.plus.A1_1	NOG03146	F	Nucleotide transport and metabolism	METABOLISM
comp23747_c0_seq1.122.1756.minus.A1_1	COG2272	I	Lipid transport and metabolism	METABOLISM
comp32513_c0_seq1.950.2584.minus.B2_1	NOG04095	R	General function prediction only	POORLY CHARACTERIZED
comp99074_c0_seq1.741.2374.minus.B3_1	NOG00165	T	Signal transduction mechanisms	CELLULAR PROCESSES AND SIGNALING
comp21123_c0_seq2.79.1710.plus.A1_1	NOG20355	O	Posttranslational modification, protein turnover, chaperones	CELLULAR PROCESSES AND SIGNALING
comp27585_c0_seq2.163.1794.plus.B2_1	NOG00604	U	Intracellular trafficking, secretion, and vesicular transport	CELLULAR PROCESSES AND SIGNALING
comp84951_c0_seq1.87.1717.minus.B3_1	COG1012	C	Energy production and conversion	METABOLISM
comp17118_c0_seq1.116.1744.plus.A1_1	COG0459	O	Posttranslational modification, protein turnover, chaperones	CELLULAR PROCESSES AND SIGNALING
comp19412_c0_seq1.1.1625.minus.A1_1	NOG46331	R	General function prediction only	POORLY CHARACTERIZED
comp22596_c0_seq1.61.1689.plus.A1_1	NOG10423	U	Intracellular trafficking, secretion, and vesicular transport	CELLULAR PROCESSES AND SIGNALING
comp25035_c1_seq3.80.1708.minus.A1_1	NOG01358	R	General function prediction only	POORLY CHARACTERIZED
comp25534_c0_seq1.76.1703.minus.A1_1	NOG00295	Q	Secondary metabolites biosynthesis, transport and catabolism	METABOLISM
comp42964_c0_seq3.46.1674.plus.A3_1	COG1301	C	Energy production and conversion	METABOLISM
comp26525_c0_seq1.1218.2845.minus.B2_1	COG4799	I	Lipid transport and metabolism	METABOLISM
comp29861_c0_seq1.1536.3164.minus.B2_1	COG1109	G	Carbohydrate transport and metabolism	METABOLISM
comp84946_c0_seq2.1.1628.minus.B3_1	COG0793	M	Cell wall/membrane/envelope biogenesis	CELLULAR PROCESSES AND SIGNALING
comp15531_c0_seq1.1.1623.minus.A1_1	COG5032	BDLTU	Chromatin structure and dynamics |Cell cycle control, cell division, chromosome partitioning |Replication, recombination and repair |Signal transduction mechanisms |Intracellular trafficking, secretion, and vesicular transport	INFORMATION STORAGE AND PROCESSING|CELLULAR PROCESSES AND SIGNALING|INFORMATION STORAGE AND PROCESSING|CELLULAR PROCESSES AND SIGNALING|CELLULAR PROCESSES AND SIGNALING
comp24825_c0_seq1.89.1714.plus.A1_1	COG1785	P	Inorganic ion transport and metabolism	METABOLISM
comp24187_c0_seq2.304.1928.minus.A3_1	COG0612	O	Posttranslational modification, protein turnover, chaperones	CELLULAR PROCESSES AND SIGNALING
comp38825_c0_seq1.61.1686.minus.A3_1	NOG07647	R	General function prediction only	POORLY CHARACTERIZED
comp39616_c0_seq1.1.1623.minus.A3_1	COG5179	K	Transcription	INFORMATION STORAGE AND PROCESSING
comp23703_c0_seq1.25.1647.plus.A1_1	COG0459	O	Posttranslational modification, protein turnover, chaperones	CELLULAR PROCESSES AND SIGNALING
comp25589_c0_seq3.106.1728.plus.A1_1	NOG02359	G	Carbohydrate transport and metabolism	METABOLISM
comp27418_c0_seq1.1005.2627.minus.B2_1	NOG01647	I	Lipid transport and metabolism	METABOLISM
comp86214_c0_seq1.1.1620.minus.B3_1	COG0480	J	Translation, ribosomal structure and biogenesis	INFORMATION STORAGE AND PROCESSING
comp15138_c0_seq1.62.1681.plus.A1_1	NOG01462	O	Posttranslational modification, protein turnover, chaperones	CELLULAR PROCESSES AND SIGNALING
comp23351_c0_seq1.1.1619.minus.A1_1	COG1025	O	Posttranslational modification, protein turnover, chaperones	CELLULAR PROCESSES AND SIGNALING
comp23593_c0_seq1.15.1634.plus.A1_1	COG4799	I	Lipid transport and metabolism	METABOLISM
comp25016_c1_seq11.2.1621.plus.A1_1	COG0443	O	Posttranslational modification, protein turnover, chaperones	CELLULAR PROCESSES AND SIGNALING
comp29991_c0_seq2.1537.3155.minus.B2_1	COG1070	G	Carbohydrate transport and metabolism	METABOLISM
comp19624_c0_seq1.74.1693.minus.B3_1	NOG07461	S	Function unknown	POORLY CHARACTERIZED
comp96400_c0_seq2.15.1634.plus.B3_1	COG0474	P	Inorganic ion transport and metabolism	METABOLISM
comp105536_c0_seq1.83.1702.plus.B3_1	COG4231	C	Energy production and conversion	METABOLISM
comp127238_c0_seq1.38.1657.plus.B3_1	NOG05326	G	Carbohydrate transport and metabolism	METABOLISM
comp20293_c0_seq1.109.1725.minus.A1_1	NOG02532	U	Intracellular trafficking, secretion, and vesicular transport	CELLULAR PROCESSES AND SIGNALING
comp15569_c0_seq1.327.1941.minus.A3_1	NOG00108	C	Energy production and conversion	METABOLISM
comp23396_c0_seq4.108.1724.plus.B2_1	NOG04076	T	Signal transduction mechanisms	CELLULAR PROCESSES AND SIGNALING
comp29055_c0_seq1.558.2174.plus.B2_1	NOG13470	G	Carbohydrate transport and metabolism	METABOLISM
comp98816_c0_seq2.290.1906.minus.B3_1	NOG06906	E	Amino acid transport and metabolism	METABOLISM
comp99884_c0_seq30.1.1616.minus.B3_1	NOG14032	S	Function unknown	POORLY CHARACTERIZED
comp24042_c0_seq1.198.1811.minus.A1_1	NOG12174	G	Carbohydrate transport and metabolism	METABOLISM
comp25115_c0_seq1.159.1772.plus.A1_1	NOG05179	U	Intracellular trafficking, secretion, and vesicular transport	CELLULAR PROCESSES AND SIGNALING
comp29962_c0_seq1.419.2030.minus.B2_1	NOG09115	S	Function unknown	POORLY CHARACTERIZED
comp98632_c0_seq3.1593.3206.minus.B3_1	COG0531	E	Amino acid transport and metabolism	METABOLISM
comp42680_c0_seq1.1.1609.minus.A3_1	COG0554	C	Energy production and conversion	METABOLISM
comp51539_c0_seq1.1.1610.minus.A3_1	COG1599	L	Replication, recombination and repair	INFORMATION STORAGE AND PROCESSING
comp45529_c0_seq1.154.1764.minus.B2_1	COG0476	H	Coenzyme transport and metabolism	METABOLISM
comp24279_c0_seq1.42.1649.minus.A1_1	COG0459	O	Posttranslational modification, protein turnover, chaperones	CELLULAR PROCESSES AND SIGNALING
comp24312_c0_seq1.690.2295.minus.A1_1	COG0260	E	Amino acid transport and metabolism	METABOLISM
comp28541_c0_seq1.31.1637.minus.B2_1	NOG05255	S	Function unknown	POORLY CHARACTERIZED
comp81294_c0_seq1.86.1693.plus.B3_1	NOG00099	P	Inorganic ion transport and metabolism	METABOLISM
comp93435_c0_seq2.18.1623.minus.B3_1	NOG00302	S	Function unknown	POORLY CHARACTERIZED
comp20081_c0_seq1.337.1940.minus.A1_1	COG3569	L	Replication, recombination and repair	INFORMATION STORAGE AND PROCESSING
comp22287_c0_seq1.30.1632.minus.A1_1	COG0446	C	Energy production and conversion	METABOLISM
comp25005_c0_seq1.138.1742.plus.A1_1	COG0459	O	Posttranslational modification, protein turnover, chaperones	CELLULAR PROCESSES AND SIGNALING
comp44706_c0_seq1.28.1632.plus.A3_1	COG0459	O	Posttranslational modification, protein turnover, chaperones	CELLULAR PROCESSES AND SIGNALING
comp76732_c0_seq1.243.1844.plus.A1_1	NOG16358	K	Transcription	INFORMATION STORAGE AND PROCESSING
comp42641_c0_seq1.116.1717.plus.A3_1	COG0156	H	Coenzyme transport and metabolism	METABOLISM
comp42776_c0_seq1.93.1694.plus.A3_1	COG4284	G	Carbohydrate transport and metabolism	METABOLISM
comp25700_c0_seq1.56.1657.plus.B2_1	NOG02559	R	General function prediction only	POORLY CHARACTERIZED
comp27459_c0_seq1.1.1600.minus.B3_1	COG4146	R	General function prediction only	POORLY CHARACTERIZED
comp95686_c0_seq1.120.1719.minus.B3_1	NOG00624	J	Translation, ribosomal structure and biogenesis	INFORMATION STORAGE AND PROCESSING
comp106009_c0_seq1.1.1599.minus.B3_1	COG1012	C	Energy production and conversion	METABOLISM
comp14033_c0_seq1.1.1597.minus.A1_1	COG0585	S	Function unknown	POORLY CHARACTERIZED
comp25211_c0_seq1.139.1737.minus.A3_1	NOG03049	U	Intracellular trafficking, secretion, and vesicular transport	CELLULAR PROCESSES AND SIGNALING
comp39271_c0_seq4.115.1713.minus.A3_1	NOG82024	S	Function unknown	POORLY CHARACTERIZED
comp28934_c0_seq1.192.1790.plus.B3_1	COG4231	C	Energy production and conversion	METABOLISM
comp17680_c0_seq1.1.1593.minus.A1_1	COG5409	T	Signal transduction mechanisms	CELLULAR PROCESSES AND SIGNALING
comp22493_c0_seq1.726.2320.minus.A1_1	COG5061	OU	Posttranslational modification, protein turnover, chaperones |Intracellular trafficking, secretion, and vesicular transport	CELLULAR PROCESSES AND SIGNALING|CELLULAR PROCESSES AND SIGNALING
comp28565_c0_seq1.1583.3178.minus.B2_1	COG5026	G	Carbohydrate transport and metabolism	METABOLISM
comp66892_c0_seq1.79.1671.plus.A1_1	COG5184	DZ	Cell cycle control, cell division, chromosome partitioning |Cytoskeleton	CELLULAR PROCESSES AND SIGNALING|CELLULAR PROCESSES AND SIGNALING
comp38848_c0_seq1.1.1591.minus.B3_1	COG5009	M	Cell wall/membrane/envelope biogenesis	CELLULAR PROCESSES AND SIGNALING
comp78717_c0_seq1.530.2122.minus.B3_1	COG1404	O	Posttranslational modification, protein turnover, chaperones	CELLULAR PROCESSES AND SIGNALING
comp99884_c0_seq8.1.1591.minus.B3_1	NOG00861	U	Intracellular trafficking, secretion, and vesicular transport	CELLULAR PROCESSES AND SIGNALING
comp19154_c0_seq2.312.1900.minus.A1_1	NOG100046	S	Function unknown	POORLY CHARACTERIZED
comp25217_c0_seq2.128.1717.minus.A1_1	COG2124	Q	Secondary metabolites biosynthesis, transport and catabolism	METABOLISM
comp25742_c0_seq3.42.1631.plus.A1_1	COG2124	Q	Secondary metabolites biosynthesis, transport and catabolism	METABOLISM
comp42059_c0_seq2.791.2380.minus.A3_1	COG4948	M	Cell wall/membrane/envelope biogenesis	CELLULAR PROCESSES AND SIGNALING
comp45154_c0_seq1.1.1587.minus.A3_1	COG0008	J	Translation, ribosomal structure and biogenesis	INFORMATION STORAGE AND PROCESSING
comp29843_c0_seq1.23.1612.minus.B2_1	NOG08774	R	General function prediction only	POORLY CHARACTERIZED
comp36085_c0_seq1.709.2298.plus.B3_1	NOG00966	S	Function unknown	POORLY CHARACTERIZED
comp12852_c0_seq1.152.1738.plus.A1_1	NOG19831	S	Function unknown	POORLY CHARACTERIZED
comp25020_c0_seq11.22.1608.plus.A1_1	COG1788	I	Lipid transport and metabolism	METABOLISM
comp25537_c0_seq2.796.2381.minus.A1_1	COG1053	C	Energy production and conversion	METABOLISM
comp40431_c0_seq1.1261.2847.minus.A3_1	COG2085	R	General function prediction only	POORLY CHARACTERIZED
comp27418_c0_seq2.1005.2591.minus.B2_1	NOG01647	I	Lipid transport and metabolism	METABOLISM
comp98985_c0_seq4.1134.2720.minus.B3_1	COG1597	I	Lipid transport and metabolism	METABOLISM
comp5597_c0_seq1.19.1602.plus.A1_1	NOG04496	T	Signal transduction mechanisms	CELLULAR PROCESSES AND SIGNALING
comp43150_c0_seq2.168.1750.minus.A3_1	COG5520	G	Carbohydrate transport and metabolism	METABOLISM
comp27747_c0_seq1.47.1630.minus.B2_1	COG0241	E	Amino acid transport and metabolism	METABOLISM
comp30201_c0_seq5.296.1879.plus.B2_1	COG5188	A	RNA processing and modification	INFORMATION STORAGE AND PROCESSING
comp99981_c0_seq1.167.1750.minus.B3_1	NOG02369	A	RNA processing and modification	INFORMATION STORAGE AND PROCESSING
comp24266_c0_seq1.89.1666.plus.A1_1	COG0624	E	Amino acid transport and metabolism	METABOLISM
comp24429_c0_seq1.290.1865.minus.A1_1	NOG13813	G	Carbohydrate transport and metabolism	METABOLISM
comp25086_c0_seq1.702.2279.plus.A1_1	COG1028	IQ	Lipid transport and metabolism |Secondary metabolites biosynthesis, transport and catabolism	METABOLISM|METABOLISM
comp63682_c0_seq1.15.1590.minus.A1_1	COG0578	C	Energy production and conversion	METABOLISM
comp33833_c0_seq2.82.1657.minus.A3_1	COG0436	E	Amino acid transport and metabolism	METABOLISM
comp23396_c0_seq1.108.1685.plus.B2_1	NOG04076	T	Signal transduction mechanisms	CELLULAR PROCESSES AND SIGNALING
comp23815_c0_seq3.598.2175.minus.B2_1	NOG05191	R	General function prediction only	POORLY CHARACTERIZED
comp24521_c0_seq1.138.1715.minus.B2_1	NOG01031	O	Posttranslational modification, protein turnover, chaperones	CELLULAR PROCESSES AND SIGNALING
comp17243_c0_seq2.100.1674.plus.A1_1	NOG03120	R	General function prediction only	POORLY CHARACTERIZED
comp25407_c0_seq1.909.2482.minus.A1_1	COG0006	E	Amino acid transport and metabolism	METABOLISM
comp25520_c0_seq4.284.1858.minus.A1_1	COG1819	CG	Energy production and conversion |Carbohydrate transport and metabolism	METABOLISM|METABOLISM
comp40411_c0_seq1.1.1572.minus.A3_1	COG0441	J	Translation, ribosomal structure and biogenesis	INFORMATION STORAGE AND PROCESSING
comp41334_c0_seq2.14.1588.plus.A3_1	NOG10385	S	Function unknown	POORLY CHARACTERIZED
comp27110_c0_seq1.901.2475.minus.B2_1	COG0753	P	Inorganic ion transport and metabolism	METABOLISM
comp28257_c0_seq1.231.1805.plus.B2_1	NOG02359	G	Carbohydrate transport and metabolism	METABOLISM
comp29824_c0_seq6.393.1966.minus.B2_1	COG0172	J	Translation, ribosomal structure and biogenesis	INFORMATION STORAGE AND PROCESSING
comp29961_c1_seq4.1.1574.minus.B2_1	COG2801	L	Replication, recombination and repair	INFORMATION STORAGE AND PROCESSING
comp32351_c0_seq1.1.1571.minus.B3_1	COG0737	F	Nucleotide transport and metabolism	METABOLISM
comp20020_c0_seq1.1.1571.minus.A1_1	NOG213299	S	Function unknown	POORLY CHARACTERIZED
comp22106_c0_seq1.405.1976.minus.A1_1	COG5064	U	Intracellular trafficking, secretion, and vesicular transport	CELLULAR PROCESSES AND SIGNALING
comp34522_c0_seq1.589.2159.minus.B3_1	COG0495	J	Translation, ribosomal structure and biogenesis	INFORMATION STORAGE AND PROCESSING
comp98170_c0_seq1.1769.3339.minus.B3_1	COG5531	B	Chromatin structure and dynamics	INFORMATION STORAGE AND PROCESSING
comp99932_c0_seq8.293.1864.minus.B3_1	NOG27670	S	Function unknown	POORLY CHARACTERIZED
comp105785_c0_seq1.309.1880.plus.B3_1	COG0086	K	Transcription	INFORMATION STORAGE AND PROCESSING
comp13958_c0_seq1.46.1614.plus.A1_1	COG0339	E	Amino acid transport and metabolism	METABOLISM
comp18097_c0_seq1.400.1968.minus.A1_1	COG2271	G	Carbohydrate transport and metabolism	METABOLISM
comp20197_c0_seq1.6.1574.plus.A1_1	COG5599	T	Signal transduction mechanisms	CELLULAR PROCESSES AND SIGNALING
comp25159_c0_seq1.192.1760.minus.A1_1	COG0469	G	Carbohydrate transport and metabolism	METABOLISM
comp98266_c0_seq3.49.1616.minus.B3_1	COG2319	R	General function prediction only	POORLY CHARACTERIZED
comp99538_c0_seq1.72.1640.minus.B3_1	NOG46723	S	Function unknown	POORLY CHARACTERIZED
comp19196_c0_seq1.272.1837.plus.A1_1	COG2124	Q	Secondary metabolites biosynthesis, transport and catabolism	METABOLISM
comp21831_c0_seq1.367.1932.minus.A1_1	COG0260	E	Amino acid transport and metabolism	METABOLISM
comp25118_c0_seq1.431.1994.minus.A1_1	NOG08354	O	Posttranslational modification, protein turnover, chaperones	CELLULAR PROCESSES AND SIGNALING
comp25253_c0_seq1.127.1692.plus.A1_1	COG2124	Q	Secondary metabolites biosynthesis, transport and catabolism	METABOLISM
comp47095_c0_seq1.8.1573.plus.A3_1	COG0464	O	Posttranslational modification, protein turnover, chaperones	CELLULAR PROCESSES AND SIGNALING
comp28591_c0_seq4.32.1597.plus.B2_1	NOG04340	T	Signal transduction mechanisms	CELLULAR PROCESSES AND SIGNALING
comp28702_c0_seq1.1163.2728.plus.B2_1	NOG03435	Z	Cytoskeleton	CELLULAR PROCESSES AND SIGNALING
comp92723_c0_seq3.361.1926.minus.B3_1	NOG00132	T	Signal transduction mechanisms	CELLULAR PROCESSES AND SIGNALING
comp110260_c0_seq1.450.2015.plus.B3_1	COG4799	I	Lipid transport and metabolism	METABOLISM
comp23488_c0_seq1.222.1784.minus.A1_1	COG3670	Q	Secondary metabolites biosynthesis, transport and catabolism	METABOLISM
comp21913_c0_seq1.1.1560.minus.B2_1	NOG57324	O	Posttranslational modification, protein turnover, chaperones	CELLULAR PROCESSES AND SIGNALING
comp27533_c0_seq1.75.1637.minus.B2_1	NOG00882	R	General function prediction only	POORLY CHARACTERIZED
comp95631_c0_seq1.776.2336.minus.B3_1	NOG27416	G	Carbohydrate transport and metabolism	METABOLISM
comp95735_c0_seq4.912.2472.minus.B3_1	NOG03216	T	Signal transduction mechanisms	CELLULAR PROCESSES AND SIGNALING
comp20021_c0_seq1.61.1620.plus.A1_1	NOG20003	S	Function unknown	POORLY CHARACTERIZED
comp21949_c0_seq3.1.1557.minus.A1_1	NOG37902	S	Function unknown	POORLY CHARACTERIZED
comp23493_c0_seq3.139.1698.plus.A1_1	COG2124	Q	Secondary metabolites biosynthesis, transport and catabolism	METABOLISM
comp23598_c0_seq1.397.1956.minus.A1_1	COG3119	P	Inorganic ion transport and metabolism	METABOLISM
comp24043_c0_seq1.925.2484.minus.A1_1	COG1230	P	Inorganic ion transport and metabolism	METABOLISM
comp25520_c0_seq2.426.1985.minus.A1_1	COG1819	CG	Energy production and conversion |Carbohydrate transport and metabolism	METABOLISM|METABOLISM
comp28682_c0_seq1.180.1739.minus.B2_1	COG2935	O	Posttranslational modification, protein turnover, chaperones	CELLULAR PROCESSES AND SIGNALING
comp28682_c0_seq2.180.1739.minus.B2_1	COG2935	O	Posttranslational modification, protein turnover, chaperones	CELLULAR PROCESSES AND SIGNALING
comp62544_c0_seq1.107.1666.plus.B3_1	NOG07841	S	Function unknown	POORLY CHARACTERIZED
comp80082_c0_seq1.583.2142.minus.B3_1	COG4799	I	Lipid transport and metabolism	METABOLISM
comp92157_c0_seq2.178.1737.plus.B3_1	COG2041	R	General function prediction only	POORLY CHARACTERIZED
comp117094_c0_seq1.398.1957.minus.B3_1	COG0745	T	Signal transduction mechanisms	CELLULAR PROCESSES AND SIGNALING
comp19563_c0_seq2.35.1591.plus.A1_1	COG0436	E	Amino acid transport and metabolism	METABOLISM
comp25520_c0_seq5.426.1982.minus.A1_1	COG1819	CG	Energy production and conversion |Carbohydrate transport and metabolism	METABOLISM|METABOLISM
comp28896_c0_seq1.328.1884.minus.B2_1	NOG07773	K	Transcription	INFORMATION STORAGE AND PROCESSING
comp29160_c0_seq1.449.2005.plus.B2_1	COG0499	H	Coenzyme transport and metabolism	METABOLISM
comp29374_c0_seq1.98.1654.plus.B2_1	COG5064	U	Intracellular trafficking, secretion, and vesicular transport	CELLULAR PROCESSES AND SIGNALING
comp15072_c0_seq1.1.1551.minus.A1_1	COG5560	O	Posttranslational modification, protein turnover, chaperones	CELLULAR PROCESSES AND SIGNALING
comp21971_c0_seq1.122.1675.plus.A1_1	COG0516	F	Nucleotide transport and metabolism	METABOLISM
comp23724_c0_seq2.109.1660.minus.A1_1	COG1012	C	Energy production and conversion	METABOLISM
comp25500_c0_seq2.404.1955.minus.A1_1	COG2124	Q	Secondary metabolites biosynthesis, transport and catabolism	METABOLISM
comp44493_c0_seq1.1.1550.minus.A3_1	COG1241	L	Replication, recombination and repair	INFORMATION STORAGE AND PROCESSING
comp90934_c0_seq2.1.1550.minus.B3_1	NOG19402	U	Intracellular trafficking, secretion, and vesicular transport	CELLULAR PROCESSES AND SIGNALING
comp102903_c0_seq1.661.2214.plus.B3_1	COG3303	P	Inorganic ion transport and metabolism	METABOLISM
comp24147_c0_seq1.115.1663.minus.A1_1	NOG07574	S	Function unknown	POORLY CHARACTERIZED
comp25463_c0_seq1.1728.3278.plus.A1_1	NOG127543	L	Replication, recombination and repair	INFORMATION STORAGE AND PROCESSING
comp61269_c0_seq1.1.1549.minus.A1_1	COG1866	C	Energy production and conversion	METABOLISM
comp42631_c0_seq2.179.1729.minus.A3_1	NOG28517	G	Carbohydrate transport and metabolism	METABOLISM
comp22520_c0_seq2.261.1811.plus.B2_1	COG0406	G	Carbohydrate transport and metabolism	METABOLISM
comp22542_c0_seq1.1.1549.minus.B2_1	NOG04657	U	Intracellular trafficking, secretion, and vesicular transport	CELLULAR PROCESSES AND SIGNALING
comp98909_c0_seq3.1.1548.minus.B3_1	NOG01782	T	Signal transduction mechanisms	CELLULAR PROCESSES AND SIGNALING
comp22903_c0_seq2.1662.3209.minus.A1_1	NOG00132	T	Signal transduction mechanisms	CELLULAR PROCESSES AND SIGNALING
comp24095_c0_seq10.721.2268.minus.A1_1	COG0673	R	General function prediction only	POORLY CHARACTERIZED
comp24343_c0_seq1.125.1672.plus.A1_1	NOG00132	T	Signal transduction mechanisms	CELLULAR PROCESSES AND SIGNALING
comp25642_c0_seq9.3.1550.plus.A1_1	NOG03570	S	Function unknown	POORLY CHARACTERIZED
comp18974_c0_seq1.684.2231.minus.A3_1	COG0526	O	Posttranslational modification, protein turnover, chaperones	CELLULAR PROCESSES AND SIGNALING
comp42109_c0_seq1.834.2379.minus.A3_1	NOG09723	S	Function unknown	POORLY CHARACTERIZED
comp42631_c0_seq1.1140.2687.minus.A3_1	COG1819	CG	Energy production and conversion |Carbohydrate transport and metabolism	METABOLISM|METABOLISM
comp8040_c0_seq1.11.1556.minus.B2_1	NOG08670	R	General function prediction only	POORLY CHARACTERIZED
comp29937_c0_seq1.7.1554.minus.B3_1	COG1530	J	Translation, ribosomal structure and biogenesis	INFORMATION STORAGE AND PROCESSING
comp96181_c0_seq1.128.1673.minus.B3_1	COG0484	O	Posttranslational modification, protein turnover, chaperones	CELLULAR PROCESSES AND SIGNALING
comp105972_c0_seq1.183.1730.minus.B3_1	COG4799	I	Lipid transport and metabolism	METABOLISM
comp7143_c0_seq1.1.1542.minus.A1_1	COG5560	O	Posttranslational modification, protein turnover, chaperones	CELLULAR PROCESSES AND SIGNALING
comp19791_c0_seq1.88.1632.plus.A1_1	NOG09945	R	General function prediction only	POORLY CHARACTERIZED
comp21069_c0_seq1.211.1755.minus.A1_1	NOG06751	T	Signal transduction mechanisms	CELLULAR PROCESSES AND SIGNALING
comp28792_c0_seq26.270.1814.plus.B2_1	NOG00360	R	General function prediction only	POORLY CHARACTERIZED
comp29704_c0_seq1.19.1563.plus.B2_1	COG5520	G	Carbohydrate transport and metabolism	METABOLISM
comp34648_c0_seq1.1.1541.minus.B2_1	COG5256	J	Translation, ribosomal structure and biogenesis	INFORMATION STORAGE AND PROCESSING
comp7283_c0_seq1.45.1584.minus.A1_1	NOG07565	A	RNA processing and modification	INFORMATION STORAGE AND PROCESSING
comp25253_c0_seq2.1.1540.minus.B2_1	NOG11609	T	Signal transduction mechanisms	CELLULAR PROCESSES AND SIGNALING
comp29556_c0_seq1.237.1778.plus.B2_1	COG0515	T	Signal transduction mechanisms	CELLULAR PROCESSES AND SIGNALING
comp30146_c0_seq1.2723.4263.minus.B2_1	COG0114	C	Energy production and conversion	METABOLISM
comp21657_c0_seq1.259.1797.plus.A1_1	NOG00470	R	General function prediction only	POORLY CHARACTERIZED
comp23208_c0_seq1.83.1621.plus.A1_1	COG4284	G	Carbohydrate transport and metabolism	METABOLISM
comp24763_c0_seq1.10.1548.plus.A1_1	COG5520	G	Carbohydrate transport and metabolism	METABOLISM
comp25383_c0_seq1.134.1672.plus.A1_1	COG1819	CG	Energy production and conversion |Carbohydrate transport and metabolism	METABOLISM|METABOLISM
comp36015_c0_seq1.92.1630.minus.A3_1	NOG11609	T	Signal transduction mechanisms	CELLULAR PROCESSES AND SIGNALING
comp19027_c0_seq2.439.1974.minus.A1_1	NOG35732	O	Posttranslational modification, protein turnover, chaperones	CELLULAR PROCESSES AND SIGNALING
comp20507_c0_seq1.86.1621.plus.A1_1	COG0639	T	Signal transduction mechanisms	CELLULAR PROCESSES AND SIGNALING
comp67527_c0_seq1.1.1532.minus.A1_1	COG1132	V	Defense mechanisms	CELLULAR PROCESSES AND SIGNALING
comp39906_c0_seq1.208.1741.minus.A3_1	NOG04024	Z	Cytoskeleton	CELLULAR PROCESSES AND SIGNALING
comp29086_c0_seq1.19.1554.plus.B2_1	NOG09827	R	General function prediction only	POORLY CHARACTERIZED
comp86834_c0_seq1.1.1533.minus.B3_1	NOG01777	S	Function unknown	POORLY CHARACTERIZED
comp98082_c0_seq2.1.1533.minus.B3_1	COG0666	R	General function prediction only	POORLY CHARACTERIZED
comp99902_c0_seq1.1188.2723.minus.B3_1	NOG02820	C	Energy production and conversion	METABOLISM
comp13865_c0_seq1.364.1896.minus.A1_1	NOG00256	T	Signal transduction mechanisms	CELLULAR PROCESSES AND SIGNALING
comp20548_c0_seq1.268.1799.minus.A1_1	NOG17240	S	Function unknown	POORLY CHARACTERIZED
comp23147_c0_seq1.72.1604.plus.A1_1	NOG00108	C	Energy production and conversion	METABOLISM
comp25250_c0_seq1.523.2055.plus.A1_1	NOG06130	R	General function prediction only	POORLY CHARACTERIZED
comp25553_c0_seq1.111.1643.minus.B2_1	NOG06812	O	Posttranslational modification, protein turnover, chaperones	CELLULAR PROCESSES AND SIGNALING
comp91992_c0_seq2.1.1530.minus.B3_1	COG5273	R	General function prediction only	POORLY CHARACTERIZED
comp99884_c0_seq35.1.1530.minus.B3_1	NOG00861	U	Intracellular trafficking, secretion, and vesicular transport	CELLULAR PROCESSES AND SIGNALING
comp100030_c0_seq3.49.1581.plus.B3_1	COG5391	U	Intracellular trafficking, secretion, and vesicular transport	CELLULAR PROCESSES AND SIGNALING
comp18195_c0_seq2.1.1526.minus.A1_1	COG3408	G	Carbohydrate transport and metabolism	METABOLISM
comp23998_c0_seq1.65.1594.minus.A1_1	COG0697	EG	Amino acid transport and metabolism |Carbohydrate transport and metabolism	METABOLISM|METABOLISM
comp24221_c0_seq1.21.1550.plus.A1_1	COG5056	I	Lipid transport and metabolism	METABOLISM
comp25564_c0_seq1.234.1763.plus.A1_1	COG2124	Q	Secondary metabolites biosynthesis, transport and catabolism	METABOLISM
comp25267_c0_seq2.1239.2767.minus.B2_1	NOG01243	R	General function prediction only	POORLY CHARACTERIZED
comp26861_c0_seq1.39.1568.plus.B2_1	NOG17733	U	Intracellular trafficking, secretion, and vesicular transport	CELLULAR PROCESSES AND SIGNALING
comp62135_c0_seq1.5.1534.plus.B3_1	NOG14668	R	General function prediction only	POORLY CHARACTERIZED
comp106148_c0_seq1.15.1544.minus.B3_1	COG3104	E	Amino acid transport and metabolism	METABOLISM
comp21222_c0_seq1.45.1571.plus.A1_1	COG1249	C	Energy production and conversion	METABOLISM
comp23921_c0_seq2.15.1541.plus.A1_1	COG5157	K	Transcription	INFORMATION STORAGE AND PROCESSING
comp30322_c0_seq1.50.1576.plus.A1_1	COG3119	P	Inorganic ion transport and metabolism	METABOLISM
comp35072_c0_seq1.514.2040.minus.A3_1	NOG222494	S	Function unknown	POORLY CHARACTERIZED
comp24041_c0_seq2.78.1604.plus.B2_1	NOG03896	O	Posttranslational modification, protein turnover, chaperones	CELLULAR PROCESSES AND SIGNALING
comp61078_c0_seq1.1.1524.minus.B3_1	COG1506	E	Amino acid transport and metabolism	METABOLISM
comp179469_c0_seq1.55.1581.minus.B3_1	NOG03160	O	Posttranslational modification, protein turnover, chaperones	CELLULAR PROCESSES AND SIGNALING
comp18104_c0_seq1.319.1841.minus.A1_1	NOG10753	G	Carbohydrate transport and metabolism	METABOLISM
comp28152_c0_seq1.44.1566.minus.B2_1	NOG02059	A	RNA processing and modification	INFORMATION STORAGE AND PROCESSING
comp91900_c0_seq1.1005.2528.minus.B3_1	NOG02422	R	General function prediction only	POORLY CHARACTERIZED
comp6471_c0_seq2.73.1593.plus.A1_1	COG0631	T	Signal transduction mechanisms	CELLULAR PROCESSES AND SIGNALING
comp20526_c0_seq1.121.1641.minus.A1_1	NOG08401	R	General function prediction only	POORLY CHARACTERIZED
comp21194_c0_seq1.163.1683.plus.A1_1	COG1690	S	Function unknown	POORLY CHARACTERIZED
comp22611_c0_seq1.50.1570.plus.A1_1	NOG01243	R	General function prediction only	POORLY CHARACTERIZED
comp66184_c0_seq1.1.1518.minus.A1_1	COG2453	T	Signal transduction mechanisms	CELLULAR PROCESSES AND SIGNALING
comp24009_c0_seq1.29.1549.minus.B2_1	COG5369	S	Function unknown	POORLY CHARACTERIZED
comp97909_c0_seq1.1.1518.minus.B3_1	NOG01417	A	RNA processing and modification	INFORMATION STORAGE AND PROCESSING
comp23800_c0_seq1.179.1696.plus.A1_1	NOG22406	R	General function prediction only	POORLY CHARACTERIZED
comp74526_c0_seq1.15.1532.minus.A1_1	COG0554	C	Energy production and conversion	METABOLISM
comp7392_c0_seq1.1.1515.minus.B2_1	NOG09940	R	General function prediction only	POORLY CHARACTERIZED
comp18219_c0_seq2.1.1513.minus.B2_1	COG0204	I	Lipid transport and metabolism	METABOLISM
comp25071_c0_seq1.1764.3279.minus.B2_1	NOG03473	O	Posttranslational modification, protein turnover, chaperones	CELLULAR PROCESSES AND SIGNALING
comp98216_c0_seq5.973.2490.plus.B3_1	COG0553	L	Replication, recombination and repair	INFORMATION STORAGE AND PROCESSING
comp21331_c0_seq1.2.1516.plus.A1_1	COG1257	I	Lipid transport and metabolism	METABOLISM
comp21568_c0_seq1.55.1569.plus.A1_1	COG5026	G	Carbohydrate transport and metabolism	METABOLISM
comp22208_c0_seq2.224.1736.minus.A1_1	COG4638	P	Inorganic ion transport and metabolism	METABOLISM
comp23521_c0_seq1.1.1513.minus.A1_1	NOG05445	R	General function prediction only	POORLY CHARACTERIZED
comp23750_c0_seq1.54.1568.plus.A1_1	NOG20053	U	Intracellular trafficking, secretion, and vesicular transport	CELLULAR PROCESSES AND SIGNALING
comp52742_c0_seq1.33.1547.plus.A1_1	NOG06414	O	Posttranslational modification, protein turnover, chaperones	CELLULAR PROCESSES AND SIGNALING
comp43194_c0_seq6.148.1662.plus.A3_1	NOG11737	Z	Cytoskeleton	CELLULAR PROCESSES AND SIGNALING
comp15606_c0_seq1.254.1768.minus.B2_1	NOG01268	O	Posttranslational modification, protein turnover, chaperones	CELLULAR PROCESSES AND SIGNALING
comp23422_c0_seq1.18.1532.plus.B2_1	NOG16275	R	General function prediction only	POORLY CHARACTERIZED
comp87163_c0_seq1.69.1583.plus.B3_1	NOG02563	A	RNA processing and modification	INFORMATION STORAGE AND PROCESSING
comp97089_c0_seq1.1.1512.minus.B3_1	NOG97139	R	General function prediction only	POORLY CHARACTERIZED
comp97260_c0_seq1.1.1514.minus.B3_1	COG1109	G	Carbohydrate transport and metabolism	METABOLISM
comp100224_c0_seq1.195.1709.minus.B3_1	NOG141869	S	Function unknown	POORLY CHARACTERIZED
comp22390_c0_seq1.145.1656.plus.A1_1	COG2271	G	Carbohydrate transport and metabolism	METABOLISM
comp23871_c0_seq1.41.1552.minus.A1_1	NOG03570	S	Function unknown	POORLY CHARACTERIZED
comp40057_c0_seq2.252.1763.minus.A3_1	COG3000	I	Lipid transport and metabolism	METABOLISM
comp92791_c0_seq1.1.1511.minus.B3_1	NOG98881	S	Function unknown	POORLY CHARACTERIZED
comp98138_c0_seq2.308.1819.plus.B3_1	COG5640	O	Posttranslational modification, protein turnover, chaperones	CELLULAR PROCESSES AND SIGNALING
comp100464_c0_seq1.20.1531.plus.B3_1	NOG11768	S	Function unknown	POORLY CHARACTERIZED
comp23319_c0_seq1.493.2001.minus.A1_1	COG0541	U	Intracellular trafficking, secretion, and vesicular transport	CELLULAR PROCESSES AND SIGNALING
comp23692_c0_seq1.360.1868.minus.A1_1	COG0180	J	Translation, ribosomal structure and biogenesis	INFORMATION STORAGE AND PROCESSING
comp25006_c0_seq1.641.2149.minus.A1_1	NOG06811	O	Posttranslational modification, protein turnover, chaperones	CELLULAR PROCESSES AND SIGNALING
comp20833_c0_seq1.142.1650.plus.B2_1	COG5601	K	Transcription	INFORMATION STORAGE AND PROCESSING
comp24015_c0_seq1.103.1608.plus.A1_1	COG0112	E	Amino acid transport and metabolism	METABOLISM
comp38470_c0_seq1.514.2019.minus.A3_1	COG0531	E	Amino acid transport and metabolism	METABOLISM
comp42449_c0_seq3.166.1671.plus.A3_1	NOG00132	T	Signal transduction mechanisms	CELLULAR PROCESSES AND SIGNALING
comp20244_c0_seq1.1.1502.minus.B2_1	NOG06876	K	Transcription	INFORMATION STORAGE AND PROCESSING
comp93687_c0_seq2.33.1538.minus.B3_1	COG2124	Q	Secondary metabolites biosynthesis, transport and catabolism	METABOLISM
comp97206_c0_seq1.77.1582.plus.B3_1	COG5048	R	General function prediction only	POORLY CHARACTERIZED
comp133155_c0_seq1.8.1513.minus.B3_1	COG0174	E	Amino acid transport and metabolism	METABOLISM
comp23200_c0_seq3.26.1528.minus.A1_1	NOG18342	S	Function unknown	POORLY CHARACTERIZED
comp23988_c0_seq1.559.2061.plus.A1_1	NOG06641	U	Intracellular trafficking, secretion, and vesicular transport	CELLULAR PROCESSES AND SIGNALING
comp24236_c0_seq1.494.1996.plus.A1_1	NOG00192	G	Carbohydrate transport and metabolism	METABOLISM
comp25502_c0_seq1.118.1620.plus.A1_1	NOG25160	U	Intracellular trafficking, secretion, and vesicular transport	CELLULAR PROCESSES AND SIGNALING
comp42219_c0_seq1.947.2449.minus.A3_1	COG1156	C	Energy production and conversion	METABOLISM
comp42533_c0_seq4.885.2387.minus.A3_1	NOG00933	R	General function prediction only	POORLY CHARACTERIZED
comp99430_c1_seq2.1.1500.minus.B3_1	COG0076	E	Amino acid transport and metabolism	METABOLISM
comp5200_c0_seq1.1.1495.minus.A1_1	COG5022	Z	Cytoskeleton	CELLULAR PROCESSES AND SIGNALING
comp23289_c0_seq4.56.1555.plus.A1_1	NOG01965	T	Signal transduction mechanisms	CELLULAR PROCESSES AND SIGNALING
comp23831_c0_seq1.588.2087.minus.A1_1	COG1012	C	Energy production and conversion	METABOLISM
comp24566_c0_seq1.599.2098.minus.A1_1	COG0160	E	Amino acid transport and metabolism	METABOLISM
comp14302_c0_seq1.180.1679.plus.A3_1	COG2072	P	Inorganic ion transport and metabolism	METABOLISM
comp34235_c0_seq1.119.1618.minus.A3_1	COG0031	E	Amino acid transport and metabolism	METABOLISM
comp40400_c0_seq1.1.1499.minus.A3_1	COG1593	G	Carbohydrate transport and metabolism	METABOLISM
comp43395_c0_seq3.96.1595.plus.A3_1	COG2124	Q	Secondary metabolites biosynthesis, transport and catabolism	METABOLISM
comp25055_c0_seq1.1.1497.minus.B2_1	COG5665	K	Transcription	INFORMATION STORAGE AND PROCESSING
comp26671_c0_seq2.417.1914.minus.B2_1	NOG222260	S	Function unknown	POORLY CHARACTERIZED
comp30457_c0_seq1.34.1533.plus.B3_1	COG2759	F	Nucleotide transport and metabolism	METABOLISM
comp30602_c0_seq1.481.1980.minus.B3_1	COG3303	P	Inorganic ion transport and metabolism	METABOLISM
comp95372_c0_seq1.45.1544.plus.B3_1	COG1498	J	Translation, ribosomal structure and biogenesis	INFORMATION STORAGE AND PROCESSING
comp21145_c0_seq1.81.1575.minus.A1_1	COG0076	E	Amino acid transport and metabolism	METABOLISM
comp39781_c0_seq1.7.1503.plus.A3_1	NOG14171	O	Posttranslational modification, protein turnover, chaperones	CELLULAR PROCESSES AND SIGNALING
comp56507_c0_seq1.85.1581.minus.B2_1	COG5190	K	Transcription	INFORMATION STORAGE AND PROCESSING
comp95595_c0_seq1.386.1881.minus.B3_1	NOG04308	Z	Cytoskeleton	CELLULAR PROCESSES AND SIGNALING
comp98632_c0_seq2.1.1494.minus.B3_1	NOG24578	J	Translation, ribosomal structure and biogenesis	INFORMATION STORAGE AND PROCESSING
comp17550_c0_seq1.87.1580.plus.A1_1	COG5071	O	Posttranslational modification, protein turnover, chaperones	CELLULAR PROCESSES AND SIGNALING
comp24911_c0_seq1.719.2212.minus.A1_1	COG3325	G	Carbohydrate transport and metabolism	METABOLISM
comp24807_c0_seq1.91.1583.minus.B2_1	COG5233	U	Intracellular trafficking, secretion, and vesicular transport	CELLULAR PROCESSES AND SIGNALING
comp29458_c0_seq2.1161.2652.minus.B2_1	COG4870	O	Posttranslational modification, protein turnover, chaperones	CELLULAR PROCESSES AND SIGNALING
comp93451_c0_seq2.42.1535.plus.B3_1	NOG22953	S	Function unknown	POORLY CHARACTERIZED
comp96740_c0_seq4.1.1491.minus.B3_1	NOG09949	S	Function unknown	POORLY CHARACTERIZED
comp25484_c1_seq1.830.2320.minus.A1_1	COG0213	F	Nucleotide transport and metabolism	METABOLISM
comp51320_c0_seq1.137.1627.plus.A1_1	COG1524	R	General function prediction only	POORLY CHARACTERIZED
comp31146_c0_seq1.93.1583.plus.A3_1	NOG07687	T	Signal transduction mechanisms	CELLULAR PROCESSES AND SIGNALING
comp36843_c0_seq1.1.1489.minus.A3_1	NOG00865	S	Function unknown	POORLY CHARACTERIZED
comp52745_c0_seq1.97.1587.plus.B2_1	NOG24600	R	General function prediction only	POORLY CHARACTERIZED
comp81364_c0_seq2.1.1490.minus.B3_1	NOG00725	R	General function prediction only	POORLY CHARACTERIZED
comp95569_c0_seq1.6.1496.minus.B3_1	COG1344	N	Cell motility	CELLULAR PROCESSES AND SIGNALING
comp142813_c0_seq1.1.1488.minus.B3_1	COG0474	P	Inorganic ion transport and metabolism	METABOLISM
comp24378_c0_seq1.161.1648.minus.A1_1	NOG13676	S	Function unknown	POORLY CHARACTERIZED
comp30100_c0_seq1.393.1880.plus.B2_1	NOG00919	R	General function prediction only	POORLY CHARACTERIZED
comp30360_c0_seq1.418.1905.minus.B3_1	COG2368	Q	Secondary metabolites biosynthesis, transport and catabolism	METABOLISM
comp6590_c0_seq1.222.1706.minus.A1_1	NOG05527	L	Replication, recombination and repair	INFORMATION STORAGE AND PROCESSING
comp12874_c0_seq1.78.1562.minus.A1_1	NOG25160	U	Intracellular trafficking, secretion, and vesicular transport	CELLULAR PROCESSES AND SIGNALING
comp22248_c0_seq1.59.1543.plus.A1_1	NOG06119	R	General function prediction only	POORLY CHARACTERIZED
comp30087_c0_seq4.1.1484.minus.B2_1	NOG45108	R	General function prediction only	POORLY CHARACTERIZED
comp34338_c0_seq1.271.1755.minus.B3_1	COG2368	Q	Secondary metabolites biosynthesis, transport and catabolism	METABOLISM
comp98030_c0_seq1.33.1517.plus.B3_1	COG5333	DKL	Cell cycle control, cell division, chromosome partitioning |Transcription |Replication, recombination and repair	CELLULAR PROCESSES AND SIGNALING|INFORMATION STORAGE AND PROCESSING|INFORMATION STORAGE AND PROCESSING
comp98110_c0_seq4.1.1484.minus.B3_1	COG0664	T	Signal transduction mechanisms	CELLULAR PROCESSES AND SIGNALING
comp143286_c0_seq1.17.1501.minus.B3_1	COG2304	R	General function prediction only	POORLY CHARACTERIZED
comp17456_c0_seq1.163.1644.minus.A1_1	COG0500	Q	Secondary metabolites biosynthesis, transport and catabolism	METABOLISM
comp18097_c0_seq2.400.1881.minus.A1_1	COG2271	G	Carbohydrate transport and metabolism	METABOLISM
comp24569_c0_seq2.1545.3026.minus.A1_1	NOG05864	S	Function unknown	POORLY CHARACTERIZED
comp20685_c0_seq1.118.1599.plus.B2_1	NOG07763	R	General function prediction only	POORLY CHARACTERIZED
comp22204_c0_seq1.126.1607.plus.B2_1	COG1498	J	Translation, ribosomal structure and biogenesis	INFORMATION STORAGE AND PROCESSING
comp24041_c0_seq1.78.1559.plus.B2_1	NOG03896	O	Posttranslational modification, protein turnover, chaperones	CELLULAR PROCESSES AND SIGNALING
comp29045_c0_seq1.541.2022.plus.B2_1	NOG14515	G	Carbohydrate transport and metabolism	METABOLISM
comp20031_c0_seq2.69.1547.plus.A1_1	NOG04179	K	Transcription	INFORMATION STORAGE AND PROCESSING
comp23289_c0_seq3.1057.2535.plus.A1_1	NOG01965	T	Signal transduction mechanisms	CELLULAR PROCESSES AND SIGNALING
comp23963_c0_seq1.1.1478.minus.A1_1	NOG14732	R	General function prediction only	POORLY CHARACTERIZED
comp24591_c0_seq2.679.2157.minus.A1_1	NOG02816	R	General function prediction only	POORLY CHARACTERIZED
comp25255_c0_seq3.356.1834.plus.A1_1	NOG06377	Z	Cytoskeleton	CELLULAR PROCESSES AND SIGNALING
comp26978_c0_seq1.1.1477.minus.B2_1	NOG00401	K	Transcription	INFORMATION STORAGE AND PROCESSING
comp28656_c0_seq1.965.2443.minus.B2_1	COG1208	M	Cell wall/membrane/envelope biogenesis	CELLULAR PROCESSES AND SIGNALING
comp105619_c0_seq1.1189.2667.plus.B3_1	NOG04375	S	Function unknown	POORLY CHARACTERIZED
comp12140_c0_seq1.74.1549.plus.A1_1	COG2124	Q	Secondary metabolites biosynthesis, transport and catabolism	METABOLISM
comp22777_c0_seq1.2583.4058.minus.A1_1	NOG05195	L	Replication, recombination and repair	INFORMATION STORAGE AND PROCESSING
comp24486_c0_seq1.566.2041.minus.A1_1	COG0477	G	Carbohydrate transport and metabolism	METABOLISM
comp25651_c0_seq1.191.1666.plus.A1_1	COG2124	Q	Secondary metabolites biosynthesis, transport and catabolism	METABOLISM
comp18079_c0_seq1.1.1473.minus.B2_1	COG0557	K	Transcription	INFORMATION STORAGE AND PROCESSING
comp29141_c0_seq3.336.1809.minus.B2_1	COG1230	P	Inorganic ion transport and metabolism	METABOLISM
comp95831_c0_seq2.1.1472.minus.B3_1	COG0215	J	Translation, ribosomal structure and biogenesis	INFORMATION STORAGE AND PROCESSING
comp99349_c2_seq1.1.1474.minus.B3_1	COG4799	I	Lipid transport and metabolism	METABOLISM
comp24696_c0_seq1.266.1736.minus.A1_1	COG0508	C	Energy production and conversion	METABOLISM
comp25205_c0_seq2.925.2397.minus.A1_1	NOG03684	R	General function prediction only	POORLY CHARACTERIZED
comp21236_c0_seq1.212.1684.minus.B2_1	COG0612	O	Posttranslational modification, protein turnover, chaperones	CELLULAR PROCESSES AND SIGNALING
comp21154_c0_seq2.134.1603.plus.A1_1	NOG11723	K	Transcription	INFORMATION STORAGE AND PROCESSING
comp23672_c0_seq1.56.1525.plus.A1_1	NOG05454	S	Function unknown	POORLY CHARACTERIZED
comp23915_c0_seq3.341.1810.plus.A1_1	NOG00192	G	Carbohydrate transport and metabolism	METABOLISM
comp25616_c0_seq1.132.1601.plus.A1_1	COG2124	Q	Secondary metabolites biosynthesis, transport and catabolism	METABOLISM
comp25735_c0_seq4.54.1523.plus.A1_1	NOG11768	S	Function unknown	POORLY CHARACTERIZED
comp17362_c0_seq1.444.1913.minus.B2_1	NOG17330	S	Function unknown	POORLY CHARACTERIZED
comp90093_c0_seq1.79.1548.plus.B3_1	NOG127863	S	Function unknown	POORLY CHARACTERIZED
comp93451_c0_seq1.42.1511.plus.B3_1	NOG22953	S	Function unknown	POORLY CHARACTERIZED
comp97422_c0_seq5.62.1531.minus.B3_1	NOG01188	A	RNA processing and modification	INFORMATION STORAGE AND PROCESSING
comp101239_c0_seq1.1880.3349.plus.B3_1	COG0531	E	Amino acid transport and metabolism	METABOLISM
comp6324_c0_seq1.68.1534.plus.A1_1	COG3386	G	Carbohydrate transport and metabolism	METABOLISM
comp26834_c0_seq1.39.1504.minus.B2_1	NOG26326	S	Function unknown	POORLY CHARACTERIZED
comp30138_c0_seq2.1.1465.minus.B2_1	NOG07486	U	Intracellular trafficking, secretion, and vesicular transport	CELLULAR PROCESSES AND SIGNALING
comp28743_c0_seq1.82.1548.minus.B3_1	COG0374	C	Energy production and conversion	METABOLISM
comp92378_c0_seq2.56.1522.minus.B3_1	NOG10510	T	Signal transduction mechanisms	CELLULAR PROCESSES AND SIGNALING
comp111845_c0_seq1.26.1492.minus.B3_1	COG2195	E	Amino acid transport and metabolism	METABOLISM
comp20010_c0_seq1.1.1462.minus.A1_1	NOG08365	S	Function unknown	POORLY CHARACTERIZED
comp22475_c0_seq3.21.1484.plus.A1_1	NOG03402	T	Signal transduction mechanisms	CELLULAR PROCESSES AND SIGNALING
comp22803_c0_seq1.90.1553.plus.A1_1	COG4826	O	Posttranslational modification, protein turnover, chaperones	CELLULAR PROCESSES AND SIGNALING
comp23412_c0_seq2.317.1780.plus.A1_1	NOG03768	K	Transcription	INFORMATION STORAGE AND PROCESSING
comp25560_c0_seq2.37.1500.plus.A1_1	COG2175	Q	Secondary metabolites biosynthesis, transport and catabolism	METABOLISM
comp42949_c0_seq1.95.1558.plus.A3_1	COG4886	S	Function unknown	POORLY CHARACTERIZED
comp22945_c0_seq1.1.1461.minus.B2_1	NOG04824	A	RNA processing and modification	INFORMATION STORAGE AND PROCESSING
comp25424_c0_seq1.105.1568.plus.B2_1	NOG02310	O	Posttranslational modification, protein turnover, chaperones	CELLULAR PROCESSES AND SIGNALING
comp27019_c0_seq1.198.1661.minus.B2_1	NOG18276	S	Function unknown	POORLY CHARACTERIZED
comp23154_c0_seq2.319.1778.minus.A1_1	COG1488	H	Coenzyme transport and metabolism	METABOLISM
comp23722_c0_seq1.135.1595.plus.A1_1	NOG05444	R	General function prediction only	POORLY CHARACTERIZED
comp24452_c0_seq2.65.1525.plus.A1_1	COG2319	R	General function prediction only	POORLY CHARACTERIZED
comp25470_c0_seq1.1336.2796.minus.A1_1	COG0362	G	Carbohydrate transport and metabolism	METABOLISM
comp39695_c0_seq1.1.1459.minus.A3_1	NOG00636	R	General function prediction only	POORLY CHARACTERIZED
comp16914_c0_seq1.2.1462.plus.B2_1	NOG32808	S	Function unknown	POORLY CHARACTERIZED
comp23565_c0_seq1.1.1457.minus.B2_1	COG0557	K	Transcription	INFORMATION STORAGE AND PROCESSING
comp29133_c0_seq2.262.1722.plus.B2_1	NOG09077	U	Intracellular trafficking, secretion, and vesicular transport	CELLULAR PROCESSES AND SIGNALING
comp30466_c0_seq1.8.1468.plus.B3_1	COG1027	E	Amino acid transport and metabolism	METABOLISM
comp59243_c0_seq1.1.1460.minus.B3_1	COG0666	R	General function prediction only	POORLY CHARACTERIZED
comp14282_c0_seq1.180.1636.minus.A1_1	COG2124	Q	Secondary metabolites biosynthesis, transport and catabolism	METABOLISM
comp23930_c0_seq1.55.1512.plus.A1_1	NOG08312	U	Intracellular trafficking, secretion, and vesicular transport	CELLULAR PROCESSES AND SIGNALING
comp37767_c0_seq1.203.1659.minus.A3_1	COG0501	O	Posttranslational modification, protein turnover, chaperones	CELLULAR PROCESSES AND SIGNALING
comp29758_c0_seq7.1.1456.minus.B2_1	NOG37902	S	Function unknown	POORLY CHARACTERIZED
comp30225_c0_seq2.125.1581.minus.B2_1	COG1073	R	General function prediction only	POORLY CHARACTERIZED
comp30225_c0_seq11.125.1581.minus.B2_1	COG1073	R	General function prediction only	POORLY CHARACTERIZED
comp27763_c0_seq1.529.1986.minus.B3_1	COG3037	G	Carbohydrate transport and metabolism	METABOLISM
comp30012_c0_seq1.17.1474.plus.B3_1	COG1966	T	Signal transduction mechanisms	CELLULAR PROCESSES AND SIGNALING
comp97475_c0_seq1.191.1648.minus.B3_1	NOG02587	T	Signal transduction mechanisms	CELLULAR PROCESSES AND SIGNALING
comp16869_c0_seq1.93.1547.plus.A1_1	NOG03273	S	Function unknown	POORLY CHARACTERIZED
comp24755_c0_seq2.297.1751.plus.A1_1	COG1004	M	Cell wall/membrane/envelope biogenesis	CELLULAR PROCESSES AND SIGNALING
comp40252_c0_seq1.269.1723.minus.A3_1	COG2124	Q	Secondary metabolites biosynthesis, transport and catabolism	METABOLISM
comp19514_c0_seq1.87.1541.minus.B2_1	COG5459	J	Translation, ribosomal structure and biogenesis	INFORMATION STORAGE AND PROCESSING
comp29804_c0_seq1.79.1533.plus.B2_1	NOG02816	R	General function prediction only	POORLY CHARACTERIZED
comp29446_c0_seq1.1270.2724.minus.B3_1	COG2195	E	Amino acid transport and metabolism	METABOLISM
comp97177_c0_seq1.182.1634.minus.B3_1	NOG11363	R	General function prediction only	POORLY CHARACTERIZED
comp97286_c0_seq1.935.2387.minus.B3_1	COG0515	T	Signal transduction mechanisms	CELLULAR PROCESSES AND SIGNALING
comp149231_c0_seq1.1.1453.minus.B3_1	NOG06275	P	Inorganic ion transport and metabolism	METABOLISM
comp21155_c0_seq1.22.1473.plus.A1_1	NOG03663	T	Signal transduction mechanisms	CELLULAR PROCESSES AND SIGNALING
comp23796_c0_seq1.166.1617.plus.A1_1	NOG16411	O	Posttranslational modification, protein turnover, chaperones	CELLULAR PROCESSES AND SIGNALING
comp24395_c0_seq1.594.2045.minus.A1_1	NOG06339	R	General function prediction only	POORLY CHARACTERIZED
comp25196_c0_seq1.160.1611.plus.A1_1	COG0006	E	Amino acid transport and metabolism	METABOLISM
comp38205_c0_seq1.184.1635.plus.A3_1	NOG10815	R	General function prediction only	POORLY CHARACTERIZED
comp42757_c0_seq2.1630.3081.minus.A3_1	NOG11314	O	Posttranslational modification, protein turnover, chaperones	CELLULAR PROCESSES AND SIGNALING
comp17779_c0_seq1.46.1497.plus.B2_1	COG3119	P	Inorganic ion transport and metabolism	METABOLISM
comp85036_c0_seq1.1.1450.minus.B3_1	NOG03348	L	Replication, recombination and repair	INFORMATION STORAGE AND PROCESSING
comp13865_c0_seq2.364.1812.minus.A1_1	NOG00256	T	Signal transduction mechanisms	CELLULAR PROCESSES AND SIGNALING
comp17939_c0_seq1.887.2335.minus.A1_1	COG0526	O	Posttranslational modification, protein turnover, chaperones	CELLULAR PROCESSES AND SIGNALING
comp19590_c0_seq3.455.1901.minus.A1_1	COG0303	H	Coenzyme transport and metabolism	METABOLISM
comp15718_c0_seq1.214.1661.minus.B2_1	COG2115	G	Carbohydrate transport and metabolism	METABOLISM
comp87854_c0_seq3.1.1447.minus.B3_1	NOG00456	R	General function prediction only	POORLY CHARACTERIZED
comp94127_c0_seq2.1.1447.minus.B3_1	NOG00946	R	General function prediction only	POORLY CHARACTERIZED
comp98936_c0_seq1.438.1886.plus.B3_1	NOG136491	S	Function unknown	POORLY CHARACTERIZED
comp100477_c0_seq2.173.1621.minus.B3_1	NOG11768	S	Function unknown	POORLY CHARACTERIZED
comp135219_c0_seq1.61.1509.plus.B3_1	COG0544	O	Posttranslational modification, protein turnover, chaperones	CELLULAR PROCESSES AND SIGNALING
comp22859_c0_seq1.185.1630.plus.A1_1	COG0476	H	Coenzyme transport and metabolism	METABOLISM
comp24356_c0_seq1.382.1827.minus.A1_1	COG5371	GO	Carbohydrate transport and metabolism |Posttranslational modification, protein turnover, chaperones	METABOLISM|CELLULAR PROCESSES AND SIGNALING
comp24889_c0_seq1.22.1467.minus.A1_1	COG0015	F	Nucleotide transport and metabolism	METABOLISM
comp25662_c0_seq7.1.1443.minus.A1_1	COG5022	Z	Cytoskeleton	CELLULAR PROCESSES AND SIGNALING
comp26638_c0_seq2.631.2076.minus.B2_1	NOG11213	S	Function unknown	POORLY CHARACTERIZED
comp28309_c0_seq2.128.1573.plus.B2_1	COG5170	T	Signal transduction mechanisms	CELLULAR PROCESSES AND SIGNALING
comp96570_c0_seq1.1.1443.minus.B3_1	NOG222754	S	Function unknown	POORLY CHARACTERIZED
comp24131_c0_seq2.2151.3591.minus.A1_1	COG5202	I	Lipid transport and metabolism	METABOLISM
comp25173_c0_seq2.130.1572.minus.A1_1	COG4886	S	Function unknown	POORLY CHARACTERIZED
comp62674_c0_seq1.1.1439.minus.A3_1	COG1026	O	Posttranslational modification, protein turnover, chaperones	CELLULAR PROCESSES AND SIGNALING
comp27724_c0_seq2.175.1617.minus.B2_1	NOG00377	K	Transcription	INFORMATION STORAGE AND PROCESSING
comp79464_c0_seq1.27.1469.plus.B3_1	NOG37902	S	Function unknown	POORLY CHARACTERIZED
comp20548_c0_seq2.268.1706.minus.A1_1	NOG17240	S	Function unknown	POORLY CHARACTERIZED
comp24174_c0_seq1.2230.3669.minus.A1_1	COG0183	I	Lipid transport and metabolism	METABOLISM
comp25162_c0_seq1.240.1679.plus.A1_1	COG1012	C	Energy production and conversion	METABOLISM
comp26404_c0_seq1.90.1529.plus.B2_1	NOG01105	S	Function unknown	POORLY CHARACTERIZED
comp92744_c0_seq2.46.1485.plus.B3_1	COG1078	R	General function prediction only	POORLY CHARACTERIZED
comp98487_c0_seq1.329.1767.minus.B3_1	NOG01360	G	Carbohydrate transport and metabolism	METABOLISM
comp12882_c0_seq1.200.1636.plus.A1_1	COG2175	Q	Secondary metabolites biosynthesis, transport and catabolism	METABOLISM
comp42748_c0_seq1.356.1790.minus.A3_1	COG2175	Q	Secondary metabolites biosynthesis, transport and catabolism	METABOLISM
comp26967_c0_seq1.13.1449.plus.B2_1	COG5092	I	Lipid transport and metabolism	METABOLISM
comp29133_c0_seq1.262.1698.plus.B2_1	NOG215802	U	Intracellular trafficking, secretion, and vesicular transport	CELLULAR PROCESSES AND SIGNALING
comp98183_c0_seq2.425.1860.minus.B3_1	NOG01628	S	Function unknown	POORLY CHARACTERIZED
comp179476_c0_seq1.1.1434.minus.B3_1	COG0243	C	Energy production and conversion	METABOLISM
comp12478_c0_seq1.74.1507.plus.A1_1	COG0201	U	Intracellular trafficking, secretion, and vesicular transport	CELLULAR PROCESSES AND SIGNALING
comp24534_c0_seq2.601.2034.minus.A1_1	NOG09127	S	Function unknown	POORLY CHARACTERIZED
comp39851_c0_seq1.72.1505.minus.A3_1	COG0446	C	Energy production and conversion	METABOLISM
comp29418_c0_seq1.174.1607.plus.B2_1	COG0493	E	Amino acid transport and metabolism	METABOLISM
comp60349_c0_seq1.1.1431.minus.B3_1	NOG15499	Z	Cytoskeleton	CELLULAR PROCESSES AND SIGNALING
comp100089_c0_seq1.895.2327.minus.B3_1	COG1224	K	Transcription	INFORMATION STORAGE AND PROCESSING
comp17518_c0_seq1.60.1490.plus.A1_1	COG0372	C	Energy production and conversion	METABOLISM
comp17652_c0_seq1.778.2208.minus.A1_1	COG5231	C	Energy production and conversion	METABOLISM
comp23926_c0_seq1.826.2254.minus.A1_1	NOG25970	S	Function unknown	POORLY CHARACTERIZED
comp35465_c0_seq1.461.1891.plus.A3_1	NOG05048	O	Posttranslational modification, protein turnover, chaperones	CELLULAR PROCESSES AND SIGNALING
comp9536_c0_seq1.446.1876.minus.B2_1	COG1073	R	General function prediction only	POORLY CHARACTERIZED
comp23801_c0_seq1.203.1633.plus.B2_1	COG1779	R	General function prediction only	POORLY CHARACTERIZED
comp25874_c0_seq1.189.1619.minus.B2_1	NOG45847	O	Posttranslational modification, protein turnover, chaperones	CELLULAR PROCESSES AND SIGNALING
comp29603_c1_seq7.145.1575.minus.B2_1	NOG01978	K	Transcription	INFORMATION STORAGE AND PROCESSING
comp30087_c0_seq5.1.1430.minus.B2_1	NOG45108	R	General function prediction only	POORLY CHARACTERIZED
comp86684_c0_seq1.273.1701.minus.B3_1	NOG19087	S	Function unknown	POORLY CHARACTERIZED
comp18994_c0_seq1.36.1463.plus.A1_1	COG5347	U	Intracellular trafficking, secretion, and vesicular transport	CELLULAR PROCESSES AND SIGNALING
comp20809_c0_seq3.196.1623.minus.A1_1	NOG05415	T	Signal transduction mechanisms	CELLULAR PROCESSES AND SIGNALING
comp21563_c0_seq1.131.1558.minus.A1_1	COG0649	C	Energy production and conversion	METABOLISM
comp23049_c0_seq3.4.1431.plus.A1_1	COG1501	G	Carbohydrate transport and metabolism	METABOLISM
comp23989_c0_seq1.1494.2921.minus.A1_1	COG1104	E	Amino acid transport and metabolism	METABOLISM
comp24651_c0_seq2.272.1699.plus.A1_1	NOG08061	G	Carbohydrate transport and metabolism	METABOLISM
comp24929_c0_seq1.298.1725.minus.A1_1	NOG00557	R	General function prediction only	POORLY CHARACTERIZED
comp16864_c0_seq1.259.1686.minus.B2_1	NOG07722	U	Intracellular trafficking, secretion, and vesicular transport	CELLULAR PROCESSES AND SIGNALING
comp72813_c0_seq1.1.1425.minus.B3_1	COG5025	K	Transcription	INFORMATION STORAGE AND PROCESSING
comp95257_c0_seq1.1.1427.minus.B3_1	COG0505	F	Nucleotide transport and metabolism	METABOLISM
comp23651_c0_seq1.117.1541.plus.A1_1	NOG65396	S	Function unknown	POORLY CHARACTERIZED
comp37873_c0_seq1.724.2147.minus.A3_1	NOG00192	G	Carbohydrate transport and metabolism	METABOLISM
comp38755_c0_seq1.598.2022.minus.B2_1	NOG10013	T	Signal transduction mechanisms	CELLULAR PROCESSES AND SIGNALING
comp97180_c0_seq1.118.1542.minus.B3_1	NOG07549	S	Function unknown	POORLY CHARACTERIZED
comp6312_c0_seq1.47.1468.plus.A1_1	NOG04781	S	Function unknown	POORLY CHARACTERIZED
comp23224_c0_seq1.117.1538.minus.A1_1	COG0436	E	Amino acid transport and metabolism	METABOLISM
comp27649_c0_seq1.834.2255.minus.A1_1	NOG00192	G	Carbohydrate transport and metabolism	METABOLISM
comp74456_c0_seq1.298.1718.minus.A1_1	COG5520	G	Carbohydrate transport and metabolism	METABOLISM
comp23056_c0_seq1.276.1697.minus.B2_1	COG0076	E	Amino acid transport and metabolism	METABOLISM
comp29415_c0_seq1.250.1670.minus.B2_1	COG1524	R	General function prediction only	POORLY CHARACTERIZED
comp89191_c0_seq1.6.1427.minus.B3_1	NOG45233	S	Function unknown	POORLY CHARACTERIZED
comp97720_c1_seq1.106.1525.minus.B3_1	COG2939	E	Amino acid transport and metabolism	METABOLISM
comp21605_c0_seq3.2074.3492.minus.A1_1	NOG00549	T	Signal transduction mechanisms	CELLULAR PROCESSES AND SIGNALING
comp26158_c0_seq1.169.1587.plus.B2_1	NOG04222	A	RNA processing and modification	INFORMATION STORAGE AND PROCESSING
comp27491_c0_seq2.1.1417.minus.B2_1	COG5537	D	Cell cycle control, cell division, chromosome partitioning	CELLULAR PROCESSES AND SIGNALING
comp87854_c0_seq2.1.1417.minus.B3_1	NOG00456	R	General function prediction only	POORLY CHARACTERIZED
comp133841_c0_seq1.1.1417.minus.B3_1	COG0209	F	Nucleotide transport and metabolism	METABOLISM
comp20721_c0_seq1.23.1438.plus.A1_1	COG0508	C	Energy production and conversion	METABOLISM
comp23716_c0_seq1.103.1518.minus.A1_1	COG0265	O	Posttranslational modification, protein turnover, chaperones	CELLULAR PROCESSES AND SIGNALING
comp25521_c0_seq1.558.1973.minus.A1_1	COG5206	O	Posttranslational modification, protein turnover, chaperones	CELLULAR PROCESSES AND SIGNALING
comp41960_c0_seq1.7.1422.plus.A3_1	COG5257	J	Translation, ribosomal structure and biogenesis	INFORMATION STORAGE AND PROCESSING
comp15908_c0_seq1.100.1515.minus.B2_1	NOG01272	S	Function unknown	POORLY CHARACTERIZED
comp35170_c0_seq1.127.1540.minus.B3_1	COG0466	O	Posttranslational modification, protein turnover, chaperones	CELLULAR PROCESSES AND SIGNALING
comp58685_c0_seq1.62.1477.plus.B3_1	NOG40294	S	Function unknown	POORLY CHARACTERIZED
comp94640_c0_seq1.81.1496.plus.B3_1	COG0165	E	Amino acid transport and metabolism	METABOLISM
comp21871_c0_seq1.367.1779.plus.A1_1	COG0019	E	Amino acid transport and metabolism	METABOLISM
comp25255_c0_seq2.356.1768.plus.A1_1	NOG06377	Z	Cytoskeleton	CELLULAR PROCESSES AND SIGNALING
comp41598_c0_seq1.40.1452.plus.A3_1	NOG01293	R	General function prediction only	POORLY CHARACTERIZED
comp42078_c0_seq2.315.1727.minus.A3_1	COG0050	J	Translation, ribosomal structure and biogenesis	INFORMATION STORAGE AND PROCESSING
comp28693_c0_seq2.565.1976.minus.B2_1	NOG00283	I	Lipid transport and metabolism	METABOLISM
comp58685_c0_seq2.37.1449.plus.B3_1	NOG40294	S	Function unknown	POORLY CHARACTERIZED
comp81046_c0_seq1.110.1522.plus.B3_1	NOG04791	R	General function prediction only	POORLY CHARACTERIZED
comp97685_c0_seq2.1.1409.minus.B3_1	NOG19930	S	Function unknown	POORLY CHARACTERIZED
comp101677_c0_seq1.3385.4797.plus.B3_1	COG1288	S	Function unknown	POORLY CHARACTERIZED
comp4932_c0_seq1.630.2038.minus.A1_1	COG1224	K	Transcription	INFORMATION STORAGE AND PROCESSING
comp22548_c0_seq1.1.1407.minus.A1_1	COG3325	G	Carbohydrate transport and metabolism	METABOLISM
comp22824_c0_seq1.105.1514.plus.A1_1	COG2072	P	Inorganic ion transport and metabolism	METABOLISM
comp18297_c0_seq1.12.1421.plus.A3_1	COG4284	G	Carbohydrate transport and metabolism	METABOLISM
comp42835_c0_seq8.1712.3119.minus.A3_1	NOG13309	S	Function unknown	POORLY CHARACTERIZED
comp44894_c0_seq1.1.1408.minus.A3_1	COG0696	G	Carbohydrate transport and metabolism	METABOLISM
comp26321_c0_seq1.705.2114.minus.B2_1	COG0104	F	Nucleotide transport and metabolism	METABOLISM
comp29675_c0_seq1.140.1549.minus.B2_1	NOG02078	R	General function prediction only	POORLY CHARACTERIZED
comp22356_c0_seq1.124.1530.plus.A1_1	NOG158121	U	Intracellular trafficking, secretion, and vesicular transport	CELLULAR PROCESSES AND SIGNALING
comp22949_c0_seq3.56.1462.plus.A1_1	NOG03521	S	Function unknown	POORLY CHARACTERIZED
comp24534_c0_seq1.601.2007.minus.A1_1	NOG09127	S	Function unknown	POORLY CHARACTERIZED
comp25169_c0_seq1.2010.3416.minus.A1_1	COG1601	J	Translation, ribosomal structure and biogenesis	INFORMATION STORAGE AND PROCESSING
comp25449_c0_seq2.217.1621.minus.A1_1	COG0538	C	Energy production and conversion	METABOLISM
comp42653_c0_seq1.1565.2971.minus.A3_1	COG0538	C	Energy production and conversion	METABOLISM
comp6315_c0_seq1.1.1401.minus.A1_1	NOG08340	R	General function prediction only	POORLY CHARACTERIZED
comp23649_c0_seq1.78.1481.plus.A1_1	COG0112	E	Amino acid transport and metabolism	METABOLISM
comp9528_c0_seq1.1521.2924.minus.B2_1	COG0076	E	Amino acid transport and metabolism	METABOLISM
comp17114_c0_seq1.1.1401.minus.B2_1	NOG04850	S	Function unknown	POORLY CHARACTERIZED
comp21700_c0_seq1.111.1514.minus.B2_1	NOG212087	G	Carbohydrate transport and metabolism	METABOLISM
comp25488_c0_seq1.133.1536.plus.B2_1	COG5144	K	Transcription	INFORMATION STORAGE AND PROCESSING
comp98212_c0_seq1.518.1920.minus.B3_1	NOG03966	R	General function prediction only	POORLY CHARACTERIZED
comp21202_c0_seq1.1.1397.minus.A1_1	NOG08647	R	General function prediction only	POORLY CHARACTERIZED
comp21395_c0_seq6.45.1445.minus.A1_1	NOG23894	S	Function unknown	POORLY CHARACTERIZED
comp38912_c0_seq1.147.1545.minus.A3_1	COG5252	R	General function prediction only	POORLY CHARACTERIZED
comp39414_c0_seq1.6.1406.plus.A3_1	NOG12359	O	Posttranslational modification, protein turnover, chaperones	CELLULAR PROCESSES AND SIGNALING
comp21588_c0_seq1.1.1397.minus.B2_1	NOG144786	S	Function unknown	POORLY CHARACTERIZED
comp28642_c0_seq1.293.1693.minus.B2_1	NOG00523	R	General function prediction only	POORLY CHARACTERIZED
comp47753_c0_seq1.13.1413.plus.B2_1	NOG14328	S	Function unknown	POORLY CHARACTERIZED
comp97059_c0_seq1.44.1444.minus.B3_1	NOG02746	A	RNA processing and modification	INFORMATION STORAGE AND PROCESSING
comp98091_c0_seq1.4.1404.plus.B3_1	COG4826	O	Posttranslational modification, protein turnover, chaperones	CELLULAR PROCESSES AND SIGNALING
comp23514_c0_seq1.148.1545.plus.A1_1	COG2939	E	Amino acid transport and metabolism	METABOLISM
comp9056_c0_seq1.196.1593.minus.B2_1	NOG03760	S	Function unknown	POORLY CHARACTERIZED
comp94763_c0_seq2.1.1396.minus.B3_1	NOG06800	S	Function unknown	POORLY CHARACTERIZED
comp100443_c0_seq2.699.2096.minus.B3_1	COG3669	G	Carbohydrate transport and metabolism	METABOLISM
comp41216_c0_seq1.33.1425.minus.A3_1	COG2124	Q	Secondary metabolites biosynthesis, transport and catabolism	METABOLISM
comp8517_c0_seq1.163.1557.minus.B2_1	COG3669	G	Carbohydrate transport and metabolism	METABOLISM
comp15971_c0_seq1.1047.2439.minus.B2_1	COG5148	O	Posttranslational modification, protein turnover, chaperones	CELLULAR PROCESSES AND SIGNALING
comp87470_c0_seq1.1.1392.minus.B3_1	COG0652	O	Posttranslational modification, protein turnover, chaperones	CELLULAR PROCESSES AND SIGNALING
comp88142_c0_seq1.411.1805.minus.B3_1	NOG11613	S	Function unknown	POORLY CHARACTERIZED
comp99567_c0_seq1.56.1450.minus.B3_1	COG0531	E	Amino acid transport and metabolism	METABOLISM
comp22076_c0_seq1.556.1947.plus.A1_1	NOG11179	R	General function prediction only	POORLY CHARACTERIZED
comp25554_c0_seq5.2982.4372.minus.A1_1	COG5019	DZ	Cell cycle control, cell division, chromosome partitioning |Cytoskeleton	CELLULAR PROCESSES AND SIGNALING|CELLULAR PROCESSES AND SIGNALING
comp87444_c0_seq1.5166.6557.plus.B3_1	COG0247	C	Energy production and conversion	METABOLISM
comp96255_c0_seq1.111.1502.plus.B3_1	COG0153	G	Carbohydrate transport and metabolism	METABOLISM
comp98296_c0_seq1.395.1784.minus.B3_1	NOG02850	T	Signal transduction mechanisms	CELLULAR PROCESSES AND SIGNALING
comp136686_c0_seq1.47.1438.plus.B3_1	COG0215	J	Translation, ribosomal structure and biogenesis	INFORMATION STORAGE AND PROCESSING
comp12410_c0_seq1.52.1440.minus.A1_1	COG1894	C	Energy production and conversion	METABOLISM
comp23701_c0_seq1.38.1426.plus.A1_1	COG3000	I	Lipid transport and metabolism	METABOLISM
comp24770_c0_seq4.117.1505.plus.A1_1	NOG00693	S	Function unknown	POORLY CHARACTERIZED
comp24975_c0_seq1.17.1404.minus.A1_1	NOG00506	U	Intracellular trafficking, secretion, and vesicular transport	CELLULAR PROCESSES AND SIGNALING
comp24761_c0_seq1.68.1454.minus.B2_1	COG4870	O	Posttranslational modification, protein turnover, chaperones	CELLULAR PROCESSES AND SIGNALING
comp26404_c0_seq2.90.1478.plus.B2_1	NOG01105	S	Function unknown	POORLY CHARACTERIZED
comp29796_c0_seq4.255.1643.plus.B2_1	NOG12971	P	Inorganic ion transport and metabolism	METABOLISM
comp92947_c0_seq3.242.1629.minus.B3_1	NOG04777	S	Function unknown	POORLY CHARACTERIZED
comp12449_c0_seq1.469.1854.minus.A1_1	COG5256	J	Translation, ribosomal structure and biogenesis	INFORMATION STORAGE AND PROCESSING
comp125494_c0_seq1.1.1384.minus.B3_1	COG0265	O	Posttranslational modification, protein turnover, chaperones	CELLULAR PROCESSES AND SIGNALING
comp131122_c0_seq1.1.1382.minus.B3_1	COG0574	G	Carbohydrate transport and metabolism	METABOLISM
comp40348_c0_seq1.1.1380.minus.A3_1	COG1236	J	Translation, ribosomal structure and biogenesis	INFORMATION STORAGE AND PROCESSING
comp43169_c0_seq2.1.1382.minus.A3_1	COG2801	L	Replication, recombination and repair	INFORMATION STORAGE AND PROCESSING
comp28625_c0_seq1.235.1617.plus.B2_1	NOG06610	T	Signal transduction mechanisms	CELLULAR PROCESSES AND SIGNALING
comp29626_c0_seq1.515.1896.minus.B2_1	NOG11679	O	Posttranslational modification, protein turnover, chaperones	CELLULAR PROCESSES AND SIGNALING
comp22295_c0_seq1.144.1523.plus.A1_1	COG0545	O	Posttranslational modification, protein turnover, chaperones	CELLULAR PROCESSES AND SIGNALING
comp37058_c0_seq1.454.1833.minus.A3_1	NOG05916	R	General function prediction only	POORLY CHARACTERIZED
comp89074_c0_seq1.6035.7414.minus.B3_1	COG0161	E	Amino acid transport and metabolism	METABOLISM
comp98260_c0_seq1.1.1377.minus.B3_1	NOG07486	U	Intracellular trafficking, secretion, and vesicular transport	CELLULAR PROCESSES AND SIGNALING
comp10981_c0_seq1.267.1643.minus.A1_1	NOG04523	R	General function prediction only	POORLY CHARACTERIZED
comp21488_c0_seq1.1.1374.minus.A1_1	COG5077	O	Posttranslational modification, protein turnover, chaperones	CELLULAR PROCESSES AND SIGNALING
comp22179_c0_seq4.607.1982.minus.A1_1	NOG02558	R	General function prediction only	POORLY CHARACTERIZED
comp22847_c0_seq1.703.2078.minus.A1_1	COG0552	U	Intracellular trafficking, secretion, and vesicular transport	CELLULAR PROCESSES AND SIGNALING
comp38900_c0_seq1.302.1678.plus.A3_1	NOG05396	S	Function unknown	POORLY CHARACTERIZED
comp26727_c0_seq1.35.1411.plus.B2_1	NOG09746	S	Function unknown	POORLY CHARACTERIZED
comp94902_c0_seq1.161.1537.plus.B3_1	NOG02478	S	Function unknown	POORLY CHARACTERIZED
comp96541_c0_seq1.8.1384.minus.B3_1	NOG08878	U	Intracellular trafficking, secretion, and vesicular transport	CELLULAR PROCESSES AND SIGNALING
comp111427_c0_seq1.10.1386.plus.B3_1	COG3033	E	Amino acid transport and metabolism	METABOLISM
comp12496_c0_seq1.57.1430.minus.A1_1	COG3119	P	Inorganic ion transport and metabolism	METABOLISM
comp23406_c0_seq1.346.1719.minus.A1_1	COG1012	C	Energy production and conversion	METABOLISM
comp24737_c0_seq1.131.1504.plus.A1_1	NOG03935	K	Transcription	INFORMATION STORAGE AND PROCESSING
comp8963_c0_seq1.947.2318.minus.B2_1	NOG18973	K	Transcription	INFORMATION STORAGE AND PROCESSING
comp29189_c0_seq2.741.2113.minus.B2_1	NOG12953	R	General function prediction only	POORLY CHARACTERIZED
comp92323_c0_seq2.220.1591.minus.B3_1	COG2124	Q	Secondary metabolites biosynthesis, transport and catabolism	METABOLISM
comp94215_c0_seq1.267.1639.minus.B3_1	COG5184	DZ	Cell cycle control, cell division, chromosome partitioning |Cytoskeleton	CELLULAR PROCESSES AND SIGNALING|CELLULAR PROCESSES AND SIGNALING
comp145392_c0_seq1.1.1371.minus.B3_1	COG0086	K	Transcription	INFORMATION STORAGE AND PROCESSING
comp5277_c0_seq1.22.1392.plus.A1_1	COG5182	A	RNA processing and modification	INFORMATION STORAGE AND PROCESSING
comp23049_c0_seq1.4.1374.plus.A1_1	COG1501	G	Carbohydrate transport and metabolism	METABOLISM
comp23632_c0_seq1.87.1457.plus.A1_1	COG3268	S	Function unknown	POORLY CHARACTERIZED
comp25463_c0_seq1.243.1613.plus.A1_1	NOG27852	S	Function unknown	POORLY CHARACTERIZED
comp42782_c0_seq1.101.1471.minus.A3_1	COG0596	R	General function prediction only	POORLY CHARACTERIZED
comp57456_c0_seq1.1.1370.minus.B3_1	NOG07213	R	General function prediction only	POORLY CHARACTERIZED
comp82863_c0_seq1.37.1407.plus.B3_1	COG0465	O	Posttranslational modification, protein turnover, chaperones	CELLULAR PROCESSES AND SIGNALING
comp87616_c0_seq1.70.1440.plus.B3_1	NOG26729	S	Function unknown	POORLY CHARACTERIZED
comp100036_c0_seq4.131.1501.minus.B3_1	NOG01978	K	Transcription	INFORMATION STORAGE AND PROCESSING
comp25255_c0_seq6.356.1723.plus.A1_1	NOG06377	Z	Cytoskeleton	CELLULAR PROCESSES AND SIGNALING
comp40777_c0_seq3.1.1364.minus.A3_1	NOG37902	S	Function unknown	POORLY CHARACTERIZED
comp23949_c0_seq1.404.1768.minus.A1_1	NOG11274	U	Intracellular trafficking, secretion, and vesicular transport	CELLULAR PROCESSES AND SIGNALING
comp37699_c0_seq1.431.1795.plus.A3_1	COG0111	E	Amino acid transport and metabolism	METABOLISM
comp23319_c0_seq1.40.1402.minus.B2_1	NOG78879	S	Function unknown	POORLY CHARACTERIZED
comp27960_c0_seq1.103.1467.minus.B2_1	COG1167	K	Transcription	INFORMATION STORAGE AND PROCESSING
comp28283_c0_seq1.80.1444.plus.B2_1	NOG06800	S	Function unknown	POORLY CHARACTERIZED
comp81294_c0_seq1.1816.3180.plus.B3_1	NOG00099	P	Inorganic ion transport and metabolism	METABOLISM
comp134609_c0_seq1.100.1464.plus.B3_1	COG1185	J	Translation, ribosomal structure and biogenesis	INFORMATION STORAGE AND PROCESSING
comp23157_c0_seq1.515.1876.minus.A1_1	COG0045	C	Energy production and conversion	METABOLISM
comp24055_c0_seq1.203.1564.minus.A1_1	NOG02767	S	Function unknown	POORLY CHARACTERIZED
comp24635_c0_seq1.89.1448.minus.A1_1	NOG41941	S	Function unknown	POORLY CHARACTERIZED
comp39797_c0_seq2.45.1406.plus.A3_1	COG5023	Z	Cytoskeleton	CELLULAR PROCESSES AND SIGNALING
comp41156_c0_seq1.201.1562.minus.A3_1	COG1524	R	General function prediction only	POORLY CHARACTERIZED
comp25840_c0_seq1.157.1518.plus.B2_1	NOG00943	T	Signal transduction mechanisms	CELLULAR PROCESSES AND SIGNALING
comp29758_c0_seq5.855.2216.minus.B2_1	NOG37902	S	Function unknown	POORLY CHARACTERIZED
comp81176_c0_seq1.941.2302.minus.B3_1	COG0148	G	Carbohydrate transport and metabolism	METABOLISM
comp96096_c0_seq1.213.1574.minus.B3_1	COG0513	L	Replication, recombination and repair	INFORMATION STORAGE AND PROCESSING
comp98856_c0_seq2.23.1384.plus.B3_1	COG0566	J	Translation, ribosomal structure and biogenesis	INFORMATION STORAGE AND PROCESSING
comp42975_c1_seq8.475.1832.minus.A3_1	COG4826	O	Posttranslational modification, protein turnover, chaperones	CELLULAR PROCESSES AND SIGNALING
comp93228_c0_seq1.117.1474.minus.B3_1	NOG02305	T	Signal transduction mechanisms	CELLULAR PROCESSES AND SIGNALING
comp95309_c0_seq2.20.1378.plus.B3_1	NOG07195	K	Transcription	INFORMATION STORAGE AND PROCESSING
comp12723_c0_seq1.47.1402.minus.A1_1	COG5023	Z	Cytoskeleton	CELLULAR PROCESSES AND SIGNALING
comp17237_c0_seq1.44.1399.plus.A1_1	COG5023	Z	Cytoskeleton	CELLULAR PROCESSES AND SIGNALING
comp19495_c0_seq1.1.1351.minus.A1_1	NOG04682	R	General function prediction only	POORLY CHARACTERIZED
comp19981_c0_seq1.29.1384.minus.A1_1	COG0545	O	Posttranslational modification, protein turnover, chaperones	CELLULAR PROCESSES AND SIGNALING
comp25411_c0_seq1.1177.2532.minus.A1_1	COG1171	E	Amino acid transport and metabolism	METABOLISM
comp25720_c0_seq4.373.1728.plus.A1_1	NOG01760	R	General function prediction only	POORLY CHARACTERIZED
comp36448_c0_seq2.1.1353.minus.A3_1	COG0666	R	General function prediction only	POORLY CHARACTERIZED
comp42298_c0_seq1.131.1484.minus.A3_1	COG1222	O	Posttranslational modification, protein turnover, chaperones	CELLULAR PROCESSES AND SIGNALING
comp62932_c0_seq1.65.1417.plus.B3_1	COG1757	C	Energy production and conversion	METABOLISM
comp90198_c0_seq2.1.1349.minus.B3_1	COG0419	L	Replication, recombination and repair	INFORMATION STORAGE AND PROCESSING
comp113578_c0_seq1.26.1378.minus.B3_1	COG1344	N	Cell motility	CELLULAR PROCESSES AND SIGNALING
comp21005_c0_seq1.1.1346.minus.A1_1	NOG00243	T	Signal transduction mechanisms	CELLULAR PROCESSES AND SIGNALING
comp23040_c0_seq1.904.2253.minus.A1_1	COG0666	R	General function prediction only	POORLY CHARACTERIZED
comp21574_c0_seq1.1.1343.minus.A1_1	NOG08862	P	Inorganic ion transport and metabolism	METABOLISM
comp40817_c0_seq1.810.2154.minus.A3_1	NOG12361	R	General function prediction only	POORLY CHARACTERIZED
comp40856_c0_seq1.130.1476.plus.A3_1	COG1167	K	Transcription	INFORMATION STORAGE AND PROCESSING
comp41626_c0_seq1.34.1380.plus.A3_1	COG4870	O	Posttranslational modification, protein turnover, chaperones	CELLULAR PROCESSES AND SIGNALING
comp41933_c0_seq1.1863.3208.minus.A3_1	NOG04600	R	General function prediction only	POORLY CHARACTERIZED
comp28950_c0_seq3.105.1450.minus.B2_1	NOG04537	R	General function prediction only	POORLY CHARACTERIZED
comp80232_c0_seq1.153.1499.minus.B3_1	COG0575	I	Lipid transport and metabolism	METABOLISM
comp80304_c0_seq1.1052.2398.minus.B3_1	COG0513	L	Replication, recombination and repair	INFORMATION STORAGE AND PROCESSING
comp83441_c0_seq1.133.1479.plus.B3_1	COG0334	E	Amino acid transport and metabolism	METABOLISM
comp119617_c0_seq1.40.1386.plus.B3_1	COG0334	E	Amino acid transport and metabolism	METABOLISM
comp25521_c0_seq2.387.1730.minus.A1_1	COG5206	O	Posttranslational modification, protein turnover, chaperones	CELLULAR PROCESSES AND SIGNALING
comp33900_c0_seq1.1.1341.minus.A3_1	COG3844	E	Amino acid transport and metabolism	METABOLISM
comp41913_c0_seq3.106.1449.minus.A3_1	COG2340	S	Function unknown	POORLY CHARACTERIZED
comp30033_c0_seq3.17.1360.plus.B2_1	COG5599	T	Signal transduction mechanisms	CELLULAR PROCESSES AND SIGNALING
comp92658_c0_seq2.173.1515.minus.B3_1	COG0061	G	Carbohydrate transport and metabolism	METABOLISM
comp6603_c0_seq1.7.1345.minus.A1_1	NOG09179	U	Intracellular trafficking, secretion, and vesicular transport	CELLULAR PROCESSES AND SIGNALING
comp19764_c0_seq4.963.2303.minus.A1_1	NOG12361	R	General function prediction only	POORLY CHARACTERIZED
comp24359_c0_seq1.216.1556.plus.A1_1	COG3000	I	Lipid transport and metabolism	METABOLISM
comp39154_c0_seq1.191.1530.minus.A3_1	NOG03679	J	Translation, ribosomal structure and biogenesis	INFORMATION STORAGE AND PROCESSING
comp40683_c0_seq1.1.1338.minus.A3_1	NOG05732	S	Function unknown	POORLY CHARACTERIZED
comp41161_c0_seq2.5.1345.plus.A3_1	COG1185	J	Translation, ribosomal structure and biogenesis	INFORMATION STORAGE AND PROCESSING
comp25989_c0_seq1.37.1377.minus.B2_1	COG0126	G	Carbohydrate transport and metabolism	METABOLISM
comp26499_c0_seq1.51.1391.plus.B2_1	NOG09828	G	Carbohydrate transport and metabolism	METABOLISM
comp98254_c0_seq3.7.1347.plus.B3_1	NOG45950	S	Function unknown	POORLY CHARACTERIZED
comp17916_c0_seq1.80.1417.plus.A1_1	COG5044	O	Posttranslational modification, protein turnover, chaperones	CELLULAR PROCESSES AND SIGNALING
comp22309_c0_seq1.57.1394.plus.A1_1	COG0612	O	Posttranslational modification, protein turnover, chaperones	CELLULAR PROCESSES AND SIGNALING
comp24247_c0_seq1.535.1870.minus.A1_1	COG0038	P	Inorganic ion transport and metabolism	METABOLISM
comp39604_c0_seq1.232.1569.minus.A3_1	COG2175	Q	Secondary metabolites biosynthesis, transport and catabolism	METABOLISM
comp18830_c0_seq1.236.1573.minus.B2_1	NOG11179	R	General function prediction only	POORLY CHARACTERIZED
comp29711_c0_seq1.60.1397.plus.B3_1	COG0334	E	Amino acid transport and metabolism	METABOLISM
comp87732_c0_seq1.30.1367.minus.B3_1	COG0334	E	Amino acid transport and metabolism	METABOLISM
comp17799_c0_seq1.191.1524.minus.A1_1	COG0625	O	Posttranslational modification, protein turnover, chaperones	CELLULAR PROCESSES AND SIGNALING
comp19134_c0_seq2.8.1342.plus.A1_1	COG5159	O	Posttranslational modification, protein turnover, chaperones	CELLULAR PROCESSES AND SIGNALING
comp21861_c0_seq1.143.1477.minus.A1_1	NOG03998	S	Function unknown	POORLY CHARACTERIZED
comp23345_c0_seq1.335.1667.minus.A1_1	NOG41669	S	Function unknown	POORLY CHARACTERIZED
comp27810_c0_seq1.1.1332.minus.B2_1	NOG01466	R	General function prediction only	POORLY CHARACTERIZED
comp37126_c0_seq1.544.1878.minus.B3_1	NOG00190	S	Function unknown	POORLY CHARACTERIZED
comp99534_c0_seq1.1335.2669.minus.B3_1	COG1071	C	Energy production and conversion	METABOLISM
comp100538_c0_seq2.1.1333.minus.B3_1	NOG11768	S	Function unknown	POORLY CHARACTERIZED
comp20083_c0_seq1.107.1438.minus.A1_1	COG0438	M	Cell wall/membrane/envelope biogenesis	CELLULAR PROCESSES AND SIGNALING
comp20836_c0_seq1.174.1505.plus.A1_1	COG1503	J	Translation, ribosomal structure and biogenesis	INFORMATION STORAGE AND PROCESSING
comp17524_c0_seq1.1.1327.minus.A3_1	COG0380	G	Carbohydrate transport and metabolism	METABOLISM
comp36261_c0_seq1.1.1329.minus.A3_1	NOG01496	T	Signal transduction mechanisms	CELLULAR PROCESSES AND SIGNALING
comp118130_c0_seq1.155.1486.plus.B3_1	COG1262	S	Function unknown	POORLY CHARACTERIZED
comp169418_c0_seq1.715.2046.plus.B3_1	COG0403	E	Amino acid transport and metabolism	METABOLISM
comp21938_c0_seq1.3000.4328.minus.A1_1	COG0436	E	Amino acid transport and metabolism	METABOLISM
comp79097_c0_seq1.1.1324.minus.A1_1	COG0480	J	Translation, ribosomal structure and biogenesis	INFORMATION STORAGE AND PROCESSING
comp77030_c0_seq1.44.1372.plus.B3_1	NOG14668	R	General function prediction only	POORLY CHARACTERIZED
comp88429_c0_seq1.675.2003.plus.B3_1	COG0201	U	Intracellular trafficking, secretion, and vesicular transport	CELLULAR PROCESSES AND SIGNALING
comp11450_c0_seq1.1.1325.minus.A1_1	NOG78919	S	Function unknown	POORLY CHARACTERIZED
comp19617_c0_seq1.376.1701.minus.A1_1	COG5599	T	Signal transduction mechanisms	CELLULAR PROCESSES AND SIGNALING
comp23335_c0_seq1.145.1470.plus.A1_1	NOG05583	O	Posttranslational modification, protein turnover, chaperones	CELLULAR PROCESSES AND SIGNALING
comp25444_c0_seq1.106.1431.minus.A3_1	COG5023	Z	Cytoskeleton	CELLULAR PROCESSES AND SIGNALING
comp8624_c0_seq1.563.1888.minus.B2_1	COG1448	E	Amino acid transport and metabolism	METABOLISM
comp27067_c0_seq1.123.1448.minus.B2_1	NOG01512	G	Carbohydrate transport and metabolism	METABOLISM
comp67445_c0_seq1.1.1325.minus.B2_1	COG0526	O	Posttranslational modification, protein turnover, chaperones	CELLULAR PROCESSES AND SIGNALING
comp88429_c0_seq2.237.1562.plus.B3_1	COG0201	U	Intracellular trafficking, secretion, and vesicular transport	CELLULAR PROCESSES AND SIGNALING
comp95860_c0_seq1.59.1384.plus.B3_1	NOG11768	S	Function unknown	POORLY CHARACTERIZED
comp100359_c0_seq4.1109.2434.plus.B3_1	NOG01993	R	General function prediction only	POORLY CHARACTERIZED
comp8311_c0_seq1.510.1832.minus.A1_1	COG2175	Q	Secondary metabolites biosynthesis, transport and catabolism	METABOLISM
comp23311_c0_seq7.961.2283.minus.A1_1	NOG23457	R	General function prediction only	POORLY CHARACTERIZED
comp25517_c0_seq2.16.1338.plus.A1_1	COG0642	T	Signal transduction mechanisms	CELLULAR PROCESSES AND SIGNALING
comp25960_c0_seq1.1472.2794.minus.B2_1	NOG00045	I	Lipid transport and metabolism	METABOLISM
comp28237_c0_seq7.16.1338.plus.B2_1	NOG01710	K	Transcription	INFORMATION STORAGE AND PROCESSING
comp30105_c0_seq1.3545.4867.minus.B2_1	COG0526	O	Posttranslational modification, protein turnover, chaperones	CELLULAR PROCESSES AND SIGNALING
comp109157_c0_seq1.55.1377.plus.B3_1	COG0055	C	Energy production and conversion	METABOLISM
comp125915_c0_seq1.1.1322.minus.B3_1	COG0544	O	Posttranslational modification, protein turnover, chaperones	CELLULAR PROCESSES AND SIGNALING
comp22775_c0_seq1.1.1318.minus.A1_1	COG5049	ADL	RNA processing and modification |Cell cycle control, cell division, chromosome partitioning |Replication, recombination and repair	INFORMATION STORAGE AND PROCESSING|CELLULAR PROCESSES AND SIGNALING|INFORMATION STORAGE AND PROCESSING
comp23198_c0_seq1.672.1991.minus.A1_1	COG2866	E	Amino acid transport and metabolism	METABOLISM
comp23396_c0_seq1.2460.3778.minus.A1_1	COG0604	C	Energy production and conversion	METABOLISM
comp24475_c0_seq1.2430.3749.minus.A1_1	COG0484	O	Posttranslational modification, protein turnover, chaperones	CELLULAR PROCESSES AND SIGNALING
comp32001_c0_seq1.1.1317.minus.A3_1	NOG03368	U	Intracellular trafficking, secretion, and vesicular transport	CELLULAR PROCESSES AND SIGNALING
comp36448_c0_seq3.1.1317.minus.A3_1	COG0666	R	General function prediction only	POORLY CHARACTERIZED
comp41816_c0_seq1.360.1678.minus.A3_1	NOG07533	U	Intracellular trafficking, secretion, and vesicular transport	CELLULAR PROCESSES AND SIGNALING
comp24171_c0_seq1.1.1315.minus.B2_1	COG2866	E	Amino acid transport and metabolism	METABOLISM
comp26428_c0_seq1.55.1374.plus.B2_1	NOG02416	O	Posttranslational modification, protein turnover, chaperones	CELLULAR PROCESSES AND SIGNALING
comp28554_c0_seq1.22.1341.plus.B2_1	COG0724	R	General function prediction only	POORLY CHARACTERIZED
comp38705_c0_seq1.329.1648.plus.B2_1	COG2268	S	Function unknown	POORLY CHARACTERIZED
comp96664_c0_seq1.64.1383.plus.B3_1	COG0596	R	General function prediction only	POORLY CHARACTERIZED
comp147147_c0_seq1.1.1316.minus.B3_1	COG0612	O	Posttranslational modification, protein turnover, chaperones	CELLULAR PROCESSES AND SIGNALING
comp14340_c0_seq1.29.1345.plus.A1_1	COG0571	K	Transcription	INFORMATION STORAGE AND PROCESSING
comp21605_c0_seq2.2074.3390.minus.A1_1	NOG00549	T	Signal transduction mechanisms	CELLULAR PROCESSES AND SIGNALING
comp87605_c0_seq1.1.1316.minus.B3_1	COG5599	T	Signal transduction mechanisms	CELLULAR PROCESSES AND SIGNALING
comp98246_c0_seq2.43.1359.plus.B3_1	COG5049	ADL	RNA processing and modification |Cell cycle control, cell division, chromosome partitioning |Replication, recombination and repair	INFORMATION STORAGE AND PROCESSING|CELLULAR PROCESSES AND SIGNALING|INFORMATION STORAGE AND PROCESSING
comp99578_c0_seq1.1217.2533.minus.B3_1	COG1028	IQ	Lipid transport and metabolism |Secondary metabolites biosynthesis, transport and catabolism	METABOLISM|METABOLISM
comp152440_c0_seq1.1.1314.minus.B3_1	NOG00099	P	Inorganic ion transport and metabolism	METABOLISM
comp13367_c0_seq1.1.1312.minus.A1_1	NOG08447	S	Function unknown	POORLY CHARACTERIZED
comp84666_c0_seq1.1.1311.minus.B3_1	NOG03974	S	Function unknown	POORLY CHARACTERIZED
comp96923_c0_seq2.1496.2809.minus.B3_1	COG2221	C	Energy production and conversion	METABOLISM
comp98673_c2_seq2.1024.2337.minus.B3_1	COG5019	DZ	Cell cycle control, cell division, chromosome partitioning |Cytoskeleton	CELLULAR PROCESSES AND SIGNALING|CELLULAR PROCESSES AND SIGNALING
comp102648_c0_seq1.1.1313.minus.B3_1	COG0334	E	Amino acid transport and metabolism	METABOLISM
comp18800_c0_seq1.7.1317.minus.A1_1	COG5057	T	Signal transduction mechanisms	CELLULAR PROCESSES AND SIGNALING
comp39256_c0_seq1.98.1408.plus.A3_1	NOG11828	U	Intracellular trafficking, secretion, and vesicular transport	CELLULAR PROCESSES AND SIGNALING
comp42349_c0_seq3.1.1309.minus.A3_1	COG5641	K	Transcription	INFORMATION STORAGE AND PROCESSING
comp43971_c0_seq1.1.1308.minus.A3_1	COG0513	L	Replication, recombination and repair	INFORMATION STORAGE AND PROCESSING
comp23190_c0_seq1.106.1416.plus.B2_1	COG5068	K	Transcription	INFORMATION STORAGE AND PROCESSING
comp29715_c0_seq1.703.2013.minus.B2_1	NOG15460	D	Cell cycle control, cell division, chromosome partitioning	CELLULAR PROCESSES AND SIGNALING
comp45960_c0_seq1.604.1912.minus.B2_1	COG1232	H	Coenzyme transport and metabolism	METABOLISM
comp69526_c0_seq1.1.1308.minus.B3_1	NOG15655	O	Posttranslational modification, protein turnover, chaperones	CELLULAR PROCESSES AND SIGNALING
comp75271_c0_seq1.1.1306.minus.B3_1	NOG01567	R	General function prediction only	POORLY CHARACTERIZED
comp98373_c0_seq1.72.1382.plus.B3_1	COG4826	O	Posttranslational modification, protein turnover, chaperones	CELLULAR PROCESSES AND SIGNALING
comp22295_c0_seq2.144.1451.plus.A1_1	COG0545	O	Posttranslational modification, protein turnover, chaperones	CELLULAR PROCESSES AND SIGNALING
comp24813_c0_seq1.79.1384.minus.A3_1	COG5213	A	RNA processing and modification	INFORMATION STORAGE AND PROCESSING
comp42527_c2_seq2.77.1384.plus.A3_1	COG0142	H	Coenzyme transport and metabolism	METABOLISM
comp26631_c0_seq1.308.1615.plus.B2_1	COG0016	J	Translation, ribosomal structure and biogenesis	INFORMATION STORAGE AND PROCESSING
comp32643_c0_seq1.12.1319.plus.B3_1	NOG00030	R	General function prediction only	POORLY CHARACTERIZED
comp87701_c0_seq2.122.1428.minus.B3_1	COG0470	L	Replication, recombination and repair	INFORMATION STORAGE AND PROCESSING
comp94994_c0_seq1.1.1304.minus.B3_1	COG5657	O	Posttranslational modification, protein turnover, chaperones	CELLULAR PROCESSES AND SIGNALING
comp95806_c0_seq1.470.1777.minus.B3_1	COG1114	E	Amino acid transport and metabolism	METABOLISM
comp22179_c0_seq5.1.1303.minus.A1_1	NOG02558	R	General function prediction only	POORLY CHARACTERIZED
comp25009_c0_seq1.284.1588.minus.A1_1	COG1960	I	Lipid transport and metabolism	METABOLISM
comp25142_c0_seq1.217.1521.plus.A1_1	COG4992	E	Amino acid transport and metabolism	METABOLISM
comp26083_c0_seq1.53.1357.plus.B2_1	COG0476	H	Coenzyme transport and metabolism	METABOLISM
comp60351_c0_seq1.77.1381.minus.B3_1	NOG18804	A	RNA processing and modification	INFORMATION STORAGE AND PROCESSING
comp93038_c0_seq2.1124.2428.minus.B3_1	NOG17966	R	General function prediction only	POORLY CHARACTERIZED
comp130394_c0_seq1.192.1496.plus.B3_1	NOG03904	T	Signal transduction mechanisms	CELLULAR PROCESSES AND SIGNALING
comp132225_c0_seq1.1.1302.minus.B3_1	NOG58687	R	General function prediction only	POORLY CHARACTERIZED
comp12133_c0_seq1.156.1457.plus.A1_1	COG0526	O	Posttranslational modification, protein turnover, chaperones	CELLULAR PROCESSES AND SIGNALING
comp20294_c0_seq1.64.1365.plus.A1_1	NOG19644	S	Function unknown	POORLY CHARACTERIZED
comp21433_c0_seq1.219.1520.plus.A1_1	COG0499	H	Coenzyme transport and metabolism	METABOLISM
comp23409_c0_seq3.56.1357.plus.A1_1	COG5307	R	General function prediction only	POORLY CHARACTERIZED
[truncated: 11,608 more rows]
