# Supplementary material for: A Meta-Transcriptomics Survey Reveals Changes in the Microbiota of the Chinese Mitten Crab Eriocheir sinensis Infected with Hepatopancreatic Necrosis Disease
Source: Front Microbiol. 2017 Apr 26;8:732. doi: 10.3389/fmicb.2017.00732 (PMC5405120; doi:10.3389/fmicb.2017.00732)
Supplement: Table S5 — The distribution of transcripts to general functional categories was assessed on the basis of best BLAST matches to the GO database. [file Table5.XLS]

Gene	Annotation
comp100007_c0_seq2.1814.2716.minus.B3_1	molecular_function;binding;ion binding;anion binding|molecular_function;binding;organic cyclic compound binding;nucleoside phosphate binding|molecular_function;binding;organic cyclic compound binding;nucleoside binding|molecular_function;binding;heterocyclic compound binding;nucleoside phosphate binding|molecular_function;binding;heterocyclic compound binding;nucleoside binding|molecular_function…
comp100036_c0_seq4.131.1501.minus.B3_1	molecular_function;binding;ion binding;anion binding|molecular_function;binding;organic cyclic compound binding;nucleoside phosphate binding|molecular_function;binding;organic cyclic compound binding;nucleoside binding|molecular_function;binding;heterocyclic compound binding;nucleoside phosphate binding|molecular_function;binding;heterocyclic compound binding;nucleoside binding|molecular_function…
comp100038_c1_seq4.463.1611.plus.B3_1	molecular_function;binding;ion binding;cation binding|molecular_function;binding;ion binding;anion binding|molecular_function;binding;organic cyclic compound binding;nucleoside phosphate binding|molecular_function;binding;organic cyclic compound binding;nucleoside binding|molecular_function;binding;organic cyclic compound binding;nucleic acid binding|molecular_function;binding;heterocyclic compou…
comp100058_c0_seq1.93.941.minus.B3_1	molecular_function;catalytic activity;isomerase activity;intramolecular oxidoreductase activity|cellular_component;cell;cell part;intracellular|cellular_component;cell;cell part;intracellular part|cellular_component;cell part;intracellular part;cytoplasmic part|cellular_component;cell part;intracellular part;cytoplasm|cellular_component;cell part;intracellular;intracellular part|biological_proces…
comp100058_c0_seq2.93.953.minus.B3_1	molecular_function;catalytic activity;isomerase activity;intramolecular oxidoreductase activity|cellular_component;cell;cell part;intracellular|cellular_component;cell;cell part;intracellular part|cellular_component;cell part;intracellular part;cytoplasmic part|cellular_component;cell part;intracellular part;cytoplasm|cellular_component;cell part;intracellular;intracellular part|biological_proces…
comp100079_c0_seq2.1.2635.minus.B3_1	molecular_function;binding;ion binding;cation binding|molecular_function;binding;organic cyclic compound binding;nucleic acid binding|molecular_function;binding;heterocyclic compound binding;nucleic acid binding|cellular_component;cell;cell part;intracellular|cellular_component;cell;cell part;intracellular part|cellular_component;organelle;non-membrane-bounded organelle;intracellular non-membrane…
comp100079_c0_seq3.1.2671.minus.B3_1	molecular_function;binding;ion binding;cation binding|molecular_function;binding;organic cyclic compound binding;nucleic acid binding|molecular_function;binding;heterocyclic compound binding;nucleic acid binding
comp10007_c0_seq1.48.491.plus.A1_1	biological_process;single-organism process;single-organism transport;organic hydroxy compound transport|biological_process;single-organism process;single-organism transport;lipid transport|biological_process;establishment of localization;transport;single-organism transport|biological_process;establishment of localization;transport;organic substance transport|biological_process;localization;macrom…
comp100089_c0_seq1.895.2327.minus.B3_1	molecular_function;binding;ion binding;anion binding|molecular_function;binding;organic cyclic compound binding;nucleoside phosphate binding|molecular_function;binding;organic cyclic compound binding;nucleoside binding|molecular_function;binding;heterocyclic compound binding;nucleoside phosphate binding|molecular_function;binding;heterocyclic compound binding;nucleoside binding|molecular_function…
comp100095_c0_seq1.1.2312.minus.B3_1	biological_process;cellular process;cellular metabolic process;cellular aromatic compound metabolic process|biological_process;cellular process;cellular metabolic process;heterocycle metabolic process|biological_process;cellular process;cellular metabolic process;cellular nitrogen compound metabolic process|biological_process;cellular process;cellular metabolic process;cellular macromolecule meta…
comp100108_c0_seq9.86.1219.minus.B3_1	biological_process;cellular process;cellular response to stimulus;cellular response to stress|biological_process;response to stimulus;response to stress;cellular response to stress|biological_process;response to stimulus;cellular response to stimulus;cellular response to stress
comp100111_c0_seq1.50.193.plus.B3_1	molecular_function;binding;organic cyclic compound binding;nucleoside phosphate binding|molecular_function;binding;organic cyclic compound binding;nucleic acid binding|molecular_function;binding;heterocyclic compound binding;nucleoside phosphate binding|molecular_function;binding;heterocyclic compound binding;nucleic acid binding|molecular_function;binding;small molecule binding;nucleotide bindin…
comp100111_c0_seq3.152.478.plus.B3_1	molecular_function;binding;organic cyclic compound binding;nucleic acid binding|molecular_function;binding;heterocyclic compound binding;nucleic acid binding|molecular_function;catalytic activity;transferase activity;transferase activity, transferring phosphorus-containing groups|biological_process;cellular process;cellular metabolic process;cellular aromatic compound metabolic process|biological…
comp100112_c0_seq1.1.692.minus.B2_1	cellular_component;cell;cell part;intracellular|cellular_component;cell;cell part;intracellular part|cellular_component;organelle;intracellular organelle;intracellular membrane-bounded organelle|cellular_component;organelle;membrane-bounded organelle;intracellular membrane-bounded organelle|cellular_component;cell part;intracellular part;intracellular organelle|cellular_component;cell part;intrac…
comp100117_c0_seq1.223.2612.minus.B3_1	molecular_function;binding;metal cluster binding;iron-sulfur cluster binding|molecular_function;catalytic activity;lyase activity;carbon-oxygen lyase activity|biological_process;cellular process;single-organism cellular process;energy derivation by oxidation of organic compounds|biological_process;cellular process;single-organism cellular process;cellular aldehyde metabolic process|biological_pro…
comp10012_c0_seq1.236.559.plus.A1_1	molecular_function;catalytic activity;hydrolase activity;hydrolase activity, acting on ester bonds|biological_process;cellular process;cellular metabolic process;cellular aromatic compound metabolic process|biological_process;cellular process;cellular metabolic process;heterocycle metabolic process|biological_process;cellular process;cellular metabolic process;cellular nitrogen compound metabolic…
comp100148_c0_seq5.4.333.plus.B3_1	molecular_function;transporter activity;substrate-specific transporter activity;substrate-specific transmembrane transporter activity|molecular_function;transporter activity;transmembrane transporter activity;substrate-specific transmembrane transporter activity|cellular_component;membrane part;proton-transporting two-sector ATPase complex, proton-transporting domain;proton-transporting V-type AT…
comp100157_c0_seq1.1969.4727.minus.B3_1	molecular_function;binding;metal cluster binding;iron-sulfur cluster binding
comp100157_c0_seq2.1969.5567.minus.B3_1	molecular_function;binding;metal cluster binding;iron-sulfur cluster binding
comp100159_c1_seq11.301.867.minus.B3_1	cellular_component;cell;cell part;intracellular|cellular_component;cell;cell part;intracellular part|cellular_component;organelle;intracellular organelle;intracellular membrane-bounded organelle|cellular_component;organelle;membrane-bounded organelle;intracellular membrane-bounded organelle|cellular_component;cell part;intracellular part;intracellular organelle|cellular_component;cell part;intrac…
comp100189_c0_seq2.85.1538.minus.B3_1	molecular_function;binding;metal cluster binding;iron-sulfur cluster binding
comp10019_c0_seq1.349.811.minus.B2_1	molecular_function;protein binding transcription factor activity;transcription factor binding transcription factor activity;RNA polymerase II transcription factor binding transcription factor activity|molecular_function;protein binding transcription factor activity;transcription factor binding transcription factor activity;transcription cofactor activity|cellular_component;cell;cell part;intracel…
comp100220_c0_seq3.105.3371.plus.B3_1	molecular_function;binding;protein binding;protein kinase A binding|cellular_component;membrane part;intrinsic component of membrane;integral component of membrane|cellular_component;cell;cell part;neuron part|cellular_component;cell;cell part;cell body|cellular_component;cell;cell part;intracellular|cellular_component;cell;cell part;intracellular part|cellular_component;cell part;intracellular p…
comp100221_c0_seq1.1.614.minus.A3_1	molecular_function;binding;ion binding;cation binding|molecular_function;catalytic activity;hydrolase activity;hydrolase activity, acting on glycosyl bonds|molecular_function;receptor activity;signaling receptor activity;transmembrane signaling receptor activity|molecular_function;molecular transducer activity;signal transducer activity;signaling receptor activity|biological_process;cellular proc…
comp100258_c0_seq8.315.3281.plus.B3_1	biological_process;localization;establishment of localization;transport
comp100271_c0_seq1.384.797.plus.B3_1	molecular_function;binding;organic cyclic compound binding;nucleic acid binding|molecular_function;binding;heterocyclic compound binding;nucleic acid binding|biological_process;cellular process;single-organism cellular process;transposition|biological_process;cellular process;cellular metabolic process;cellular aromatic compound metabolic process|biological_process;cellular process;cellular metab…
comp100271_c0_seq1.5.280.plus.B3_1	molecular_function;binding;organic cyclic compound binding;nucleic acid binding|molecular_function;binding;heterocyclic compound binding;nucleic acid binding|biological_process;cellular process;single-organism cellular process;DNA repair|biological_process;cellular process;single-organism cellular process;transposition|biological_process;cellular process;cellular metabolic process;cellular aromat…
comp100271_c0_seq1.834.1547.plus.B3_1	molecular_function;binding;organic cyclic compound binding;nucleic acid binding|molecular_function;binding;heterocyclic compound binding;nucleic acid binding|biological_process;cellular process;single-organism cellular process;transposition|biological_process;cellular process;cellular metabolic process;cellular aromatic compound metabolic process|biological_process;cellular process;cellular metab…
comp100283_c0_seq4.466.5184.minus.B3_1	molecular_function;binding;ion binding;cation binding|molecular_function;binding;ion binding;anion binding|molecular_function;binding;organic cyclic compound binding;nucleoside phosphate binding|molecular_function;binding;organic cyclic compound binding;nucleoside binding|molecular_function;binding;heterocyclic compound binding;nucleoside phosphate binding|molecular_function;binding;heterocyclic …
comp100284_c0_seq1.1.409.minus.B3_1	molecular_function;catalytic activity;hydrolase activity;hydrolase activity, acting on glycosyl bonds|biological_process;metabolic process;organic substance metabolic process;carbohydrate metabolic process|biological_process;metabolic process;primary metabolic process;carbohydrate metabolic process
comp100284_c0_seq4.213.1346.minus.B3_1	molecular_function;catalytic activity;hydrolase activity;hydrolase activity, acting on glycosyl bonds|biological_process;metabolic process;organic substance metabolic process;carbohydrate metabolic process|biological_process;metabolic process;primary metabolic process;carbohydrate metabolic process
comp100288_c1_seq6.675.1472.plus.B3_1	molecular_function;binding;ion binding;anion binding|molecular_function;binding;organic cyclic compound binding;nucleoside phosphate binding|molecular_function;binding;organic cyclic compound binding;nucleoside binding|molecular_function;binding;heterocyclic compound binding;nucleoside phosphate binding|molecular_function;binding;heterocyclic compound binding;nucleoside binding|molecular_function…
comp100305_c0_seq1.1.2172.minus.B3_1	molecular_function;catalytic activity;hydrolase activity;hydrolase activity, acting on acid anhydrides
comp100305_c0_seq3.1.2039.minus.B3_1	molecular_function;binding;organic cyclic compound binding;nucleoside phosphate binding|molecular_function;binding;heterocyclic compound binding;nucleoside phosphate binding|molecular_function;binding;small molecule binding;nucleotide binding|molecular_function;catalytic activity;hydrolase activity;hydrolase activity, acting on acid anhydrides|biological_process;localization;establishment of loca…
comp100305_c0_seq6.197.755.minus.B3_1	molecular_function;catalytic activity;hydrolase activity;hydrolase activity, acting on acid anhydrides
comp100359_c0_seq1.1168.1485.plus.B3_1	molecular_function;catalytic activity;oxidoreductase activity;oxidoreductase activity, acting on a sulfur group of donors|biological_process;cellular process;single-organism cellular process;cellular homeostasis|biological_process;cellular process;regulation of cellular process;cell redox homeostasis|biological_process;single-organism process;single-organism metabolic process;small molecule metab…
comp100359_c0_seq1.130.1074.plus.B3_1	molecular_function;binding;ion binding;anion binding|molecular_function;binding;organic cyclic compound binding;nucleoside phosphate binding|molecular_function;binding;heterocyclic compound binding;nucleoside phosphate binding|molecular_function;binding;cofactor binding;coenzyme binding|molecular_function;binding;small molecule binding;nucleotide binding|molecular_function;catalytic activity;oxid…
comp100359_c0_seq1.1545.2831.plus.B3_1	molecular_function;catalytic activity;oxidoreductase activity;oxidoreductase activity, acting on X-H and Y-H to form an X-Y bond|cellular_component;cell;cell part;intracellular|cellular_component;cell;cell part;intracellular part|cellular_component;cell;cell part;oxidoreductase complex|cellular_component;cell;oxidoreductase complex;glycine reductase complex|cellular_component;cell part;intracellu…
comp100359_c0_seq1.2878.3009.plus.B3_1	molecular_function;catalytic activity;oxidoreductase activity;oxidoreductase activity, acting on X-H and Y-H to form an X-Y bond|cellular_component;cell;cell part;intracellular|cellular_component;cell;cell part;intracellular part|cellular_component;cell;cell part;oxidoreductase complex|cellular_component;cell;oxidoreductase complex;glycine reductase complex|cellular_component;cell part;intracellu…
comp100359_c0_seq1.3025.3348.plus.B3_1	molecular_function;catalytic activity;oxidoreductase activity;oxidoreductase activity, acting on X-H and Y-H to form an X-Y bond|cellular_component;cell;cell part;intracellular|cellular_component;cell;cell part;intracellular part|cellular_component;cell;cell part;oxidoreductase complex|cellular_component;cell;oxidoreductase complex;glycine reductase complex|cellular_component;cell part;intracellu…
comp100359_c0_seq1.3383.4432.plus.B3_1	molecular_function;catalytic activity;oxidoreductase activity;oxidoreductase activity, acting on X-H and Y-H to form an X-Y bond|cellular_component;cell;cell part;intracellular|cellular_component;cell;cell part;intracellular part|cellular_component;cell;cell part;oxidoreductase complex|cellular_component;cell;oxidoreductase complex;glycine reductase complex|cellular_component;cell part;intracellu…
comp100359_c0_seq1.4460.4693.plus.B3_1	molecular_function;catalytic activity;oxidoreductase activity;oxidoreductase activity, acting on X-H and Y-H to form an X-Y bond|cellular_component;cell;cell part;intracellular|cellular_component;cell;cell part;intracellular part|cellular_component;cell;cell part;oxidoreductase complex|cellular_component;cell;oxidoreductase complex;glycine reductase complex|cellular_component;cell part;intracellu…
comp100359_c0_seq2.16.435.plus.B3_1	molecular_function;catalytic activity;oxidoreductase activity;oxidoreductase activity, acting on X-H and Y-H to form an X-Y bond|biological_process;single-organism process;single-organism metabolic process;oxidation-reduction process|biological_process;metabolic process;single-organism metabolic process;oxidation-reduction process
comp100359_c0_seq3.67.297.plus.B3_1	molecular_function;catalytic activity;oxidoreductase activity;oxidoreductase activity, acting on X-H and Y-H to form an X-Y bond|cellular_component;cell;cell part;intracellular|cellular_component;cell;cell part;intracellular part|cellular_component;cell;cell part;oxidoreductase complex|cellular_component;cell;oxidoreductase complex;glycine reductase complex|cellular_component;cell part;intracellu…
comp100359_c0_seq4.1109.2434.plus.B3_1	molecular_function;catalytic activity;oxidoreductase activity;oxidoreductase activity, acting on X-H and Y-H to form an X-Y bond|biological_process;single-organism process;single-organism metabolic process;oxidation-reduction process|biological_process;metabolic process;single-organism metabolic process;oxidation-reduction process
comp100359_c0_seq4.2448.3491.plus.B3_1	molecular_function;catalytic activity;oxidoreductase activity;oxidoreductase activity, acting on X-H and Y-H to form an X-Y bond|cellular_component;cell;cell part;intracellular|cellular_component;cell;cell part;intracellular part|cellular_component;cell;cell part;oxidoreductase complex|cellular_component;cell;oxidoreductase complex;glycine reductase complex|cellular_component;cell part;intracellu…
comp100359_c0_seq4.3519.3758.plus.B3_1	molecular_function;catalytic activity;oxidoreductase activity;oxidoreductase activity, acting on X-H and Y-H to form an X-Y bond|cellular_component;cell;cell part;intracellular|cellular_component;cell;cell part;intracellular part|cellular_component;cell;cell part;oxidoreductase complex|cellular_component;cell;oxidoreductase complex;glycine reductase complex|cellular_component;cell part;intracellu…
comp100362_c0_seq10.121.4659.plus.B3_1	molecular_function;binding;ion binding;cation binding
comp100362_c0_seq16.563.1618.plus.B3_1	molecular_function;binding;ion binding;cation binding
comp100362_c0_seq3.563.1696.plus.B3_1	molecular_function;binding;ion binding;cation binding
comp100362_c0_seq6.563.1483.plus.B3_1	molecular_function;binding;ion binding;cation binding
comp100367_c0_seq6.342.587.plus.B3_1	molecular_function;binding;ion binding;cation binding|molecular_function;catalytic activity;transferase activity;ubiquitin-protein transferase activity|molecular_function;catalytic activity;hydrolase activity;hydrolase activity, acting on ester bonds|biological_process;cellular process;single-organism cellular process;cellular lipid metabolic process|biological_process;cellular process;cellular m…
comp100371_c0_seq1.1.206.minus.B3_1	biological_process;cellular process;cellular metabolic process;cellular aromatic compound metabolic process|biological_process;cellular process;cellular metabolic process;heterocycle metabolic process|biological_process;cellular process;cellular metabolic process;cellular nitrogen compound metabolic process|biological_process;metabolic process;organic substance metabolic process;organic cyclic co…
comp100380_c0_seq1.1.548.minus.B3_1	molecular_function;binding;organic cyclic compound binding;tetrapyrrole binding|molecular_function;binding;heterocyclic compound binding;tetrapyrrole binding|molecular_function;catalytic activity;oxidoreductase activity;oxidoreductase activity, acting on peroxide as acceptor|biological_process;single-organism process;single-organism metabolic process;oxidation-reduction process|biological_process…
comp100380_c0_seq3.1.354.minus.B3_1	molecular_function;binding;organic cyclic compound binding;tetrapyrrole binding|molecular_function;binding;heterocyclic compound binding;tetrapyrrole binding|molecular_function;catalytic activity;oxidoreductase activity;oxidoreductase activity, acting on peroxide as acceptor|biological_process;single-organism process;single-organism metabolic process;oxidation-reduction process|biological_process…
comp100398_c0_seq2.1.1012.minus.B3_1	molecular_function;binding;organic cyclic compound binding;nucleic acid binding|molecular_function;binding;heterocyclic compound binding;nucleic acid binding|biological_process;cellular process;cellular metabolic process;cellular aromatic compound metabolic process|biological_process;cellular process;cellular metabolic process;heterocycle metabolic process|biological_process;cellular process;cell…
comp100398_c0_seq3.1.367.minus.B3_1	molecular_function;binding;ion binding;cation binding|molecular_function;binding;organic cyclic compound binding;nucleic acid binding|molecular_function;binding;heterocyclic compound binding;nucleic acid binding|molecular_function;catalytic activity;transferase activity;transferase activity, transferring phosphorus-containing groups|cellular_component;cell;cell part;intracellular|cellular_compone…
comp100407_c0_seq1.1.996.minus.A1_1	biological_process;single-organism process;single-organism transport;ion transport|biological_process;establishment of localization;transport;single-organism transport|biological_process;localization;establishment of localization;transport
comp100413_c0_seq2.2901.3263.plus.B3_1	molecular_function;binding;organic cyclic compound binding;nucleic acid binding|molecular_function;binding;heterocyclic compound binding;nucleic acid binding|molecular_function;catalytic activity;hydrolase activity;hydrolase activity, acting on ester bonds|biological_process;cellular process;regulation of cellular process;regulation of cellular metabolic process|biological_process;cellular proces…
comp100415_c0_seq6.111.485.plus.B3_1	biological_process;metabolic process;organic substance metabolic process;macromolecule metabolic process
comp100427_c0_seq1.316.3378.plus.B3_1	molecular_function;transporter activity;substrate-specific transporter activity;substrate-specific transmembrane transporter activity|molecular_function;transporter activity;transmembrane transporter activity;substrate-specific transmembrane transporter activity|molecular_function;transporter activity;transmembrane transporter activity;active transmembrane transporter activity|molecular_function;…
comp100443_c0_seq2.699.2096.minus.B3_1	molecular_function;catalytic activity;hydrolase activity;hydrolase activity, acting on glycosyl bonds|biological_process;single-organism process;single-organism metabolic process;single-organism carbohydrate metabolic process|biological_process;metabolic process;organic substance metabolic process;carbohydrate metabolic process|biological_process;metabolic process;single-organism metabolic proces…
comp100445_c0_seq9.1.314.minus.B3_1	biological_process;cellular process;cellular metabolic process;cellular aromatic compound metabolic process|biological_process;cellular process;cellular metabolic process;heterocycle metabolic process|biological_process;cellular process;cellular metabolic process;cellular nitrogen compound metabolic process|biological_process;metabolic process;organic substance metabolic process;organic cyclic co…
comp100474_c0_seq1.1.380.minus.A1_1	molecular_function;binding;ion binding;cation binding
comp100486_c0_seq1.367.1227.minus.B3_1	cellular_component;cell;cell part;intracellular|cellular_component;cell;cell part;intracellular part|cellular_component;organelle;intracellular organelle;intracellular membrane-bounded organelle|cellular_component;organelle;membrane-bounded organelle;intracellular membrane-bounded organelle|cellular_component;cell part;intracellular part;intracellular organelle|cellular_component;cell part;intrac…
comp100514_c0_seq16.1191.8872.minus.B3_1	molecular_function;binding;lipid binding;phospholipid binding|molecular_function;binding;ion binding;anion binding|molecular_function;binding;protein binding;cytoskeletal protein binding|cellular_component;cell;cell part;cell periphery|cellular_component;cell;cell part;intracellular|cellular_component;cell;cell part;intracellular part|cellular_component;organelle;organelle part;intracellular orga…
comp100514_c0_seq5.1650.3179.minus.B3_1	molecular_function;binding;ion binding;anion binding|molecular_function;binding;organic cyclic compound binding;nucleoside phosphate binding|molecular_function;binding;heterocyclic compound binding;nucleoside phosphate binding|molecular_function;binding;small molecule binding;nucleotide binding|molecular_function;catalytic activity;hydrolase activity;hydrolase activity, acting on acid anhydrides|…
comp100514_c0_seq9.1650.3239.minus.B3_1	molecular_function;binding;ion binding;anion binding|molecular_function;binding;organic cyclic compound binding;nucleoside phosphate binding|molecular_function;binding;heterocyclic compound binding;nucleoside phosphate binding|molecular_function;binding;small molecule binding;nucleotide binding|molecular_function;catalytic activity;hydrolase activity;hydrolase activity, acting on acid anhydrides|…
comp100517_c0_seq2.8.541.minus.B3_1	biological_process;metabolic process;organic substance metabolic process;macromolecule metabolic process
comp100526_c0_seq3.1.304.minus.B3_1	biological_process;single-organism process;single-organism transport;ion transport|biological_process;establishment of localization;transport;single-organism transport|biological_process;localization;establishment of localization;transport
comp100530_c0_seq1.20.2416.plus.B3_1	biological_process;metabolic process;organic substance metabolic process;macromolecule metabolic process
comp100538_c0_seq1.1.697.minus.A1_1	molecular_function;binding;lipid binding;phospholipid binding|molecular_function;binding;ion binding;anion binding|cellular_component;cell;cell part;cell periphery|cellular_component;cell;cell part;intracellular|cellular_component;cell;cell part;intracellular part|cellular_component;cell;cell part;plasma membrane|cellular_component;organelle;organelle part;intracellular organelle part|cellular_co…
comp100562_c0_seq3.463.3288.plus.B3_1	biological_process;metabolic process;organic substance metabolic process;macromolecule metabolic process
comp100565_c0_seq1.1946.5265.minus.B3_1	biological_process;metabolic process;organic substance metabolic process;macromolecule metabolic process
comp100575_c0_seq2.1.2129.minus.B3_1	molecular_function;binding;organic cyclic compound binding;nucleic acid binding|molecular_function;binding;heterocyclic compound binding;nucleic acid binding|molecular_function;catalytic activity;transferase activity;transferase activity, transferring phosphorus-containing groups|biological_process;cellular process;cellular metabolic process;cellular aromatic compound metabolic process|biological…
comp100575_c0_seq7.1.2108.minus.B3_1	molecular_function;binding;organic cyclic compound binding;nucleic acid binding|molecular_function;binding;heterocyclic compound binding;nucleic acid binding|molecular_function;catalytic activity;transferase activity;transferase activity, transferring phosphorus-containing groups|biological_process;cellular process;cellular metabolic process;cellular aromatic compound metabolic process|biological…
comp100584_c0_seq1.1.473.minus.B2_1	molecular_function;catalytic activity;transferase activity;transferase activity, transferring phosphorus-containing groups|biological_process;cellular process;single-organism cellular process;signal transduction by phosphorylation|biological_process;cellular process;single-organism cellular process;organic acid metabolic process|biological_process;cellular process;single-organism cellular process…
comp10070_c0_seq1.1.174.minus.A1_1	molecular_function;binding;ion binding;cation binding|molecular_function;binding;organic cyclic compound binding;nucleic acid binding|molecular_function;binding;heterocyclic compound binding;nucleic acid binding|biological_process;cellular process;cellular metabolic process;cellular aromatic compound metabolic process|biological_process;cellular process;cellular metabolic process;heterocycle meta…
comp100745_c0_seq1.155.745.minus.A3_1	molecular_function;binding;ion binding;cation binding|molecular_function;binding;ion binding;anion binding|molecular_function;binding;organic cyclic compound binding;nucleoside phosphate binding|molecular_function;binding;organic cyclic compound binding;nucleoside binding|molecular_function;binding;heterocyclic compound binding;nucleoside phosphate binding|molecular_function;binding;heterocyclic …
comp100756_c0_seq1.1.398.minus.A1_1	molecular_function;binding;organic cyclic compound binding;nucleic acid binding|molecular_function;binding;heterocyclic compound binding;nucleic acid binding|molecular_function;catalytic activity;hydrolase activity;hydrolase activity, acting on glycosyl bonds|biological_process;cellular process;single-organism cellular process;cellular lipid metabolic process|biological_process;cellular process;c…
comp100764_c0_seq1.1.592.minus.A1_1	molecular_function;binding;organic cyclic compound binding;nucleoside phosphate binding|molecular_function;binding;heterocyclic compound binding;nucleoside phosphate binding|molecular_function;binding;small molecule binding;nucleotide binding
comp101016_c0_seq1.1.341.minus.A1_1	molecular_function;transporter activity;substrate-specific transporter activity;substrate-specific transmembrane transporter activity|molecular_function;transporter activity;transmembrane transporter activity;substrate-specific transmembrane transporter activity|molecular_function;transporter activity;transmembrane transporter activity;passive transmembrane transporter activity|molecular_function…
comp101040_c0_seq1.38.2222.minus.B3_1	molecular_function;catalytic activity;hydrolase activity;hydrolase activity, acting on glycosyl bonds
comp101121_c0_seq1.270.654.minus.A1_1	biological_process;cellular process;cellular metabolic process;cellular aromatic compound metabolic process|biological_process;cellular process;cellular metabolic process;heterocycle metabolic process|biological_process;cellular process;cellular metabolic process;cellular nitrogen compound metabolic process|biological_process;cellular process;cellular metabolic process;cellular macromolecule meta…
comp101174_c0_seq1.67.2310.plus.B3_1	cellular_component;cell;cell part;cell projection part|cellular_component;cell;cell part;cell projection|cellular_component;cell;cell part;intracellular|cellular_component;cell;cell part;intracellular part|cellular_component;organelle;organelle part;bacterial-type flagellum part|cellular_component;organelle;non-membrane-bounded organelle;bacterial-type flagellum|cellular_component;cell part;cell …
comp10117_c0_seq1.1.377.minus.A3_1	molecular_function;binding;ion binding;cation binding|molecular_function;binding;organic cyclic compound binding;tetrapyrrole binding|molecular_function;binding;heterocyclic compound binding;tetrapyrrole binding|cellular_component;cell junction;cell-cell junction;plasmodesma|cellular_component;cell;cell part;cell periphery|cellular_component;cell;cell part;intracellular|cellular_component;cell;ce…
comp101239_c0_seq1.1880.3349.plus.B3_1	molecular_function;transporter activity;substrate-specific transporter activity;substrate-specific transmembrane transporter activity|molecular_function;transporter activity;transmembrane transporter activity;substrate-specific transmembrane transporter activity|cellular_component;membrane part;intrinsic component of membrane;integral component of membrane|cellular_component;membrane;membrane par…
comp101244_c0_seq1.477.1730.plus.B3_1	molecular_function;catalytic activity;transferase activity;transferase activity, transferring acyl groups|biological_process;cellular process;single-organism cellular process;cellular lipid metabolic process|biological_process;cellular process;single-organism cellular process;organic acid metabolic process|biological_process;cellular process;cellular metabolic process;cellular lipid metabolic pro…
comp101283_c0_seq1.1588.2838.minus.B3_1	molecular_function;catalytic activity;transferase activity;transferase activity, transferring acyl groups|biological_process;cellular process;single-organism cellular process;cellular lipid metabolic process|biological_process;cellular process;single-organism cellular process;organic acid metabolic process|biological_process;cellular process;cellular metabolic process;cellular lipid metabolic pro…
comp101425_c0_seq1.1.320.minus.B2_1	molecular_function;enzyme regulator activity;enzyme activator activity;GTPase activator activity|molecular_function;enzyme regulator activity;nucleoside-triphosphatase regulator activity;GTPase regulator activity|cellular_component;cell;cell part;intracellular|biological_process;cellular process;single-organism cellular process;nucleobase-containing small molecule metabolic process|biological_pro…
comp101489_c0_seq1.72.464.plus.B3_1	molecular_function;binding;ion binding;cation binding|molecular_function;binding;organic cyclic compound binding;tetrapyrrole binding|molecular_function;binding;heterocyclic compound binding;tetrapyrrole binding|cellular_component;cell;cell part;periplasmic space|biological_process;cellular process;single-organism cellular process;energy derivation by oxidation of organic compounds|biological_pro…
comp10161_c0_seq1.1.463.minus.A1_1	molecular_function;binding;ion binding;anion binding|molecular_function;binding;organic cyclic compound binding;pyridoxal phosphate binding|molecular_function;binding;heterocyclic compound binding;pyridoxal phosphate binding|molecular_function;binding;cofactor binding;pyridoxal phosphate binding|molecular_function;catalytic activity;transferase activity;transferase activity, transferring acyl gro…
comp101637_c0_seq1.25.477.plus.B3_1	molecular_function;binding;ion binding;anion binding|molecular_function;binding;organic cyclic compound binding;nucleoside phosphate binding|molecular_function;binding;heterocyclic compound binding;nucleoside phosphate binding|molecular_function;binding;cofactor binding;coenzyme binding|molecular_function;binding;small molecule binding;nucleotide binding|molecular_function;binding;carbohydrate de…
comp101677_c0_seq1.1432.2424.plus.B3_1	molecular_function;binding;ion binding;anion binding|molecular_function;binding;small molecule binding;organic acid binding|molecular_function;catalytic activity;transferase activity;transferase activity, transferring one-carbon groups|cellular_component;cell;cell part;intracellular|cellular_component;cell;cell part;intracellular part|cellular_component;cell part;intracellular part;cytoplasmic pa…
comp101677_c0_seq1.178.1395.plus.B3_1	molecular_function;catalytic activity;hydrolase activity;hydrolase activity, acting on carbon-nitrogen (but not peptide) bonds|cellular_component;cell;cell part;intracellular|cellular_component;cell;cell part;intracellular part|cellular_component;cell part;intracellular part;cytoplasm|cellular_component;cell part;intracellular;intracellular part|biological_process;cellular process;single-organism…
comp101697_c0_seq1.1.308.minus.B2_1	molecular_function;binding;ion binding;anion binding|molecular_function;binding;organic cyclic compound binding;nucleoside phosphate binding|molecular_function;binding;organic cyclic compound binding;nucleoside binding|molecular_function;binding;heterocyclic compound binding;nucleoside phosphate binding|molecular_function;binding;heterocyclic compound binding;nucleoside binding|molecular_function…
comp101763_c0_seq1.56.364.plus.B3_1	molecular_function;binding;organic cyclic compound binding;nucleic acid binding|molecular_function;binding;heterocyclic compound binding;nucleic acid binding|molecular_function;catalytic activity;site-specific recombinase activity;tyrosine-based site-specific recombinase activity|molecular_function;catalytic activity;integrase activity;tyrosine-based site-specific recombinase activity|cellular_co…
comp101780_c0_seq1.45.314.plus.B3_1	molecular_function;binding;organic cyclic compound binding;nucleic acid binding|molecular_function;binding;heterocyclic compound binding;nucleic acid binding|biological_process;cellular process;single-organism cellular process;single-organism organelle organization|biological_process;cellular process;organelle organization;single-organism organelle organization|biological_process;cellular process…
comp10185_c0_seq2.1.631.minus.A3_1	biological_process;developmental process;anatomical structure development;palate development|biological_process;developmental process;anatomical structure development;blood vessel development|biological_process;developmental process;anatomical structure development;system development|biological_process;developmental process;anatomical structure development;organ development|biological_process;dev…
comp102005_c0_seq1.102.1844.plus.B3_1	molecular_function;binding;ion binding;cation binding|molecular_function;binding;ion binding;anion binding|molecular_function;binding;organic cyclic compound binding;thiamine pyrophosphate binding|molecular_function;binding;heterocyclic compound binding;thiamine pyrophosphate binding|molecular_function;binding;cofactor binding;coenzyme binding|molecular_function;binding;sulfur compound binding;th…
comp10200_c0_seq1.1.649.minus.A1_1	molecular_function;binding;ion binding;cation binding|molecular_function;catalytic activity;transferase activity;transferase activity, transferring phosphorus-containing groups|cellular_component;cell;cell part;intracellular|cellular_component;cell;cell part;intracellular part|cellular_component;organelle;organelle part;intracellular organelle part|cellular_component;organelle;organelle part;orga…
comp10201_c0_seq1.33.344.plus.A1_1	molecular_function;binding;organic cyclic compound binding;nucleic acid binding|molecular_function;binding;heterocyclic compound binding;nucleic acid binding|cellular_component;cell;cell part;intracellular|cellular_component;cell;cell part;intracellular part|cellular_component;organelle;non-membrane-bounded organelle;intracellular non-membrane-bounded organelle|cellular_component;organelle;intrac…
comp102086_c0_seq1.372.950.plus.B3_1	biological_process;localization;establishment of localization;transport
comp102086_c0_seq1.953.1423.plus.B3_1	biological_process;localization;establishment of localization;transport
comp10215_c0_seq1.43.381.plus.A1_1	molecular_function;catalytic activity;oxidoreductase activity;oxidoreductase activity, acting on NAD(P)H|cellular_component;cell;cell part;intracellular|cellular_component;cell;cell part;intracellular part|cellular_component;organelle;intracellular organelle;intracellular membrane-bounded organelle|cellular_component;organelle;membrane-bounded organelle;intracellular membrane-bounded organelle|ce…
comp102240_c0_seq1.80.319.plus.B3_1	molecular_function;binding;organic cyclic compound binding;nucleic acid binding|molecular_function;binding;heterocyclic compound binding;nucleic acid binding
comp102262_c0_seq1.146.463.plus.B3_1	molecular_function;binding;organic cyclic compound binding;nucleic acid binding|molecular_function;binding;heterocyclic compound binding;nucleic acid binding|cellular_component;cell;cell part;intracellular|cellular_component;cell;cell part;intracellular part|cellular_component;organelle;organelle part;intracellular organelle part|cellular_component;organelle;organelle part;organelle lumen|cellula…
comp102293_c0_seq1.1.220.minus.B2_1	molecular_function;catalytic activity;hydrolase activity;hydrolase activity, acting on glycosyl bonds|biological_process;metabolic process;organic substance metabolic process;carbohydrate metabolic process|biological_process;metabolic process;primary metabolic process;carbohydrate metabolic process
comp102432_c0_seq1.68.583.plus.B3_1	molecular_function;binding;ion binding;cation binding|biological_process;cellular process;single-organism cellular process;cellular homeostasis|biological_process;single-organism process;single-organism cellular process;cellular homeostasis|biological_process;single-organism process;single-organism transport;ion transport|biological_process;biological regulation;regulation of biological quality;h…
comp102455_c0_seq1.1.364.minus.B3_1	molecular_function;catalytic activity;hydrolase activity;peptidase activity|biological_process;developmental process;anatomical structure development;system development|biological_process;developmental process;anatomical structure development;anatomical structure morphogenesis|biological_process;developmental process;anatomical structure morphogenesis;central nervous system morphogenesis|biologic…
comp102474_c0_seq1.318.593.minus.B3_1	molecular_function;catalytic activity;hydrolase activity;hydrolase activity, acting on ether bonds|cellular_component;cell;cell part;intracellular|cellular_component;cell;cell part;intracellular part|cellular_component;cell part;intracellular part;cytoplasm|cellular_component;cell part;intracellular;intracellular part|biological_process;cellular process;single-organism cellular process;organic ac…
comp102496_c0_seq1.1043.1942.plus.B3_1	cellular_component;cell;cell part;intracellular|cellular_component;cell;cell part;intracellular part|cellular_component;organelle;organelle part;intracellular organelle part|cellular_component;organelle;non-membrane-bounded organelle;intracellular non-membrane-bounded organelle|cellular_component;organelle;intracellular organelle;intracellular organelle part|cellular_component;organelle;intracell…
comp102496_c0_seq1.1980.2807.plus.B3_1	cellular_component;cell;cell part;intracellular|biological_process;cellular process;cellular metabolic process;cellular biosynthetic process|biological_process;cellular process;cellular metabolic process;cellular macromolecule metabolic process|biological_process;metabolic process;organic substance metabolic process;organic substance biosynthetic process|biological_process;metabolic process;organ…
comp102496_c0_seq1.548.934.plus.B3_1	cellular_component;cell;cell part;intracellular|cellular_component;cell;cell part;intracellular part|cellular_component;organelle;non-membrane-bounded organelle;intracellular non-membrane-bounded organelle|cellular_component;organelle;intracellular organelle;intracellular non-membrane-bounded organelle|cellular_component;cell part;intracellular part;intracellular organelle|cellular_component;cell…
comp102496_c0_seq1.88.543.plus.B3_1	cellular_component;cell;cell part;intracellular|cellular_component;cell;cell part;intracellular part|cellular_component;organelle;non-membrane-bounded organelle;intracellular non-membrane-bounded organelle|cellular_component;organelle;intracellular organelle;intracellular non-membrane-bounded organelle|cellular_component;cell part;intracellular part;intracellular organelle|cellular_component;cell…
comp102503_c0_seq1.78.320.plus.B3_1	cellular_component;cell;cell part;intracellular|cellular_component;cell;cell part;intracellular part|cellular_component;organelle;non-membrane-bounded organelle;intracellular non-membrane-bounded organelle|cellular_component;organelle;intracellular organelle;intracellular non-membrane-bounded organelle|cellular_component;cell part;intracellular part;intracellular organelle|cellular_component;cell…
comp102513_c0_seq1.34.1233.minus.B3_1	molecular_function;catalytic activity;transferase activity;transferase activity, transferring nitrogenous groups
comp102521_c0_seq1.94.666.minus.B3_1	molecular_function;binding;ion binding;cation binding|biological_process;single-organism process;single-organism metabolic process;oxidation-reduction process|biological_process;metabolic process;single-organism metabolic process;oxidation-reduction process
comp102561_c0_seq1.1.889.minus.A1_1	molecular_function;transporter activity;substrate-specific transporter activity;substrate-specific transmembrane transporter activity|molecular_function;transporter activity;transmembrane transporter activity;substrate-specific transmembrane transporter activity|cellular_component;membrane part;intrinsic component of membrane;integral component of membrane|cellular_component;cell;cell part;cell p…
comp102588_c0_seq1.1.319.minus.A1_1	cellular_component;cell;cell part;envelope|cellular_component;cell;cell part;cell periphery|cellular_component;cell;cell part;external encapsulating structure|cellular_component;cell;cell part;external encapsulating structure part|cellular_component;cell part;envelope;cell envelope|cellular_component;cell part;external encapsulating structure part;cell outer membrane|cellular_component;cell part;…
comp102648_c0_seq1.1.1313.minus.B3_1	molecular_function;catalytic activity;oxidoreductase activity;oxidoreductase activity, acting on the CH-NH2 group of donors|biological_process;cellular process;single-organism cellular process;organic acid metabolic process|biological_process;cellular process;cellular metabolic process;organic acid metabolic process|biological_process;single-organism process;single-organism metabolic process;smal…
comp10266_c0_seq1.1.804.minus.B2_1	molecular_function;binding;ion binding;cation binding|molecular_function;binding;organic cyclic compound binding;nucleic acid binding|molecular_function;binding;heterocyclic compound binding;nucleic acid binding
comp10268_c0_seq1.1.633.minus.A1_1	biological_process;reproduction;multicellular organism reproduction;multicellular organismal reproductive process|biological_process;reproduction;sexual reproduction;gamete generation|biological_process;multi-organism process;multi-organism reproductive process;sexual reproduction|biological_process;multicellular organismal process;multicellular organism reproduction;multicellular organismal repr…
comp10270_c0_seq1.230.547.minus.A1_1	cellular_component;cell;cell part;intracellular|cellular_component;cell;cell part;intracellular part|cellular_component;organelle;intracellular organelle;intracellular membrane-bounded organelle|cellular_component;organelle;membrane-bounded organelle;intracellular membrane-bounded organelle|cellular_component;cell part;intracellular part;intracellular organelle|cellular_component;cell part;intrac…
comp102718_c0_seq1.134.334.plus.B3_1	molecular_function;binding;organic cyclic compound binding;nucleic acid binding|molecular_function;binding;heterocyclic compound binding;nucleic acid binding|biological_process;developmental process;anatomical structure development;anatomical structure morphogenesis|biological_process;developmental process;anatomical structure morphogenesis;anatomical structure formation involved in morphogenesis…
comp10272_c0_seq1.1.430.minus.A1_1	molecular_function;binding;ion binding;anion binding|molecular_function;binding;organic cyclic compound binding;nucleoside phosphate binding|molecular_function;binding;organic cyclic compound binding;nucleoside binding|molecular_function;binding;organic cyclic compound binding;nucleic acid binding|molecular_function;binding;heterocyclic compound binding;nucleoside phosphate binding|molecular_func…
comp102903_c0_seq1.42.635.plus.B3_1	molecular_function;binding;ion binding;cation binding|molecular_function;binding;organic cyclic compound binding;tetrapyrrole binding|molecular_function;binding;heterocyclic compound binding;tetrapyrrole binding|cellular_component;membrane part;intrinsic component of membrane;integral component of membrane|cellular_component;membrane;membrane part;integral component of membrane|cellular_component…
comp102903_c0_seq1.661.2214.plus.B3_1	molecular_function;binding;ion binding;cation binding|molecular_function;catalytic activity;oxidoreductase activity;oxidoreductase activity, acting on other nitrogenous compounds as donors|cellular_component;cell;cell part;periplasmic space|biological_process;cellular process;single-organism cellular process;organic acid metabolic process|biological_process;cellular process;cellular metabolic pro…
comp102953_c0_seq1.37.441.plus.B3_1	molecular_function;binding;organic cyclic compound binding;nucleic acid binding|molecular_function;binding;heterocyclic compound binding;nucleic acid binding|cellular_component;cell;cell part;intracellular|cellular_component;cell;cell part;intracellular part|cellular_component;organelle;non-membrane-bounded organelle;intracellular non-membrane-bounded organelle|cellular_component;organelle;intrac…
comp102953_c0_seq1.463.729.plus.B3_1	molecular_function;binding;organic cyclic compound binding;nucleic acid binding|molecular_function;binding;heterocyclic compound binding;nucleic acid binding|cellular_component;cell;cell part;intracellular|cellular_component;cell;cell part;intracellular part|cellular_component;organelle;non-membrane-bounded organelle;intracellular non-membrane-bounded organelle|cellular_component;organelle;intrac…
comp102953_c0_seq1.749.1201.plus.B3_1	molecular_function;binding;organic cyclic compound binding;nucleic acid binding|molecular_function;binding;heterocyclic compound binding;nucleic acid binding|cellular_component;cell;cell part;intracellular|cellular_component;cell;cell part;intracellular part|cellular_component;cell part;intracellular part;ribonucleoprotein complex|cellular_component;cell part;intracellular;intracellular part
comp103093_c0_seq1.2326.4098.plus.B3_1	molecular_function;binding;metal cluster binding;iron-sulfur cluster binding|molecular_function;binding;ion binding;cation binding|molecular_function;catalytic activity;oxidoreductase activity;oxidoreductase activity, acting on iron-sulfur proteins as donors|molecular_function;catalytic activity;oxidoreductase activity;oxidoreductase activity, acting on hydrogen as donor|cellular_component;cell;c…
comp103093_c0_seq1.4112.4591.plus.B3_1	molecular_function;binding;metal cluster binding;iron-sulfur cluster binding|molecular_function;binding;ion binding;cation binding|biological_process;single-organism process;single-organism metabolic process;oxidation-reduction process|biological_process;metabolic process;single-organism metabolic process;oxidation-reduction process
comp103093_c0_seq1.507.2300.plus.B3_1	molecular_function;binding;metal cluster binding;iron-sulfur cluster binding|molecular_function;binding;ion binding;cation binding|molecular_function;binding;ion binding;anion binding|molecular_function;binding;organic cyclic compound binding;nucleoside phosphate binding|molecular_function;binding;heterocyclic compound binding;nucleoside phosphate binding|molecular_function;binding;cofactor bindi…
comp103173_c0_seq1.331.1539.minus.B3_1	molecular_function;binding;ion binding;cation binding|molecular_function;binding;ion binding;anion binding|molecular_function;binding;organic cyclic compound binding;nucleoside phosphate binding|molecular_function;binding;organic cyclic compound binding;nucleoside binding|molecular_function;binding;heterocyclic compound binding;nucleoside phosphate binding|molecular_function;binding;heterocyclic …
comp10318_c0_seq1.237.932.minus.A1_1	cellular_component;cell;cell part;intracellular|cellular_component;cell;cell part;intracellular part|cellular_component;cell part;intracellular part;proteasome complex|cellular_component;cell part;intracellular;intracellular part|cellular_component;macromolecular complex;protein complex;proteasome complex
comp103318_c0_seq1.28.606.plus.B3_1	molecular_function;binding;ion binding;cation binding|molecular_function;catalytic activity;oxidoreductase activity;oxidoreductase activity, acting on superoxide radicals as acceptor|biological_process;cellular process;single-organism cellular process;removal of superoxide radicals|biological_process;cellular process;cellular metabolic process;reactive oxygen species metabolic process|biological_…
comp103465_c0_seq1.275.538.plus.B3_1	cellular_component;cell;cell part;intracellular|cellular_component;cell;cell part;intracellular part|cellular_component;organelle;non-membrane-bounded organelle;intracellular non-membrane-bounded organelle|cellular_component;organelle;intracellular organelle;intracellular non-membrane-bounded organelle|cellular_component;cell part;intracellular part;intracellular organelle|cellular_component;cell…
comp10349_c0_seq1.19.360.plus.A1_1	molecular_function;binding;organic cyclic compound binding;nucleoside phosphate binding|molecular_function;binding;organic cyclic compound binding;nucleic acid binding|molecular_function;binding;heterocyclic compound binding;nucleoside phosphate binding|molecular_function;binding;heterocyclic compound binding;nucleic acid binding|molecular_function;binding;small molecule binding;nucleotide bindin…
comp103557_c0_seq1.1479.2054.plus.B3_1	biological_process;localization;establishment of localization;transport
comp103557_c0_seq1.182.985.plus.B3_1	molecular_function;transporter activity;substrate-specific transporter activity;protein transporter activity|cellular_component;membrane part;intrinsic component of membrane;integral component of membrane|cellular_component;membrane;membrane part;integral component of membrane|cellular_component;membrane;membrane part;intrinsic component of membrane|biological_process;establishment of localizatio…
comp103557_c0_seq1.2057.2527.plus.B3_1	cellular_component;membrane part;intrinsic component of membrane;integral component of membrane|cellular_component;membrane;membrane part;integral component of membrane|cellular_component;membrane;membrane part;intrinsic component of membrane|biological_process;establishment of localization;transport;organic substance transport|biological_process;establishment of localization;establishment of pro…
comp103592_c0_seq1.130.534.plus.B3_1	molecular_function;binding;ion binding;anion binding|molecular_function;binding;organic cyclic compound binding;nucleoside phosphate binding|molecular_function;binding;organic cyclic compound binding;nucleoside binding|molecular_function;binding;heterocyclic compound binding;nucleoside phosphate binding|molecular_function;binding;heterocyclic compound binding;nucleoside binding|molecular_function…
comp103637_c0_seq1.93.359.plus.B3_1	molecular_function;binding;organic cyclic compound binding;nucleoside phosphate binding|molecular_function;binding;organic cyclic compound binding;nucleic acid binding|molecular_function;binding;heterocyclic compound binding;nucleoside phosphate binding|molecular_function;binding;heterocyclic compound binding;nucleic acid binding|molecular_function;binding;small molecule binding;nucleotide binding
comp103685_c0_seq1.66.440.plus.B3_1	cellular_component;cell;cell part;intracellular|cellular_component;cell;cell part;intracellular part|cellular_component;organelle;non-membrane-bounded organelle;intracellular non-membrane-bounded organelle|cellular_component;organelle;intracellular organelle;intracellular non-membrane-bounded organelle|cellular_component;cell part;intracellular part;intracellular organelle|cellular_component;cell…
comp103694_c0_seq1.77.361.plus.B3_1	biological_process;developmental process;anatomical structure development;anatomical structure morphogenesis|biological_process;developmental process;anatomical structure morphogenesis;anatomical structure formation involved in morphogenesis|biological_process;developmental process;single-organism developmental process;sporulation|biological_process;developmental process;single-organism developme…
comp103739_c0_seq1.6.239.plus.B3_1	molecular_function;binding;organic cyclic compound binding;nucleic acid binding|molecular_function;binding;heterocyclic compound binding;nucleic acid binding
comp103756_c0_seq1.303.614.minus.B3_1	molecular_function;binding;organic cyclic compound binding;nucleic acid binding|molecular_function;binding;heterocyclic compound binding;nucleic acid binding|cellular_component;cell;cell part;intracellular|cellular_component;cell;cell part;intracellular part|cellular_component;organelle;non-membrane-bounded organelle;intracellular non-membrane-bounded organelle|cellular_component;organelle;intrac…
comp10376_c0_seq1.42.266.plus.A3_1	cellular_component;membrane part;intrinsic component of membrane;anchored component of membrane|cellular_component;cell;cell part;cell periphery|cellular_component;cell;cell part;plasma membrane|cellular_component;cell part;cell periphery;plasma membrane|cellular_component;membrane;membrane part;anchored component of membrane|cellular_component;membrane;membrane part;intrinsic component of membra…
comp103773_c0_seq1.1.401.minus.A3_1	molecular_function;catalytic activity;transferase activity;transferase activity, transferring phosphorus-containing groups
comp103777_c0_seq1.1.338.minus.A3_1	molecular_function;binding;ion binding;cation binding|molecular_function;catalytic activity;hydrolase activity;hydrolase activity, acting on ester bonds|biological_process;cellular process;single-organism cellular process;cellular lipid metabolic process|biological_process;cellular process;single-organism cellular process;cell communication|biological_process;cellular process;regulation of cellul…
comp10385_c0_seq1.1.578.minus.A1_1	molecular_function;binding;organic cyclic compound binding;nucleic acid binding|molecular_function;binding;heterocyclic compound binding;nucleic acid binding|cellular_component;cell;cell part;intracellular|cellular_component;cell;cell part;intracellular part|cellular_component;organelle;intracellular organelle;intracellular membrane-bounded organelle|cellular_component;organelle;membrane-bounded …
comp103870_c0_seq1.63.983.plus.B3_1	molecular_function;binding;ion binding;cation binding|molecular_function;catalytic activity;hydrolase activity;hydrolase activity, acting on acid anhydrides|cellular_component;cell;cell part;intracellular|cellular_component;cell;cell part;intracellular part|cellular_component;cell part;intracellular part;cytoplasm|cellular_component;cell part;intracellular;intracellular part|biological_process;ce…
comp103871_c0_seq1.417.1291.minus.B3_1	molecular_function;catalytic activity;transferase activity;transferase activity, transferring one-carbon groups
comp103979_c0_seq1.1.489.minus.B2_1	biological_process;cellular process;single-organism cellular process;cell communication|biological_process;cellular process;regulation of cellular process;signal transduction|biological_process;cellular process;regulation of cellular process;regulation of cell communication|biological_process;cellular process;cellular response to stimulus;signal transduction|biological_process;single-organism pro…
comp103999_c0_seq1.1.365.minus.B2_1	molecular_function;catalytic activity;transferase activity;transferase activity, transferring phosphorus-containing groups|molecular_function;catalytic activity;lyase activity;phosphorus-oxygen lyase activity|biological_process;cellular process;single-organism cellular process;nucleobase-containing small molecule metabolic process|biological_process;cellular process;single-organism cellular proce…
comp104008_c0_seq1.37.2235.minus.B3_1	molecular_function;binding;ion binding;cation binding|molecular_function;binding;organic cyclic compound binding;tetrapyrrole binding|molecular_function;binding;heterocyclic compound binding;tetrapyrrole binding|molecular_function;binding;small molecule binding;vitamin binding
comp104035_c0_seq1.1.426.minus.A1_1	molecular_function;binding;organic cyclic compound binding;nucleic acid binding|molecular_function;binding;heterocyclic compound binding;nucleic acid binding|molecular_function;catalytic activity;hydrolase activity;hydrolase activity, acting on acid anhydrides
comp104095_c0_seq1.78.335.plus.B2_1	molecular_function;binding;ion binding;anion binding|molecular_function;binding;ribonucleoprotein complex binding;ribosome binding|molecular_function;binding;organic cyclic compound binding;nucleoside phosphate binding|molecular_function;binding;organic cyclic compound binding;nucleoside binding|molecular_function;binding;heterocyclic compound binding;nucleoside phosphate binding|molecular_functi…
comp104149_c0_seq1.1.1254.minus.B3_1	molecular_function;binding;ion binding;cation binding|molecular_function;catalytic activity;lyase activity;carbon-oxygen lyase activity|cellular_component;cell;cell part;cell surface|cellular_component;cell;cell part;intracellular|cellular_component;cell;cell part;intracellular part|cellular_component;cell part;intracellular part;cytoplasmic part|cellular_component;cell part;intracellular part;cy…
comp104182_c0_seq1.11.1660.plus.B3_1	molecular_function;binding;metal cluster binding;iron-sulfur cluster binding|molecular_function;binding;ion binding;cation binding|molecular_function;catalytic activity;oxidoreductase activity;oxidoreductase activity, acting on other nitrogenous compounds as donors|cellular_component;cell;cell part;intracellular|cellular_component;cell;cell part;intracellular part|cellular_component;cell part;int…
comp104228_c0_seq1.1.601.minus.A1_1	molecular_function;catalytic activity;hydrolase activity;peptidase activity|molecular_function;catalytic activity;hydrolase activity;ubiquitinyl hydrolase activity|cellular_component;cell;cell part;intracellular|cellular_component;cell;cell part;intracellular part|cellular_component;organelle;organelle part;intracellular organelle part|cellular_component;organelle;intracellular organelle;intracel…
comp10427_c0_seq1.408.879.minus.A3_1	molecular_function;binding;ion binding;cation binding|molecular_function;binding;organic cyclic compound binding;nucleic acid binding|molecular_function;binding;heterocyclic compound binding;nucleic acid binding|molecular_function;catalytic activity;hydrolase activity;hydrolase activity, acting on acid anhydrides|biological_process;cellular process;cellular metabolic process;cellular aromatic com…
comp104440_c0_seq1.132.800.plus.B3_1	biological_process;cellular process;cellular metabolic process;cellular aromatic compound metabolic process|biological_process;cellular process;cellular metabolic process;heterocycle metabolic process|biological_process;cellular process;cellular metabolic process;cellular nitrogen compound metabolic process|biological_process;cellular process;cellular metabolic process;cellular biosynthetic proce…
comp10450_c0_seq1.112.1233.minus.A1_1	molecular_function;catalytic activity;transferase activity;transferase activity, transferring one-carbon groups
comp104517_c0_seq1.12.385.minus.A1_1	biological_process;cellular process;cellular metabolic process;cellular aromatic compound metabolic process|biological_process;cellular process;cellular metabolic process;heterocycle metabolic process|biological_process;cellular process;cellular metabolic process;cellular nitrogen compound metabolic process|biological_process;metabolic process;organic substance metabolic process;organic cyclic co…
comp104526_c0_seq1.79.351.plus.B3_1	molecular_function;binding;organic cyclic compound binding;nucleic acid binding|molecular_function;binding;heterocyclic compound binding;nucleic acid binding|biological_process;cellular process;single-organism cellular process;single-organism organelle organization|biological_process;cellular process;organelle organization;single-organism organelle organization|biological_process;cellular process…
comp104545_c0_seq1.51.314.plus.B3_1	molecular_function;binding;organic cyclic compound binding;nucleic acid binding|molecular_function;binding;heterocyclic compound binding;nucleic acid binding|cellular_component;cell;cell part;intracellular|cellular_component;cell;cell part;intracellular part|cellular_component;organelle;non-membrane-bounded organelle;intracellular non-membrane-bounded organelle|cellular_component;organelle;intrac…
comp10462_c0_seq1.1.356.minus.B3_1	molecular_function;binding;metal cluster binding;iron-sulfur cluster binding|molecular_function;binding;ion binding;cation binding
comp104653_c0_seq1.1.669.minus.A1_1	cellular_component;cell;cell part;intracellular|cellular_component;cell;cell part;intracellular part|cellular_component;organelle;intracellular organelle;intracellular membrane-bounded organelle|cellular_component;organelle;membrane-bounded organelle;intracellular membrane-bounded organelle|cellular_component;cell part;intracellular part;intracellular organelle|cellular_component;cell part;intrac…
comp104723_c0_seq1.1.507.minus.B3_1	molecular_function;binding;organic cyclic compound binding;nucleic acid binding|molecular_function;binding;heterocyclic compound binding;nucleic acid binding|cellular_component;cell;cell part;intracellular|cellular_component;cell;cell part;intracellular part|cellular_component;organelle;organelle part;intracellular organelle part|cellular_component;organelle;non-membrane-bounded organelle;intrace…
comp10474_c0_seq1.1.604.minus.B2_1	cellular_component;cell;cell part;intracellular|cellular_component;cell;cell part;intracellular part|cellular_component;organelle;organelle part;intracellular organelle part|cellular_component;organelle;intracellular organelle;intracellular membrane-bounded organelle|cellular_component;organelle;intracellular organelle;intracellular organelle part|cellular_component;organelle;membrane-bounded org…
comp104803_c0_seq1.1.375.minus.A1_1	biological_process;cellular process;cellular metabolic process;cellular macromolecule metabolic process|biological_process;metabolic process;organic substance metabolic process;macromolecule metabolic process|biological_process;metabolic process;cellular metabolic process;cellular macromolecule metabolic process
comp104805_c0_seq1.40.240.plus.B3_1	molecular_function;binding;organic cyclic compound binding;nucleic acid binding|molecular_function;binding;heterocyclic compound binding;nucleic acid binding|cellular_component;cell;cell part;intracellular|cellular_component;cell;cell part;intracellular part|cellular_component;cell part;intracellular part;cytoplasm|cellular_component;cell part;intracellular;intracellular part|biological_process;c…
comp104807_c0_seq1.119.406.plus.B3_1	molecular_function;binding;organic cyclic compound binding;nucleic acid binding|molecular_function;binding;heterocyclic compound binding;nucleic acid binding|cellular_component;cell;cell part;intracellular|cellular_component;cell;cell part;intracellular part|cellular_component;organelle;non-membrane-bounded organelle;intracellular non-membrane-bounded organelle|cellular_component;organelle;intrac…
comp104807_c0_seq1.417.851.plus.B3_1	molecular_function;binding;organic cyclic compound binding;nucleic acid binding|molecular_function;binding;heterocyclic compound binding;nucleic acid binding|biological_process;cellular process;cellular metabolic process;cellular aromatic compound metabolic process|biological_process;cellular process;cellular metabolic process;heterocycle metabolic process|biological_process;cellular process;cell…
comp104807_c0_seq1.899.1132.plus.B3_1	molecular_function;binding;organic cyclic compound binding;nucleic acid binding|molecular_function;binding;heterocyclic compound binding;nucleic acid binding|cellular_component;cell;cell part;intracellular|cellular_component;cell;cell part;intracellular part|cellular_component;organelle;non-membrane-bounded organelle;intracellular non-membrane-bounded organelle|cellular_component;organelle;intrac…
comp104811_c0_seq1.1.626.minus.A1_1	cellular_component;cell;cell part;cell projection part|cellular_component;cell;cell part;cell projection|cellular_component;cell;cell part;intracellular|cellular_component;cell;cell part;intracellular part|cellular_component;organelle;organelle part;bacterial-type flagellum part|cellular_component;organelle;non-membrane-bounded organelle;bacterial-type flagellum|cellular_component;cell part;cell …
comp104812_c0_seq1.1.318.minus.B2_1	molecular_function;binding;organic cyclic compound binding;nucleic acid binding|molecular_function;binding;heterocyclic compound binding;nucleic acid binding|molecular_function;catalytic activity;transferase activity;transferase activity, transferring phosphorus-containing groups|molecular_function;catalytic activity;hydrolase activity;peptidase activity|biological_process;cellular process;cellul…
comp104879_c0_seq1.1.270.minus.B3_1	molecular_function;binding;organic cyclic compound binding;nucleoside phosphate binding|molecular_function;binding;organic cyclic compound binding;nucleic acid binding|molecular_function;binding;heterocyclic compound binding;nucleoside phosphate binding|molecular_function;binding;heterocyclic compound binding;nucleic acid binding|molecular_function;binding;small molecule binding;nucleotide binding
comp10488_c0_seq1.1.410.minus.B2_1	molecular_function;catalytic activity;oxidoreductase activity;oxidoreductase activity, acting on paired donors, with incorporation or reduction of molecular oxygen
comp10489_c0_seq1.183.2237.minus.A1_1	cellular_component;cell;cell part;intracellular|biological_process;cellular process;single-organism cellular process;nucleobase-containing small molecule metabolic process|biological_process;cellular process;single-organism cellular process;cell communication|biological_process;cellular process;regulation of cellular process;signal transduction|biological_process;cellular process;regulation of ce…
comp10490_c0_seq1.77.736.plus.A1_1	cellular_component;membrane part;intrinsic component of membrane;integral component of membrane|cellular_component;membrane;membrane part;integral component of membrane|cellular_component;membrane;membrane part;intrinsic component of membrane|biological_process;establishment of localization;transport;vesicle-mediated transport|biological_process;localization;establishment of localization;transport
comp104916_c0_seq1.473.751.plus.B3_1	molecular_function;binding;organic cyclic compound binding;nucleic acid binding|molecular_function;binding;heterocyclic compound binding;nucleic acid binding
comp105053_c0_seq1.124.354.plus.B3_1	molecular_function;binding;cofactor binding;prosthetic group binding|cellular_component;cell;cell part;intracellular|cellular_component;cell;cell part;intracellular part|cellular_component;cell part;intracellular part;cytoplasm|cellular_component;cell part;intracellular;intracellular part|biological_process;cellular process;single-organism cellular process;cellular lipid metabolic process|biologi…
comp105178_c0_seq1.17.1106.minus.B3_1	biological_process;localization;establishment of localization;transport
comp10520_c0_seq1.36.353.minus.A1_1	molecular_function;binding;ion binding;anion binding|molecular_function;binding;organic cyclic compound binding;nucleoside phosphate binding|molecular_function;binding;organic cyclic compound binding;nucleoside binding|molecular_function;binding;heterocyclic compound binding;nucleoside phosphate binding|molecular_function;binding;heterocyclic compound binding;nucleoside binding|molecular_function…
comp105220_c0_seq1.1.434.minus.A1_1	cellular_component;cell;cell part;intracellular|cellular_component;cell;cell part;intracellular part|cellular_component;cell part;intracellular part;ribonucleoprotein complex|cellular_component;cell part;intracellular;intracellular part|cellular_component;macromolecular complex;ribonucleoprotein complex;preribosome|biological_process;cellular process;cellular metabolic process;cellular aromatic c…
comp105361_c0_seq1.1.226.minus.B3_1	molecular_function;catalytic activity;isomerase activity;intramolecular transferase activity
comp105376_c0_seq1.1.510.minus.A1_1	molecular_function;catalytic activity;hydrolase activity;ubiquitinyl hydrolase activity|biological_process;cellular process;cellular metabolic process;cellular catabolic process|biological_process;cellular process;cellular metabolic process;cellular macromolecule metabolic process|biological_process;metabolic process;organic substance metabolic process;organic substance catabolic process|biologic…
comp105472_c0_seq1.489.752.plus.B3_1	molecular_function;binding;organic cyclic compound binding;nucleic acid binding|molecular_function;binding;heterocyclic compound binding;nucleic acid binding|cellular_component;cell;cell part;intracellular|cellular_component;cell;cell part;intracellular part|cellular_component;organelle;non-membrane-bounded organelle;intracellular non-membrane-bounded organelle|cellular_component;organelle;intrac…
comp105472_c0_seq1.92.460.plus.B3_1	molecular_function;binding;organic cyclic compound binding;nucleic acid binding|molecular_function;binding;heterocyclic compound binding;nucleic acid binding|molecular_function;catalytic activity;isomerase activity;intramolecular transferase activity|biological_process;cellular process;cellular metabolic process;cellular aromatic compound metabolic process|biological_process;cellular process;cell…
comp105517_c0_seq1.1.584.minus.A3_1	molecular_function;binding;ion binding;cation binding|molecular_function;binding;organic cyclic compound binding;nucleic acid binding|molecular_function;binding;heterocyclic compound binding;nucleic acid binding|cellular_component;cell;cell part;intracellular|cellular_component;cell;cell part;intracellular part|cellular_component;organelle;intracellular organelle;intracellular membrane-bounded or…
comp105536_c0_seq1.1726.2307.plus.B3_1	molecular_function;catalytic activity;oxidoreductase activity;oxidoreductase activity, acting on the aldehyde or oxo group of donors|biological_process;single-organism process;single-organism metabolic process;oxidation-reduction process|biological_process;metabolic process;single-organism metabolic process;oxidation-reduction process
comp105536_c0_seq1.83.1702.plus.B3_1	molecular_function;binding;metal cluster binding;iron-sulfur cluster binding|molecular_function;binding;ion binding;cation binding|molecular_function;binding;ion binding;anion binding|molecular_function;binding;organic cyclic compound binding;thiamine pyrophosphate binding|molecular_function;binding;heterocyclic compound binding;thiamine pyrophosphate binding|molecular_function;binding;cofactor b…
comp105562_c0_seq1.526.702.plus.B3_1	cellular_component;cell;cell part;intracellular|cellular_component;cell;cell part;intracellular part|cellular_component;organelle;organelle part;intracellular organelle part|cellular_component;organelle;non-membrane-bounded organelle;intracellular non-membrane-bounded organelle|cellular_component;organelle;intracellular organelle;intracellular organelle part|cellular_component;organelle;intracell…
comp105597_c0_seq1.35.571.minus.A1_1	molecular_function;binding;ion binding;cation binding|molecular_function;binding;ion binding;anion binding|molecular_function;binding;organic cyclic compound binding;nucleoside phosphate binding|molecular_function;binding;organic cyclic compound binding;nucleoside binding|molecular_function;binding;organic cyclic compound binding;nucleic acid binding|molecular_function;binding;heterocyclic compou…
comp10559_c0_seq1.1.682.minus.A1_1	molecular_function;binding;ion binding;cation binding|cellular_component;membrane part;intrinsic component of membrane;integral component of membrane|cellular_component;membrane;membrane part;integral component of membrane|cellular_component;membrane;membrane part;intrinsic component of membrane|biological_process;developmental process;single-organism developmental process;cellular developmental …
comp105616_c0_seq1.97.406.minus.B3_1	molecular_function;binding;organic cyclic compound binding;nucleic acid binding|molecular_function;binding;heterocyclic compound binding;nucleic acid binding
comp10563_c0_seq1.1.743.minus.B2_1	molecular_function;catalytic activity;transferase activity;transferase activity, transferring phosphorus-containing groups
comp105730_c0_seq1.1.563.minus.A1_1	molecular_function;transporter activity;substrate-specific transporter activity;substrate-specific transmembrane transporter activity|molecular_function;transporter activity;transmembrane transporter activity;substrate-specific transmembrane transporter activity|molecular_function;transporter activity;transmembrane transporter activity;passive transmembrane transporter activity|molecular_function…
comp105785_c0_seq1.309.1880.plus.B3_1	molecular_function;binding;organic cyclic compound binding;nucleic acid binding|molecular_function;binding;heterocyclic compound binding;nucleic acid binding|molecular_function;catalytic activity;transferase activity;transferase activity, transferring phosphorus-containing groups|cellular_component;cell;cell part;intracellular|cellular_component;cell;cell part;intracellular part|cellular_componen…
comp105806_c0_seq1.450.908.minus.B3_1	cellular_component;cell;cell part;intracellular|cellular_component;cell;cell part;intracellular part|cellular_component;organelle;non-membrane-bounded organelle;intracellular non-membrane-bounded organelle|cellular_component;organelle;intracellular organelle;intracellular non-membrane-bounded organelle|cellular_component;cell part;intracellular part;intracellular organelle|cellular_component;cell…
comp105899_c0_seq1.61.1080.minus.B3_1	molecular_function;catalytic activity;transferase activity;transferase activity, transferring nitrogenous groups|biological_process;cellular process;single-organism cellular process;organic acid metabolic process|biological_process;cellular process;cellular metabolic process;organic acid metabolic process|biological_process;single-organism process;single-organism metabolic process;small molecule …
comp105947_c0_seq1.246.635.plus.B3_1	molecular_function;binding;organic cyclic compound binding;nucleic acid binding|molecular_function;binding;heterocyclic compound binding;nucleic acid binding
comp105950_c0_seq1.1.307.minus.A1_1	molecular_function;binding;ion binding;anion binding|molecular_function;binding;organic cyclic compound binding;nucleoside phosphate binding|molecular_function;binding;organic cyclic compound binding;nucleoside binding|molecular_function;binding;heterocyclic compound binding;nucleoside phosphate binding|molecular_function;binding;heterocyclic compound binding;nucleoside binding|molecular_function…
comp105963_c0_seq1.24.173.plus.A3_1	molecular_function;catalytic activity;transferase activity;transferase activity, transferring one-carbon groups|cellular_component;cell;cell part;intracellular|cellular_component;cell;cell part;intracellular part|cellular_component;organelle;non-membrane-bounded organelle;intracellular non-membrane-bounded organelle|cellular_component;organelle;intracellular organelle;intracellular membrane-bound…
comp10604_c0_seq1.12.981.minus.A1_1	cellular_component;membrane part;intrinsic component of membrane;integral component of membrane|cellular_component;macromolecular complex;protein complex;BBSome|cellular_component;membrane;membrane part;integral component of membrane|cellular_component;membrane;membrane part;intrinsic component of membrane|biological_process;developmental process;anatomical structure development;anatomical struct…
comp10605_c0_seq1.1.818.minus.A1_1	molecular_function;binding;organic cyclic compound binding;nucleoside phosphate binding|molecular_function;binding;heterocyclic compound binding;nucleoside phosphate binding|molecular_function;binding;small molecule binding;nucleotide binding|molecular_function;catalytic activity;transferase activity;transferase activity, transferring phosphorus-containing groups|biological_process;cellular proce…
comp106062_c0_seq1.1.951.minus.A1_1	molecular_function;binding;ion binding;anion binding|molecular_function;binding;organic cyclic compound binding;nucleoside phosphate binding|molecular_function;binding;organic cyclic compound binding;nucleoside binding|molecular_function;binding;organic cyclic compound binding;nucleic acid binding|molecular_function;binding;heterocyclic compound binding;nucleoside phosphate binding|molecular_func…
comp10609_c0_seq1.1.303.minus.A1_1	molecular_function;binding;organic cyclic compound binding;nucleic acid binding|molecular_function;binding;heterocyclic compound binding;nucleic acid binding|molecular_function;catalytic activity;transferase activity;transferase activity, transferring one-carbon groups|cellular_component;cell;cell part;intracellular|cellular_component;cell;cell part;intracellular part|cellular_component;organelle…
comp106107_c0_seq1.1945.2958.minus.B3_1	molecular_function;binding;ion binding;cation binding|molecular_function;binding;ion binding;anion binding|molecular_function;binding;organic cyclic compound binding;nucleoside phosphate binding|molecular_function;binding;organic cyclic compound binding;nucleoside binding|molecular_function;binding;heterocyclic compound binding;nucleoside phosphate binding|molecular_function;binding;heterocyclic …
comp10612_c0_seq1.109.654.plus.A1_1	molecular_function;binding;organic cyclic compound binding;nucleic acid binding|molecular_function;binding;heterocyclic compound binding;nucleic acid binding|cellular_component;cell;cell part;intracellular|cellular_component;cell;cell part;intracellular part|cellular_component;organelle;intracellular organelle;intracellular membrane-bounded organelle|cellular_component;organelle;membrane-bounded …
comp106173_c0_seq1.317.625.minus.B3_1	molecular_function;binding;organic cyclic compound binding;nucleic acid binding|molecular_function;binding;heterocyclic compound binding;nucleic acid binding|cellular_component;cell;cell part;intracellular|cellular_component;cell;cell part;intracellular part|cellular_component;organelle;non-membrane-bounded organelle;intracellular non-membrane-bounded organelle|cellular_component;organelle;intrac…
comp106178_c0_seq1.17.865.plus.B3_1	molecular_function;binding;ion binding;anion binding|molecular_function;binding;organic cyclic compound binding;nucleoside phosphate binding|molecular_function;binding;heterocyclic compound binding;nucleoside phosphate binding|molecular_function;binding;cofactor binding;coenzyme binding|molecular_function;binding;small molecule binding;nucleotide binding|molecular_function;catalytic activity;oxid…
comp106181_c0_seq1.54.539.plus.A3_1	cellular_component;cell;cell part;intracellular|cellular_component;cell;cell part;intracellular part|cellular_component;cell part;intracellular part;cytoplasm|cellular_component;cell part;intracellular;intracellular part
comp106188_c0_seq1.738.1298.minus.B3_1	molecular_function;binding;organic cyclic compound binding;nucleic acid binding|molecular_function;binding;heterocyclic compound binding;nucleic acid binding|cellular_component;cell;cell part;intracellular|cellular_component;cell;cell part;intracellular part|cellular_component;organelle;non-membrane-bounded organelle;intracellular non-membrane-bounded organelle|cellular_component;organelle;intrac…
comp106200_c0_seq1.73.619.minus.B3_1	molecular_function;catalytic activity;oxidoreductase activity;oxidoreductase activity, acting on NAD(P)H|cellular_component;membrane part;mitochondrial membrane part;mitochondrial respiratory chain complex I|cellular_component;membrane part;mitochondrial membrane part;mitochondrial respiratory chain|cellular_component;membrane part;NADH dehydrogenase complex;respiratory chain complex I|cellular_c…
comp106219_c0_seq1.94.474.plus.B3_1	cellular_component;cell;cell part;intracellular|cellular_component;cell;cell part;intracellular part|cellular_component;cell;cell part;oxidoreductase complex|cellular_component;cell;oxidoreductase complex;glycine cleavage complex|cellular_component;cell part;intracellular part;cytoplasmic part|cellular_component;cell part;intracellular part;cytoplasm|cellular_component;cell part;intracellular;int…
comp106245_c0_seq1.39.1319.minus.B3_1	molecular_function;binding;ion binding;anion binding|molecular_function;binding;organic cyclic compound binding;pyridoxal phosphate binding|molecular_function;binding;heterocyclic compound binding;pyridoxal phosphate binding|molecular_function;binding;cofactor binding;pyridoxal phosphate binding|molecular_function;catalytic activity;transferase activity;transferase activity, transferring one-carb…
comp106311_c0_seq1.11.840.minus.B3_1	molecular_function;catalytic activity;oxidoreductase activity;oxidoreductase activity, acting on CH-OH group of donors|molecular_function;catalytic activity;oxidoreductase activity;oxidoreductase activity, acting on NAD(P)H|cellular_component;cell;cell part;intracellular|cellular_component;cell;cell part;intracellular part|cellular_component;organelle;organelle part;intracellular organelle part|c…
comp106360_c0_seq1.357.1397.minus.B3_1	molecular_function;binding;ion binding;cation binding|molecular_function;catalytic activity;oxidoreductase activity;oxidoreductase activity, acting on the CH-NH2 group of donors|biological_process;cellular process;single-organism cellular process;organic acid metabolic process|biological_process;cellular process;cellular metabolic process;cellular catabolic process|biological_process;cellular pro…
comp106403_c0_seq1.1.325.minus.A3_1	molecular_function;transporter activity;substrate-specific transporter activity;lipid transporter activity|biological_process;single-organism process;single-organism transport;lipid transport|biological_process;establishment of localization;transport;single-organism transport|biological_process;establishment of localization;transport;organic substance transport|biological_process;localization;mac…
comp106479_c0_seq1.1260.1862.plus.B3_1	molecular_function;binding;organic cyclic compound binding;nucleic acid binding|molecular_function;binding;heterocyclic compound binding;nucleic acid binding|cellular_component;cell;cell part;intracellular|cellular_component;cell;cell part;intracellular part|cellular_component;organelle;non-membrane-bounded organelle;intracellular non-membrane-bounded organelle|cellular_component;organelle;intrac…
comp106479_c0_seq1.1922.2161.plus.B3_1	molecular_function;binding;organic cyclic compound binding;nucleoside phosphate binding|molecular_function;binding;organic cyclic compound binding;nucleic acid binding|molecular_function;binding;heterocyclic compound binding;nucleoside phosphate binding|molecular_function;binding;heterocyclic compound binding;nucleic acid binding|molecular_function;binding;small molecule binding;nucleotide bindin…
comp106479_c0_seq1.2177.3001.plus.B3_1	molecular_function;binding;organic cyclic compound binding;nucleic acid binding|molecular_function;binding;heterocyclic compound binding;nucleic acid binding|cellular_component;cell;cell part;intracellular|cellular_component;cell;cell part;intracellular part|cellular_component;organelle;organelle part;intracellular organelle part|cellular_component;organelle;non-membrane-bounded organelle;intrace…
comp106535_c0_seq1.1.352.minus.A3_1	molecular_function;binding;organic cyclic compound binding;nucleic acid binding|molecular_function;binding;heterocyclic compound binding;nucleic acid binding
comp106574_c0_seq1.355.858.minus.B3_1	molecular_function;binding;organic cyclic compound binding;nucleic acid binding|molecular_function;binding;heterocyclic compound binding;nucleic acid binding|cellular_component;cell;cell part;intracellular|cellular_component;cell;cell part;intracellular part|cellular_component;organelle;non-membrane-bounded organelle;intracellular non-membrane-bounded organelle|cellular_component;organelle;intrac…
comp10662_c0_seq1.1.501.minus.B2_1	biological_process;cellular process;cellular metabolic process;phosphorus metabolic process|biological_process;metabolic process;cellular metabolic process;phosphorus metabolic process
comp106636_c0_seq1.1.319.minus.B3_1	molecular_function;catalytic activity;transferase activity;transferase activity, transferring alkyl or aryl (other than methyl) groups|biological_process;cellular process;single-organism cellular process;vitamin biosynthetic process|biological_process;cellular process;single-organism cellular process;cobalamin metabolic process|biological_process;cellular process;cellular metabolic process;cellul…
comp106638_c0_seq1.29.241.plus.B3_1	molecular_function;transporter activity;substrate-specific transporter activity;substrate-specific transmembrane transporter activity|molecular_function;transporter activity;transmembrane transporter activity;substrate-specific transmembrane transporter activity|biological_process;cellular process;single-organism cellular process;nucleobase-containing small molecule metabolic process|biological_p…
comp106638_c0_seq1.352.591.plus.B3_1	molecular_function;transporter activity;substrate-specific transporter activity;substrate-specific transmembrane transporter activity|molecular_function;transporter activity;transmembrane transporter activity;substrate-specific transmembrane transporter activity|cellular_component;membrane part;proton-transporting two-sector ATPase complex, proton-transporting domain;proton-transporting ATP synth…
comp106638_c0_seq1.634.1140.plus.B3_1	biological_process;localization;establishment of localization;transport
comp106681_c0_seq1.12.1199.minus.B3_1	molecular_function;catalytic activity;oxidoreductase activity;oxidoreductase activity, acting on the CH-NH2 group of donors|biological_process;cellular process;single-organism cellular process;energy derivation by oxidation of organic compounds|biological_process;cellular process;single-organism cellular process;organic acid metabolic process|biological_process;cellular process;cellular metabolic…
comp106698_c0_seq1.38.322.minus.B3_1	molecular_function;binding;organic cyclic compound binding;nucleic acid binding|molecular_function;binding;heterocyclic compound binding;nucleic acid binding
comp106750_c0_seq1.32.304.plus.B3_1	molecular_function;binding;organic cyclic compound binding;nucleic acid binding|molecular_function;binding;heterocyclic compound binding;nucleic acid binding
comp106758_c0_seq1.24.680.plus.B3_1	molecular_function;catalytic activity;transferase activity;transferase activity, transferring glycosyl groups|biological_process;cellular process;single-organism cellular process;nucleobase-containing small molecule metabolic process|biological_process;cellular process;cellular metabolic process;cellular aromatic compound metabolic process|biological_process;cellular process;cellular metabolic pr…
comp106795_c0_seq1.59.958.plus.B3_1	molecular_function;binding;organic cyclic compound binding;nucleic acid binding|molecular_function;binding;heterocyclic compound binding;nucleic acid binding|molecular_function;catalytic activity;site-specific recombinase activity;tyrosine-based site-specific recombinase activity|molecular_function;catalytic activity;integrase activity;tyrosine-based site-specific recombinase activity|cellular_co…
comp106915_c0_seq1.1.339.minus.A1_1	molecular_function;binding;ion binding;anion binding|molecular_function;binding;organic cyclic compound binding;nucleoside phosphate binding|molecular_function;binding;heterocyclic compound binding;nucleoside phosphate binding|molecular_function;binding;cofactor binding;coenzyme binding|molecular_function;binding;small molecule binding;nucleotide binding|molecular_function;catalytic activity;oxid…
comp107036_c0_seq1.136.1773.minus.B3_1	cellular_component;cell;cell part;cell projection part|cellular_component;cell;cell part;cell projection|cellular_component;cell;cell part;intracellular|cellular_component;cell;cell part;intracellular part|cellular_component;organelle;organelle part;bacterial-type flagellum part|cellular_component;organelle;non-membrane-bounded organelle;bacterial-type flagellum|cellular_component;cell part;cell …
comp107066_c0_seq1.27.451.minus.B3_1	molecular_function;binding;ion binding;cation binding|molecular_function;binding;organic cyclic compound binding;nucleic acid binding|molecular_function;binding;heterocyclic compound binding;nucleic acid binding|biological_process;cellular process;regulation of cellular process;regulation of cellular metabolic process|biological_process;cellular process;cellular metabolic process;cellular aromati…
comp10708_c0_seq1.1.595.minus.A1_1	biological_process;biological regulation;regulation of biological process;regulation of cellular process
comp10708_c0_seq1.1.773.minus.B2_1	molecular_function;transporter activity;substrate-specific transporter activity;substrate-specific transmembrane transporter activity|molecular_function;transporter activity;transmembrane transporter activity;substrate-specific transmembrane transporter activity|molecular_function;transporter activity;transmembrane transporter activity;active transmembrane transporter activity|molecular_function;…
comp107103_c0_seq1.259.741.plus.B3_1	molecular_function;catalytic activity;lyase activity;carbon-oxygen lyase activity|molecular_function;catalytic activity;hydrolase activity;deacetylase activity|molecular_function;catalytic activity;hydrolase activity;hydrolase activity, acting on carbon-nitrogen (but not peptide) bonds|cellular_component;cell;cell part;intracellular|cellular_component;cell;cell part;intracellular part|cellular_co…
comp107112_c0_seq1.1.373.minus.B2_1	cellular_component;cell;cell part;intracellular|cellular_component;cell;cell part;intracellular part|cellular_component;organelle;organelle part;intracellular organelle part|cellular_component;organelle;organelle part;organelle lumen|cellular_component;organelle;intracellular organelle;intracellular membrane-bounded organelle|cellular_component;organelle;intracellular organelle;intracellular orga…
comp107116_c0_seq1.21.1145.minus.B3_1	cellular_component;cell;cell part;cell periphery|cellular_component;cell;cell part;plasma membrane|cellular_component;cell part;cell periphery;plasma membrane
comp107170_c0_seq1.1.386.minus.A3_1	molecular_function;binding;organic cyclic compound binding;nucleic acid binding|molecular_function;binding;heterocyclic compound binding;nucleic acid binding|cellular_component;cell;cell part;intracellular|cellular_component;cell;cell part;intracellular part|cellular_component;organelle;non-membrane-bounded organelle;intracellular non-membrane-bounded organelle|cellular_component;organelle;intrac…
comp107253_c0_seq1.151.868.minus.B3_1	molecular_function;catalytic activity;hydrolase activity;peptidase activity|cellular_component;cell;cell part;intracellular|cellular_component;cell;cell part;intracellular part|cellular_component;organelle;intracellular organelle;intracellular membrane-bounded organelle|cellular_component;organelle;membrane-bounded organelle;intracellular membrane-bounded organelle|cellular_component;cell part;in…
comp107413_c0_seq1.1.597.minus.B3_1	molecular_function;binding;organic cyclic compound binding;nucleic acid binding|molecular_function;binding;heterocyclic compound binding;nucleic acid binding|cellular_component;cell;cell part;intracellular|cellular_component;cell;cell part;intracellular part|cellular_component;organelle;organelle part;intracellular organelle part|cellular_component;organelle;non-membrane-bounded organelle;intrace…
comp107496_c0_seq1.250.628.minus.A1_1	molecular_function;catalytic activity;transferase activity;transferase activity, transferring acyl groups|molecular_function;catalytic activity;hydrolase activity;peptidase activity|cellular_component;membrane part;intrinsic component of membrane;integral component of membrane|cellular_component;membrane;membrane part;integral component of membrane|cellular_component;membrane;membrane part;intrin…
comp107534_c0_seq1.160.390.plus.B3_1	cellular_component;membrane part;intrinsic component of membrane;integral component of membrane|cellular_component;cell;cell part;cell periphery|cellular_component;cell;cell part;plasma membrane|cellular_component;cell part;cell periphery;plasma membrane|cellular_component;membrane;membrane part;integral component of membrane|cellular_component;membrane;membrane part;intrinsic component of membra…
comp10753_c0_seq2.1.851.minus.B2_1	molecular_function;binding;organic cyclic compound binding;nucleoside phosphate binding|molecular_function;binding;heterocyclic compound binding;nucleoside phosphate binding|molecular_function;binding;small molecule binding;nucleotide binding|molecular_function;catalytic activity;hydrolase activity;hydrolase activity, acting on acid anhydrides
comp10776_c0_seq1.1.647.minus.B2_1	molecular_function;binding;organic cyclic compound binding;nucleic acid binding|molecular_function;binding;heterocyclic compound binding;nucleic acid binding
comp107771_c0_seq1.33.572.minus.B3_1	cellular_component;cell;cell part;intracellular|cellular_component;cell;cell part;intracellular part|cellular_component;cell part;intracellular part;ribonucleoprotein complex|cellular_component;cell part;intracellular;intracellular part
comp107873_c0_seq1.198.2105.plus.B3_1	molecular_function;binding;ion binding;anion binding|molecular_function;binding;organic cyclic compound binding;nucleoside phosphate binding|molecular_function;binding;organic cyclic compound binding;nucleoside binding|molecular_function;binding;heterocyclic compound binding;nucleoside phosphate binding|molecular_function;binding;heterocyclic compound binding;nucleoside binding|molecular_function…
comp107995_c0_seq1.128.439.plus.B3_1	molecular_function;binding;organic cyclic compound binding;nucleoside phosphate binding|molecular_function;binding;organic cyclic compound binding;nucleic acid binding|molecular_function;binding;heterocyclic compound binding;nucleoside phosphate binding|molecular_function;binding;heterocyclic compound binding;nucleic acid binding|molecular_function;binding;small molecule binding;nucleotide binding
comp10799_c0_seq1.993.2405.minus.A3_1	molecular_function;binding;ion binding;cation binding
comp108006_c0_seq1.1.304.minus.B2_1	molecular_function;binding;organic cyclic compound binding;nucleic acid binding|molecular_function;binding;heterocyclic compound binding;nucleic acid binding|cellular_component;membrane part;intrinsic component of membrane;integral component of membrane|cellular_component;cell;cell part;intracellular|cellular_component;cell;cell part;intracellular part|cellular_component;organelle;intracellular o…
comp108013_c0_seq1.118.390.plus.B3_1	molecular_function;binding;organic cyclic compound binding;nucleic acid binding|molecular_function;binding;heterocyclic compound binding;nucleic acid binding|biological_process;cellular process;single-organism cellular process;single-organism organelle organization|biological_process;cellular process;organelle organization;single-organism organelle organization|biological_process;cellular process…
comp108013_c0_seq1.753.965.plus.B3_1	cellular_component;cell;cell part;intracellular|cellular_component;cell;cell part;intracellular part|cellular_component;organelle;non-membrane-bounded organelle;intracellular non-membrane-bounded organelle|cellular_component;organelle;intracellular organelle;intracellular non-membrane-bounded organelle|cellular_component;cell part;intracellular part;intracellular organelle|cellular_component;cell…
comp108049_c0_seq1.1.555.minus.B3_1	molecular_function;catalytic activity;transferase activity;transferase activity, transferring acyl groups|biological_process;cellular process;single-organism cellular process;cellular lipid metabolic process|biological_process;cellular process;single-organism cellular process;organic acid metabolic process|biological_process;cellular process;cellular metabolic process;cellular lipid metabolic pro…
comp108071_c0_seq1.50.363.minus.B2_1	molecular_function;binding;organic cyclic compound binding;nucleoside phosphate binding|molecular_function;binding;heterocyclic compound binding;nucleoside phosphate binding|molecular_function;binding;small molecule binding;nucleotide binding|molecular_function;catalytic activity;transferase activity;transferase activity, transferring phosphorus-containing groups|biological_process;cellular proce…
comp108172_c0_seq1.472.642.plus.B3_1	cellular_component;cell;cell part;intracellular|cellular_component;cell;cell part;intracellular part|cellular_component;organelle;non-membrane-bounded organelle;intracellular non-membrane-bounded organelle|cellular_component;organelle;intracellular organelle;intracellular non-membrane-bounded organelle|cellular_component;cell part;intracellular part;intracellular organelle|cellular_component;cell…
comp108217_c0_seq1.21.752.plus.A3_1	biological_process;response to stimulus;response to biotic stimulus;response to external biotic stimulus|biological_process;response to stimulus;response to external stimulus;response to external biotic stimulus
comp108227_c0_seq1.29.463.minus.B3_1	cellular_component;cell;cell part;cell periphery
comp108245_c0_seq1.1.555.minus.B3_1	molecular_function;binding;ion binding;cation binding|molecular_function;binding;ion binding;anion binding|molecular_function;binding;organic cyclic compound binding;nucleoside phosphate binding|molecular_function;binding;organic cyclic compound binding;nucleoside binding|molecular_function;binding;heterocyclic compound binding;nucleoside phosphate binding|molecular_function;binding;heterocyclic …
comp108281_c0_seq1.366.755.plus.B3_1	molecular_function;binding;organic cyclic compound binding;nucleic acid binding|molecular_function;binding;heterocyclic compound binding;nucleic acid binding|cellular_component;cell;cell part;intracellular|cellular_component;cell;cell part;intracellular part|cellular_component;organelle;non-membrane-bounded organelle;intracellular non-membrane-bounded organelle|cellular_component;organelle;intrac…
comp108281_c0_seq1.875.1069.plus.B3_1	cellular_component;cell;cell part;intracellular|cellular_component;cell;cell part;intracellular part|cellular_component;organelle;non-membrane-bounded organelle;intracellular non-membrane-bounded organelle|cellular_component;organelle;intracellular organelle;intracellular non-membrane-bounded organelle|cellular_component;cell part;intracellular part;intracellular organelle|cellular_component;cell…
comp108355_c0_seq1.75.341.plus.B3_1	molecular_function;binding;organic cyclic compound binding;nucleoside phosphate binding|molecular_function;binding;organic cyclic compound binding;nucleic acid binding|molecular_function;binding;heterocyclic compound binding;nucleoside phosphate binding|molecular_function;binding;heterocyclic compound binding;nucleic acid binding|molecular_function;binding;small molecule binding;nucleotide binding
comp10839_c0_seq1.1.432.minus.A1_1	molecular_function;catalytic activity;transferase activity;transferase activity, transferring phosphorus-containing groups|molecular_function;catalytic activity;hydrolase activity;hydrolase activity, acting on ester bonds|biological_process;cellular process;single-organism cellular process;organic acid metabolic process|biological_process;cellular process;cellular metabolic process;cellular aroma…
comp10847_c0_seq1.95.361.plus.A1_1	cellular_component;cell;cell part;endomembrane system|cellular_component;cell;cell part;intracellular|cellular_component;cell;cell part;intracellular part|cellular_component;organelle;intracellular organelle;intracellular membrane-bounded organelle|cellular_component;organelle;membrane-bounded organelle;intracellular membrane-bounded organelle|cellular_component;cell part;intracellular part;intra…
comp10854_c0_seq1.1.253.minus.B2_1	molecular_function;binding;organic cyclic compound binding;nucleoside phosphate binding|molecular_function;binding;heterocyclic compound binding;nucleoside phosphate binding|molecular_function;binding;small molecule binding;nucleotide binding|molecular_function;catalytic activity;transferase activity;transferase activity, transferring phosphorus-containing groups|biological_process;cellular proce…
comp108579_c0_seq1.1.1902.minus.B3_1	biological_process;localization;establishment of localization;transport
comp108630_c0_seq1.413.757.plus.B3_1	molecular_function;binding;organic cyclic compound binding;nucleic acid binding|molecular_function;binding;heterocyclic compound binding;nucleic acid binding|cellular_component;cell;cell part;intracellular|cellular_component;cell;cell part;intracellular part|cellular_component;organelle;non-membrane-bounded organelle;intracellular non-membrane-bounded organelle|cellular_component;organelle;intrac…
comp108641_c0_seq1.28.366.plus.B2_1	molecular_function;binding;ion binding;anion binding|molecular_function;binding;organic cyclic compound binding;nucleoside phosphate binding|molecular_function;binding;organic cyclic compound binding;nucleoside binding|molecular_function;binding;heterocyclic compound binding;nucleoside phosphate binding|molecular_function;binding;heterocyclic compound binding;nucleoside binding|molecular_function…
comp10867_c0_seq1.1.357.minus.B2_1	biological_process;biological regulation;regulation of biological process;regulation of metabolic process
comp108691_c0_seq1.41.391.plus.B3_1	molecular_function;binding;ion binding;cation binding
comp108697_c0_seq1.1.984.minus.B3_1	molecular_function;binding;organic cyclic compound binding;nucleoside phosphate binding|molecular_function;binding;heterocyclic compound binding;nucleoside phosphate binding|molecular_function;binding;cofactor binding;coenzyme binding|molecular_function;binding;small molecule binding;nucleotide binding|molecular_function;catalytic activity;oxidoreductase activity;oxidoreductase activity, acting o…
comp108820_c0_seq1.21.254.minus.B3_1	molecular_function;transporter activity;substrate-specific transporter activity;substrate-specific transmembrane transporter activity|molecular_function;transporter activity;siderophore transporter activity;siderophore transmembrane transporter activity|molecular_function;transporter activity;transmembrane transporter activity;substrate-specific transmembrane transporter activity|molecular_functi…
comp108839_c0_seq1.1.307.minus.B3_1	cellular_component;cell;cell part;intracellular|cellular_component;cell;cell part;intracellular part|cellular_component;organelle;non-membrane-bounded organelle;intracellular non-membrane-bounded organelle|cellular_component;organelle;intracellular organelle;intracellular non-membrane-bounded organelle|cellular_component;cell part;intracellular part;intracellular organelle|cellular_component;cell…
comp10884_c0_seq1.815.1708.minus.A1_1	molecular_function;binding;organic cyclic compound binding;nucleoside phosphate binding|molecular_function;binding;organic cyclic compound binding;nucleic acid binding|molecular_function;binding;heterocyclic compound binding;nucleoside phosphate binding|molecular_function;binding;heterocyclic compound binding;nucleic acid binding|molecular_function;binding;small molecule binding;nucleotide binding
comp108900_c0_seq1.1946.4096.plus.B3_1	molecular_function;binding;metal cluster binding;iron-sulfur cluster binding
comp108900_c0_seq1.237.1298.plus.B3_1	molecular_function;binding;ion binding;cation binding
comp10890_c0_seq2.1.413.minus.A1_1	molecular_function;binding;protein binding;protein dimerization activity|cellular_component;cell;cell part;intracellular|cellular_component;cell;cell part;intracellular part|cellular_component;organelle;intracellular organelle;intracellular membrane-bounded organelle|cellular_component;organelle;membrane-bounded organelle;intracellular membrane-bounded organelle|cellular_component;cell part;intra…
comp108918_c0_seq1.293.2560.plus.B3_1	molecular_function;binding;metal cluster binding;iron-sulfur cluster binding|molecular_function;binding;ion binding;cation binding|molecular_function;catalytic activity;oxidoreductase activity;oxidoreductase activity, acting on other nitrogenous compounds as donors|cellular_component;cell;cell part;periplasmic space|cellular_component;cell;cell part;oxidoreductase complex|cellular_component;cell;…
comp108918_c0_seq1.3125.3649.plus.B3_1	molecular_function;binding;metal cluster binding;iron-sulfur cluster binding|molecular_function;binding;ion binding;cation binding
comp108920_c0_seq1.1.769.minus.B3_1	molecular_function;catalytic activity;transferase activity;transferase activity, transferring phosphorus-containing groups|biological_process;cellular process;single-organism cellular process;nucleobase-containing small molecule metabolic process|biological_process;cellular process;cellular metabolic process;sulfur compound metabolic process|biological_process;cellular process;cellular metabolic …
comp108950_c0_seq1.43.480.plus.B3_1	cellular_component;cell;cell part;intracellular|cellular_component;cell;cell part;intracellular part|cellular_component;organelle;non-membrane-bounded organelle;intracellular non-membrane-bounded organelle|cellular_component;organelle;intracellular organelle;intracellular non-membrane-bounded organelle|cellular_component;cell part;intracellular part;intracellular organelle|cellular_component;cell…
comp10896_c0_seq1.177.789.minus.A1_1	molecular_function;catalytic activity;hydrolase activity;peptidase activity|molecular_function;catalytic activity;hydrolase activity;serine hydrolase activity|cellular_component;extracellular region part;extracellular organelle;extracellular membrane-bounded organelle|cellular_component;membrane part;intrinsic component of membrane;integral component of membrane|cellular_component;cell;cell part;…
comp108989_c0_seq1.1.290.minus.B3_1	molecular_function;binding;organic cyclic compound binding;nucleoside phosphate binding|molecular_function;binding;organic cyclic compound binding;nucleic acid binding|molecular_function;binding;heterocyclic compound binding;nucleoside phosphate binding|molecular_function;binding;heterocyclic compound binding;nucleic acid binding|molecular_function;binding;small molecule binding;nucleotide binding
comp109003_c0_seq1.13.660.plus.B3_1	cellular_component;membrane part;intrinsic component of membrane;integral component of membrane|cellular_component;cell;cell part;envelope|cellular_component;cell;cell part;cell periphery|cellular_component;cell;cell part;external encapsulating structure|cellular_component;cell;cell part;external encapsulating structure part|cellular_component;cell part;envelope;cell envelope|cellular_component;c…
comp109011_c0_seq1.368.607.plus.B3_1	cellular_component;cell;cell part;intracellular|cellular_component;cell;cell part;intracellular part|cellular_component;organelle;non-membrane-bounded organelle;intracellular non-membrane-bounded organelle|cellular_component;organelle;intracellular organelle;intracellular non-membrane-bounded organelle|cellular_component;cell part;intracellular part;intracellular organelle|cellular_component;cell…
comp109011_c0_seq1.679.924.plus.B3_1	molecular_function;binding;organic cyclic compound binding;nucleic acid binding|molecular_function;binding;heterocyclic compound binding;nucleic acid binding
comp109013_c0_seq1.1.403.minus.A3_1	molecular_function;binding;organic cyclic compound binding;nucleic acid binding|molecular_function;binding;heterocyclic compound binding;nucleic acid binding|molecular_function;binding;protein binding;enzyme binding|molecular_function;binding;protein binding;dynein binding|molecular_function;binding;protein binding;clathrin binding|cellular_component;cell;cell part;endomembrane system|cellular_co…
comp109039_c0_seq1.1.574.minus.B3_1	molecular_function;binding;organic cyclic compound binding;nucleic acid binding|molecular_function;binding;heterocyclic compound binding;nucleic acid binding|biological_process;cellular process;regulation of cellular process;regulation of cellular metabolic process|biological_process;cellular process;cellular metabolic process;cellular aromatic compound metabolic process|biological_process;cellul…
comp10914_c0_seq1.1.621.minus.A1_1	molecular_function;binding;organic cyclic compound binding;nucleic acid binding|molecular_function;binding;heterocyclic compound binding;nucleic acid binding|molecular_function;binding;protein binding;protein dimerization activity|cellular_component;cell;cell part;intracellular|cellular_component;cell;cell part;intracellular part|cellular_component;organelle;intracellular organelle;intracellular …
comp109157_c0_seq1.1405.1839.plus.B3_1	biological_process;localization;establishment of localization;transport
comp109157_c0_seq1.55.1377.plus.B3_1	molecular_function;transporter activity;substrate-specific transporter activity;substrate-specific transmembrane transporter activity|molecular_function;transporter activity;transmembrane transporter activity;substrate-specific transmembrane transporter activity|molecular_function;transporter activity;transmembrane transporter activity;active transmembrane transporter activity|molecular_function;…
comp109286_c0_seq1.233.499.plus.B3_1	molecular_function;binding;organic cyclic compound binding;nucleoside phosphate binding|molecular_function;binding;organic cyclic compound binding;nucleic acid binding|molecular_function;binding;heterocyclic compound binding;nucleoside phosphate binding|molecular_function;binding;heterocyclic compound binding;nucleic acid binding|molecular_function;binding;small molecule binding;nucleotide binding
comp109353_c0_seq1.119.1171.plus.B3_1	molecular_function;catalytic activity;transferase activity;transferase activity, transferring acyl groups|cellular_component;cell;cell part;intracellular|cellular_component;cell;cell part;intracellular part|cellular_component;cell part;intracellular part;cytoplasm|cellular_component;cell part;intracellular;intracellular part|biological_process;cellular process;single-organism cellular process;org…
comp10936_c0_seq1.49.336.minus.A3_1	molecular_function;binding;organic cyclic compound binding;nucleoside phosphate binding|molecular_function;binding;heterocyclic compound binding;nucleoside phosphate binding|molecular_function;binding;protein binding;protein domain specific binding|molecular_function;binding;small molecule binding;nucleotide binding|molecular_function;catalytic activity;hydrolase activity;hydrolase activity, acti…
comp10936_c0_seq2.113.331.minus.A3_1	molecular_function;binding;ion binding;anion binding|molecular_function;binding;organic cyclic compound binding;nucleoside phosphate binding|molecular_function;binding;organic cyclic compound binding;nucleoside binding|molecular_function;binding;heterocyclic compound binding;nucleoside phosphate binding|molecular_function;binding;heterocyclic compound binding;nucleoside binding|molecular_function…
comp10938_c0_seq1.157.405.minus.A1_1	cellular_component;macromolecular complex;protein complex;BBSome|biological_process;developmental process;anatomical structure development;anatomical structure morphogenesis|biological_process;developmental process;anatomical structure morphogenesis;anatomical structure formation involved in morphogenesis|biological_process;developmental process;anatomical structure morphogenesis;cellular compone…
comp10941_c0_seq1.12.326.plus.A1_1	cellular_component;membrane part;intrinsic component of membrane;integral component of membrane|cellular_component;membrane;membrane part;integral component of membrane|cellular_component;membrane;membrane part;intrinsic component of membrane
comp109420_c0_seq1.236.985.minus.B3_1	molecular_function;binding;ion binding;anion binding|molecular_function;binding;organic cyclic compound binding;nucleoside phosphate binding|molecular_function;binding;organic cyclic compound binding;nucleoside binding|molecular_function;binding;heterocyclic compound binding;nucleoside phosphate binding|molecular_function;binding;heterocyclic compound binding;nucleoside binding|molecular_function…
comp109495_c0_seq1.1.548.minus.B2_1	molecular_function;binding;ion binding;cation binding|molecular_function;binding;ion binding;anion binding|molecular_function;binding;organic cyclic compound binding;nucleoside phosphate binding|molecular_function;binding;organic cyclic compound binding;nucleoside binding|molecular_function;binding;heterocyclic compound binding;nucleoside phosphate binding|molecular_function;binding;heterocyclic …
comp109502_c0_seq1.1.481.minus.B3_1	molecular_function;binding;ion binding;cation binding|biological_process;single-organism process;single-organism metabolic process;oxidation-reduction process|biological_process;metabolic process;single-organism metabolic process;oxidation-reduction process
comp109521_c0_seq1.7.483.plus.B3_1	molecular_function;transporter activity;substrate-specific transporter activity;substrate-specific transmembrane transporter activity|molecular_function;transporter activity;carbohydrate transporter activity;carbohydrate transmembrane transporter activity|molecular_function;transporter activity;transmembrane transporter activity;substrate-specific transmembrane transporter activity|molecular_func…
comp109527_c0_seq1.50.1704.minus.B3_1	biological_process;localization;establishment of localization;transport
comp10959_c0_seq1.1.386.minus.A1_1	cellular_component;membrane part;intrinsic component of membrane;integral component of membrane|cellular_component;cell junction;cell-cell junction;gap junction|cellular_component;membrane;membrane part;integral component of membrane|cellular_component;membrane;membrane part;intrinsic component of membrane|biological_process;single-organism process;single-organism transport;ion transport|biologic…
comp109639_c0_seq1.131.673.plus.B3_1	molecular_function;binding;organic cyclic compound binding;nucleic acid binding|molecular_function;binding;heterocyclic compound binding;nucleic acid binding|cellular_component;cell;cell part;intracellular|cellular_component;cell;cell part;intracellular part|cellular_component;organelle;non-membrane-bounded organelle;intracellular non-membrane-bounded organelle|cellular_component;organelle;intrac…
comp109639_c0_seq1.688.882.plus.B3_1	cellular_component;cell;cell part;intracellular|cellular_component;cell;cell part;intracellular part|cellular_component;organelle;non-membrane-bounded organelle;intracellular non-membrane-bounded organelle|cellular_component;organelle;intracellular organelle;intracellular non-membrane-bounded organelle|cellular_component;cell part;intracellular part;intracellular organelle|cellular_component;cell…
comp109685_c0_seq1.52.843.plus.B3_1	cellular_component;cell;cell part;envelope|cellular_component;cell;cell part;cell periphery|cellular_component;cell;cell part;external encapsulating structure|cellular_component;cell;cell part;external encapsulating structure part|cellular_component;cell part;envelope;cell envelope|cellular_component;cell part;external encapsulating structure part;cell outer membrane|cellular_component;cell part;…
comp109726_c0_seq1.1.619.minus.B2_1	molecular_function;binding;ion binding;anion binding|molecular_function;binding;organic cyclic compound binding;nucleoside phosphate binding|molecular_function;binding;organic cyclic compound binding;nucleoside binding|molecular_function;binding;heterocyclic compound binding;nucleoside phosphate binding|molecular_function;binding;heterocyclic compound binding;nucleoside binding|molecular_function…
comp109734_c0_seq1.238.399.plus.A1_1	molecular_function;binding;ion binding;anion binding|molecular_function;binding;organic cyclic compound binding;nucleoside phosphate binding|molecular_function;binding;organic cyclic compound binding;nucleoside binding|molecular_function;binding;heterocyclic compound binding;nucleoside phosphate binding|molecular_function;binding;heterocyclic compound binding;nucleoside binding|molecular_function…
comp109734_c0_seq1.517.753.plus.A1_1	molecular_function;catalytic activity;transferase activity;transferase activity, transferring phosphorus-containing groups|biological_process;cellular process;cellular metabolic process;cellular aromatic compound metabolic process|biological_process;cellular process;cellular metabolic process;heterocycle metabolic process|biological_process;cellular process;cellular metabolic process;phosphorus m…
comp109772_c0_seq1.1.612.minus.A3_1	molecular_function;binding;ion binding;cation binding|molecular_function;binding;organic cyclic compound binding;tetrapyrrole binding|molecular_function;binding;heterocyclic compound binding;tetrapyrrole binding|molecular_function;binding;small molecule binding;vitamin binding|molecular_function;catalytic activity;transferase activity;transferase activity, transferring one-carbon groups|cellular_…
comp109796_c0_seq1.73.798.plus.B3_1	molecular_function;binding;metal cluster binding;iron-sulfur cluster binding|molecular_function;catalytic activity;isomerase activity;intramolecular transferase activity|molecular_function;catalytic activity;radical SAM enzyme activity;lysine 2,3-aminomutase activity|biological_process;cellular process;single-organism cellular process;organic acid metabolic process|biological_process;cellular pro…
comp109829_c0_seq1.1.429.minus.B2_1	molecular_function;binding;ion binding;cation binding
comp10987_c0_seq1.22.721.minus.A1_1	molecular_function;catalytic activity;hydrolase activity;hydrolase activity, acting on acid anhydrides
comp109992_c0_seq1.46.347.minus.A1_1	biological_process;developmental process;single-organism developmental process;multicellular organismal development|biological_process;cellular process;single-organism cellular process;cell communication|biological_process;cellular process;regulation of cellular process;signal transduction|biological_process;cellular process;cellular response to stimulus;signal transduction|biological_process;mul…
comp109996_c0_seq1.34.450.minus.A1_1	molecular_function;binding;ion binding;anion binding|molecular_function;binding;organic cyclic compound binding;nucleoside phosphate binding|molecular_function;binding;organic cyclic compound binding;nucleoside binding|molecular_function;binding;heterocyclic compound binding;nucleoside phosphate binding|molecular_function;binding;heterocyclic compound binding;nucleoside binding|molecular_function…
comp109999_c0_seq1.1.973.minus.A1_1	molecular_function;binding;ion binding;anion binding|molecular_function;binding;organic cyclic compound binding;nucleoside phosphate binding|molecular_function;binding;organic cyclic compound binding;nucleoside binding|molecular_function;binding;organic cyclic compound binding;nucleic acid binding|molecular_function;binding;heterocyclic compound binding;nucleoside phosphate binding|molecular_func…
comp110054_c0_seq1.1.307.minus.A3_1	molecular_function;transporter activity;substrate-specific transporter activity;substrate-specific transmembrane transporter activity|molecular_function;transporter activity;transmembrane transporter activity;substrate-specific transmembrane transporter activity|biological_process;single-organism process;single-organism transport;organophosphate ester transport|biological_process;single-organism …
comp11006_c0_seq1.1.453.minus.A1_1	biological_process;metabolic process;organic substance metabolic process;macromolecule metabolic process
comp110198_c0_seq1.219.764.minus.B3_1	molecular_function;binding;ion binding;cation binding|molecular_function;catalytic activity;oxidoreductase activity;oxidoreductase activity, acting on superoxide radicals as acceptor|biological_process;cellular process;single-organism cellular process;removal of superoxide radicals|biological_process;cellular process;cellular metabolic process;reactive oxygen species metabolic process|biological_…
comp110235_c0_seq1.32.1252.minus.B3_1	molecular_function;binding;ion binding;anion binding|molecular_function;binding;organic cyclic compound binding;pyridoxal phosphate binding|molecular_function;binding;heterocyclic compound binding;pyridoxal phosphate binding|molecular_function;binding;cofactor binding;pyridoxal phosphate binding|molecular_function;catalytic activity;transferase activity;transferase activity, transferring nitrogen…
comp110260_c0_seq1.7.417.plus.B3_1	molecular_function;catalytic activity;isomerase activity;racemase and epimerase activity|biological_process;cellular process;single-organism cellular process;organic acid metabolic process|biological_process;cellular process;cellular metabolic process;cellular catabolic process|biological_process;cellular process;cellular metabolic process;organic acid metabolic process|biological_process;single-…
comp11026_c0_seq1.52.452.minus.A1_1	molecular_function;binding;ion binding;anion binding|molecular_function;binding;ribonucleoprotein complex binding;ribosome binding|molecular_function;binding;organic cyclic compound binding;nucleoside phosphate binding|molecular_function;binding;organic cyclic compound binding;nucleoside binding|molecular_function;binding;organic cyclic compound binding;nucleic acid binding|molecular_function;bin…
comp110310_c0_seq1.1.651.minus.A1_1	molecular_function;binding;ion binding;cation binding|molecular_function;binding;ion binding;anion binding|molecular_function;binding;carbohydrate binding;monosaccharide binding|molecular_function;binding;small molecule binding;vitamin binding|molecular_function;binding;small molecule binding;organic acid binding|molecular_function;catalytic activity;oxidoreductase activity;oxidoreductase activit…
comp110316_c0_seq1.1.423.minus.A1_1	molecular_function;transporter activity;substrate-specific transporter activity;substrate-specific transmembrane transporter activity|molecular_function;transporter activity;carbohydrate derivative transporter activity;nucleoside transmembrane transporter activity|molecular_function;transporter activity;transmembrane transporter activity;substrate-specific transmembrane transporter activity|molec…
comp110367_c0_seq1.97.375.plus.B3_1	molecular_function;binding;ion binding;anion binding|molecular_function;binding;organic cyclic compound binding;nucleoside phosphate binding|molecular_function;binding;organic cyclic compound binding;nucleoside binding|molecular_function;binding;heterocyclic compound binding;nucleoside phosphate binding|molecular_function;binding;heterocyclic compound binding;nucleoside binding|molecular_function…
comp110400_c0_seq1.114.1213.minus.B3_1	molecular_function;catalytic activity;hydrolase activity;peptidase activity|biological_process;metabolic process;organic substance metabolic process;macromolecule metabolic process|biological_process;metabolic process;primary metabolic process;protein metabolic process
comp11040_c0_seq1.1.383.minus.A1_1	biological_process;cellular component organization or biogenesis;cellular component biogenesis;protein complex biogenesis|biological_process;cellular component organization or biogenesis;cellular component biogenesis;cellular component assembly|biological_process;cellular component organization or biogenesis;cellular component organization;macromolecular complex subunit organization|biological_pr…
comp11040_c0_seq1.16.441.plus.B2_1	cellular_component;cell;cell part;intracellular|cellular_component;cell;cell part;intracellular part|cellular_component;organelle;organelle part;intracellular organelle part|cellular_component;organelle;organelle part;organelle lumen|cellular_component;organelle;non-membrane-bounded organelle;intracellular non-membrane-bounded organelle|cellular_component;organelle;intracellular organelle;intrace…
comp110412_c0_seq1.1.699.minus.B3_1	molecular_function;binding;ion binding;cation binding|molecular_function;binding;organic cyclic compound binding;nucleic acid binding|molecular_function;binding;heterocyclic compound binding;nucleic acid binding|cellular_component;cell;cell part;intracellular|cellular_component;cell;cell part;intracellular part|cellular_component;organelle;intracellular organelle;intracellular membrane-bounded or…
comp110417_c0_seq1.1.382.minus.B2_1	molecular_function;binding;ion binding;cation binding
comp110451_c0_seq1.1.1278.minus.B3_1	molecular_function;binding;ion binding;cation binding
comp11048_c0_seq1.1.1125.minus.B2_1	molecular_function;binding;ion binding;anion binding|molecular_function;binding;organic cyclic compound binding;nucleoside phosphate binding|molecular_function;binding;organic cyclic compound binding;nucleoside binding|molecular_function;binding;organic cyclic compound binding;nucleic acid binding|molecular_function;binding;heterocyclic compound binding;nucleoside phosphate binding|molecular_func…
comp110590_c0_seq1.1.479.minus.A1_1	molecular_function;binding;ion binding;anion binding|molecular_function;binding;organic cyclic compound binding;nucleoside phosphate binding|molecular_function;binding;organic cyclic compound binding;nucleoside binding|molecular_function;binding;heterocyclic compound binding;nucleoside phosphate binding|molecular_function;binding;heterocyclic compound binding;nucleoside binding|molecular_function…
comp110631_c0_seq1.108.687.minus.B3_1	molecular_function;binding;organic cyclic compound binding;nucleic acid binding|molecular_function;binding;heterocyclic compound binding;nucleic acid binding|cellular_component;cell;cell part;intracellular|cellular_component;cell;cell part;intracellular part|cellular_component;organelle;non-membrane-bounded organelle;intracellular non-membrane-bounded organelle|cellular_component;organelle;intrac…
comp11063_c0_seq1.1.464.minus.A3_1	biological_process;cellular process;cellular metabolic process;cellular aromatic compound metabolic process|biological_process;cellular process;cellular metabolic process;heterocycle metabolic process|biological_process;cellular process;cellular metabolic process;cellular nitrogen compound metabolic process|biological_process;cellular process;cellular metabolic process;cellular biosynthetic proce…
comp110652_c0_seq1.1.495.minus.A1_1	molecular_function;catalytic activity;hydrolase activity;hydrolase activity, acting on ester bonds
comp110673_c0_seq1.1.519.minus.A3_1	molecular_function;catalytic activity;transferase activity;transferase activity, transferring one-carbon groups|cellular_component;cell;cell part;intracellular|cellular_component;cell;cell part;intracellular part|cellular_component;organelle;intracellular organelle;intracellular membrane-bounded organelle|cellular_component;organelle;membrane-bounded organelle;intracellular membrane-bounded organ…
comp110720_c0_seq1.1.714.minus.A1_1	molecular_function;catalytic activity;transferase activity;transferase activity, transferring glycosyl groups|cellular_component;cell;cell part;endomembrane system|cellular_component;cell;cell part;intracellular|cellular_component;cell;cell part;intracellular part|cellular_component;organelle;organelle part;intracellular organelle part|cellular_component;organelle;organelle part;organelle membran…
comp110723_c0_seq1.1.470.minus.A3_1	molecular_function;binding;protein binding;enzyme binding|cellular_component;cell;cell part;intracellular|cellular_component;cell;cell part;intracellular part|cellular_component;organelle;intracellular organelle;intracellular membrane-bounded organelle|cellular_component;organelle;membrane-bounded organelle;intracellular membrane-bounded organelle|cellular_component;cell part;intracellular part;i…
comp110724_c0_seq1.8.370.minus.B2_1	molecular_function;binding;metal cluster binding;iron-sulfur cluster binding|molecular_function;binding;ion binding;cation binding|molecular_function;binding;organic cyclic compound binding;nucleic acid binding|molecular_function;binding;heterocyclic compound binding;nucleic acid binding|molecular_function;catalytic activity;transferase activity;transferase activity, transferring acyl groups|mole…
comp110753_c0_seq1.128.1186.plus.B3_1	molecular_function;binding;organic cyclic compound binding;nucleoside phosphate binding|molecular_function;binding;heterocyclic compound binding;nucleoside phosphate binding|molecular_function;binding;cofactor binding;coenzyme binding|molecular_function;binding;small molecule binding;nucleotide binding|molecular_function;catalytic activity;oxidoreductase activity;oxidoreductase activity, acting o…
comp110834_c0_seq1.1.372.minus.A1_1	molecular_function;catalytic activity;hydrolase activity;peptidase activity|molecular_function;catalytic activity;hydrolase activity;serine hydrolase activity|cellular_component;membrane part;intrinsic component of membrane;integral component of membrane|cellular_component;membrane part;mitochondrial membrane part;mitochondrial inner membrane peptidase complex|cellular_component;cell;cell part;en…
comp110898_c0_seq1.1.430.minus.A1_1	molecular_function;binding;organic cyclic compound binding;nucleoside phosphate binding|molecular_function;binding;heterocyclic compound binding;nucleoside phosphate binding|molecular_function;binding;small molecule binding;nucleotide binding|molecular_function;catalytic activity;transferase activity;transferase activity, transferring phosphorus-containing groups|cellular_component;cell;cell part…
comp110961_c0_seq1.97.318.minus.A3_1	cellular_component;cell;cell part;intracellular|cellular_component;cell;cell part;intracellular part|cellular_component;cell part;intracellular part;cytoplasm|cellular_component;cell part;intracellular;intracellular part
comp110970_c0_seq1.1.339.minus.A1_1	biological_process;cellular process;single-organism cellular process;nucleobase-containing small molecule metabolic process|biological_process;cellular process;single-organism cellular process;cell communication|biological_process;cellular process;regulation of cellular process;signal transduction|biological_process;cellular process;regulation of cellular process;regulation of cellular metabolic …
comp11101_c0_seq2.1.493.minus.B2_1	molecular_function;binding;organic cyclic compound binding;nucleic acid binding|molecular_function;binding;heterocyclic compound binding;nucleic acid binding
comp111042_c0_seq1.1.1776.minus.B3_1	cellular_component;membrane part;intrinsic component of membrane;integral component of membrane|cellular_component;cell;cell part;cell periphery|cellular_component;cell;cell part;plasma membrane|cellular_component;cell part;cell periphery;plasma membrane|cellular_component;membrane;membrane part;integral component of membrane|cellular_component;membrane;membrane part;intrinsic component of membra…
comp111047_c0_seq1.414.665.plus.B3_1	molecular_function;binding;organic cyclic compound binding;nucleic acid binding|molecular_function;binding;heterocyclic compound binding;nucleic acid binding|cellular_component;cell;cell part;intracellular|cellular_component;cell;cell part;intracellular part|cellular_component;organelle;non-membrane-bounded organelle;intracellular non-membrane-bounded organelle|cellular_component;organelle;intrac…
comp11105_c0_seq1.1.656.minus.A3_1	molecular_function;binding;organic cyclic compound binding;nucleoside phosphate binding|molecular_function;binding;heterocyclic compound binding;nucleoside phosphate binding|molecular_function;binding;small molecule binding;nucleotide binding|molecular_function;catalytic activity;ligase activity;ligase activity, forming carbon-oxygen bonds|biological_process;cellular process;single-organism cellu…
comp11106_c0_seq1.1.477.minus.A3_1	molecular_function;binding;ion binding;cation binding
comp111092_c0_seq1.22.321.minus.B3_1	molecular_function;binding;organic cyclic compound binding;nucleic acid binding|molecular_function;binding;heterocyclic compound binding;nucleic acid binding|cellular_component;cell;cell part;intracellular|cellular_component;cell;cell part;intracellular part|cellular_component;cell part;intracellular part;transcription factor complex|cellular_component;cell part;intracellular;intracellular part|c…
comp111119_c0_seq1.1.319.minus.B2_1	molecular_function;binding;organic cyclic compound binding;nucleoside phosphate binding|molecular_function;binding;heterocyclic compound binding;nucleoside phosphate binding|molecular_function;binding;small molecule binding;nucleotide binding|molecular_function;catalytic activity;ligase activity;ligase activity, forming carbon-oxygen bonds|biological_process;cellular process;single-organism cellu…
comp11111_c0_seq1.1.326.minus.A1_1	molecular_function;catalytic activity;oxidoreductase activity;dioxygenase activity
comp111131_c0_seq1.102.1112.minus.B3_1	molecular_function;binding;ion binding;anion binding|molecular_function;binding;small molecule binding;organic acid binding|molecular_function;catalytic activity;transferase activity;transferase activity, transferring one-carbon groups|cellular_component;cell;cell part;intracellular|cellular_component;cell;cell part;intracellular part|cellular_component;cell part;intracellular part;cytoplasmic pa…
comp111251_c0_seq1.1.302.minus.A1_1	molecular_function;transporter activity;substrate-specific transporter activity;substrate-specific transmembrane transporter activity|molecular_function;transporter activity;transmembrane transporter activity;substrate-specific transmembrane transporter activity|biological_process;cellular process;single-organism cellular process;transmembrane transport|biological_process;single-organism process;…
comp111272_c0_seq1.1.312.minus.A1_1	molecular_function;catalytic activity;hydrolase activity;hydrolase activity, acting on glycosyl bonds|biological_process;single-organism process;single-organism metabolic process;lipid metabolic process|biological_process;metabolic process;organic substance metabolic process;lipid metabolic process|biological_process;metabolic process;single-organism metabolic process;lipid metabolic process|biol…
comp11136_c0_seq1.182.691.minus.A1_1	biological_process;single-organism process;single organism signaling;regulation of signaling|biological_process;signaling;single organism signaling;regulation of signaling|biological_process;biological regulation;regulation of biological process;regulation of signaling|biological_process;biological regulation;regulation of biological process;regulation of cellular process
comp11137_c0_seq1.1.646.minus.A1_1	molecular_function;catalytic activity;transferase activity;transferase activity, transferring glycosyl groups|biological_process;positive regulation of biological process;positive regulation of cellular process;positive regulation of organelle organization|biological_process;positive regulation of biological process;positive regulation of cellular process;positive regulation of cellular metabolic…
comp11138_c0_seq1.1.402.minus.A1_1	molecular_function;catalytic activity;hydrolase activity;hydrolase activity, acting on glycosyl bonds|biological_process;cellular process;single-organism cellular process;cellular lipid metabolic process|biological_process;cellular process;cellular metabolic process;cellular lipid metabolic process|biological_process;single-organism process;single-organism metabolic process;lipid metabolic proces…
comp111417_c0_seq1.345.1121.plus.B3_1	molecular_function;catalytic activity;lyase activity;carbon-carbon lyase activity|cellular_component;cell;cell part;intracellular|cellular_component;cell;cell part;intracellular part|cellular_component;cell part;intracellular part;cytoplasm|cellular_component;cell part;intracellular;intracellular part|biological_process;cellular process;single-organism cellular process;nucleobase-containing small…
comp111426_c0_seq1.30.1028.minus.B3_1	molecular_function;binding;ion binding;anion binding|molecular_function;binding;small molecule binding;organic acid binding|molecular_function;catalytic activity;transferase activity;transferase activity, transferring one-carbon groups|cellular_component;cell;cell part;intracellular|cellular_component;cell;cell part;intracellular part|cellular_component;cell part;intracellular part;cytoplasmic pa…
comp111427_c0_seq1.10.1386.plus.B3_1	molecular_function;binding;ion binding;anion binding|molecular_function;binding;organic cyclic compound binding;pyridoxal phosphate binding|molecular_function;binding;heterocyclic compound binding;pyridoxal phosphate binding|molecular_function;binding;cofactor binding;pyridoxal phosphate binding|molecular_function;catalytic activity;lyase activity;carbon-carbon lyase activity|biological_process;c…
comp1115_c0_seq1.1.369.minus.B3_1	molecular_function;catalytic activity;oxidoreductase activity;oxidoreductase activity, acting on CH-OH group of donors|biological_process;developmental process;single-organism developmental process;post-embryonic development|biological_process;developmental process;single-organism developmental process;multicellular organismal development|biological_process;cellular process;single-organism cellul…
comp11160_c0_seq1.1.719.minus.A1_1	molecular_function;binding;ion binding;cation binding|molecular_function;binding;organic cyclic compound binding;nucleic acid binding|molecular_function;binding;heterocyclic compound binding;nucleic acid binding|molecular_function;nucleic acid binding transcription factor activity;sequence-specific DNA binding transcription factor activity;sequence-specific DNA binding RNA polymerase II transcrip…
comp111645_c0_seq1.1.629.minus.B3_1	cellular_component;virion;virion part;viral capsid
comp111649_c0_seq1.97.489.plus.B3_1	molecular_function;transporter activity;substrate-specific transporter activity;protein transporter activity|cellular_component;membrane part;intrinsic component of membrane;integral component of membrane|cellular_component;membrane;membrane part;integral component of membrane|cellular_component;membrane;membrane part;intrinsic component of membrane|biological_process;establishment of localizatio…
comp11168_c0_seq1.60.1011.minus.A1_1	molecular_function;binding;ion binding;cation binding|molecular_function;binding;organic cyclic compound binding;nucleoside phosphate binding|molecular_function;binding;organic cyclic compound binding;nucleic acid binding|molecular_function;binding;heterocyclic compound binding;nucleoside phosphate binding|molecular_function;binding;heterocyclic compound binding;nucleic acid binding|molecular_fun…
comp111697_c0_seq1.1.305.minus.A3_1	molecular_function;catalytic activity;transferase activity;transferase activity, transferring phosphorus-containing groups
comp11174_c0_seq1.71.451.plus.A1_1	molecular_function;binding;ion binding;cation binding|molecular_function;binding;ion binding;anion binding|molecular_function;binding;carbohydrate binding;monosaccharide binding|molecular_function;binding;small molecule binding;vitamin binding|molecular_function;binding;small molecule binding;organic acid binding|molecular_function;catalytic activity;oxidoreductase activity;oxidoreductase activit…
comp111804_c0_seq1.1.575.minus.A1_1	molecular_function;transporter activity;substrate-specific transporter activity;substrate-specific transmembrane transporter activity|molecular_function;transporter activity;transmembrane transporter activity;substrate-specific transmembrane transporter activity|molecular_function;transporter activity;transmembrane transporter activity;active transmembrane transporter activity|molecular_function;…
comp111841_c0_seq1.1.856.minus.A1_1	cellular_component;cell;cell part;intracellular|cellular_component;cell;cell part;intracellular part|cellular_component;organelle;intracellular organelle;intracellular membrane-bounded organelle|cellular_component;organelle;membrane-bounded organelle;intracellular membrane-bounded organelle|cellular_component;cell part;intracellular part;intracellular organelle|cellular_component;cell part;intrac…
comp111870_c0_seq1.118.387.minus.A3_1	cellular_component;extracellular region part;extracellular organelle;extracellular membrane-bounded organelle|cellular_component;cell;cell part;endomembrane system|cellular_component;cell;cell part;intracellular|cellular_component;cell;cell part;intracellular part|cellular_component;organelle;intracellular organelle;intracellular membrane-bounded organelle|cellular_component;organelle;membrane-bo…
comp112064_c0_seq1.1.896.minus.A1_1	molecular_function;binding;ion binding;cation binding|molecular_function;binding;ion binding;anion binding|molecular_function;binding;organic cyclic compound binding;nucleoside phosphate binding|molecular_function;binding;organic cyclic compound binding;nucleoside binding|molecular_function;binding;heterocyclic compound binding;nucleoside phosphate binding|molecular_function;binding;heterocyclic …
comp112103_c0_seq1.1.415.minus.A3_1	cellular_component;cell;cell part;intracellular|cellular_component;cell;cell part;intracellular part|cellular_component;organelle;intracellular organelle;intracellular membrane-bounded organelle|cellular_component;organelle;membrane-bounded organelle;intracellular membrane-bounded organelle|cellular_component;cell part;intracellular part;intracellular organelle|cellular_component;cell part;intrac…
comp11217_c0_seq1.1.351.minus.A1_1	molecular_function;binding;ion binding;cation binding
comp112286_c0_seq1.57.767.plus.B3_1	molecular_function;catalytic activity;transferase activity;transferase activity, transferring glycosyl groups|biological_process;cellular process;single-organism cellular process;nucleobase-containing small molecule metabolic process|biological_process;cellular process;single-organism cellular process;nicotinamide metabolic process|biological_process;cellular process;cellular metabolic process;ce…
comp112309_c0_seq1.1.1134.minus.B3_1	molecular_function;binding;metal cluster binding;iron-sulfur cluster binding|molecular_function;binding;ion binding;cation binding|molecular_function;binding;organic cyclic compound binding;nucleic acid binding|molecular_function;binding;heterocyclic compound binding;nucleic acid binding|molecular_function;catalytic activity;oxidoreductase activity;oxidoreductase activity, acting on CH or CH2 gro…
comp112389_c0_seq1.1.218.minus.A1_1	molecular_function;binding;ion binding;anion binding|molecular_function;binding;organic cyclic compound binding;nucleoside phosphate binding|molecular_function;binding;organic cyclic compound binding;nucleoside binding|molecular_function;binding;organic cyclic compound binding;nucleic acid binding|molecular_function;binding;heterocyclic compound binding;nucleoside phosphate binding|molecular_func…
comp112395_c0_seq1.87.452.plus.B3_1	molecular_function;binding;organic cyclic compound binding;nucleic acid binding|molecular_function;binding;heterocyclic compound binding;nucleic acid binding|molecular_function;molecular transducer activity;signal transducer activity;phosphorelay response regulator activity|molecular_function;molecular transducer activity;signal transducer activity;receptor signaling protein activity|biological_p…
comp112474_c0_seq1.1.393.minus.A3_1	cellular_component;cell;cell part;intracellular|cellular_component;cell;cell part;intracellular part|cellular_component;cell part;intracellular part;transcription factor complex|cellular_component;cell part;intracellular;intracellular part|cellular_component;macromolecular complex;protein complex;transcription factor complex|biological_process;cellular process;regulation of cellular process;regul…
comp112534_c0_seq1.364.561.minus.B3_1	cellular_component;cell;cell part;intracellular|cellular_component;cell;cell part;intracellular part|cellular_component;organelle;non-membrane-bounded organelle;intracellular non-membrane-bounded organelle|cellular_component;organelle;intracellular organelle;intracellular non-membrane-bounded organelle|cellular_component;cell part;intracellular part;intracellular organelle|cellular_component;cell…
comp112563_c0_seq1.18.537.minus.B3_1	molecular_function;transporter activity;substrate-specific transporter activity;substrate-specific transmembrane transporter activity|molecular_function;transporter activity;carbohydrate transporter activity;carbohydrate transmembrane transporter activity|molecular_function;transporter activity;transmembrane transporter activity;substrate-specific transmembrane transporter activity|molecular_func…
comp112600_c0_seq1.1.374.minus.B2_1	cellular_component;cell;cell part;intracellular|cellular_component;cell;cell part;intracellular part|cellular_component;organelle;intracellular organelle;intracellular membrane-bounded organelle|cellular_component;organelle;membrane-bounded organelle;intracellular membrane-bounded organelle|cellular_component;cell part;intracellular part;intracellular organelle|cellular_component;cell part;intrac…
comp112603_c0_seq1.7.516.minus.B3_1	molecular_function;catalytic activity;ligase activity;ligase activity, forming carbon-oxygen bonds|molecular_function;catalytic activity;hydrolase activity;hydrolase activity, acting on ester bonds|biological_process;cellular process;single-organism cellular process;organic acid metabolic process|biological_process;cellular process;regulation of cellular process;regulation of cellular metabolic p…
comp112753_c0_seq1.521.992.minus.B3_1	molecular_function;binding;organic cyclic compound binding;nucleic acid binding|molecular_function;binding;heterocyclic compound binding;nucleic acid binding|molecular_function;protein binding transcription factor activity;core RNA polymerase binding transcription factor activity;core DNA-dependent RNA polymerase binding promoter specificity activity|cellular_component;cell;cell part;intracellula…
comp112799_c0_seq1.8.571.minus.B3_1	molecular_function;binding;organic cyclic compound binding;nucleic acid binding|molecular_function;binding;heterocyclic compound binding;nucleic acid binding|cellular_component;cell;cell part;intracellular|cellular_component;cell;cell part;intracellular part|cellular_component;organelle;non-membrane-bounded organelle;intracellular non-membrane-bounded organelle|cellular_component;organelle;intrac…
comp112895_c0_seq1.126.373.minus.A1_1	molecular_function;binding;organic cyclic compound binding;nucleoside phosphate binding|molecular_function;binding;heterocyclic compound binding;nucleoside phosphate binding|molecular_function;binding;small molecule binding;nucleotide binding|molecular_function;catalytic activity;ligase activity;ligase activity, forming carbon-oxygen bonds|biological_process;cellular process;single-organism cellu…
comp112938_c0_seq1.1.448.minus.A1_1	molecular_function;binding;ion binding;cation binding
comp112974_c0_seq1.1.830.minus.A3_1	molecular_function;binding;ion binding;anion binding|molecular_function;binding;organic cyclic compound binding;nucleoside phosphate binding|molecular_function;binding;organic cyclic compound binding;nucleoside binding|molecular_function;binding;organic cyclic compound binding;nucleic acid binding|molecular_function;binding;heterocyclic compound binding;nucleoside phosphate binding|molecular_func…
comp112992_c0_seq1.364.739.minus.B3_1	molecular_function;catalytic activity;transferase activity;transferase activity, transferring phosphorus-containing groups|biological_process;cellular process;single-organism cellular process;cell communication|biological_process;cellular process;regulation of cellular process;signal transduction|biological_process;cellular process;cellular metabolic process;phosphorus metabolic process|biologica…
comp11304_c0_seq1.1.201.minus.A3_1	cellular_component;cell;cell part;endomembrane system|cellular_component;cell;cell part;intracellular|cellular_component;cell;cell part;intracellular part|cellular_component;organelle;intracellular organelle;intracellular membrane-bounded organelle|cellular_component;organelle;membrane-bounded organelle;intracellular membrane-bounded organelle|cellular_component;cell part;intracellular part;intra…
comp11304_c0_seq1.50.896.minus.A1_1	molecular_function;binding;organic cyclic compound binding;nucleic acid binding|molecular_function;binding;heterocyclic compound binding;nucleic acid binding|cellular_component;cell;cell part;intracellular|cellular_component;cell;cell part;intracellular part|cellular_component;organelle;non-membrane-bounded organelle;intracellular non-membrane-bounded organelle|cellular_component;organelle;intrac…
comp11304_c0_seq2.50.962.minus.A1_1	molecular_function;binding;organic cyclic compound binding;nucleic acid binding|molecular_function;binding;heterocyclic compound binding;nucleic acid binding|cellular_component;cell;cell part;intracellular|cellular_component;cell;cell part;intracellular part|cellular_component;organelle;non-membrane-bounded organelle;intracellular non-membrane-bounded organelle|cellular_component;organelle;intrac…
comp113062_c0_seq1.81.434.plus.B3_1	molecular_function;catalytic activity;lyase activity;carbon-carbon lyase activity|biological_process;single-organism process;single-organism transport;ion transport|biological_process;establishment of localization;transport;single-organism transport|biological_process;localization;establishment of localization;transport
comp113092_c0_seq1.121.320.minus.B3_1	cellular_component;cell;cell part;intracellular|cellular_component;cell;cell part;intracellular part|cellular_component;organelle;non-membrane-bounded organelle;intracellular non-membrane-bounded organelle|cellular_component;organelle;intracellular organelle;intracellular non-membrane-bounded organelle|cellular_component;cell part;intracellular part;intracellular organelle|cellular_component;cell…
comp113093_c0_seq1.20.499.plus.B3_1	molecular_function;binding;organic cyclic compound binding;nucleic acid binding|molecular_function;binding;heterocyclic compound binding;nucleic acid binding|molecular_function;protein binding transcription factor activity;core RNA polymerase binding transcription factor activity;core DNA-dependent RNA polymerase binding promoter specificity activity|cellular_component;cell;cell part;intracellula…
comp113105_c0_seq1.1.471.minus.B2_1	molecular_function;binding;ion binding;anion binding|molecular_function;binding;organic cyclic compound binding;nucleoside phosphate binding|molecular_function;binding;organic cyclic compound binding;nucleoside binding|molecular_function;binding;heterocyclic compound binding;nucleoside phosphate binding|molecular_function;binding;heterocyclic compound binding;nucleoside binding|molecular_function…
comp113264_c0_seq1.100.567.minus.B3_1	molecular_function;binding;ion binding;cation binding|molecular_function;binding;organic cyclic compound binding;nucleic acid binding|molecular_function;binding;heterocyclic compound binding;nucleic acid binding|molecular_function;catalytic activity;transferase activity;transferase activity, transferring phosphorus-containing groups|cellular_component;cell;cell part;intracellular|cellular_compone…
comp113294_c0_seq1.27.1718.minus.B3_1	biological_process;cellular process;single-organism cellular process;cell cycle|biological_process;cellular process;single-organism cellular process;cell division|biological_process;single-organism process;single-organism cellular process;cell cycle|biological_process;single-organism process;single-organism cellular process;cell division
comp113298_c0_seq1.80.280.plus.B3_1	molecular_function;binding;organic cyclic compound binding;nucleic acid binding|molecular_function;binding;heterocyclic compound binding;nucleic acid binding|cellular_component;cell;cell part;intracellular|cellular_component;cell;cell part;intracellular part|cellular_component;cell part;intracellular part;cytoplasm|cellular_component;cell part;intracellular;intracellular part|biological_process;c…
comp1132_c0_seq1.119.377.minus.B2_1	molecular_function;binding;ion binding;cation binding
comp113316_c0_seq1.356.850.plus.B3_1	biological_process;cellular process;single-organism cellular process;nucleobase-containing small molecule metabolic process|biological_process;cellular process;cellular metabolic process;cellular aromatic compound metabolic process|biological_process;cellular process;cellular metabolic process;heterocycle metabolic process|biological_process;cellular process;cellular metabolic process;phosphorus …
comp113316_c0_seq1.41.304.plus.B3_1	molecular_function;transporter activity;substrate-specific transporter activity;substrate-specific transmembrane transporter activity|molecular_function;transporter activity;transmembrane transporter activity;substrate-specific transmembrane transporter activity|cellular_component;membrane part;proton-transporting two-sector ATPase complex, proton-transporting domain;proton-transporting ATP synth…
comp113316_c0_seq1.859.1416.plus.B3_1	biological_process;localization;establishment of localization;transport
comp113394_c0_seq1.91.776.minus.B3_1	molecular_function;binding;ion binding;anion binding|molecular_function;binding;organic cyclic compound binding;nucleoside phosphate binding|molecular_function;binding;organic cyclic compound binding;nucleoside binding|molecular_function;binding;heterocyclic compound binding;nucleoside phosphate binding|molecular_function;binding;heterocyclic compound binding;nucleoside binding|molecular_function…
comp113404_c0_seq1.49.591.plus.B3_1	molecular_function;binding;protein binding;unfolded protein binding
comp113439_c0_seq1.40.327.minus.B3_1	molecular_function;binding;organic cyclic compound binding;nucleic acid binding|molecular_function;binding;heterocyclic compound binding;nucleic acid binding
comp113504_c0_seq1.1.408.minus.B3_1	cellular_component;membrane part;intrinsic component of membrane;integral component of membrane|cellular_component;membrane;membrane part;integral component of membrane|cellular_component;membrane;membrane part;intrinsic component of membrane
comp113508_c0_seq1.28.573.plus.B3_1	molecular_function;catalytic activity;oxidoreductase activity;oxidoreductase activity, acting on peroxide as acceptor|biological_process;response to stimulus;response to stress;response to oxidative stress
comp113524_c0_seq1.35.422.minus.B3_1	cellular_component;cell;cell part;intracellular|cellular_component;cell;cell part;intracellular part|cellular_component;cell;cell part;oxidoreductase complex|cellular_component;cell;oxidoreductase complex;glycine cleavage complex|cellular_component;cell part;intracellular part;cytoplasmic part|cellular_component;cell part;intracellular part;cytoplasm|cellular_component;cell part;intracellular;int…
comp113578_c0_seq1.26.1378.minus.B3_1	cellular_component;cell;cell part;cell projection part|cellular_component;cell;cell part;cell projection|cellular_component;cell;cell part;intracellular|cellular_component;cell;cell part;intracellular part|cellular_component;organelle;organelle part;bacterial-type flagellum part|cellular_component;organelle;non-membrane-bounded organelle;bacterial-type flagellum|cellular_component;cell part;cell …
comp113587_c0_seq1.145.516.plus.B3_1	molecular_function;binding;organic cyclic compound binding;nucleic acid binding|molecular_function;binding;heterocyclic compound binding;nucleic acid binding|cellular_component;cell;cell part;intracellular|cellular_component;cell;cell part;intracellular part|cellular_component;organelle;organelle part;intracellular organelle part|cellular_component;organelle;non-membrane-bounded organelle;intrace…
comp113590_c0_seq1.1.326.minus.A1_1	molecular_function;binding;organic cyclic compound binding;nucleic acid binding|molecular_function;binding;heterocyclic compound binding;nucleic acid binding|molecular_function;binding;protein binding;protein dimerization activity
comp113649_c0_seq1.1.313.minus.A3_1	molecular_function;binding;ion binding;cation binding|molecular_function;binding;protein binding;enzyme binding|molecular_function;catalytic activity;transferase activity;transferase activity, transferring phosphorus-containing groups|cellular_component;cell;cell part;endomembrane system|cellular_component;cell;cell part;intracellular|cellular_component;cell;cell part;intracellular part|cellular_…
comp113682_c0_seq1.1.473.minus.A1_1	biological_process;localization;establishment of localization;transport
comp113776_c0_seq1.220.849.minus.B3_1	molecular_function;catalytic activity;isomerase activity;cis-trans isomerase activity|biological_process;cellular process;cellular metabolic process;cellular macromolecule metabolic process|biological_process;metabolic process;organic substance metabolic process;macromolecule metabolic process|biological_process;metabolic process;cellular metabolic process;cellular macromolecule metabolic process…
comp113889_c0_seq1.1.553.minus.A3_1	molecular_function;catalytic activity;transferase activity;transferase activity, transferring alkyl or aryl (other than methyl) groups|biological_process;cellular process;cellular metabolic process;prenylation|biological_process;cellular process;cellular metabolic process;cellular macromolecule metabolic process|biological_process;metabolic process;organic substance metabolic process;macromolecul…
comp113912_c0_seq1.1.379.minus.A3_1	molecular_function;binding;ion binding;anion binding|molecular_function;binding;organic cyclic compound binding;nucleoside phosphate binding|molecular_function;binding;organic cyclic compound binding;nucleoside binding|molecular_function;binding;organic cyclic compound binding;nucleic acid binding|molecular_function;binding;heterocyclic compound binding;nucleoside phosphate binding|molecular_func…
comp114031_c0_seq1.1.796.minus.B3_1	molecular_function;binding;ion binding;anion binding|molecular_function;binding;organic cyclic compound binding;nucleoside phosphate binding|molecular_function;binding;heterocyclic compound binding;nucleoside phosphate binding|molecular_function;binding;cofactor binding;coenzyme binding|molecular_function;binding;small molecule binding;nucleotide binding|molecular_function;catalytic activity;lyas…
comp114061_c0_seq1.39.392.plus.B3_1	molecular_function;binding;organic cyclic compound binding;nucleic acid binding|molecular_function;binding;heterocyclic compound binding;nucleic acid binding|cellular_component;cell;cell part;intracellular|cellular_component;cell;cell part;intracellular part|cellular_component;organelle;non-membrane-bounded organelle;intracellular non-membrane-bounded organelle|cellular_component;organelle;intrac…
comp114061_c0_seq1.396.665.plus.B3_1	molecular_function;binding;organic cyclic compound binding;nucleic acid binding|molecular_function;binding;heterocyclic compound binding;nucleic acid binding|cellular_component;cell;cell part;intracellular|cellular_component;cell;cell part;intracellular part|cellular_component;organelle;non-membrane-bounded organelle;intracellular non-membrane-bounded organelle|cellular_component;organelle;intrac…
comp114074_c0_seq1.28.306.minus.B3_1	molecular_function;transporter activity;transmembrane transporter activity;active transmembrane transporter activity|cellular_component;membrane part;intrinsic component of membrane;integral component of membrane|cellular_component;membrane;membrane part;integral component of membrane|cellular_component;membrane;membrane part;intrinsic component of membrane|biological_process;cellular process;sin…
comp114104_c0_seq1.44.388.plus.B3_1	cellular_component;membrane part;intrinsic component of membrane;integral component of membrane|cellular_component;membrane;membrane part;integral component of membrane|cellular_component;membrane;membrane part;intrinsic component of membrane
comp114186_c0_seq1.220.1897.minus.B3_1	molecular_function;transporter activity;substrate-specific transporter activity;substrate-specific transmembrane transporter activity|molecular_function;transporter activity;transmembrane transporter activity;substrate-specific transmembrane transporter activity|molecular_function;transporter activity;transmembrane transporter activity;active transmembrane transporter activity|molecular_function;…
comp11418_c0_seq1.1.564.minus.A1_1	molecular_function;enzyme regulator activity;enzyme activator activity;GTPase activator activity|molecular_function;enzyme regulator activity;nucleoside-triphosphatase regulator activity;GTPase regulator activity|cellular_component;cell;cell part;intracellular|cellular_component;cell;cell part;intracellular part|cellular_component;cell part;intracellular part;cytoplasmic part|cellular_component;c…
comp11419_c0_seq1.1.917.minus.B2_1	molecular_function;binding;ion binding;cation binding|molecular_function;binding;organic cyclic compound binding;nucleic acid binding|molecular_function;binding;heterocyclic compound binding;nucleic acid binding|cellular_component;cell;cell part;intracellular|cellular_component;cell;cell part;intracellular part|cellular_component;organelle;intracellular organelle;intracellular membrane-bounded or…
comp114227_c0_seq1.160.990.plus.B3_1	cellular_component;cell;cell part;envelope|cellular_component;cell;cell part;periplasmic space|cellular_component;cell;cell part;cell periphery|cellular_component;cell;cell part;external encapsulating structure|cellular_component;cell;cell part;external encapsulating structure part|cellular_component;cell part;envelope;cell envelope|cellular_component;cell part;periplasmic space;outer membrane-bo…
comp114316_c0_seq1.1.528.minus.B3_1	molecular_function;binding;organic cyclic compound binding;nucleic acid binding|molecular_function;binding;heterocyclic compound binding;nucleic acid binding|cellular_component;cell;cell part;intracellular|cellular_component;cell;cell part;intracellular part|cellular_component;organelle;organelle part;intracellular organelle part|cellular_component;organelle;non-membrane-bounded organelle;intrace…
comp114325_c0_seq1.2.448.plus.B3_1	molecular_function;catalytic activity;oxidoreductase activity;oxidoreductase activity, acting on a sulfur group of donors|biological_process;single-organism process;single-organism metabolic process;oxidation-reduction process|biological_process;metabolic process;single-organism metabolic process;oxidation-reduction process
comp114325_c0_seq1.496.2403.plus.B3_1	molecular_function;binding;metal cluster binding;iron-sulfur cluster binding|molecular_function;binding;ion binding;cation binding|molecular_function;catalytic activity;oxidoreductase activity;oxidoreductase activity, acting on a sulfur group of donors|biological_process;single-organism process;single-organism metabolic process;oxidation-reduction process|biological_process;metabolic process;sing…
comp114360_c0_seq1.623.802.plus.B3_1	cellular_component;cell;cell part;intracellular|cellular_component;cell;cell part;intracellular part|cellular_component;organelle;organelle part;intracellular organelle part|cellular_component;organelle;non-membrane-bounded organelle;intracellular non-membrane-bounded organelle|cellular_component;organelle;intracellular organelle;intracellular organelle part|cellular_component;organelle;intracell…
comp114463_c0_seq1.31.1695.plus.B3_1	biological_process;single-organism process;single-organism metabolic process;oxidation-reduction process|biological_process;metabolic process;single-organism metabolic process;oxidation-reduction process
comp114627_c0_seq1.4.297.minus.B3_1	molecular_function;binding;organic cyclic compound binding;nucleic acid binding|molecular_function;binding;heterocyclic compound binding;nucleic acid binding|biological_process;cellular process;single-organism cellular process;single-organism organelle organization|biological_process;cellular process;organelle organization;single-organism organelle organization|biological_process;cellular process…
comp11462_c0_seq1.1.859.minus.A1_1	molecular_function;catalytic activity;transferase activity;transferase activity, transferring one-carbon groups|biological_process;cellular process;cellular metabolic process;cellular aromatic compound metabolic process|biological_process;cellular process;cellular metabolic process;heterocycle metabolic process|biological_process;cellular process;cellular metabolic process;cellular nitrogen compo…
comp114677_c0_seq1.132.482.plus.B3_1	molecular_function;binding;organic cyclic compound binding;nucleic acid binding|molecular_function;binding;heterocyclic compound binding;nucleic acid binding|molecular_function;catalytic activity;hydrolase activity;hydrolase activity, acting on ester bonds|biological_process;cellular process;cellular metabolic process;cellular aromatic compound metabolic process|biological_process;cellular proces…
comp11476_c0_seq1.1.383.minus.B2_1	biological_process;cellular process;cellular metabolic process;cellular aromatic compound metabolic process|biological_process;cellular process;cellular metabolic process;heterocycle metabolic process|biological_process;cellular process;cellular metabolic process;cellular nitrogen compound metabolic process|biological_process;cellular process;cellular metabolic process;cellular biosynthetic proce…
comp114890_c0_seq1.49.288.plus.A1_1	molecular_function;binding;organic cyclic compound binding;nucleic acid binding|molecular_function;binding;heterocyclic compound binding;nucleic acid binding|molecular_function;molecular transducer activity;signal transducer activity;phosphorelay response regulator activity|molecular_function;molecular transducer activity;signal transducer activity;receptor signaling protein activity|cellular_com…
comp114979_c0_seq1.68.1138.plus.B3_1	molecular_function;binding;ion binding;cation binding|molecular_function;binding;ion binding;anion binding|molecular_function;binding;organic cyclic compound binding;nucleoside phosphate binding|molecular_function;binding;organic cyclic compound binding;nucleoside binding|molecular_function;binding;heterocyclic compound binding;nucleoside phosphate binding|molecular_function;binding;heterocyclic …
comp114998_c0_seq1.1.319.minus.B3_1	molecular_function;binding;ion binding;anion binding|molecular_function;binding;organic cyclic compound binding;nucleoside phosphate binding|molecular_function;binding;organic cyclic compound binding;nucleoside binding|molecular_function;binding;heterocyclic compound binding;nucleoside phosphate binding|molecular_function;binding;heterocyclic compound binding;nucleoside binding|molecular_function…
comp11505_c0_seq1.290.1048.minus.A1_1	molecular_function;catalytic activity;hydrolase activity;peptidase activity|cellular_component;cell;cell part;intracellular|cellular_component;cell;cell part;intracellular part|cellular_component;organelle;intracellular organelle;intracellular membrane-bounded organelle|cellular_component;organelle;membrane-bounded organelle;intracellular membrane-bounded organelle|cellular_component;cell part;in…
comp11512_c0_seq1.1.310.minus.A1_1	molecular_function;binding;ion binding;cation binding|molecular_function;catalytic activity;transferase activity;transferase activity, transferring phosphorus-containing groups|molecular_function;catalytic activity;hydrolase activity;hydrolase activity, acting on ester bonds|biological_process;cellular process;single-organism cellular process;cellular lipid metabolic process|biological_process;ce…
comp115142_c0_seq1.7.1081.minus.B3_1	molecular_function;binding;ion binding;cation binding|molecular_function;binding;organic cyclic compound binding;nucleic acid binding|molecular_function;binding;heterocyclic compound binding;nucleic acid binding
comp115191_c0_seq1.684.1310.minus.B3_1	molecular_function;catalytic activity;oxidoreductase activity;oxidoreductase activity, acting on the aldehyde or oxo group of donors|biological_process;single-organism process;single-organism metabolic process;oxidation-reduction process|biological_process;metabolic process;single-organism metabolic process;oxidation-reduction process
comp11523_c0_seq1.1.966.minus.A1_1	biological_process;cellular process;single-organism cellular process;cell communication|biological_process;single-organism process;single-organism cellular process;cell communication
comp115322_c0_seq1.14.634.plus.B3_1	molecular_function;binding;ion binding;cation binding|biological_process;single-organism process;single-organism metabolic process;oxidation-reduction process|biological_process;metabolic process;single-organism metabolic process;oxidation-reduction process
comp115447_c0_seq1.1.348.minus.B3_1	molecular_function;binding;ion binding;anion binding|molecular_function;binding;organic cyclic compound binding;nucleoside phosphate binding|molecular_function;binding;organic cyclic compound binding;nucleoside binding|molecular_function;binding;organic cyclic compound binding;nucleic acid binding|molecular_function;binding;heterocyclic compound binding;nucleoside phosphate binding|molecular_func…
comp115472_c0_seq1.1140.2081.plus.B3_1	molecular_function;catalytic activity;transferase activity;transferase activity, transferring acyl groups|biological_process;cellular process;single-organism cellular process;cellular lipid metabolic process|biological_process;cellular process;cellular metabolic process;cellular lipid metabolic process|biological_process;cellular process;cellular metabolic process;phosphorus metabolic process|bio…
comp115472_c0_seq1.30.242.plus.B3_1	molecular_function;binding;ion binding;anion binding|molecular_function;binding;organic cyclic compound binding;nucleoside phosphate binding|molecular_function;binding;organic cyclic compound binding;nucleoside binding|molecular_function;binding;heterocyclic compound binding;nucleoside phosphate binding|molecular_function;binding;heterocyclic compound binding;nucleoside binding|molecular_function…
comp11549_c0_seq1.81.290.minus.A1_1	molecular_function;binding;ion binding;anion binding|molecular_function;binding;organic cyclic compound binding;nucleoside phosphate binding|molecular_function;binding;organic cyclic compound binding;nucleoside binding|molecular_function;binding;heterocyclic compound binding;nucleoside phosphate binding|molecular_function;binding;heterocyclic compound binding;nucleoside binding|molecular_function…
comp11551_c0_seq1.1.542.minus.B2_1	molecular_function;binding;ion binding;cation binding|cellular_component;cell;cell part;intracellular|cellular_component;cell;cell part;intracellular part|cellular_component;cell part;intracellular part;intracellular organelle|cellular_component;cell part;intracellular;intracellular part
comp115618_c0_seq1.1.351.minus.B3_1	molecular_function;binding;organic cyclic compound binding;nucleic acid binding|molecular_function;binding;heterocyclic compound binding;nucleic acid binding|cellular_component;cell;cell part;intracellular|cellular_component;cell;cell part;intracellular part|cellular_component;organelle;non-membrane-bounded organelle;intracellular non-membrane-bounded organelle|cellular_component;organelle;intrac…
comp115736_c0_seq1.1.216.minus.B3_1	molecular_function;binding;organic cyclic compound binding;nucleic acid binding|molecular_function;binding;heterocyclic compound binding;nucleic acid binding|cellular_component;cell;cell part;intracellular|cellular_component;cell;cell part;intracellular part|cellular_component;organelle;non-membrane-bounded organelle;intracellular non-membrane-bounded organelle|cellular_component;organelle;intrac…
comp115841_c0_seq1.1.699.minus.B3_1	biological_process;single-organism process;single-organism transport;ion transport|biological_process;establishment of localization;transport;single-organism transport|biological_process;localization;establishment of localization;transport
comp115843_c0_seq1.25.213.plus.B3_1	molecular_function;binding;ion binding;anion binding|molecular_function;binding;organic cyclic compound binding;nucleoside phosphate binding|molecular_function;binding;heterocyclic compound binding;nucleoside phosphate binding|molecular_function;binding;cofactor binding;coenzyme binding|molecular_function;binding;small molecule binding;nucleotide binding|molecular_function;catalytic activity;oxid…
comp115866_c0_seq1.1.747.minus.B3_1	molecular_function;catalytic activity;hydrolase activity;hydrolase activity, acting on ether bonds|cellular_component;cell;cell part;intracellular|cellular_component;cell;cell part;intracellular part|cellular_component;cell part;intracellular part;cytoplasm|cellular_component;cell part;intracellular;intracellular part|biological_process;cellular process;single-organism cellular process;organic ac…
comp115906_c0_seq1.44.832.plus.B3_1	molecular_function;binding;ion binding;cation binding|molecular_function;catalytic activity;oxidoreductase activity;oxidoreductase activity, acting on single donors with incorporation of molecular oxygen|molecular_function;catalytic activity;oxidoreductase activity;dioxygenase activity|cellular_component;membrane part;intrinsic component of membrane;integral component of membrane|cellular_compone…
comp115957_c0_seq1.1.251.minus.B3_1	molecular_function;binding;ion binding;anion binding|molecular_function;binding;organic cyclic compound binding;nucleoside phosphate binding|molecular_function;binding;organic cyclic compound binding;nucleoside binding|molecular_function;binding;organic cyclic compound binding;nucleic acid binding|molecular_function;binding;heterocyclic compound binding;nucleoside phosphate binding|molecular_func…
comp11596_c0_seq1.1.165.minus.A1_1	molecular_function;binding;ion binding;anion binding|molecular_function;binding;organic cyclic compound binding;nucleoside phosphate binding|molecular_function;binding;organic cyclic compound binding;nucleoside binding|molecular_function;binding;heterocyclic compound binding;nucleoside phosphate binding|molecular_function;binding;heterocyclic compound binding;nucleoside binding|molecular_function…
comp116128_c0_seq1.65.723.minus.B3_1	molecular_function;catalytic activity;oxidoreductase activity;oxidoreductase activity, acting on peroxide as acceptor|biological_process;single-organism process;single-organism metabolic process;oxidation-reduction process|biological_process;metabolic process;single-organism metabolic process;oxidation-reduction process|biological_process;response to stimulus;response to stress;response to oxidat…
comp116225_c0_seq1.370.1425.minus.B3_1	cellular_component;cell;cell part;intracellular|cellular_component;cell;cell part;intracellular part|cellular_component;cell part;intracellular part;cytoplasm|cellular_component;cell part;intracellular;intracellular part|biological_process;cellular process;single-organism cellular process;nucleobase-containing small molecule metabolic process|biological_process;cellular process;cellular metabolic…
comp116273_c0_seq1.1.375.minus.B3_1	cellular_component;cell;cell part;cell projection part|cellular_component;cell;cell part;cell projection|cellular_component;cell;cell part;intracellular|cellular_component;cell;cell part;intracellular part|cellular_component;organelle;organelle part;bacterial-type flagellum part|cellular_component;organelle;non-membrane-bounded organelle;bacterial-type flagellum|cellular_component;cell part;cell …
comp116315_c0_seq1.1.344.minus.A1_1	biological_process;cellular process;single-organism cellular process;cell communication|biological_process;cellular process;regulation of cellular process;signal transduction|biological_process;cellular process;cellular response to stimulus;signal transduction|biological_process;single-organism process;single-organism cellular process;cell communication|biological_process;single-organism process;…
comp116319_c0_seq1.1.530.minus.A1_1	molecular_function;catalytic activity;transferase activity;transferase activity, transferring glycosyl groups|cellular_component;cell;cell part;endomembrane system|cellular_component;cell;cell part;intracellular|cellular_component;cell;cell part;intracellular part|cellular_component;organelle;intracellular organelle;intracellular membrane-bounded organelle|cellular_component;organelle;membrane-bo…
comp116330_c0_seq1.22.327.minus.B3_1	molecular_function;binding;organic cyclic compound binding;nucleic acid binding|molecular_function;binding;heterocyclic compound binding;nucleic acid binding|biological_process;cellular process;single-organism cellular process;single-organism organelle organization|biological_process;cellular process;organelle organization;single-organism organelle organization|biological_process;cellular process…
comp116378_c0_seq1.1.602.minus.A1_1	molecular_function;catalytic activity;hydrolase activity;hydrolase activity, acting on carbon-nitrogen (but not peptide) bonds|biological_process;cellular process;single-organism cellular process;cellular lactam metabolic process|biological_process;cellular process;single-organism cellular process;organic acid metabolic process|biological_process;cellular process;cellular metabolic process;sulfur…
comp116392_c0_seq1.55.886.minus.B3_1	molecular_function;binding;ion binding;anion binding|molecular_function;binding;organic cyclic compound binding;nucleoside phosphate binding|molecular_function;binding;organic cyclic compound binding;nucleoside binding|molecular_function;binding;heterocyclic compound binding;nucleoside phosphate binding|molecular_function;binding;heterocyclic compound binding;nucleoside binding|molecular_function…
comp116421_c0_seq1.1.591.minus.B3_1	molecular_function;catalytic activity;transferase activity;transferase activity, transferring phosphorus-containing groups|biological_process;cellular process;single-organism cellular process;organic acid metabolic process|biological_process;cellular process;cellular metabolic process;cellular biosynthetic process|biological_process;cellular process;cellular metabolic process;organic acid metabol…
comp116547_c0_seq1.49.444.plus.B3_1	molecular_function;catalytic activity;isomerase activity;intramolecular oxidoreductase activity|biological_process;cellular process;single-organism cellular process;nucleobase-containing small molecule metabolic process|biological_process;cellular process;cellular metabolic process;cellular aromatic compound metabolic process|biological_process;cellular process;cellular metabolic process;heterocy…
comp116618_c0_seq1.10.606.plus.B3_1	molecular_function;binding;ion binding;anion binding|molecular_function;binding;organic cyclic compound binding;pyridoxal phosphate binding|molecular_function;binding;heterocyclic compound binding;pyridoxal phosphate binding|molecular_function;binding;cofactor binding;pyridoxal phosphate binding|molecular_function;catalytic activity;transferase activity;transferase activity, transferring nitrogen…
comp116641_c0_seq1.836.1398.minus.B3_1	cellular_component;cell;cell part;intracellular|cellular_component;cell;cell part;intracellular part|cellular_component;cell part;intracellular part;cytoplasm|cellular_component;cell part;intracellular;intracellular part
comp11667_c0_seq1.705.1223.minus.A1_1	molecular_function;binding;organic cyclic compound binding;nucleoside phosphate binding|molecular_function;binding;organic cyclic compound binding;nucleic acid binding|molecular_function;binding;heterocyclic compound binding;nucleoside phosphate binding|molecular_function;binding;heterocyclic compound binding;nucleic acid binding|molecular_function;binding;binding, bridging;protein binding, bridg…
comp116686_c0_seq1.242.805.minus.B3_1	cellular_component;cell;cell part;intracellular|cellular_component;cell;cell part;intracellular part|cellular_component;cell part;intracellular part;cytoplasm|cellular_component;cell part;intracellular;intracellular part|biological_process;cellular process;single-organism cellular process;cellular component disassembly|biological_process;cellular process;cellular metabolic process;cellular biosyn…
comp116710_c0_seq1.1.460.minus.B3_1	cellular_component;membrane part;intrinsic component of membrane;integral component of membrane|cellular_component;membrane;membrane part;integral component of membrane|cellular_component;membrane;membrane part;intrinsic component of membrane
comp116757_c0_seq1.1.499.minus.A1_1	molecular_function;catalytic activity;ligase activity;ligase activity, forming carbon-oxygen bonds|biological_process;cellular process;cellular metabolic process;cellular macromolecule metabolic process|biological_process;metabolic process;organic substance metabolic process;macromolecule metabolic process|biological_process;metabolic process;cellular metabolic process;cellular macromolecule meta…
comp116921_c0_seq1.32.508.plus.B3_1	molecular_function;binding;ion binding;cation binding|molecular_function;catalytic activity;transferase activity;transferase activity, transferring phosphorus-containing groups|biological_process;cellular process;single-organism cellular process;nucleobase-containing small molecule metabolic process|biological_process;cellular process;cellular metabolic process;cellular aromatic compound metaboli…
comp116921_c0_seq1.566.1129.plus.B3_1	molecular_function;binding;organic cyclic compound binding;nucleic acid binding|molecular_function;binding;heterocyclic compound binding;nucleic acid binding|cellular_component;cell;cell part;intracellular|cellular_component;cell;cell part;intracellular part|cellular_component;cell part;intracellular part;ribonucleoprotein complex|cellular_component;cell part;intracellular;intracellular part
comp117056_c0_seq1.1.690.minus.B3_1	biological_process;localization;establishment of localization;transport
comp11729_c0_seq1.1.976.minus.A1_1	molecular_function;binding;ion binding;cation binding|molecular_function;binding;organic cyclic compound binding;tetrapyrrole binding|molecular_function;binding;heterocyclic compound binding;tetrapyrrole binding|molecular_function;binding;protein binding;enzyme binding|molecular_function;binding;protein binding;small conjugating protein binding|molecular_function;catalytic activity;transferase ac…
comp117378_c0_seq1.198.746.plus.B3_1	biological_process;cellular process;single-organism cellular process;cellular component disassembly|biological_process;cellular process;regulation of cellular process;regulation of cellular metabolic process|biological_process;cellular process;regulation of cellular process;regulation of protein complex disassembly|biological_process;cellular process;cellular metabolic process;cellular aromatic c…
comp117396_c0_seq1.1.411.minus.B3_1	cellular_component;cell;cell part;intracellular|cellular_component;cell;cell part;intracellular part|cellular_component;cell part;intracellular part;cytoplasm|cellular_component;cell part;intracellular;intracellular part|biological_process;cellular process;single-organism cellular process;cellular component disassembly|biological_process;cellular process;cellular metabolic process;cellular biosyn…
comp117440_c0_seq1.455.1725.minus.B3_1	biological_process;cellular process;single-organism cellular process;transmembrane transport|biological_process;single-organism process;single-organism cellular process;transmembrane transport|biological_process;single-organism process;single-organism transport;ion transport|biological_process;single-organism process;single-organism transport;organic acid transport|biological_process;single-organ…
comp117492_c0_seq1.1.504.minus.B3_1	molecular_function;binding;ion binding;cation binding|molecular_function;catalytic activity;transferase activity;transferase activity, transferring phosphorus-containing groups|biological_process;cellular process;single-organism cellular process;nucleobase-containing small molecule metabolic process|biological_process;cellular process;single-organism cellular process;glycolytic process|biological…
comp117516_c0_seq1.1.437.minus.B3_1	molecular_function;catalytic activity;lyase activity;carbon-oxygen lyase activity|biological_process;cellular process;single-organism cellular process;cellular aldehyde metabolic process|biological_process;cellular process;single-organism cellular process;organic acid metabolic process|biological_process;cellular process;cellular metabolic process;cellular aldehyde metabolic process|biological_pr…
comp117567_c0_seq1.1.659.minus.B2_1	molecular_function;binding;organic cyclic compound binding;nucleic acid binding|molecular_function;binding;heterocyclic compound binding;nucleic acid binding
comp117603_c0_seq1.1.478.minus.B2_1	molecular_function;binding;organic cyclic compound binding;nucleic acid binding|molecular_function;binding;heterocyclic compound binding;nucleic acid binding|molecular_function;binding;protein binding;protein dimerization activity|cellular_component;cell;cell part;intracellular|cellular_component;cell;cell part;intracellular part|cellular_component;organelle;intracellular organelle;intracellular …
comp11768_c0_seq1.4.564.minus.A1_1	molecular_function;catalytic activity;transferase activity;transferase activity, transferring phosphorus-containing groups|biological_process;cellular process;cellular metabolic process;phosphorus metabolic process|biological_process;metabolic process;cellular metabolic process;phosphorus metabolic process
comp117743_c0_seq1.11.493.plus.A1_1	molecular_function;binding;organic cyclic compound binding;tetrapyrrole binding|molecular_function;binding;heterocyclic compound binding;tetrapyrrole binding|cellular_component;membrane part;intrinsic component of membrane;integral component of membrane|cellular_component;membrane part;photosystem;photosystem II|cellular_component;cell;cell part;envelope|cellular_component;cell;cell part;intracel…
comp117749_c0_seq1.41.223.plus.A3_1	molecular_function;binding;organic cyclic compound binding;nucleic acid binding|molecular_function;binding;heterocyclic compound binding;nucleic acid binding|biological_process;cellular process;cellular metabolic process;cellular aromatic compound metabolic process|biological_process;cellular process;cellular metabolic process;heterocycle metabolic process|biological_process;cellular process;cell…
comp117792_c0_seq1.1.528.minus.A1_1	molecular_function;binding;ion binding;cation binding|molecular_function;catalytic activity;hydrolase activity;hydrolase activity, acting on glycosyl bonds|biological_process;metabolic process;organic substance metabolic process;carbohydrate metabolic process|biological_process;metabolic process;primary metabolic process;carbohydrate metabolic process
comp117834_c0_seq1.1.1202.minus.B3_1	molecular_function;catalytic activity;hydrolase activity;peptidase activity
comp117911_c0_seq1.1.589.minus.B2_1	molecular_function;catalytic activity;transferase activity;transferase activity, transferring acyl groups|cellular_component;cell;cell part;intracellular|cellular_component;cell;cell part;intracellular part|cellular_component;organelle;organelle part;intracellular organelle part|cellular_component;organelle;organelle part;organelle lumen|cellular_component;organelle;non-membrane-bounded organelle…
comp117925_c0_seq1.42.491.plus.B2_1	molecular_function;binding;lipid binding;steroid binding|molecular_function;binding;ion binding;cation binding|molecular_function;binding;organic cyclic compound binding;steroid binding|molecular_function;binding;organic cyclic compound binding;nucleic acid binding|molecular_function;binding;heterocyclic compound binding;nucleic acid binding|molecular_function;receptor activity;signaling receptor…
comp117959_c0_seq1.1.225.minus.B3_1	cellular_component;membrane part;intrinsic component of membrane;integral component of membrane|cellular_component;membrane;membrane part;integral component of membrane|cellular_component;membrane;membrane part;intrinsic component of membrane
comp118024_c0_seq1.1.389.minus.A1_1	molecular_function;binding;ion binding;cation binding|molecular_function;binding;organic cyclic compound binding;nucleic acid binding|molecular_function;binding;heterocyclic compound binding;nucleic acid binding
comp118041_c0_seq1.1.949.minus.B3_1	molecular_function;binding;organic cyclic compound binding;nucleoside phosphate binding|molecular_function;binding;heterocyclic compound binding;nucleoside phosphate binding|molecular_function;binding;cofactor binding;coenzyme binding|molecular_function;binding;small molecule binding;nucleotide binding|molecular_function;catalytic activity;oxidoreductase activity;oxidoreductase activity, acting o…
comp118061_c0_seq1.91.651.plus.B3_1	molecular_function;catalytic activity;oxidoreductase activity;oxidoreductase activity, acting on CH-OH group of donors|biological_process;single-organism process;single-organism metabolic process;oxidation-reduction process|biological_process;metabolic process;single-organism metabolic process;oxidation-reduction process
comp118067_c0_seq1.1.414.minus.A3_1	molecular_function;binding;ion binding;cation binding|molecular_function;binding;organic cyclic compound binding;nucleic acid binding|molecular_function;binding;heterocyclic compound binding;nucleic acid binding|molecular_function;guanyl-nucleotide exchange factor activity;Ras guanyl-nucleotide exchange factor activity;Rho guanyl-nucleotide exchange factor activity|biological_process;cellular pro…
comp118119_c0_seq1.1.354.minus.B2_1	molecular_function;binding;protein binding;cytoskeletal protein binding|molecular_function;guanyl-nucleotide exchange factor activity;Ras guanyl-nucleotide exchange factor activity;Rho guanyl-nucleotide exchange factor activity|cellular_component;cell;cell part;intracellular|cellular_component;cell;cell part;intracellular part|cellular_component;organelle;non-membrane-bounded organelle;intracellu…
comp118151_c0_seq1.1.350.minus.A3_1	molecular_function;binding;ion binding;cation binding|molecular_function;catalytic activity;transferase activity;transferase activity, transferring acyl groups
comp118216_c0_seq1.1.453.minus.A1_1	molecular_function;binding;ion binding;cation binding|molecular_function;binding;organic cyclic compound binding;nucleic acid binding|molecular_function;binding;heterocyclic compound binding;nucleic acid binding
comp118272_c0_seq1.127.1140.plus.B3_1	cellular_component;membrane part;intrinsic component of membrane;integral component of membrane|cellular_component;cell;cell part;envelope|cellular_component;cell;cell part;cell periphery|cellular_component;cell;cell part;external encapsulating structure|cellular_component;cell;cell part;external encapsulating structure part|cellular_component;cell part;envelope;cell envelope|cellular_component;c…
comp118425_c0_seq1.1.364.minus.B2_1	molecular_function;binding;ion binding;cation binding|molecular_function;binding;organic cyclic compound binding;tetrapyrrole binding|molecular_function;binding;heterocyclic compound binding;tetrapyrrole binding|molecular_function;binding;small molecule binding;vitamin binding|molecular_function;catalytic activity;transferase activity;transferase activity, transferring one-carbon groups|cellular_…
comp118428_c0_seq1.1.406.minus.B3_1	biological_process;cellular process;single-organism cellular process;cellular component disassembly|biological_process;cellular process;regulation of cellular process;regulation of cellular metabolic process|biological_process;cellular process;regulation of cellular process;regulation of protein complex disassembly|biological_process;cellular process;cellular metabolic process;cellular aromatic c…
comp118438_c0_seq1.1.362.minus.B3_1	molecular_function;binding;protein binding;unfolded protein binding
comp118452_c0_seq1.32.832.plus.B3_1	molecular_function;binding;ion binding;cation binding|molecular_function;catalytic activity;transferase activity;transferase activity, transferring phosphorus-containing groups|biological_process;cellular process;single-organism cellular process;nucleobase-containing small molecule metabolic process|biological_process;cellular process;single-organism cellular process;aminoglycoside antibiotic bio…
comp118472_c0_seq1.418.837.plus.B3_1	molecular_function;binding;ion binding;cation binding|molecular_function;binding;ion binding;anion binding|molecular_function;binding;organic cyclic compound binding;nucleoside phosphate binding|molecular_function;binding;organic cyclic compound binding;nucleoside binding|molecular_function;binding;heterocyclic compound binding;nucleoside phosphate binding|molecular_function;binding;heterocyclic …
comp11847_c0_seq1.1.361.minus.B3_1	molecular_function;binding;ion binding;cation binding|molecular_function;catalytic activity;transferase activity;transferase activity, transferring acyl groups
comp118488_c0_seq1.1.549.minus.A1_1	molecular_function;binding;organic cyclic compound binding;nucleic acid binding|molecular_function;binding;heterocyclic compound binding;nucleic acid binding|molecular_function;binding;protein binding;enzyme binding|molecular_function;binding;protein binding;beta-catenin binding|molecular_function;binding;protein binding;transcription factor binding|molecular_function;nucleic acid binding transcr…
comp118538_c0_seq1.59.354.minus.A1_1	molecular_function;binding;ion binding;anion binding|molecular_function;binding;organic cyclic compound binding;nucleoside phosphate binding|molecular_function;binding;heterocyclic compound binding;nucleoside phosphate binding|molecular_function;binding;cofactor binding;coenzyme binding|molecular_function;binding;small molecule binding;nucleotide binding|molecular_function;binding;carbohydrate de…
comp11855_c0_seq1.1.380.minus.A1_1	molecular_function;binding;protein binding;growth factor binding|molecular_function;catalytic activity;transferase activity;transferase activity, transferring phosphorus-containing groups|molecular_function;receptor activity;signaling receptor activity;transmembrane signaling receptor activity|molecular_function;molecular transducer activity;signal transducer activity;signaling receptor activity|…
comp118581_c0_seq1.693.1624.minus.B3_1	molecular_function;binding;ion binding;anion binding|molecular_function;binding;organic cyclic compound binding;nucleoside phosphate binding|molecular_function;binding;heterocyclic compound binding;nucleoside phosphate binding|molecular_function;binding;cofactor binding;coenzyme binding|molecular_function;binding;small molecule binding;nucleotide binding|molecular_function;catalytic activity;oxid…
comp118617_c0_seq1.32.295.plus.B3_1	molecular_function;binding;organic cyclic compound binding;nucleic acid binding|molecular_function;binding;heterocyclic compound binding;nucleic acid binding|cellular_component;cell;cell part;intracellular|cellular_component;cell;cell part;intracellular part|cellular_component;organelle;organelle part;intracellular organelle part|cellular_component;organelle;non-membrane-bounded organelle;intrace…
comp11862_c0_seq1.134.879.minus.A1_1	molecular_function;binding;ion binding;anion binding|molecular_function;binding;organic cyclic compound binding;nucleoside phosphate binding|molecular_function;binding;organic cyclic compound binding;nucleoside binding|molecular_function;binding;heterocyclic compound binding;nucleoside phosphate binding|molecular_function;binding;heterocyclic compound binding;nucleoside binding|molecular_function…
comp11865_c0_seq1.29.555.minus.A3_1	molecular_function;catalytic activity;ligase activity;ligase activity, forming carbon-nitrogen bonds
comp118697_c0_seq1.684.1319.minus.B3_1	molecular_function;binding;organic cyclic compound binding;nucleic acid binding|molecular_function;binding;heterocyclic compound binding;nucleic acid binding|cellular_component;cell;cell part;intracellular|cellular_component;cell;cell part;intracellular part|cellular_component;organelle;non-membrane-bounded organelle;intracellular non-membrane-bounded organelle|cellular_component;organelle;intrac…
comp118701_c0_seq1.1.532.minus.A3_1	molecular_function;binding;organic cyclic compound binding;nucleoside phosphate binding|molecular_function;binding;heterocyclic compound binding;nucleoside phosphate binding|molecular_function;binding;cofactor binding;coenzyme binding|molecular_function;binding;small molecule binding;nucleotide binding|molecular_function;catalytic activity;oxidoreductase activity;oxidoreductase activity, acting o…
comp118761_c0_seq1.22.969.minus.B3_1	molecular_function;transporter activity;substrate-specific transporter activity;substrate-specific transmembrane transporter activity|molecular_function;transporter activity;transmembrane transporter activity;substrate-specific transmembrane transporter activity|molecular_function;transporter activity;transmembrane transporter activity;active transmembrane transporter activity|molecular_function;…
comp118802_c0_seq1.1.377.minus.A3_1	molecular_function;binding;protein binding;cytoskeletal protein binding|cellular_component;membrane part;intrinsic component of membrane;integral component of membrane|cellular_component;cell;cell part;intracellular|cellular_component;cell;cell part;intracellular part|cellular_component;organelle;non-membrane-bounded organelle;intracellular non-membrane-bounded organelle|cellular_component;organe…
comp118810_c0_seq1.29.565.plus.B3_1	cellular_component;cell;cell part;intracellular|cellular_component;cell;cell part;intracellular part|cellular_component;cell part;intracellular part;ribonucleoprotein complex|cellular_component;cell part;intracellular;intracellular part
comp118814_c0_seq1.1.321.minus.A3_1	molecular_function;binding;ion binding;anion binding|molecular_function;binding;organic cyclic compound binding;nucleoside phosphate binding|molecular_function;binding;organic cyclic compound binding;nucleoside binding|molecular_function;binding;organic cyclic compound binding;nucleic acid binding|molecular_function;binding;heterocyclic compound binding;nucleoside phosphate binding|molecular_func…
comp118819_c0_seq1.518.1207.plus.B3_1	molecular_function;binding;organic cyclic compound binding;nucleic acid binding|molecular_function;binding;heterocyclic compound binding;nucleic acid binding|molecular_function;molecular transducer activity;signal transducer activity;phosphorelay response regulator activity|molecular_function;molecular transducer activity;signal transducer activity;receptor signaling protein activity|biological_p…
comp118824_c0_seq1.24.938.plus.B3_1	molecular_function;binding;ion binding;anion binding|molecular_function;binding;small molecule binding;organic acid binding|molecular_function;catalytic activity;transferase activity;transferase activity, transferring one-carbon groups|cellular_component;cell;cell part;aspartate carbamoyltransferase complex|cellular_component;macromolecular complex;protein complex;catalytic complex|biological_pro…
comp118831_c0_seq1.37.501.minus.B3_1	cellular_component;membrane part;intrinsic component of membrane;integral component of membrane|cellular_component;membrane;membrane part;integral component of membrane|cellular_component;membrane;membrane part;intrinsic component of membrane
comp11887_c0_seq1.1.424.minus.B2_1	molecular_function;catalytic activity;hydrolase activity;hydrolase activity, acting on ester bonds|biological_process;cellular process;cellular metabolic process;phosphorus metabolic process|biological_process;metabolic process;cellular metabolic process;phosphorus metabolic process
comp11895_c0_seq1.1.1209.minus.A1_1	biological_process;developmental process;anatomical structure development;system development|biological_process;developmental process;single-organism developmental process;cellular developmental process|biological_process;developmental process;single-organism developmental process;multicellular organismal development|biological_process;cellular process;single-organism cellular process;cellular de…
comp118964_c0_seq1.1.455.minus.B2_1	molecular_function;binding;ion binding;anion binding|molecular_function;binding;organic cyclic compound binding;nucleoside phosphate binding|molecular_function;binding;organic cyclic compound binding;nucleoside binding|molecular_function;binding;heterocyclic compound binding;nucleoside phosphate binding|molecular_function;binding;heterocyclic compound binding;nucleoside binding|molecular_function…
comp118966_c0_seq1.1.280.minus.A1_1	molecular_function;catalytic activity;hydrolase activity;peptidase activity|molecular_function;catalytic activity;hydrolase activity;serine hydrolase activity|cellular_component;membrane part;intrinsic component of membrane;integral component of membrane|cellular_component;membrane;membrane part;integral component of membrane|cellular_component;membrane;membrane part;intrinsic component of membra…
comp11897_c0_seq1.1.700.minus.B2_1	molecular_function;catalytic activity;hydrolase activity;hydrolase activity, acting on ester bonds
comp119041_c0_seq1.693.1398.minus.B3_1	cellular_component;membrane part;intrinsic component of membrane;integral component of membrane|cellular_component;membrane;membrane part;integral component of membrane|cellular_component;membrane;membrane part;intrinsic component of membrane|biological_process;localization;establishment of localization;transport
comp119061_c0_seq1.1.343.minus.A3_1	molecular_function;binding;ion binding;cation binding|molecular_function;binding;organic cyclic compound binding;nucleic acid binding|molecular_function;binding;heterocyclic compound binding;nucleic acid binding|molecular_function;catalytic activity;hydrolase activity;hydrolase activity, acting on ester bonds|biological_process;cellular process;cellular metabolic process;cellular aromatic compoun…
comp119067_c0_seq1.1.383.minus.B2_1	biological_process;cellular process;single-organism cellular process;cell communication|biological_process;cellular process;regulation of cellular process;signal transduction|biological_process;cellular process;cellular response to stimulus;signal transduction|biological_process;single-organism process;single-organism cellular process;cell communication|biological_process;single-organism process;…
comp11909_c0_seq1.1.406.minus.A1_1	molecular_function;binding;organic cyclic compound binding;nucleic acid binding|molecular_function;binding;heterocyclic compound binding;nucleic acid binding|molecular_function;binding;protein binding;transcription factor binding|cellular_component;cell;cell part;intracellular|cellular_component;cell;cell part;intracellular part|cellular_component;organelle;intracellular organelle;intracellular m…
comp119139_c0_seq1.11.418.plus.B3_1	biological_process;cellular process;single-organism cellular process;cell cycle|biological_process;cellular process;single-organism cellular process;cell cycle process|biological_process;cellular process;single-organism cellular process;cell division|biological_process;single-organism process;single-organism cellular process;cell cycle|biological_process;single-organism process;single-organism ce…
comp11917_c0_seq1.1.693.minus.A1_1	biological_process;cellular process;cellular metabolic process;cellular aromatic compound metabolic process|biological_process;cellular process;cellular metabolic process;heterocycle metabolic process|biological_process;cellular process;cellular metabolic process;cellular nitrogen compound metabolic process|biological_process;cellular process;cellular metabolic process;cellular macromolecule meta…
comp11925_c0_seq1.1.301.minus.A1_1	molecular_function;enzyme regulator activity;enzyme activator activity;GTPase activator activity|molecular_function;enzyme regulator activity;nucleoside-triphosphatase regulator activity;GTPase regulator activity|cellular_component;cell;cell part;intracellular|biological_process;cellular process;single-organism cellular process;nucleobase-containing small molecule metabolic process|biological_pro…
comp119322_c0_seq1.34.1293.plus.B3_1	molecular_function;catalytic activity;lyase activity;carbon-nitrogen lyase activity|cellular_component;cell;cell part;intracellular|cellular_component;cell;cell part;intracellular part|cellular_component;cell part;intracellular part;cytoplasm|cellular_component;cell part;intracellular;intracellular part|biological_process;cellular process;single-organism cellular process;organic acid metabolic pr…
comp119354_c0_seq1.10.460.minus.A1_1	molecular_function;catalytic activity;transferase activity;transferase activity, transferring phosphorus-containing groups
comp119368_c0_seq1.1.548.minus.B3_1	molecular_function;binding;ion binding;anion binding|molecular_function;binding;organic cyclic compound binding;nucleoside phosphate binding|molecular_function;binding;organic cyclic compound binding;nucleoside binding|molecular_function;binding;organic cyclic compound binding;nucleic acid binding|molecular_function;binding;heterocyclic compound binding;nucleoside phosphate binding|molecular_func…
comp119372_c0_seq1.1.334.minus.B2_1	biological_process;cellular process;single-organism cellular process;cell communication|biological_process;cellular process;regulation of cellular process;signal transduction|biological_process;cellular process;cellular response to stimulus;signal transduction|biological_process;single-organism process;single-organism cellular process;cell communication|biological_process;single-organism process;…
comp119458_c0_seq1.1.349.minus.A3_1	molecular_function;catalytic activity;hydrolase activity;peptidase activity|biological_process;metabolic process;organic substance metabolic process;macromolecule metabolic process|biological_process;metabolic process;primary metabolic process;protein metabolic process
comp11950_c0_seq1.1.499.minus.B2_1	molecular_function;catalytic activity;hydrolase activity;hydrolase activity, acting on carbon-nitrogen (but not peptide) bonds|cellular_component;cell;cell part;intracellular|cellular_component;cell;cell part;intracellular part|cellular_component;cell part;intracellular part;cytoplasm|cellular_component;cell part;intracellular;intracellular part
comp119524_c0_seq1.1.410.minus.B3_1	molecular_function;binding;protein binding;cytoskeletal protein binding|cellular_component;cell;cell part;intracellular|cellular_component;cell;cell part;intracellular part|cellular_component;organelle;non-membrane-bounded organelle;intracellular non-membrane-bounded organelle|cellular_component;organelle;intracellular organelle;intracellular non-membrane-bounded organelle|cellular_component;cell…
comp119617_c0_seq1.40.1386.plus.B3_1	molecular_function;catalytic activity;oxidoreductase activity;oxidoreductase activity, acting on the CH-NH2 group of donors|biological_process;cellular process;single-organism cellular process;organic acid metabolic process|biological_process;cellular process;cellular metabolic process;organic acid metabolic process|biological_process;single-organism process;single-organism metabolic process;smal…
comp11962_c0_seq1.316.3981.minus.A1_1	cellular_component;membrane part;membrane coat;vesicle coat|cellular_component;cell;cell part;endomembrane system|cellular_component;cell;cell part;intracellular|cellular_component;cell;cell part;intracellular part|cellular_component;organelle;organelle part;intracellular organelle part|cellular_component;organelle;organelle part;organelle membrane|cellular_component;organelle;intracellular organ…
comp11970_c0_seq1.1.361.minus.A1_1	cellular_component;cell;cell part;intracellular|cellular_component;cell;cell part;intracellular part|cellular_component;organelle;organelle part;intracellular organelle part|cellular_component;organelle;organelle part;organelle membrane|cellular_component;organelle;intracellular organelle;intracellular membrane-bounded organelle|cellular_component;organelle;intracellular organelle;intracellular o…
comp11971_c0_seq1.367.1455.plus.A3_1	cellular_component;membrane part;intrinsic component of membrane;integral component of membrane|cellular_component;membrane;membrane part;integral component of membrane|cellular_component;membrane;membrane part;intrinsic component of membrane
comp119798_c0_seq1.64.1098.plus.B3_1	molecular_function;binding;ion binding;anion binding|molecular_function;binding;organic cyclic compound binding;nucleoside phosphate binding|molecular_function;binding;organic cyclic compound binding;nucleoside binding|molecular_function;binding;organic cyclic compound binding;nucleic acid binding|molecular_function;binding;heterocyclic compound binding;nucleoside phosphate binding|molecular_func…
comp119831_c0_seq1.740.1663.minus.B3_1	molecular_function;binding;ion binding;anion binding|molecular_function;binding;organic cyclic compound binding;nucleoside phosphate binding|molecular_function;binding;heterocyclic compound binding;nucleoside phosphate binding|molecular_function;binding;cofactor binding;coenzyme binding|molecular_function;binding;small molecule binding;nucleotide binding|molecular_function;catalytic activity;oxid…
comp11991_c0_seq1.1.465.minus.A3_1	molecular_function;catalytic activity;hydrolase activity;hydrolase activity, acting on ester bonds|cellular_component;cell;cell part;intracellular|cellular_component;cell;cell part;intracellular part|cellular_component;organelle;intracellular organelle;intracellular membrane-bounded organelle|cellular_component;organelle;membrane-bounded organelle;intracellular membrane-bounded organelle|cellular…
comp119945_c0_seq1.1.1033.minus.B3_1	molecular_function;binding;ion binding;anion binding|molecular_function;binding;organic cyclic compound binding;nucleoside phosphate binding|molecular_function;binding;organic cyclic compound binding;nucleoside binding|molecular_function;binding;organic cyclic compound binding;nucleic acid binding|molecular_function;binding;heterocyclic compound binding;nucleoside phosphate binding|molecular_func…
comp119975_c0_seq1.1.407.minus.B3_1	molecular_function;binding;ion binding;cation binding|molecular_function;binding;organic cyclic compound binding;nucleic acid binding|molecular_function;binding;heterocyclic compound binding;nucleic acid binding
comp119986_c0_seq1.195.1472.plus.B3_1	molecular_function;binding;ion binding;anion binding|molecular_function;binding;organic cyclic compound binding;nucleoside phosphate binding|molecular_function;binding;organic cyclic compound binding;nucleoside binding|molecular_function;binding;heterocyclic compound binding;nucleoside phosphate binding|molecular_function;binding;heterocyclic compound binding;nucleoside binding|molecular_function…
comp120324_c0_seq1.97.633.minus.B3_1	molecular_function;binding;ion binding;cation binding|biological_process;single-organism process;single-organism metabolic process;oxidation-reduction process|biological_process;metabolic process;single-organism metabolic process;oxidation-reduction process
comp12034_c0_seq1.1.594.minus.B2_1	molecular_function;catalytic activity;hydrolase activity;hydrolase activity, acting on ester bonds|biological_process;cellular process;cellular metabolic process;phosphorus metabolic process|biological_process;cellular process;cellular metabolic process;cellular macromolecule metabolic process|biological_process;metabolic process;organic substance metabolic process;macromolecule metabolic process…
comp120363_c0_seq1.117.296.minus.B3_1	cellular_component;cell;cell part;intracellular|cellular_component;cell;cell part;intracellular part|cellular_component;organelle;non-membrane-bounded organelle;intracellular non-membrane-bounded organelle|cellular_component;organelle;intracellular organelle;intracellular non-membrane-bounded organelle|cellular_component;cell part;intracellular part;intracellular organelle|cellular_component;cell…
comp120378_c0_seq1.113.1387.plus.B3_1	molecular_function;binding;ion binding;cation binding|molecular_function;binding;ion binding;anion binding|molecular_function;binding;organic cyclic compound binding;nucleoside phosphate binding|molecular_function;binding;organic cyclic compound binding;nucleoside binding|molecular_function;binding;heterocyclic compound binding;nucleoside phosphate binding|molecular_function;binding;heterocyclic …
comp120379_c0_seq1.220.723.minus.B3_1	molecular_function;binding;organic cyclic compound binding;nucleic acid binding|molecular_function;binding;heterocyclic compound binding;nucleic acid binding|cellular_component;cell;cell part;intracellular|cellular_component;cell;cell part;intracellular part|cellular_component;organelle;non-membrane-bounded organelle;intracellular non-membrane-bounded organelle|cellular_component;organelle;intrac…
comp120383_c0_seq1.1.368.minus.A3_1	molecular_function;binding;ion binding;cation binding|molecular_function;binding;ion binding;anion binding|molecular_function;binding;organic cyclic compound binding;nucleoside phosphate binding|molecular_function;binding;organic cyclic compound binding;nucleoside binding|molecular_function;binding;organic cyclic compound binding;nucleic acid binding|molecular_function;binding;heterocyclic compou…
comp120403_c0_seq1.1.817.minus.B3_1	molecular_function;binding;ion binding;anion binding|molecular_function;binding;organic cyclic compound binding;nucleoside phosphate binding|molecular_function;binding;organic cyclic compound binding;nucleoside binding|molecular_function;binding;heterocyclic compound binding;nucleoside phosphate binding|molecular_function;binding;heterocyclic compound binding;nucleoside binding|molecular_function…
comp120404_c0_seq1.73.576.plus.B3_1	molecular_function;binding;ion binding;anion binding|molecular_function;binding;organic cyclic compound binding;nucleoside phosphate binding|molecular_function;binding;organic cyclic compound binding;nucleoside binding|molecular_function;binding;heterocyclic compound binding;nucleoside phosphate binding|molecular_function;binding;heterocyclic compound binding;nucleoside binding|molecular_function…
comp120472_c0_seq1.4.540.plus.B3_1	molecular_function;binding;ion binding;anion binding|molecular_function;binding;organic cyclic compound binding;nucleoside phosphate binding|molecular_function;binding;heterocyclic compound binding;nucleoside phosphate binding|molecular_function;binding;cofactor binding;coenzyme binding|molecular_function;binding;small molecule binding;nucleotide binding|molecular_function;catalytic activity;oxid…
comp120484_c0_seq1.1.780.minus.B3_1	biological_process;localization;establishment of localization;transport
comp120547_c0_seq1.1.182.minus.A1_1	biological_process;cellular process;cellular metabolic process;cellular aromatic compound metabolic process|biological_process;cellular process;cellular metabolic process;heterocycle metabolic process|biological_process;cellular process;cellular metabolic process;cellular nitrogen compound metabolic process|biological_process;cellular process;cellular metabolic process;cellular macromolecule meta…
comp120615_c0_seq1.167.1288.plus.B3_1	cellular_component;cell;cell part;envelope|cellular_component;cell;cell part;periplasmic space|cellular_component;cell;cell part;cell periphery|cellular_component;cell;cell part;external encapsulating structure|cellular_component;cell;cell part;external encapsulating structure part|cellular_component;cell part;envelope;cell envelope|cellular_component;cell part;periplasmic space;outer membrane-bo…
comp120642_c0_seq1.1.537.minus.B2_1	molecular_function;catalytic activity;transferase activity;transferase activity, transferring phosphorus-containing groups|cellular_component;cell;cell part;intracellular|cellular_component;cell;cell part;intracellular part|cellular_component;organelle;organelle part;intracellular organelle part|cellular_component;organelle;organelle part;organelle lumen|cellular_component;organelle;non-membrane-…
comp120752_c0_seq1.3.629.plus.B3_1	molecular_function;binding;organic cyclic compound binding;nucleic acid binding|molecular_function;binding;heterocyclic compound binding;nucleic acid binding|molecular_function;protein binding transcription factor activity;core RNA polymerase binding transcription factor activity;core DNA-dependent RNA polymerase binding promoter specificity activity|cellular_component;cell;cell part;intracellula…
comp120773_c0_seq1.1.1890.minus.B3_1	molecular_function;binding;ion binding;anion binding|molecular_function;binding;organic cyclic compound binding;nucleoside phosphate binding|molecular_function;binding;organic cyclic compound binding;nucleoside binding|molecular_function;binding;organic cyclic compound binding;nucleic acid binding|molecular_function;binding;heterocyclic compound binding;nucleoside phosphate binding|molecular_func…
comp120821_c0_seq1.1.335.minus.B2_1	molecular_function;protein binding transcription factor activity;transcription factor binding transcription factor activity;RNA polymerase II transcription factor binding transcription factor activity|molecular_function;protein binding transcription factor activity;transcription factor binding transcription factor activity;transcription cofactor activity|cellular_component;cell;cell part;intracel…
comp12082_c0_seq1.1.657.minus.B2_1	molecular_function;binding;ion binding;cation binding
comp120840_c0_seq1.1.381.minus.B2_1	molecular_function;catalytic activity;transferase activity;transferase activity, transferring one-carbon groups|cellular_component;cell;cell part;intracellular|cellular_component;cell;cell part;intracellular part|cellular_component;organelle;organelle part;intracellular organelle part|cellular_component;organelle;organelle part;organelle lumen|cellular_component;organelle;non-membrane-bounded org…
comp120894_c0_seq1.55.453.plus.A1_1	molecular_function;binding;ion binding;anion binding|molecular_function;binding;organic cyclic compound binding;nucleoside phosphate binding|molecular_function;binding;organic cyclic compound binding;nucleoside binding|molecular_function;binding;heterocyclic compound binding;nucleoside phosphate binding|molecular_function;binding;heterocyclic compound binding;nucleoside binding|molecular_function…
comp12096_c0_seq1.85.651.minus.A3_1	molecular_function;binding;ion binding;cation binding
comp12097_c0_seq1.13.798.plus.A3_1	molecular_function;transporter activity;transmembrane transporter activity;active transmembrane transporter activity|molecular_function;transporter activity;transmembrane transporter activity;hydrolase activity, acting on acid anhydrides, catalyzing transmembrane movement of substances|molecular_function;binding;ion binding;anion binding|molecular_function;binding;organic cyclic compound binding;…
comp120981_c0_seq1.575.1315.minus.B3_1	biological_process;localization;establishment of localization;transport
comp12110_c0_seq1.351.1541.plus.A1_1	biological_process;cellular process;single-organism cellular process;cell communication|biological_process;cellular process;regulation of cellular process;signal transduction|biological_process;cellular process;cellular response to stimulus;signal transduction|biological_process;single-organism process;single-organism cellular process;cell communication|biological_process;single-organism process;…
comp12114_c0_seq1.450.1281.minus.A1_1	molecular_function;catalytic activity;hydrolase activity;hydrolase activity, acting on carbon-nitrogen (but not peptide) bonds|cellular_component;cell;cell part;intracellular|cellular_component;cell;cell part;intracellular part|cellular_component;cell part;intracellular part;cytoplasm|cellular_component;cell part;intracellular;intracellular part|biological_process;cellular process;single-organism…
comp121186_c0_seq1.1.320.minus.B2_1	molecular_function;binding;ion binding;anion binding|molecular_function;binding;organic cyclic compound binding;nucleoside phosphate binding|molecular_function;binding;organic cyclic compound binding;nucleoside binding|molecular_function;binding;organic cyclic compound binding;nucleic acid binding|molecular_function;binding;heterocyclic compound binding;nucleoside phosphate binding|molecular_func…
comp121186_c0_seq1.1182.1604.plus.B3_1	molecular_function;catalytic activity;lyase activity;carbon-oxygen lyase activity|biological_process;cellular process;single-organism cellular process;energy derivation by oxidation of organic compounds|biological_process;cellular process;cellular metabolic process;generation of precursor metabolites and energy|biological_process;single-organism process;single-organism metabolic process;carbon fi…
comp121186_c0_seq1.69.233.plus.B3_1	molecular_function;binding;metal cluster binding;iron-sulfur cluster binding|molecular_function;catalytic activity;oxidoreductase activity;oxidoreductase activity, acting on the CH-CH group of donors|cellular_component;membrane part;respiratory chain;respiratory chain complex II|cellular_component;membrane part;respiratory chain complex II;succinate dehydrogenase complex|cellular_component;cell;c…
comp12119_c0_seq1.793.1411.minus.A1_1	cellular_component;cell;cell part;intracellular|cellular_component;cell;cell part;intracellular part|cellular_component;organelle;organelle part;intracellular organelle part|cellular_component;organelle;non-membrane-bounded organelle;intracellular non-membrane-bounded organelle|cellular_component;organelle;intracellular organelle;intracellular organelle part|cellular_component;organelle;intracell…
comp121301_c0_seq1.44.2155.minus.B3_1	molecular_function;catalytic activity;hydrolase activity;peptidase activity
comp121320_c0_seq1.1.332.minus.A3_1	molecular_function;catalytic activity;transferase activity;transferase activity, transferring sulfur-containing groups|biological_process;cellular process;cellular metabolic process;sulfur compound metabolic process|biological_process;cellular process;cellular metabolic process;cellular macromolecule metabolic process|biological_process;metabolic process;organic substance metabolic process;macrom…
comp121335_c0_seq1.12.368.minus.B3_1	cellular_component;cell;cell part;intracellular|cellular_component;cell;cell part;intracellular part|cellular_component;organelle;non-membrane-bounded organelle;intracellular non-membrane-bounded organelle|cellular_component;organelle;intracellular organelle;intracellular non-membrane-bounded organelle|cellular_component;cell part;intracellular part;intracellular organelle|cellular_component;cell…
comp12133_c0_seq1.156.1457.plus.A1_1	biological_process;cellular process;single-organism cellular process;cellular homeostasis|biological_process;cellular process;regulation of cellular process;cell redox homeostasis|biological_process;single-organism process;single-organism cellular process;cellular homeostasis|biological_process;biological regulation;regulation of biological quality;homeostatic process|biological_process;biologica…
comp12136_c0_seq1.126.518.plus.A1_1	molecular_function;binding;protein binding;SNARE binding|molecular_function;binding;protein binding;SNAP receptor activity|cellular_component;membrane part;intrinsic component of membrane;integral component of membrane|cellular_component;cell;cell part;cell projection part|cellular_component;cell;cell part;neuron part|cellular_component;cell;cell part;cell projection|cellular_component;cell;cell …
comp12139_c0_seq1.260.931.minus.A1_1	molecular_function;protein binding transcription factor activity;transcription factor binding transcription factor activity;transcription cofactor activity|cellular_component;cell;cell part;envelope|cellular_component;cell;cell part;endomembrane system|cellular_component;cell;cell part;intracellular|cellular_component;cell;cell part;intracellular part|cellular_component;organelle;organelle part;i…
comp12140_c0_seq1.74.1549.plus.A1_1	molecular_function;catalytic activity;oxidoreductase activity;oxidoreductase activity, acting on paired donors, with incorporation or reduction of molecular oxygen|molecular_function;catalytic activity;oxidoreductase activity;monooxygenase activity
comp12149_c0_seq3.1.866.minus.A1_1	molecular_function;binding;ion binding;cation binding|molecular_function;catalytic activity;transferase activity;transferase activity, transferring acyl groups|molecular_function;protein binding transcription factor activity;transcription factor binding transcription factor activity;RNA polymerase II transcription factor binding transcription factor activity|molecular_function;protein binding tra…
comp121508_c0_seq1.456.1097.plus.B3_1	molecular_function;binding;ion binding;cation binding|molecular_function;binding;ion binding;anion binding|molecular_function;binding;organic cyclic compound binding;nucleoside phosphate binding|molecular_function;binding;organic cyclic compound binding;nucleoside binding|molecular_function;binding;heterocyclic compound binding;nucleoside phosphate binding|molecular_function;binding;heterocyclic …
comp121514_c0_seq1.13.360.minus.B3_1	cellular_component;cell;cell part;intracellular|cellular_component;cell;cell part;intracellular part|cellular_component;organelle;non-membrane-bounded organelle;intracellular non-membrane-bounded organelle|cellular_component;organelle;intracellular organelle;intracellular non-membrane-bounded organelle|cellular_component;cell part;intracellular part;intracellular organelle|cellular_component;cell…
comp121535_c0_seq1.17.660.minus.B3_1	biological_process;single-organism process;single-organism metabolic process;single-organism carbohydrate metabolic process|biological_process;metabolic process;organic substance metabolic process;carbohydrate metabolic process|biological_process;metabolic process;single-organism metabolic process;single-organism carbohydrate metabolic process|biological_process;metabolic process;primary metaboli…
comp12153_c0_seq1.1.359.minus.B2_1	molecular_function;binding;ion binding;anion binding|molecular_function;binding;organic cyclic compound binding;nucleoside phosphate binding|molecular_function;binding;organic cyclic compound binding;nucleoside binding|molecular_function;binding;heterocyclic compound binding;nucleoside phosphate binding|molecular_function;binding;heterocyclic compound binding;nucleoside binding|molecular_function…
comp121571_c0_seq1.70.1782.minus.B3_1	molecular_function;binding;ion binding;anion binding|molecular_function;binding;organic cyclic compound binding;nucleoside phosphate binding|molecular_function;binding;heterocyclic compound binding;nucleoside phosphate binding|molecular_function;binding;cofactor binding;coenzyme binding|molecular_function;binding;small molecule binding;nucleotide binding|biological_process;cellular process;single…
comp121628_c0_seq1.44.466.plus.B3_1	molecular_function;catalytic activity;transferase activity;transferase activity, transferring one-carbon groups|cellular_component;cell;cell part;intracellular|cellular_component;cell;cell part;intracellular part|cellular_component;cell part;intracellular part;cytoplasm|cellular_component;cell part;intracellular;intracellular part|biological_process;cellular process;cellular metabolic process;cel…
comp121650_c0_seq1.1.475.minus.A1_1	molecular_function;binding;ion binding;cation binding|molecular_function;catalytic activity;hydrolase activity;hydrolase activity, acting on ester bonds|biological_process;cellular process;single-organism cellular process;nucleobase-containing small molecule metabolic process|biological_process;cellular process;single-organism cellular process;cell communication|biological_process;cellular proces…
comp121658_c0_seq1.1.312.minus.B2_1	molecular_function;binding;organic cyclic compound binding;nucleic acid binding|molecular_function;binding;heterocyclic compound binding;nucleic acid binding|biological_process;cellular process;cellular metabolic process;cellular biosynthetic process|biological_process;cellular process;cellular metabolic process;cellular macromolecule metabolic process|biological_process;metabolic process;organic…
comp12167_c0_seq1.767.2575.minus.A1_1	biological_process;localization;establishment of localization;transport
comp12181_c0_seq1.1.564.minus.B2_1	cellular_component;cell;cell part;intracellular
comp12183_c0_seq1.206.880.minus.A1_1	molecular_function;binding;ion binding;cation binding|molecular_function;catalytic activity;oxidoreductase activity;oxidoreductase activity, acting on single donors with incorporation of molecular oxygen|molecular_function;catalytic activity;oxidoreductase activity;dioxygenase activity|cellular_component;cell;cell part;intracellular|cellular_component;cell;cell part;intracellular part|cellular_co…
comp121947_c0_seq1.1.339.minus.B3_1	molecular_function;binding;organic cyclic compound binding;nucleic acid binding|molecular_function;binding;heterocyclic compound binding;nucleic acid binding|biological_process;cellular process;cellular metabolic process;cellular aromatic compound metabolic process|biological_process;cellular process;cellular metabolic process;heterocycle metabolic process|biological_process;cellular process;cell…
comp12198_c0_seq1.1.792.minus.A3_1	cellular_component;cell;cell part;intracellular|cellular_component;cell;cell part;intracellular part|cellular_component;organelle;intracellular organelle;intracellular membrane-bounded organelle|cellular_component;organelle;membrane-bounded organelle;intracellular membrane-bounded organelle|cellular_component;cell part;intracellular part;intracellular organelle|cellular_component;cell part;intrac…
comp12202_c0_seq1.214.843.plus.A1_1	molecular_function;catalytic activity;oxidoreductase activity;dioxygenase activity
comp12204_c0_seq2.35.1030.plus.A1_1	cellular_component;cell;cell part;envelope|cellular_component;cell;cell part;intracellular|cellular_component;cell;cell part;intracellular part|cellular_component;organelle;organelle part;intracellular organelle part|cellular_component;organelle;organelle part;organelle membrane|cellular_component;organelle;intracellular organelle;intracellular membrane-bounded organelle|cellular_component;organe…
comp122075_c0_seq1.190.2346.minus.B3_1	molecular_function;binding;ion binding;anion binding|molecular_function;binding;organic cyclic compound binding;nucleoside phosphate binding|molecular_function;binding;organic cyclic compound binding;nucleoside binding|molecular_function;binding;organic cyclic compound binding;nucleic acid binding|molecular_function;binding;heterocyclic compound binding;nucleoside phosphate binding|molecular_func…
comp122095_c0_seq1.10.825.minus.B3_1	cellular_component;cell;cell part;envelope|cellular_component;cell;cell part;periplasmic space|cellular_component;cell;cell part;cell periphery|cellular_component;cell;cell part;external encapsulating structure|cellular_component;cell;cell part;external encapsulating structure part|cellular_component;cell part;envelope;cell envelope|cellular_component;cell part;periplasmic space;outer membrane-bo…
comp122110_c0_seq1.1.301.minus.A3_1	biological_process;metabolic process;organic substance metabolic process;macromolecule metabolic process
comp12212_c0_seq1.1.815.minus.B2_1	molecular_function;binding;ion binding;cation binding
comp122140_c0_seq1.1.754.minus.B3_1	molecular_function;catalytic activity;transferase activity;transferase activity, transferring phosphorus-containing groups|biological_process;cellular process;single-organism cellular process;cell communication|biological_process;cellular process;regulation of cellular process;signal transduction|biological_process;cellular process;cellular response to stimulus;signal transduction|biological_proc…
comp12217_c0_seq1.339.809.minus.A1_1	molecular_function;catalytic activity;ligase activity;ligase activity, forming carbon-nitrogen bonds
comp122180_c0_seq1.95.381.minus.B3_1	molecular_function;binding;organic cyclic compound binding;nucleic acid binding|molecular_function;binding;heterocyclic compound binding;nucleic acid binding|cellular_component;cell;cell part;intracellular|cellular_component;cell;cell part;intracellular part|cellular_component;organelle;non-membrane-bounded organelle;intracellular non-membrane-bounded organelle|cellular_component;organelle;intrac…
comp122186_c0_seq1.1.421.minus.B3_1	molecular_function;catalytic activity;hydrolase activity;hydrolase activity, acting on ester bonds|biological_process;cellular process;single-organism cellular process;cellular lipid metabolic process|biological_process;cellular process;single-organism cellular process;inositol phosphate metabolic process|biological_process;cellular process;single-organism cellular process;aminoglycoside antibiot…
comp122236_c0_seq1.547.1536.minus.B3_1	molecular_function;catalytic activity;transferase activity;transferase activity, transferring phosphorus-containing groups|biological_process;cellular process;single-organism cellular process;cell communication|biological_process;cellular process;regulation of cellular process;signal transduction|biological_process;cellular process;cellular response to stimulus;signal transduction|biological_proc…
comp122300_c0_seq1.1.327.minus.B3_1	molecular_function;binding;ion binding;anion binding|molecular_function;binding;organic cyclic compound binding;nucleoside phosphate binding|molecular_function;binding;heterocyclic compound binding;nucleoside phosphate binding|molecular_function;binding;cofactor binding;coenzyme binding|molecular_function;binding;small molecule binding;nucleotide binding|molecular_function;binding;carbohydrate de…
comp12232_c0_seq1.238.894.minus.A1_1	molecular_function;binding;ion binding;anion binding|molecular_function;binding;organic cyclic compound binding;nucleoside phosphate binding|molecular_function;binding;organic cyclic compound binding;nucleoside binding|molecular_function;binding;heterocyclic compound binding;nucleoside phosphate binding|molecular_function;binding;heterocyclic compound binding;nucleoside binding|molecular_function…
comp12236_c0_seq1.388.1010.minus.A1_1	molecular_function;binding;ion binding;cation binding
comp122374_c0_seq1.12.1787.plus.B3_1	cellular_component;cell;cell part;intracellular|cellular_component;cell;cell part;intracellular part|cellular_component;cell part;intracellular part;intracellular organelle|cellular_component;cell part;intracellular;intracellular part
comp122393_c0_seq1.67.853.minus.B3_1	molecular_function;catalytic activity;oxidoreductase activity;oxidoreductase activity, acting on the CH-NH2 group of donors|biological_process;cellular process;single-organism cellular process;energy derivation by oxidation of organic compounds|biological_process;cellular process;single-organism cellular process;organic acid metabolic process|biological_process;cellular process;cellular metabolic…
comp12242_c0_seq1.127.1149.plus.A1_1	molecular_function;binding;ion binding;cation binding|molecular_function;catalytic activity;lyase activity;carbon-oxygen lyase activity|biological_process;cellular process;cellular metabolic process;cellular aromatic compound metabolic process|biological_process;cellular process;cellular metabolic process;heterocycle metabolic process|biological_process;cellular process;cellular metabolic process…
comp12258_c0_seq1.20.703.plus.A1_1	molecular_function;catalytic activity;hydrolase activity;hydrolase activity, acting on ester bonds|biological_process;cellular process;single-organism cellular process;nucleobase-containing small molecule metabolic process|biological_process;cellular process;cellular metabolic process;cellular aromatic compound metabolic process|biological_process;cellular process;cellular metabolic process;heter…
comp12261_c0_seq1.1.421.minus.A3_1	biological_process;cellular process;cellular metabolic process;cellular aromatic compound metabolic process|biological_process;cellular process;cellular metabolic process;heterocycle metabolic process|biological_process;cellular process;cellular metabolic process;cellular nitrogen compound metabolic process|biological_process;metabolic process;organic substance metabolic process;organic cyclic co…
comp122644_c0_seq1.1.309.minus.A1_1	biological_process;localization;establishment of localization;transport
comp122710_c0_seq1.1.344.minus.A1_1	biological_process;cellular process;cellular metabolic process;cellular aromatic compound metabolic process|biological_process;cellular process;cellular metabolic process;heterocycle metabolic process|biological_process;cellular process;cellular metabolic process;cellular nitrogen compound metabolic process|biological_process;cellular process;cellular metabolic process;cellular biosynthetic proce…
comp12278_c0_seq1.2.451.plus.A1_1	cellular_component;cell;cell part;intracellular|cellular_component;cell;cell part;intracellular part|cellular_component;organelle;organelle part;organellar ribosome|cellular_component;organelle;organelle part;intracellular organelle part|cellular_component;organelle;organelle part;organelle lumen|cellular_component;organelle;non-membrane-bounded organelle;intracellular non-membrane-bounded organe…
comp12280_c0_seq1.76.552.plus.A1_1	molecular_function;binding;ion binding;cation binding|molecular_function;binding;organic cyclic compound binding;nucleic acid binding|molecular_function;binding;heterocyclic compound binding;nucleic acid binding|molecular_function;binding;protein binding;identical protein binding|molecular_function;catalytic activity;transferase activity;transferase activity, transferring one-carbon groups|molecu…
comp12280_c0_seq2.13.561.plus.A1_1	cellular_component;cell;cell part;intracellular|cellular_component;cell;cell part;intracellular part|cellular_component;organelle;intracellular organelle;intracellular membrane-bounded organelle|cellular_component;organelle;membrane-bounded organelle;intracellular membrane-bounded organelle|cellular_component;cell part;intracellular part;intracellular organelle|cellular_component;cell part;intrac…
comp122886_c0_seq1.1.828.minus.B3_1	molecular_function;catalytic activity;isomerase activity;intramolecular transferase activity
comp122896_c0_seq1.1.320.minus.B3_1	molecular_function;binding;ion binding;cation binding|molecular_function;binding;organic cyclic compound binding;nucleoside phosphate binding|molecular_function;binding;heterocyclic compound binding;nucleoside phosphate binding|molecular_function;binding;small molecule binding;nucleotide binding|molecular_function;catalytic activity;oxidoreductase activity;oxidoreductase activity, acting on CH-OH…
comp12289_c0_seq1.96.1131.minus.A1_1	molecular_function;catalytic activity;hydrolase activity;peptidase activity|molecular_function;catalytic activity;hydrolase activity;ubiquitinyl hydrolase activity|cellular_component;cell;cell part;intracellular|biological_process;cellular process;cellular metabolic process;cellular catabolic process|biological_process;cellular process;cellular metabolic process;cellular macromolecule metabolic p…
comp122923_c0_seq1.56.481.plus.B3_1	biological_process;cellular process;single-organism cellular process;cell communication|biological_process;cellular process;cellular response to stimulus;cellular response to extracellular stimulus|biological_process;cellular process;cellular response to stimulus;cellular response to stress|biological_process;single-organism process;single-organism cellular process;cell communication|biological_p…
comp122934_c0_seq1.270.704.minus.B3_1	molecular_function;binding;organic cyclic compound binding;nucleic acid binding|molecular_function;binding;heterocyclic compound binding;nucleic acid binding|biological_process;cellular process;cellular metabolic process;cellular aromatic compound metabolic process|biological_process;cellular process;cellular metabolic process;heterocycle metabolic process|biological_process;cellular process;cell…
comp122947_c0_seq1.1.551.minus.B3_1	molecular_function;binding;ion binding;cation binding|molecular_function;binding;ion binding;anion binding|molecular_function;binding;organic cyclic compound binding;thiamine pyrophosphate binding|molecular_function;binding;organic cyclic compound binding;nucleoside phosphate binding|molecular_function;binding;heterocyclic compound binding;thiamine pyrophosphate binding|molecular_function;binding…
comp123019_c0_seq1.1.597.minus.B3_1	biological_process;single-organism process;single-organism metabolic process;small molecule metabolic process|biological_process;single-organism process;single-organism metabolic process;single-organism carbohydrate metabolic process|biological_process;single-organism process;single-organism metabolic process;single-organism catabolic process|biological_process;metabolic process;organic substance…
comp12308_c0_seq1.46.354.plus.A1_1	molecular_function;transporter activity;substrate-specific transporter activity;substrate-specific transmembrane transporter activity|molecular_function;transporter activity;transmembrane transporter activity;substrate-specific transmembrane transporter activity|cellular_component;membrane part;proton-transporting two-sector ATPase complex, proton-transporting domain;proton-transporting ATP synth…
comp123217_c0_seq1.97.759.minus.B3_1	molecular_function;catalytic activity;transferase activity;transferase activity, transferring sulfur-containing groups
comp123239_c0_seq1.1.1001.minus.B3_1	molecular_function;binding;organic cyclic compound binding;nucleoside phosphate binding|molecular_function;binding;heterocyclic compound binding;nucleoside phosphate binding|molecular_function;binding;cofactor binding;coenzyme binding|molecular_function;binding;small molecule binding;nucleotide binding|molecular_function;catalytic activity;oxidoreductase activity;oxidoreductase activity, acting o…
comp12323_c0_seq1.1.640.minus.A3_1	molecular_function;catalytic activity;transferase activity;transferase activity, transferring phosphorus-containing groups|cellular_component;cell;cell part;cell periphery|cellular_component;cell;cell part;plasma membrane|cellular_component;cell part;cell periphery;plasma membrane|biological_process;positive regulation of biological process;positive regulation of cellular process;positive regulat…
comp12327_c0_seq1.88.1284.plus.A1_1	molecular_function;catalytic activity;transferase activity;transferase activity, transferring acyl groups|cellular_component;cell;cell part;envelope|cellular_component;cell;cell part;intracellular|cellular_component;cell;cell part;intracellular part|cellular_component;organelle;organelle part;intracellular organelle part|cellular_component;organelle;organelle part;organelle membrane|cellular_comp…
comp12338_c0_seq1.138.662.plus.A1_1	molecular_function;binding;ion binding;anion binding|molecular_function;binding;organic cyclic compound binding;pyridoxal phosphate binding|molecular_function;binding;heterocyclic compound binding;pyridoxal phosphate binding|molecular_function;binding;cofactor binding;pyridoxal phosphate binding|molecular_function;catalytic activity;transferase activity;transferase activity, transferring one-carb…
comp12338_c0_seq1.705.1235.plus.A1_1	molecular_function;binding;ion binding;anion binding|molecular_function;binding;organic cyclic compound binding;pyridoxal phosphate binding|molecular_function;binding;heterocyclic compound binding;pyridoxal phosphate binding|molecular_function;binding;cofactor binding;pyridoxal phosphate binding|molecular_function;catalytic activity;transferase activity;transferase activity, transferring one-carb…
comp12351_c0_seq1.73.837.plus.A1_1	cellular_component;cell;cell part;intracellular|cellular_component;cell;cell part;intracellular part|cellular_component;organelle;organelle part;intracellular organelle part|cellular_component;organelle;organelle part;organelle lumen|cellular_component;organelle;non-membrane-bounded organelle;intracellular non-membrane-bounded organelle|cellular_component;organelle;intracellular organelle;intrace…
comp123547_c0_seq1.1.491.minus.B3_1	molecular_function;catalytic activity;oxidoreductase activity;oxidoreductase activity, acting on peroxide as acceptor|molecular_function;antioxidant activity;peroxiredoxin activity;thioredoxin peroxidase activity|molecular_function;antioxidant activity;peroxidase activity;thioredoxin peroxidase activity|biological_process;cellular process;single-organism cellular process;cellular homeostasis|biol…
comp12357_c0_seq1.1.1301.minus.A1_1	molecular_function;binding;ion binding;cation binding|molecular_function;binding;organic cyclic compound binding;nucleic acid binding|molecular_function;binding;heterocyclic compound binding;nucleic acid binding
comp123610_c0_seq1.179.1128.minus.B3_1	molecular_function;catalytic activity;transferase activity;transferase activity, transferring phosphorus-containing groups
comp12361_c0_seq1.9.287.plus.A1_1	cellular_component;membrane part;intrinsic component of membrane;integral component of membrane|cellular_component;membrane;membrane part;integral component of membrane|cellular_component;membrane;membrane part;intrinsic component of membrane
comp123629_c0_seq1.1054.1599.plus.B3_1	molecular_function;binding;organic cyclic compound binding;nucleic acid binding|molecular_function;binding;heterocyclic compound binding;nucleic acid binding|cellular_component;cell;cell part;intracellular|cellular_component;cell;cell part;intracellular part|cellular_component;organelle;non-membrane-bounded organelle;intracellular non-membrane-bounded organelle|cellular_component;organelle;intrac…
comp123629_c0_seq1.429.614.plus.B3_1	molecular_function;binding;ion binding;cation binding|molecular_function;binding;organic cyclic compound binding;nucleic acid binding|molecular_function;binding;heterocyclic compound binding;nucleic acid binding|cellular_component;cell;cell part;intracellular|cellular_component;cell;cell part;intracellular part|cellular_component;organelle;non-membrane-bounded organelle;intracellular non-membrane…
comp123629_c0_seq1.629.1030.plus.B3_1	molecular_function;binding;organic cyclic compound binding;nucleic acid binding|molecular_function;binding;heterocyclic compound binding;nucleic acid binding|cellular_component;cell;cell part;intracellular|cellular_component;cell;cell part;intracellular part|cellular_component;organelle;non-membrane-bounded organelle;intracellular non-membrane-bounded organelle|cellular_component;organelle;intrac…
comp123629_c0_seq1.71.415.plus.B3_1	molecular_function;binding;organic cyclic compound binding;nucleic acid binding|molecular_function;binding;heterocyclic compound binding;nucleic acid binding|cellular_component;cell;cell part;intracellular|cellular_component;cell;cell part;intracellular part|cellular_component;organelle;non-membrane-bounded organelle;intracellular non-membrane-bounded organelle|cellular_component;organelle;intrac…
comp123632_c0_seq1.1.1160.minus.B3_1	molecular_function;binding;ion binding;anion binding|molecular_function;binding;organic cyclic compound binding;nucleoside phosphate binding|molecular_function;binding;organic cyclic compound binding;nucleoside binding|molecular_function;binding;organic cyclic compound binding;nucleic acid binding|molecular_function;binding;heterocyclic compound binding;nucleoside phosphate binding|molecular_func…
comp123646_c0_seq1.1.683.minus.B3_1	molecular_function;binding;organic cyclic compound binding;nucleic acid binding|molecular_function;binding;heterocyclic compound binding;nucleic acid binding|molecular_function;binding;protein binding;protein dimerization activity|molecular_function;catalytic activity;transferase activity;transferase activity, transferring phosphorus-containing groups|cellular_component;cell;cell part;intracellul…
comp123650_c0_seq1.1.749.minus.B3_1	molecular_function;binding;organic cyclic compound binding;nucleic acid binding|molecular_function;binding;heterocyclic compound binding;nucleic acid binding
comp12368_c0_seq1.1.312.minus.A1_1	molecular_function;catalytic activity;transferase activity;transferase activity, transferring phosphorus-containing groups
comp12374_c0_seq1.254.1027.minus.A1_1	biological_process;cellular process;cellular metabolic process;cellular aromatic compound metabolic process|biological_process;cellular process;cellular metabolic process;heterocycle metabolic process|biological_process;cellular process;cellular metabolic process;cellular nitrogen compound metabolic process|biological_process;cellular process;cellular metabolic process;cellular biosynthetic proce…
comp123926_c0_seq1.14.474.minus.B2_1	cellular_component;cell;cell part;endomembrane system|cellular_component;cell;cell part;intracellular|cellular_component;cell;cell part;intracellular part|cellular_component;organelle;intracellular organelle;intracellular membrane-bounded organelle|cellular_component;organelle;membrane-bounded organelle;intracellular membrane-bounded organelle|cellular_component;cell part;intracellular part;intra…
comp1239_c0_seq1.1.605.minus.A3_1	molecular_function;catalytic activity;transferase activity;transferase activity, transferring phosphorus-containing groups
comp12406_c0_seq1.58.975.plus.A1_1	molecular_function;catalytic activity;isomerase activity;intramolecular transferase activity|biological_process;cellular process;single-organism cellular process;glycolytic process|biological_process;cellular process;single-organism cellular process;organic acid metabolic process|biological_process;cellular process;cellular metabolic process;generation of precursor metabolites and energy|biologic…
comp12410_c0_seq1.52.1440.minus.A1_1	molecular_function;binding;metal cluster binding;iron-sulfur cluster binding|molecular_function;binding;ion binding;anion binding|molecular_function;binding;organic cyclic compound binding;nucleoside phosphate binding|molecular_function;binding;heterocyclic compound binding;nucleoside phosphate binding|molecular_function;binding;cofactor binding;coenzyme binding|molecular_function;binding;small m…
comp124125_c0_seq1.1.343.minus.B3_1	biological_process;single-organism process;single-organism metabolic process;oxidation-reduction process|biological_process;metabolic process;single-organism metabolic process;oxidation-reduction process
comp12419_c0_seq1.54.911.plus.A3_1	cellular_component;membrane part;intrinsic component of membrane;integral component of membrane|cellular_component;cell junction;cell-cell junction;plasmodesma|cellular_component;membrane;membrane part;integral component of membrane|cellular_component;membrane;membrane part;intrinsic component of membrane|biological_process;localization;establishment of localization;transport
comp124271_c0_seq1.1.885.minus.B3_1	cellular_component;membrane part;intrinsic component of membrane;integral component of membrane|cellular_component;membrane;membrane part;integral component of membrane|cellular_component;membrane;membrane part;intrinsic component of membrane
comp124310_c0_seq1.28.346.minus.B3_1	cellular_component;cell;cell part;intracellular|cellular_component;cell;cell part;intracellular part|cellular_component;organelle;non-membrane-bounded organelle;intracellular non-membrane-bounded organelle|cellular_component;organelle;intracellular organelle;intracellular non-membrane-bounded organelle|cellular_component;cell part;intracellular part;intracellular organelle|cellular_component;cell…
comp124322_c0_seq1.1.327.minus.A1_1	molecular_function;binding;ion binding;anion binding|molecular_function;binding;organic cyclic compound binding;pyridoxal phosphate binding|molecular_function;binding;heterocyclic compound binding;pyridoxal phosphate binding|molecular_function;binding;cofactor binding;pyridoxal phosphate binding|molecular_function;catalytic activity;lyase activity;carbon-carbon lyase activity|biological_process;c…
comp12437_c0_seq1.503.1084.minus.A1_1	molecular_function;binding;ion binding;cation binding|cellular_component;cell;cell part;intracellular|cellular_component;cell;cell part;intracellular part|cellular_component;organelle;organelle part;intracellular organelle part|cellular_component;organelle;organelle part;organelle membrane|cellular_component;organelle;intracellular organelle;intracellular membrane-bounded organelle|cellular_compo…
comp12437_c0_seq2.606.1178.minus.A1_1	molecular_function;binding;ion binding;cation binding
comp124416_c0_seq1.1.352.minus.B2_1	molecular_function;transporter activity;substrate-specific transporter activity;substrate-specific transmembrane transporter activity|molecular_function;transporter activity;carbohydrate derivative transporter activity;nucleoside transmembrane transporter activity|molecular_function;transporter activity;transmembrane transporter activity;substrate-specific transmembrane transporter activity|cellu…
comp124419_c0_seq1.7.483.plus.A1_1	cellular_component;membrane part;intrinsic component of membrane;integral component of membrane|cellular_component;cell;cell part;envelope|cellular_component;cell;cell part;cell periphery|cellular_component;cell;cell part;external encapsulating structure|cellular_component;cell;cell part;external encapsulating structure part|cellular_component;cell part;envelope;cell envelope|cellular_component;c…
comp12443_c0_seq1.102.473.minus.A1_1	molecular_function;transporter activity;substrate-specific transporter activity;substrate-specific transmembrane transporter activity|molecular_function;transporter activity;transmembrane transporter activity;substrate-specific transmembrane transporter activity|molecular_function;transporter activity;transmembrane transporter activity;active transmembrane transporter activity|molecular_function;…
comp124450_c0_seq1.1.432.minus.A1_1	cellular_component;membrane part;intrinsic component of membrane;integral component of membrane|cellular_component;membrane;membrane part;integral component of membrane|cellular_component;membrane;membrane part;intrinsic component of membrane
comp12449_c0_seq1.469.1854.minus.A1_1	molecular_function;binding;ion binding;anion binding|molecular_function;binding;organic cyclic compound binding;nucleoside phosphate binding|molecular_function;binding;organic cyclic compound binding;nucleoside binding|molecular_function;binding;organic cyclic compound binding;nucleic acid binding|molecular_function;binding;heterocyclic compound binding;nucleoside phosphate binding|molecular_func…
comp12452_c0_seq1.25.2861.minus.A1_1	molecular_function;binding;organic cyclic compound binding;nucleic acid binding|molecular_function;binding;heterocyclic compound binding;nucleic acid binding
comp12452_c0_seq2.25.2753.minus.A1_1	molecular_function;binding;organic cyclic compound binding;nucleic acid binding|molecular_function;binding;heterocyclic compound binding;nucleic acid binding
comp124538_c0_seq1.1.333.minus.A1_1	molecular_function;binding;ion binding;anion binding|molecular_function;binding;organic cyclic compound binding;nucleoside phosphate binding|molecular_function;binding;organic cyclic compound binding;nucleoside binding|molecular_function;binding;organic cyclic compound binding;nucleic acid binding|molecular_function;binding;heterocyclic compound binding;nucleoside phosphate binding|molecular_func…
comp124582_c0_seq1.1.358.minus.A1_1	molecular_function;catalytic activity;hydrolase activity;hydrolase activity, acting on ester bonds|cellular_component;extracellular region part;extracellular organelle;extracellular membrane-bounded organelle|cellular_component;cell;cell part;endomembrane system|cellular_component;cell;cell part;intracellular|cellular_component;cell;cell part;intracellular part|cellular_component;organelle;intrac…
comp12458_c0_seq1.1.330.minus.B2_1	molecular_function;catalytic activity;ligase activity;ligase activity, forming carbon-nitrogen bonds|molecular_function;guanyl-nucleotide exchange factor activity;Ras guanyl-nucleotide exchange factor activity;Rho guanyl-nucleotide exchange factor activity|biological_process;cellular process;single-organism cellular process;nucleobase-containing small molecule metabolic process|biological_process…
comp124601_c0_seq1.1.180.minus.A1_1	molecular_function;transporter activity;substrate-specific transporter activity;substrate-specific transmembrane transporter activity|molecular_function;transporter activity;transmembrane transporter activity;substrate-specific transmembrane transporter activity|molecular_function;transporter activity;transmembrane transporter activity;active transmembrane transporter activity|molecular_function;…
comp124631_c0_seq1.253.1266.plus.B3_1	molecular_function;binding;ion binding;anion binding|molecular_function;binding;organic cyclic compound binding;nucleoside phosphate binding|molecular_function;binding;organic cyclic compound binding;nucleoside binding|molecular_function;binding;organic cyclic compound binding;nucleic acid binding|molecular_function;binding;heterocyclic compound binding;nucleoside phosphate binding|molecular_func…
comp124659_c0_seq1.1.306.minus.A1_1	molecular_function;catalytic activity;transferase activity;transferase activity, transferring aldehyde or ketonic groups|biological_process;cellular process;single-organism cellular process;nucleobase-containing small molecule metabolic process|biological_process;cellular process;cellular metabolic process;cellular aromatic compound metabolic process|biological_process;cellular process;cellular m…
comp12466_c0_seq1.320.1123.minus.A1_1	molecular_function;catalytic activity;hydrolase activity;peptidase activity|biological_process;metabolic process;organic substance metabolic process;macromolecule metabolic process|biological_process;metabolic process;primary metabolic process;protein metabolic process
comp124737_c0_seq1.1.331.minus.B2_1	molecular_function;binding;organic cyclic compound binding;nucleic acid binding|molecular_function;binding;heterocyclic compound binding;nucleic acid binding
comp124738_c0_seq1.7.321.plus.B3_1	molecular_function;binding;organic cyclic compound binding;tetrapyrrole binding|molecular_function;binding;heterocyclic compound binding;tetrapyrrole binding|cellular_component;membrane part;intrinsic component of membrane;integral component of membrane|cellular_component;membrane;membrane part;integral component of membrane|cellular_component;membrane;membrane part;intrinsic component of membran…
comp12478_c0_seq1.74.1507.plus.A1_1	cellular_component;membrane part;intrinsic component of membrane;integral component of membrane|cellular_component;membrane;membrane part;integral component of membrane|cellular_component;membrane;membrane part;intrinsic component of membrane|biological_process;establishment of localization;transport;organic substance transport|biological_process;establishment of localization;establishment of pro…
comp124798_c0_seq1.1.514.minus.A1_1	molecular_function;binding;organic cyclic compound binding;nucleic acid binding|molecular_function;binding;heterocyclic compound binding;nucleic acid binding|molecular_function;catalytic activity;transferase activity;transferase activity, transferring phosphorus-containing groups|cellular_component;cell;cell part;intracellular|cellular_component;cell;cell part;intracellular part|cellular_componen…
comp12490_c0_seq1.613.1167.minus.A1_1	molecular_function;catalytic activity;isomerase activity;cis-trans isomerase activity|biological_process;cellular process;cellular metabolic process;cellular macromolecule metabolic process|biological_process;metabolic process;organic substance metabolic process;macromolecule metabolic process|biological_process;metabolic process;cellular metabolic process;cellular macromolecule metabolic process…
comp12493_c0_seq1.403.2775.minus.A1_1	molecular_function;catalytic activity;hydrolase activity;peptidase activity|biological_process;metabolic process;organic substance metabolic process;macromolecule metabolic process|biological_process;metabolic process;primary metabolic process;protein metabolic process
comp124979_c0_seq1.16.639.plus.B3_1	molecular_function;binding;ion binding;anion binding|molecular_function;binding;organic cyclic compound binding;nucleoside phosphate binding|molecular_function;binding;organic cyclic compound binding;nucleoside binding|molecular_function;binding;heterocyclic compound binding;nucleoside phosphate binding|molecular_function;binding;heterocyclic compound binding;nucleoside binding|molecular_function…
comp12497_c0_seq1.22.810.plus.A1_1	cellular_component;cell;cell part;intracellular|cellular_component;cell;cell part;intracellular part|cellular_component;cell part;intracellular part;proteasome complex|cellular_component;cell part;intracellular;intracellular part|cellular_component;macromolecular complex;protein complex;proteasome complex
comp12501_c0_seq1.198.515.plus.A1_1	molecular_function;catalytic activity;oxidoreductase activity;oxidoreductase activity, acting on a sulfur group of donors|biological_process;cellular process;single-organism cellular process;cellular homeostasis|biological_process;cellular process;regulation of cellular process;cell redox homeostasis|biological_process;single-organism process;single-organism metabolic process;small molecule metab…
comp12504_c0_seq1.71.409.plus.A1_1	cellular_component;membrane part;intrinsic component of membrane;integral component of membrane|cellular_component;membrane;membrane part;integral component of membrane|cellular_component;membrane;membrane part;intrinsic component of membrane
comp12505_c0_seq1.1.1298.minus.B2_1	molecular_function;binding;organic cyclic compound binding;nucleoside phosphate binding|molecular_function;binding;heterocyclic compound binding;nucleoside phosphate binding|molecular_function;binding;small molecule binding;nucleotide binding|molecular_function;catalytic activity;hydrolase activity;hydrolase activity, acting on acid anhydrides
comp125082_c0_seq1.1.336.minus.B3_1	molecular_function;binding;organic cyclic compound binding;nucleic acid binding|molecular_function;binding;heterocyclic compound binding;nucleic acid binding|molecular_function;catalytic activity;transferase activity;transferase activity, transferring phosphorus-containing groups|molecular_function;catalytic activity;hydrolase activity;hydrolase activity, acting on ester bonds|cellular_component;…
comp125091_c0_seq1.609.1481.plus.B3_1	molecular_function;catalytic activity;transferase activity;transferase activity, transferring phosphorus-containing groups|biological_process;cellular process;single-organism cellular process;nucleobase-containing small molecule metabolic process|biological_process;cellular process;single-organism cellular process;disaccharide metabolic process|biological_process;cellular process;cellular metabol…
comp125091_c0_seq1.8.487.plus.B3_1	molecular_function;binding;ion binding;cation binding|molecular_function;catalytic activity;isomerase activity;intramolecular transferase activity|biological_process;metabolic process;organic substance metabolic process;carbohydrate metabolic process|biological_process;metabolic process;organic substance metabolic process;carbohydrate derivative metabolic process|biological_process;metabolic proc…
comp12512_c0_seq1.104.652.plus.A1_1	molecular_function;catalytic activity;ligase activity;ligase activity, forming carbon-nitrogen bonds
comp125130_c0_seq1.52.486.plus.B3_1	molecular_function;binding;ion binding;cation binding
comp125149_c0_seq1.1.512.minus.B3_1	molecular_function;catalytic activity;oxidoreductase activity;oxidoreductase activity, acting on a sulfur group of donors|biological_process;single-organism process;single-organism metabolic process;oxidation-reduction process|biological_process;metabolic process;single-organism metabolic process;oxidation-reduction process
comp12520_c0_seq2.42.1319.plus.A1_1	molecular_function;binding;protein binding;protein domain specific binding
comp125215_c0_seq1.1.435.minus.A1_1	molecular_function;binding;ion binding;cation binding|molecular_function;catalytic activity;oxidoreductase activity;oxidoreductase activity, acting on NAD(P)H|cellular_component;membrane part;intrinsic component of membrane;integral component of membrane|cellular_component;membrane;membrane part;integral component of membrane|cellular_component;membrane;membrane part;intrinsic component of membra…
comp12528_c0_seq1.103.2982.plus.A1_1	cellular_component;membrane part;membrane coat;vesicle coat|cellular_component;cell;cell part;endomembrane system|cellular_component;cell;cell part;intracellular|cellular_component;cell;cell part;intracellular part|cellular_component;organelle;organelle part;intracellular organelle part|cellular_component;organelle;organelle part;organelle membrane|cellular_component;organelle;intracellular organ…
comp12529_c0_seq2.1.1095.minus.A1_1	molecular_function;binding;ion binding;anion binding|molecular_function;binding;organic cyclic compound binding;nucleoside phosphate binding|molecular_function;binding;organic cyclic compound binding;nucleoside binding|molecular_function;binding;heterocyclic compound binding;nucleoside phosphate binding|molecular_function;binding;heterocyclic compound binding;nucleoside binding|molecular_function…
comp125320_c0_seq1.1.300.minus.B3_1	molecular_function;binding;metal cluster binding;iron-sulfur cluster binding|molecular_function;binding;organic cyclic compound binding;tetrapyrrole binding|molecular_function;binding;heterocyclic compound binding;tetrapyrrole binding|biological_process;single-organism process;single-organism metabolic process;oxidation-reduction process|biological_process;metabolic process;single-organism metabo…
comp125377_c0_seq1.1.449.minus.A1_1	molecular_function;transporter activity;substrate-specific transporter activity;lipid transporter activity|biological_process;single-organism process;single-organism transport;lipid transport|biological_process;establishment of localization;transport;single-organism transport|biological_process;establishment of localization;transport;organic substance transport|biological_process;localization;mac…
comp12541_c0_seq1.88.576.plus.A1_1	cellular_component;membrane part;intrinsic component of membrane;integral component of membrane|cellular_component;membrane;membrane part;integral component of membrane|cellular_component;membrane;membrane part;intrinsic component of membrane|biological_process;establishment of localization;transport;single-organism transport|biological_process;localization;establishment of localization;transport
comp125422_c0_seq1.1.378.minus.A1_1	molecular_function;binding;ion binding;cation binding|molecular_function;binding;organic cyclic compound binding;nucleic acid binding|molecular_function;binding;heterocyclic compound binding;nucleic acid binding|molecular_function;receptor activity;signaling receptor activity;steroid hormone receptor activity|molecular_function;molecular transducer activity;signal transducer activity;signaling re…
comp125428_c0_seq1.124.975.plus.B3_1	molecular_function;binding;ion binding;cation binding|molecular_function;binding;organic cyclic compound binding;nucleoside phosphate binding|molecular_function;binding;heterocyclic compound binding;nucleoside phosphate binding|molecular_function;binding;cofactor binding;coenzyme binding|molecular_function;binding;small molecule binding;nucleotide binding|molecular_function;catalytic activity;oxi…
comp12542_c0_seq1.1.1080.minus.B2_1	biological_process;developmental process;single-organism developmental process;multicellular organismal development|biological_process;multicellular organismal process;single-multicellular organism process;multicellular organismal development|biological_process;single-organism process;single-organism developmental process;multicellular organismal development|biological_process;single-organism pro…
comp125466_c0_seq1.1.437.minus.A1_1	molecular_function;catalytic activity;hydrolase activity;peptidase activity|biological_process;multicellular organismal process;single-multicellular organism process;coagulation|biological_process;multicellular organismal process;single-multicellular organism process;regulation of body fluid levels|biological_process;single-organism process;single-multicellular organism process;coagulation|biolog…
comp125494_c0_seq1.1.1384.minus.B3_1	molecular_function;catalytic activity;hydrolase activity;peptidase activity|molecular_function;catalytic activity;hydrolase activity;serine hydrolase activity|biological_process;metabolic process;organic substance metabolic process;macromolecule metabolic process|biological_process;metabolic process;primary metabolic process;protein metabolic process
comp125497_c0_seq1.1.1118.minus.B3_1	molecular_function;binding;ion binding;anion binding|molecular_function;binding;organic cyclic compound binding;nucleoside phosphate binding|molecular_function;binding;organic cyclic compound binding;nucleoside binding|molecular_function;binding;heterocyclic compound binding;nucleoside phosphate binding|molecular_function;binding;heterocyclic compound binding;nucleoside binding|molecular_function…
comp125505_c0_seq1.332.774.minus.B3_1	cellular_component;cell;cell part;intracellular|cellular_component;cell;cell part;intracellular part|cellular_component;cell part;intracellular part;cytoplasm|cellular_component;cell part;intracellular;intracellular part|biological_process;cellular process;single-organism cellular process;secretion by cell|biological_process;cellular process;regulation of cellular process;regulation of cellular l…
comp12550_c0_seq1.32.460.minus.A1_1	cellular_component;cell;cell part;intracellular
comp125515_c0_seq1.1111.2151.minus.B3_1	molecular_function;catalytic activity;transferase activity;transferase activity, transferring glycosyl groups
comp12552_c0_seq1.36.428.minus.A1_1	cellular_component;cell;cell part;intracellular|cellular_component;cell;cell part;intracellular part|cellular_component;organelle;non-membrane-bounded organelle;intracellular non-membrane-bounded organelle|cellular_component;organelle;intracellular organelle;intracellular non-membrane-bounded organelle|cellular_component;cell part;intracellular part;intracellular organelle|cellular_component;cell…
comp125589_c0_seq1.1.892.minus.B3_1	molecular_function;binding;organic cyclic compound binding;nucleic acid binding|molecular_function;binding;heterocyclic compound binding;nucleic acid binding|biological_process;cellular process;negative regulation of cellular process;negative regulation of cellular metabolic process|biological_process;cellular process;regulation of cellular process;negative regulation of cellular process|biologic…
comp125591_c0_seq1.71.451.plus.B3_1	cellular_component;membrane part;intrinsic component of membrane;integral component of membrane|cellular_component;membrane;membrane part;integral component of membrane|cellular_component;membrane;membrane part;intrinsic component of membrane|biological_process;establishment of localization;transport;organic substance transport|biological_process;establishment of localization;establishment of pro…
comp12562_c0_seq1.18.881.plus.A1_1	cellular_component;membrane part;intrinsic component of membrane;integral component of membrane|cellular_component;membrane;membrane part;integral component of membrane|cellular_component;membrane;membrane part;intrinsic component of membrane
comp125633_c0_seq1.1.321.minus.A1_1	molecular_function;transporter activity;substrate-specific transporter activity;lipid transporter activity|biological_process;single-organism process;single-organism transport;lipid transport|biological_process;establishment of localization;transport;single-organism transport|biological_process;establishment of localization;transport;organic substance transport|biological_process;localization;mac…
comp125640_c0_seq1.9.158.plus.B3_1	molecular_function;binding;organic cyclic compound binding;nucleic acid binding|molecular_function;binding;heterocyclic compound binding;nucleic acid binding|molecular_function;binding;cofactor binding;coenzyme binding|cellular_component;cell;cell part;intracellular|cellular_component;cell;cell part;intracellular part|cellular_component;cell part;intracellular part;cytoplasm|cellular_component;ce…
comp12566_c0_seq1.185.730.plus.A1_1	cellular_component;cell;cell part;intracellular|cellular_component;cell;cell part;intracellular part|cellular_component;organelle;intracellular organelle;intracellular membrane-bounded organelle|cellular_component;organelle;membrane-bounded organelle;intracellular membrane-bounded organelle|cellular_component;cell part;intracellular part;intracellular organelle|cellular_component;cell part;intrac…
comp12568_c0_seq1.2976.4037.minus.A1_1	molecular_function;binding;ion binding;cation binding|molecular_function;binding;ion binding;anion binding|molecular_function;binding;organic cyclic compound binding;nucleoside phosphate binding|molecular_function;binding;organic cyclic compound binding;nucleoside binding|molecular_function;binding;heterocyclic compound binding;nucleoside phosphate binding|molecular_function;binding;heterocyclic …
comp125707_c0_seq1.65.811.plus.B3_1	cellular_component;cell;cell part;envelope|cellular_component;cell;cell part;periplasmic space|cellular_component;cell;cell part;cell periphery|cellular_component;cell;cell part;external encapsulating structure|cellular_component;cell;cell part;external encapsulating structure part|cellular_component;cell part;envelope;cell envelope|cellular_component;cell part;periplasmic space;outer membrane-bo…
comp125717_c0_seq1.1.484.minus.A1_1	molecular_function;binding;cofactor binding;coenzyme binding
comp12571_c0_seq2.1242.2297.minus.A1_1	molecular_function;binding;ion binding;cation binding|molecular_function;binding;ion binding;anion binding|molecular_function;binding;organic cyclic compound binding;nucleoside phosphate binding|molecular_function;binding;organic cyclic compound binding;nucleoside binding|molecular_function;binding;heterocyclic compound binding;nucleoside phosphate binding|molecular_function;binding;heterocyclic …
comp12578_c0_seq1.1.422.minus.B3_1	biological_process;cellular process;single-organism cellular process;cellular lipid metabolic process|biological_process;cellular process;single-organism cellular process;cellular aldehyde metabolic process|biological_process;cellular process;single-organism cellular process;organic acid metabolic process|biological_process;cellular process;cellular metabolic process;cellular lipid metabolic proc…
comp125798_c0_seq1.1.715.minus.B2_1	molecular_function;binding;ion binding;cation binding|molecular_function;binding;organic cyclic compound binding;nucleic acid binding|molecular_function;binding;heterocyclic compound binding;nucleic acid binding
comp125942_c0_seq1.77.292.plus.B3_1	cellular_component;cell;cell part;intracellular|cellular_component;cell;cell part;intracellular part|cellular_component;organelle;non-membrane-bounded organelle;intracellular non-membrane-bounded organelle|cellular_component;organelle;intracellular organelle;intracellular non-membrane-bounded organelle|cellular_component;cell part;intracellular part;intracellular organelle|cellular_component;cell…
comp125950_c0_seq1.183.1460.minus.B3_1	molecular_function;binding;ion binding;anion binding|molecular_function;binding;organic cyclic compound binding;nucleoside phosphate binding|molecular_function;binding;organic cyclic compound binding;nucleoside binding|molecular_function;binding;heterocyclic compound binding;nucleoside phosphate binding|molecular_function;binding;heterocyclic compound binding;nucleoside binding|molecular_function…
comp12602_c0_seq1.137.466.minus.A1_1	cellular_component;cell;cell part;intracellular|cellular_component;cell;cell part;intracellular part|cellular_component;organelle;intracellular organelle;intracellular membrane-bounded organelle|cellular_component;organelle;membrane-bounded organelle;intracellular membrane-bounded organelle|cellular_component;cell part;intracellular part;intracellular organelle|cellular_component;cell part;intrac…
comp126030_c0_seq1.3.410.plus.A1_1	cellular_component;cell;cell part;intracellular|cellular_component;cell;cell part;intracellular part|cellular_component;organelle;organelle part;intracellular organelle part|cellular_component;organelle;non-membrane-bounded organelle;intracellular non-membrane-bounded organelle|cellular_component;organelle;intracellular organelle;intracellular organelle part|cellular_component;organelle;intracell…
comp12605_c0_seq1.1.399.minus.A1_1	molecular_function;binding;ion binding;cation binding|molecular_function;catalytic activity;hydrolase activity;peptidase activity|molecular_function;enzyme regulator activity;enzyme inhibitor activity;peptidase inhibitor activity|molecular_function;enzyme regulator activity;peptidase regulator activity;peptidase inhibitor activity|molecular_function;enzyme regulator activity;peptidase regulator a…
comp126072_c0_seq1.308.1174.plus.B3_1	biological_process;cellular process;single-organism cellular process;nucleobase-containing small molecule metabolic process|biological_process;cellular process;cellular metabolic process;cellular aromatic compound metabolic process|biological_process;cellular process;cellular metabolic process;heterocycle metabolic process|biological_process;cellular process;cellular metabolic process;phosphorus …
comp12607_c0_seq1.36.347.plus.A1_1	cellular_component;cell;cell part;intracellular|cellular_component;cell;cell part;intracellular part|cellular_component;cell part;intracellular part;proteasome complex|cellular_component;cell part;intracellular;intracellular part|cellular_component;macromolecular complex;protein complex;proteasome complex
comp126108_c0_seq1.1.314.minus.A1_1	biological_process;cellular process;single-organism cellular process;cell communication|biological_process;cellular process;regulation of cellular process;signal transduction|biological_process;cellular process;cellular response to stimulus;signal transduction|biological_process;single-organism process;single-organism cellular process;cell communication|biological_process;single-organism process;…
comp12616_c0_seq1.1042.2202.minus.A1_1	molecular_function;binding;ion binding;anion binding|molecular_function;binding;organic cyclic compound binding;nucleoside phosphate binding|molecular_function;binding;organic cyclic compound binding;nucleoside binding|molecular_function;binding;organic cyclic compound binding;nucleic acid binding|molecular_function;binding;heterocyclic compound binding;nucleoside phosphate binding|molecular_func…
comp12626_c0_seq1.89.598.plus.A3_1	molecular_function;binding;organic cyclic compound binding;nucleic acid binding|molecular_function;binding;heterocyclic compound binding;nucleic acid binding
comp126291_c0_seq1.22.729.plus.B3_1	molecular_function;binding;metal cluster binding;iron-sulfur cluster binding|molecular_function;binding;ion binding;cation binding|molecular_function;catalytic activity;oxidoreductase activity;oxidoreductase activity, acting on NAD(P)H|biological_process;single-organism process;single-organism metabolic process;oxidation-reduction process|biological_process;metabolic process;single-organism metab…
comp12630_c0_seq1.1.347.minus.A3_1	cellular_component;cell;cell part;intracellular|cellular_component;cell;cell part;intracellular part|cellular_component;cell part;intracellular;intracellular part
comp126324_c0_seq1.1.303.minus.A1_1	molecular_function;binding;ion binding;cation binding|molecular_function;catalytic activity;hydrolase activity;hydrolase activity, acting on glycosyl bonds|biological_process;metabolic process;organic substance metabolic process;carbohydrate metabolic process|biological_process;metabolic process;primary metabolic process;carbohydrate metabolic process
comp126333_c0_seq1.1.302.minus.A1_1	molecular_function;binding;ion binding;cation binding|molecular_function;catalytic activity;transferase activity;ubiquitin-protein transferase activity|biological_process;cellular process;cellular metabolic process;cellular macromolecule metabolic process|biological_process;metabolic process;organic substance metabolic process;macromolecule metabolic process|biological_process;metabolic process;c…
comp126357_c0_seq1.1.680.minus.B2_1	molecular_function;catalytic activity;transferase activity;transferase activity, transferring phosphorus-containing groups|biological_process;cellular process;cellular metabolic process;phosphorus metabolic process|biological_process;metabolic process;cellular metabolic process;phosphorus metabolic process
comp12639_c0_seq1.60.770.plus.A1_1	cellular_component;membrane part;coated pit;clathrin coat of coated pit|cellular_component;membrane part;plasma membrane part;clathrin coat of coated pit|cellular_component;membrane part;membrane coat;vesicle coat|cellular_component;membrane part;membrane coat;clathrin coat|cellular_component;cell;cell part;endomembrane system|cellular_component;cell;cell part;cell periphery|cellular_component;ce…
comp12641_c0_seq1.1.575.minus.A3_1	biological_process;single-organism process;single-organism metabolic process;oxidation-reduction process|biological_process;metabolic process;single-organism metabolic process;oxidation-reduction process
comp12649_c0_seq1.1.696.minus.A1_1	molecular_function;transporter activity;substrate-specific transporter activity;substrate-specific transmembrane transporter activity|molecular_function;transporter activity;transmembrane transporter activity;substrate-specific transmembrane transporter activity|molecular_function;transporter activity;transmembrane transporter activity;active transmembrane transporter activity|molecular_function;…
comp126553_c0_seq1.1.318.minus.B2_1	molecular_function;catalytic activity;transferase activity;transferase activity, transferring glycosyl groups
comp126753_c0_seq1.1.1234.minus.B3_1	biological_process;establishment of localization;transport;organic substance transport|biological_process;establishment of localization;establishment of protein localization;protein transport|biological_process;localization;macromolecule localization;protein localization|biological_process;localization;establishment of localization;establishment of protein localization|biological_process;localiza…
comp126754_c0_seq1.63.341.plus.A1_1	molecular_function;catalytic activity;isomerase activity;intramolecular oxidoreductase activity|biological_process;cellular process;single-organism cellular process;nucleobase-containing small molecule metabolic process|biological_process;cellular process;cellular metabolic process;cellular aromatic compound metabolic process|biological_process;cellular process;cellular metabolic process;heterocy…
comp12680_c0_seq1.47.997.minus.A1_1	cellular_component;cell;cell part;intracellular|cellular_component;cell;cell part;intracellular part|cellular_component;organelle;non-membrane-bounded organelle;intracellular non-membrane-bounded organelle|cellular_component;organelle;intracellular organelle;intracellular non-membrane-bounded organelle|cellular_component;cell part;intracellular part;intracellular organelle|cellular_component;cell…
comp126869_c0_seq1.181.786.plus.B3_1	molecular_function;binding;ion binding;anion binding|molecular_function;binding;organic cyclic compound binding;nucleoside phosphate binding|molecular_function;binding;organic cyclic compound binding;nucleoside binding|molecular_function;binding;heterocyclic compound binding;nucleoside phosphate binding|molecular_function;binding;heterocyclic compound binding;nucleoside binding|molecular_function…
comp126876_c0_seq1.115.396.plus.B3_1	molecular_function;binding;ion binding;cation binding|molecular_function;catalytic activity;oxidoreductase activity;oxidoreductase activity, acting on the CH-NH2 group of donors|biological_process;cellular process;single-organism cellular process;organic acid metabolic process|biological_process;cellular process;cellular metabolic process;cellular catabolic process|biological_process;cellular pro…
comp126877_c0_seq1.243.653.plus.B3_1	molecular_function;binding;organic cyclic compound binding;nucleic acid binding|molecular_function;binding;heterocyclic compound binding;nucleic acid binding|cellular_component;cell;cell part;intracellular|cellular_component;cell;cell part;intracellular part|cellular_component;organelle;non-membrane-bounded organelle;intracellular non-membrane-bounded organelle|cellular_component;organelle;intrac…
comp126877_c0_seq1.844.1098.plus.B3_1	molecular_function;binding;organic cyclic compound binding;nucleic acid binding|molecular_function;binding;heterocyclic compound binding;nucleic acid binding|cellular_component;cell;cell part;intracellular|cellular_component;cell;cell part;intracellular part|cellular_component;organelle;non-membrane-bounded organelle;intracellular non-membrane-bounded organelle|cellular_component;organelle;intrac…
comp126915_c0_seq1.1.523.minus.B3_1	molecular_function;binding;ion binding;cation binding|molecular_function;catalytic activity;hydrolase activity;hydrolase activity, acting on acid anhydrides|cellular_component;cell;cell part;intracellular|cellular_component;cell;cell part;intracellular part|cellular_component;cell part;intracellular part;cytoplasm|cellular_component;cell part;intracellular;intracellular part|biological_process;ce…
comp126920_c0_seq1.154.417.plus.B3_1	molecular_function;binding;organic cyclic compound binding;nucleoside phosphate binding|molecular_function;binding;organic cyclic compound binding;nucleic acid binding|molecular_function;binding;heterocyclic compound binding;nucleoside phosphate binding|molecular_function;binding;heterocyclic compound binding;nucleic acid binding|molecular_function;binding;small molecule binding;nucleotide binding
comp126925_c0_seq1.37.1275.minus.B3_1	biological_process;single-organism process;single-organism metabolic process;oxidation-reduction process|biological_process;metabolic process;single-organism metabolic process;oxidation-reduction process
comp12696_c0_seq1.66.548.minus.A1_1	cellular_component;cell;cell part;intracellular|cellular_component;cell;cell part;intracellular part|cellular_component;organelle;non-membrane-bounded organelle;intracellular non-membrane-bounded organelle|cellular_component;organelle;intracellular organelle;intracellular non-membrane-bounded organelle|cellular_component;cell part;intracellular part;intracellular organelle|cellular_component;cell…
comp12698_c0_seq1.48.524.plus.A1_1	molecular_function;catalytic activity;transferase activity;transferase activity, transferring phosphorus-containing groups
comp127016_c0_seq1.1.734.minus.B3_1	molecular_function;binding;ion binding;cation binding|molecular_function;binding;organic cyclic compound binding;nucleic acid binding|molecular_function;binding;heterocyclic compound binding;nucleic acid binding|molecular_function;molecular transducer activity;signal transducer activity;phosphorelay response regulator activity|molecular_function;molecular transducer activity;signal transducer act…
comp127018_c0_seq1.25.444.plus.B3_1	molecular_function;binding;metal cluster binding;iron-sulfur cluster binding|molecular_function;binding;ion binding;cation binding|molecular_function;catalytic activity;lyase activity;carbon-oxygen lyase activity|biological_process;cellular process;cellular metabolic process;xenobiotic metabolic process|biological_process;cellular process;cellular metabolic process;cellular aromatic compound meta…
comp127046_c0_seq1.1.370.minus.B3_1	molecular_function;binding;ion binding;cation binding|molecular_function;catalytic activity;oxidoreductase activity;oxidoreductase activity, acting on the CH-NH2 group of donors|biological_process;cellular process;single-organism cellular process;organic acid metabolic process|biological_process;cellular process;cellular metabolic process;cellular catabolic process|biological_process;cellular pro…
comp127048_c0_seq1.28.992.minus.B3_1	molecular_function;binding;ion binding;cation binding|molecular_function;binding;ion binding;anion binding|molecular_function;binding;organic cyclic compound binding;nucleoside phosphate binding|molecular_function;binding;organic cyclic compound binding;nucleoside binding|molecular_function;binding;heterocyclic compound binding;nucleoside phosphate binding|molecular_function;binding;heterocyclic …
comp127102_c0_seq1.1.356.minus.A3_1	molecular_function;binding;organic cyclic compound binding;nucleoside phosphate binding|molecular_function;binding;heterocyclic compound binding;nucleoside phosphate binding|molecular_function;binding;small molecule binding;nucleotide binding|molecular_function;catalytic activity;transferase activity;transferase activity, transferring phosphorus-containing groups|biological_process;cellular proce…
comp127120_c0_seq1.7.540.minus.B3_1	cellular_component;membrane part;intrinsic component of membrane;integral component of membrane|cellular_component;cell;cell part;envelope|cellular_component;cell;cell part;cell periphery|cellular_component;cell;cell part;external encapsulating structure|cellular_component;cell;cell part;external encapsulating structure part|cellular_component;cell;cell part;plasma membrane|cellular_component;cel…
comp127151_c0_seq1.156.719.minus.A3_1	molecular_function;binding;organic cyclic compound binding;nucleoside phosphate binding|molecular_function;binding;heterocyclic compound binding;nucleoside phosphate binding|molecular_function;binding;small molecule binding;nucleotide binding
comp127238_c0_seq1.38.1657.plus.B3_1	cellular_component;membrane part;intrinsic component of membrane;integral component of membrane|cellular_component;membrane;membrane part;integral component of membrane|cellular_component;membrane;membrane part;intrinsic component of membrane|biological_process;cellular process;single-organism cellular process;transmembrane transport|biological_process;single-organism process;single-organism cell…
comp12723_c0_seq1.47.1402.minus.A1_1	molecular_function;binding;ion binding;anion binding|molecular_function;binding;organic cyclic compound binding;nucleoside phosphate binding|molecular_function;binding;organic cyclic compound binding;nucleoside binding|molecular_function;binding;heterocyclic compound binding;nucleoside phosphate binding|molecular_function;binding;heterocyclic compound binding;nucleoside binding|molecular_function…
comp12728_c0_seq1.67.996.plus.A1_1	cellular_component;membrane part;intrinsic component of membrane;integral component of membrane|cellular_component;cell;cell part;envelope|cellular_component;cell;cell part;intracellular|cellular_component;cell;cell part;intracellular part|cellular_component;organelle;organelle part;intracellular organelle part|cellular_component;organelle;organelle part;organelle membrane|cellular_component;orga…
comp127372_c0_seq1.69.383.plus.B3_1	molecular_function;binding;organic cyclic compound binding;nucleic acid binding|molecular_function;binding;heterocyclic compound binding;nucleic acid binding|cellular_component;cell;cell part;intracellular|cellular_component;cell;cell part;intracellular part|cellular_component;organelle;non-membrane-bounded organelle;intracellular non-membrane-bounded organelle|cellular_component;organelle;intrac…
comp12743_c0_seq1.8.444.minus.B2_1	cellular_component;cell;cell part;intracellular|cellular_component;cell;cell part;intracellular part|cellular_component;organelle;organelle part;organellar ribosome|cellular_component;organelle;organelle part;intracellular organelle part|cellular_component;organelle;organelle part;organelle lumen|cellular_component;organelle;non-membrane-bounded organelle;intracellular non-membrane-bounded organe…
comp12751_c0_seq1.16.1056.plus.A1_1	molecular_function;binding;organic cyclic compound binding;nucleoside phosphate binding|molecular_function;binding;heterocyclic compound binding;nucleoside phosphate binding|molecular_function;binding;cofactor binding;coenzyme binding|molecular_function;binding;small molecule binding;nucleotide binding|molecular_function;catalytic activity;oxidoreductase activity;oxidoreductase activity, acting o…
comp12763_c0_seq1.196.1296.plus.A1_1	molecular_function;catalytic activity;hydrolase activity;hydrolase activity, acting on ester bonds|cellular_component;cell;cell part;intracellular|cellular_component;cell;cell part;intracellular part|cellular_component;cell part;intracellular part;cytoplasmic part|cellular_component;cell part;intracellular part;cytoplasm|cellular_component;cell part;intracellular;intracellular part|biological_pro…
comp12767_c0_seq1.488.856.minus.A1_1	molecular_function;binding;organic cyclic compound binding;nucleic acid binding|molecular_function;binding;heterocyclic compound binding;nucleic acid binding|cellular_component;cell;cell part;intracellular|cellular_component;cell;cell part;intracellular part|cellular_component;cell part;intracellular part;transcription factor complex|cellular_component;cell part;intracellular;intracellular part|c…
comp12767_c0_seq2.488.832.minus.A1_1	molecular_function;binding;organic cyclic compound binding;nucleic acid binding|molecular_function;binding;heterocyclic compound binding;nucleic acid binding|cellular_component;cell;cell part;intracellular|cellular_component;cell;cell part;intracellular part|cellular_component;cell part;intracellular part;transcription factor complex|cellular_component;cell part;intracellular;intracellular part|c…
comp127733_c0_seq1.1.343.minus.A1_1	molecular_function;catalytic activity;transferase activity;transferase activity, transferring phosphorus-containing groups
comp12773_c0_seq1.35.706.minus.A1_1	cellular_component;cell;cell part;intracellular|cellular_component;cell;cell part;intracellular part|cellular_component;organelle;non-membrane-bounded organelle;intracellular non-membrane-bounded organelle|cellular_component;organelle;intracellular organelle;intracellular non-membrane-bounded organelle|cellular_component;cell part;intracellular part;intracellular organelle|cellular_component;cell…
comp12776_c0_seq1.284.811.plus.A1_1	molecular_function;protein binding transcription factor activity;transcription factor binding transcription factor activity;RNA polymerase II transcription factor binding transcription factor activity|molecular_function;protein binding transcription factor activity;transcription factor binding transcription factor activity;transcription cofactor activity|cellular_component;cell;cell part;intracel…
comp12776_c0_seq1.908.1567.plus.A1_1	biological_process;metabolic process;organic substance metabolic process;macromolecule metabolic process
comp12777_c0_seq1.1017.1163.plus.A1_1	molecular_function;transporter activity;substrate-specific transporter activity;substrate-specific transmembrane transporter activity|molecular_function;transporter activity;carbohydrate transporter activity;carbohydrate transmembrane transporter activity|molecular_function;transporter activity;transmembrane transporter activity;substrate-specific transmembrane transporter activity|molecular_func…
comp12777_c0_seq1.1377.2027.plus.A1_1	molecular_function;transporter activity;substrate-specific transporter activity;substrate-specific transmembrane transporter activity|molecular_function;transporter activity;carbohydrate transporter activity;carbohydrate transmembrane transporter activity|molecular_function;transporter activity;transmembrane transporter activity;substrate-specific transmembrane transporter activity|molecular_func…
comp12777_c0_seq1.24.278.plus.A1_1	biological_process;single-organism process;single-organism transport;carbohydrate transport|biological_process;establishment of localization;transport;single-organism transport|biological_process;establishment of localization;transport;organic substance transport|biological_process;localization;establishment of localization;transport
comp12777_c0_seq1.417.737.plus.A1_1	molecular_function;transporter activity;substrate-specific transporter activity;substrate-specific transmembrane transporter activity|molecular_function;transporter activity;carbohydrate transporter activity;carbohydrate transmembrane transporter activity|molecular_function;transporter activity;transmembrane transporter activity;substrate-specific transmembrane transporter activity|molecular_func…
comp127787_c0_seq1.14.355.plus.B3_1	molecular_function;binding;ion binding;anion binding|molecular_function;binding;organic cyclic compound binding;nucleoside phosphate binding|molecular_function;binding;heterocyclic compound binding;nucleoside phosphate binding|molecular_function;binding;cofactor binding;coenzyme binding|molecular_function;binding;small molecule binding;nucleotide binding|molecular_function;catalytic activity;oxid…
comp127883_c0_seq1.1.379.minus.B3_1	molecular_function;catalytic activity;transferase activity;transferase activity, transferring glycosyl groups|biological_process;cellular process;cellular metabolic process;cellular macromolecule metabolic process|biological_process;metabolic process;organic substance metabolic process;macromolecule metabolic process|biological_process;metabolic process;cellular metabolic process;cellular macromo…
comp127988_c0_seq1.1.552.minus.B3_1	molecular_function;binding;metal cluster binding;iron-sulfur cluster binding
comp127997_c0_seq1.1.192.minus.B3_1	molecular_function;catalytic activity;hydrolase activity;hydrolase activity, acting on ester bonds|biological_process;cellular process;single-organism cellular process;nucleobase-containing small molecule metabolic process|biological_process;cellular process;single-organism cellular process;glycolytic process|biological_process;cellular process;single-organism cellular process;organic acid metabo…
comp128054_c0_seq1.66.440.plus.B3_1	cellular_component;cell;cell part;intracellular|cellular_component;cell;cell part;intracellular part|cellular_component;organelle;non-membrane-bounded organelle;intracellular non-membrane-bounded organelle|cellular_component;organelle;intracellular organelle;intracellular non-membrane-bounded organelle|cellular_component;cell part;intracellular part;intracellular organelle|cellular_component;cell…
comp128105_c0_seq1.1.496.minus.B3_1	molecular_function;binding;ion binding;anion binding|molecular_function;binding;organic cyclic compound binding;pyridoxal phosphate binding|molecular_function;binding;heterocyclic compound binding;pyridoxal phosphate binding|molecular_function;binding;cofactor binding;pyridoxal phosphate binding|molecular_function;catalytic activity;transferase activity;transferase activity, transferring nitrogen…
comp128144_c0_seq1.19.345.minus.B3_1	molecular_function;binding;ion binding;anion binding|molecular_function;binding;small molecule binding;organic acid binding
comp12815_c0_seq1.84.848.plus.A1_1	molecular_function;catalytic activity;hydrolase activity;peptidase activity|cellular_component;cell;cell part;intracellular|cellular_component;cell;cell part;intracellular part|cellular_component;organelle;intracellular organelle;intracellular membrane-bounded organelle|cellular_component;organelle;membrane-bounded organelle;intracellular membrane-bounded organelle|cellular_component;cell part;in…
comp128184_c0_seq1.1.590.minus.B3_1	molecular_function;binding;protein binding;receptor binding|biological_process;positive regulation of biological process;positive regulation of cellular process;positive regulation of cell communication|biological_process;positive regulation of biological process;positive regulation of cellular process;positive regulation of cellular metabolic process|biological_process;positive regulation of bio…
comp12820_c0_seq1.303.1580.plus.A1_1	molecular_function;binding;ion binding;anion binding|molecular_function;binding;organic cyclic compound binding;nucleoside phosphate binding|molecular_function;binding;organic cyclic compound binding;nucleoside binding|molecular_function;binding;heterocyclic compound binding;nucleoside phosphate binding|molecular_function;binding;heterocyclic compound binding;nucleoside binding|molecular_function…
comp128216_c0_seq1.47.724.plus.B3_1	molecular_function;catalytic activity;oxidoreductase activity;oxidoreductase activity, acting on X-H and Y-H to form an X-Y bond|cellular_component;cell;cell part;intracellular|cellular_component;cell;cell part;intracellular part|cellular_component;cell;cell part;oxidoreductase complex|cellular_component;cell;oxidoreductase complex;glycine reductase complex|cellular_component;cell part;intracellu…
comp12822_c0_seq1.115.501.plus.A1_1	cellular_component;cell;cell part;intracellular|cellular_component;cell;cell part;intracellular part|cellular_component;virion part;viral capsid;viral nucleocapsid|cellular_component;cell part;intracellular part;ribonucleoprotein complex|cellular_component;cell part;intracellular;intracellular part|cellular_component;virion;virion part;viral nucleocapsid|cellular_component;virion;virion part;vira…
comp12823_c0_seq1.1130.1765.minus.A1_1	molecular_function;binding;ion binding;anion binding|molecular_function;binding;organic cyclic compound binding;nucleoside phosphate binding|molecular_function;binding;organic cyclic compound binding;nucleoside binding|molecular_function;binding;heterocyclic compound binding;nucleoside phosphate binding|molecular_function;binding;heterocyclic compound binding;nucleoside binding|molecular_function…
comp128259_c0_seq1.369.640.minus.B3_1	molecular_function;binding;ion binding;cation binding|cellular_component;cell;cell part;intracellular|cellular_component;cell;cell part;intracellular part|cellular_component;cell part;intracellular part;cytoplasm|cellular_component;cell part;intracellular;intracellular part|biological_process;single-organism process;single-organism metabolic process;oxidation-reduction process|biological_process;…
comp1282_c0_seq1.45.335.plus.A1_1	cellular_component;cell;cell part;intracellular|cellular_component;cell;cell part;intracellular part|cellular_component;organelle;organelle part;intracellular organelle part|cellular_component;organelle;intracellular organelle;intracellular membrane-bounded organelle|cellular_component;organelle;intracellular organelle;intracellular organelle part|cellular_component;organelle;membrane-bounded org…
comp128368_c0_seq1.1.543.minus.A1_1	molecular_function;binding;ion binding;cation binding
comp128388_c0_seq1.1.493.minus.B3_1	molecular_function;catalytic activity;oxidoreductase activity;oxidoreductase activity, acting on a sulfur group of donors|molecular_function;catalytic activity;oxidoreductase activity;oxidoreductase activity, acting on NAD(P)H|cellular_component;membrane part;intrinsic component of membrane;integral component of membrane|cellular_component;membrane;membrane part;integral component of membrane|cel…
comp128402_c0_seq1.139.549.minus.A1_1	molecular_function;binding;ion binding;cation binding|molecular_function;catalytic activity;hydrolase activity;hydrolase activity, acting on ester bonds|cellular_component;cell;cell part;intracellular|biological_process;cellular process;cellular metabolic process;cellular aromatic compound metabolic process|biological_process;cellular process;cellular metabolic process;heterocycle metabolic proce…
comp128406_c0_seq1.1.521.minus.A3_1	molecular_function;catalytic activity;transferase activity;transferase activity, transferring phosphorus-containing groups
comp12844_c0_seq1.77.244.plus.A1_1	molecular_function;binding;organic cyclic compound binding;nucleic acid binding|molecular_function;binding;heterocyclic compound binding;nucleic acid binding|cellular_component;cell;cell part;intracellular|cellular_component;cell;cell part;intracellular part|cellular_component;cell part;intracellular part;cytoplasm|cellular_component;cell part;intracellular;intracellular part
comp12847_c0_seq1.1.740.minus.B2_1	molecular_function;binding;organic cyclic compound binding;nucleoside phosphate binding|molecular_function;binding;heterocyclic compound binding;nucleoside phosphate binding|molecular_function;binding;small molecule binding;nucleotide binding
comp128488_c0_seq1.1.1091.minus.B3_1	molecular_function;catalytic activity;transferase activity;transferase activity, transferring acyl groups
comp1284_c0_seq1.1.411.minus.A1_1	molecular_function;binding;ion binding;cation binding
comp12851_c0_seq1.361.1806.minus.A1_1	molecular_function;binding;organic cyclic compound binding;nucleic acid binding|molecular_function;binding;heterocyclic compound binding;nucleic acid binding
comp128526_c0_seq1.94.567.plus.B3_1	molecular_function;binding;organic cyclic compound binding;nucleic acid binding|molecular_function;binding;heterocyclic compound binding;nucleic acid binding|molecular_function;protein binding transcription factor activity;core RNA polymerase binding transcription factor activity;core DNA-dependent RNA polymerase binding promoter specificity activity|cellular_component;cell;cell part;intracellula…
comp128527_c0_seq1.1.484.minus.A3_1	molecular_function;binding;protein binding;protein domain specific binding|molecular_function;catalytic activity;transferase activity;transferase activity, transferring phosphorus-containing groups|biological_process;developmental process;anatomical structure development;system development|biological_process;developmental process;single-organism developmental process;cellular developmental proces…
comp128532_c0_seq1.108.320.plus.B3_1	biological_process;single-organism process;single-organism metabolic process;oxidation-reduction process|biological_process;metabolic process;single-organism metabolic process;oxidation-reduction process
comp128615_c0_seq1.1.334.minus.B2_1	molecular_function;binding;ion binding;cation binding|molecular_function;receptor activity;signaling receptor activity;transmembrane signaling receptor activity|molecular_function;molecular transducer activity;signal transducer activity;signaling receptor activity|cellular_component;extracellular region;extracellular region part;proteinaceous extracellular matrix|biological_process;cellular proce…
comp128687_c0_seq1.1.335.minus.A3_1	molecular_function;binding;ion binding;cation binding|biological_process;single-organism process;single-organism metabolic process;oxidation-reduction process|biological_process;metabolic process;single-organism metabolic process;oxidation-reduction process
comp12874_c0_seq1.78.1562.minus.A1_1	biological_process;establishment of localization;transport;single-organism transport|biological_process;localization;establishment of localization;transport
comp12876_c0_seq1.66.338.plus.A1_1	molecular_function;binding;protein binding;protein dimerization activity|molecular_function;binding;protein binding;dynein binding|molecular_function;binding;protein binding;identical protein binding|molecular_function;binding;protein binding;cytoskeletal protein binding|molecular_function;catalytic activity;hydrolase activity;hydrolase activity, acting on acid anhydrides|cellular_component;cell;…
comp128823_c0_seq1.199.738.plus.B3_1	molecular_function;binding;organic cyclic compound binding;nucleic acid binding|molecular_function;binding;heterocyclic compound binding;nucleic acid binding|cellular_component;cell;cell part;intracellular|cellular_component;cell;cell part;intracellular part|cellular_component;organelle;non-membrane-bounded organelle;intracellular non-membrane-bounded organelle|cellular_component;organelle;intrac…
comp128823_c0_seq1.756.1061.plus.B3_1	molecular_function;binding;organic cyclic compound binding;nucleic acid binding|molecular_function;binding;heterocyclic compound binding;nucleic acid binding|cellular_component;cell;cell part;intracellular|cellular_component;cell;cell part;intracellular part|cellular_component;organelle;non-membrane-bounded organelle;intracellular non-membrane-bounded organelle|cellular_component;organelle;intrac…
comp128824_c0_seq1.1.946.minus.B3_1	molecular_function;binding;ion binding;anion binding|molecular_function;binding;organic cyclic compound binding;nucleoside phosphate binding|molecular_function;binding;organic cyclic compound binding;nucleoside binding|molecular_function;binding;heterocyclic compound binding;nucleoside phosphate binding|molecular_function;binding;heterocyclic compound binding;nucleoside binding|molecular_function…
comp128872_c0_seq1.661.1050.minus.B3_1	molecular_function;binding;organic cyclic compound binding;nucleic acid binding|molecular_function;binding;heterocyclic compound binding;nucleic acid binding|cellular_component;cell;cell part;intracellular|cellular_component;cell;cell part;intracellular part|cellular_component;organelle;non-membrane-bounded organelle;intracellular non-membrane-bounded organelle|cellular_component;organelle;intrac…
comp12890_c0_seq1.1.555.minus.A1_1	molecular_function;catalytic activity;hydrolase activity;hydrolase activity, acting on glycosyl bonds|biological_process;metabolic process;organic substance metabolic process;carbohydrate metabolic process|biological_process;metabolic process;primary metabolic process;carbohydrate metabolic process
comp12891_c0_seq1.56.1018.plus.A1_1	molecular_function;binding;cofactor binding;coenzyme binding|molecular_function;catalytic activity;oxidoreductase activity;oxidoreductase activity, acting on CH-OH group of donors
comp12895_c0_seq2.43.1804.minus.A1_1	molecular_function;catalytic activity;hydrolase activity;hydrolase activity, acting on glycosyl bonds|biological_process;metabolic process;organic substance metabolic process;carbohydrate metabolic process|biological_process;metabolic process;primary metabolic process;carbohydrate metabolic process
comp128977_c0_seq1.8.308.minus.B3_1	biological_process;localization;establishment of localization;transport
comp12899_c0_seq1.52.1170.plus.A1_1	cellular_component;membrane part;intrinsic component of membrane;integral component of membrane|cellular_component;cell;cell part;envelope|cellular_component;cell;cell part;intracellular|cellular_component;cell;cell part;intracellular part|cellular_component;organelle;organelle part;intracellular organelle part|cellular_component;organelle;organelle part;organelle membrane|cellular_component;orga…
comp129057_c0_seq1.56.958.plus.B3_1	molecular_function;binding;ion binding;anion binding|molecular_function;binding;organic cyclic compound binding;nucleoside phosphate binding|molecular_function;binding;organic cyclic compound binding;nucleoside binding|molecular_function;binding;heterocyclic compound binding;nucleoside phosphate binding|molecular_function;binding;heterocyclic compound binding;nucleoside binding|molecular_function…
comp129093_c0_seq1.10.720.plus.B3_1	molecular_function;binding;organic cyclic compound binding;nucleoside phosphate binding|molecular_function;binding;heterocyclic compound binding;nucleoside phosphate binding|molecular_function;binding;cofactor binding;coenzyme binding|molecular_function;binding;small molecule binding;nucleotide binding|biological_process;cellular process;single-organism cellular process;organic acid metabolic pro…
comp129100_c0_seq1.37.735.plus.B3_1	biological_process;cellular process;cellular metabolic process;thioester metabolic process|biological_process;cellular process;cellular metabolic process;sulfur compound metabolic process|biological_process;cellular process;cellular metabolic process;phosphorus metabolic process|biological_process;cellular process;cellular metabolic process;cofactor metabolic process|biological_process;metabolic …
comp12913_c0_seq1.732.1343.minus.A1_1	molecular_function;binding;ion binding;anion binding|molecular_function;binding;organic cyclic compound binding;nucleoside phosphate binding|molecular_function;binding;organic cyclic compound binding;nucleoside binding|molecular_function;binding;heterocyclic compound binding;nucleoside phosphate binding|molecular_function;binding;heterocyclic compound binding;nucleoside binding|molecular_function…
comp129157_c0_seq1.8.427.plus.B3_1	molecular_function;catalytic activity;oxidoreductase activity;oxidoreductase activity, acting on the aldehyde or oxo group of donors|biological_process;cellular process;single-organism cellular process;energy derivation by oxidation of organic compounds|biological_process;cellular process;cellular metabolic process;generation of precursor metabolites and energy|biological_process;single-organism …
comp12916_c0_seq1.157.675.minus.A1_1	molecular_function;binding;ion binding;anion binding|molecular_function;binding;organic cyclic compound binding;nucleoside phosphate binding|molecular_function;binding;organic cyclic compound binding;nucleoside binding|molecular_function;binding;heterocyclic compound binding;nucleoside phosphate binding|molecular_function;binding;heterocyclic compound binding;nucleoside binding|molecular_function…
comp12930_c0_seq1.1.315.minus.B2_1	molecular_function;binding;protein binding;protein C-terminus binding|cellular_component;extracellular region part;extracellular organelle;extracellular membrane-bounded organelle|cellular_component;membrane part;membrane region;plasma membrane region|cellular_component;membrane part;plasma membrane part;apical plasma membrane|cellular_component;membrane part;plasma membrane part;apicolateral pla…
comp12932_c0_seq1.27.332.plus.B2_1	molecular_function;binding;organic cyclic compound binding;nucleic acid binding|molecular_function;binding;heterocyclic compound binding;nucleic acid binding|molecular_function;catalytic activity;transferase activity;transferase activity, transferring acyl groups|cellular_component;cell;cell part;intracellular|cellular_component;cell;cell part;intracellular part|cellular_component;organelle;intra…
comp129349_c0_seq1.1.395.minus.A3_1	molecular_function;binding;ion binding;anion binding|molecular_function;binding;organic cyclic compound binding;nucleoside phosphate binding|molecular_function;binding;organic cyclic compound binding;nucleoside binding|molecular_function;binding;heterocyclic compound binding;nucleoside phosphate binding|molecular_function;binding;heterocyclic compound binding;nucleoside binding|molecular_function…
comp12937_c0_seq1.224.373.plus.A1_1	molecular_function;binding;ion binding;cation binding|molecular_function;binding;ion binding;anion binding|molecular_function;binding;organic cyclic compound binding;nucleoside phosphate binding|molecular_function;binding;organic cyclic compound binding;nucleoside binding|molecular_function;binding;organic cyclic compound binding;nucleic acid binding|molecular_function;binding;heterocyclic compou…
comp129452_c0_seq1.1.323.minus.A3_1	molecular_function;enzyme regulator activity;enzyme activator activity;GTPase activator activity|molecular_function;enzyme regulator activity;nucleoside-triphosphatase regulator activity;GTPase regulator activity|cellular_component;cell;cell part;intracellular|biological_process;cellular process;single-organism cellular process;nucleobase-containing small molecule metabolic process|biological_pro…
comp12945_c0_seq1.102.1190.plus.A1_1	molecular_function;binding;ion binding;anion binding|molecular_function;binding;organic cyclic compound binding;nucleoside phosphate binding|molecular_function;binding;organic cyclic compound binding;nucleoside binding|molecular_function;binding;heterocyclic compound binding;nucleoside phosphate binding|molecular_function;binding;heterocyclic compound binding;nucleoside binding|molecular_function…
comp129579_c0_seq1.53.244.plus.B3_1	cellular_component;cell;cell part;intracellular|cellular_component;cell;cell part;intracellular part|cellular_component;organelle;non-membrane-bounded organelle;intracellular non-membrane-bounded organelle|cellular_component;organelle;intracellular organelle;intracellular non-membrane-bounded organelle|cellular_component;cell part;intracellular part;intracellular organelle|cellular_component;cell…
comp129659_c0_seq1.1.678.minus.B3_1	molecular_function;binding;organic cyclic compound binding;nucleic acid binding|molecular_function;binding;heterocyclic compound binding;nucleic acid binding
comp129715_c0_seq1.1.442.minus.B3_1	molecular_function;binding;ion binding;cation binding|molecular_function;binding;organic cyclic compound binding;nucleic acid binding|molecular_function;binding;heterocyclic compound binding;nucleic acid binding|molecular_function;catalytic activity;transferase activity;transferase activity, transferring phosphorus-containing groups|molecular_function;catalytic activity;hydrolase activity;hydrola…
comp12971_c0_seq1.44.628.minus.A1_1	molecular_function;enzyme regulator activity;enzyme activator activity;GTPase activator activity|molecular_function;enzyme regulator activity;nucleoside-triphosphatase regulator activity;GTPase regulator activity|cellular_component;cell;cell part;cell periphery|cellular_component;cell;cell part;intracellular|cellular_component;cell;cell part;intracellular part|cellular_component;cell;cell part;pl…
comp129749_c0_seq1.1.429.minus.A3_1	cellular_component;cell;cell part;intracellular|cellular_component;cell;cell part;intracellular part|cellular_component;cell part;intracellular part;cytoplasmic part|cellular_component;cell part;intracellular part;cytoplasm|cellular_component;cell part;intracellular;intracellular part|cellular_component;macromolecular complex;protein complex;ER membrane insertion complex|biological_process;cellul…
comp12988_c0_seq1.1.705.minus.A1_1	molecular_function;binding;ion binding;anion binding|molecular_function;binding;organic cyclic compound binding;nucleoside phosphate binding|molecular_function;binding;organic cyclic compound binding;nucleoside binding|molecular_function;binding;organic cyclic compound binding;nucleic acid binding|molecular_function;binding;heterocyclic compound binding;nucleoside phosphate binding|molecular_func…
comp12989_c0_seq1.1.565.minus.A1_1	molecular_function;binding;organic cyclic compound binding;nucleic acid binding|molecular_function;binding;heterocyclic compound binding;nucleic acid binding|molecular_function;catalytic activity;transferase activity;transferase activity, transferring one-carbon groups|biological_process;cellular process;cellular metabolic process;cellular aromatic compound metabolic process|biological_process;ce…
comp129979_c0_seq1.56.445.plus.B3_1	cellular_component;cell;cell part;intracellular|cellular_component;cell;cell part;intracellular part|cellular_component;cell part;intracellular part;ribonucleoprotein complex|cellular_component;cell part;intracellular;intracellular part
comp129987_c0_seq1.30.299.plus.B3_1	molecular_function;binding;organic cyclic compound binding;nucleic acid binding|molecular_function;binding;heterocyclic compound binding;nucleic acid binding|cellular_component;cell;cell part;intracellular|cellular_component;cell;cell part;intracellular part|cellular_component;organelle;non-membrane-bounded organelle;intracellular non-membrane-bounded organelle|cellular_component;organelle;intrac…
comp12998_c0_seq1.1.362.minus.B2_1	biological_process;establishment of localization;transport;single-organism transport|biological_process;localization;establishment of localization;transport
comp129995_c0_seq1.15.881.plus.B3_1	molecular_function;catalytic activity;isomerase activity;cis-trans isomerase activity|biological_process;cellular process;cellular metabolic process;cellular macromolecule metabolic process|biological_process;metabolic process;organic substance metabolic process;macromolecule metabolic process|biological_process;metabolic process;cellular metabolic process;cellular macromolecule metabolic process…
comp13000_c0_seq1.1.1278.minus.A1_1	cellular_component;cell;cell part;intracellular|cellular_component;cell;cell part;intracellular part|cellular_component;organelle;organelle part;intracellular organelle part|cellular_component;organelle;intracellular organelle;intracellular membrane-bounded organelle|cellular_component;organelle;intracellular organelle;intracellular organelle part|cellular_component;organelle;membrane-bounded org…
comp130017_c0_seq1.1.569.minus.B3_1	molecular_function;catalytic activity;oxidoreductase activity;oxidoreductase activity, acting on the CH-NH2 group of donors|biological_process;cellular process;single-organism cellular process;organic acid metabolic process|biological_process;cellular process;cellular metabolic process;organic acid metabolic process|biological_process;single-organism process;single-organism metabolic process;smal…
comp130053_c0_seq1.1.416.minus.A3_1	molecular_function;binding;ion binding;cation binding
comp130088_c0_seq1.1.371.minus.B3_1	biological_process;cellular process;cellular metabolic process;thioester metabolic process|biological_process;cellular process;cellular metabolic process;sulfur compound metabolic process|biological_process;cellular process;cellular metabolic process;phosphorus metabolic process|biological_process;cellular process;cellular metabolic process;cofactor metabolic process|biological_process;metabolic …
comp130104_c0_seq1.145.549.minus.B3_1	molecular_function;catalytic activity;transferase activity;transferase activity, transferring phosphorus-containing groups
comp13013_c0_seq1.1.366.minus.B2_1	molecular_function;catalytic activity;hydrolase activity;hydrolase activity, acting on glycosyl bonds|biological_process;metabolic process;organic substance metabolic process;carbohydrate metabolic process|biological_process;metabolic process;primary metabolic process;carbohydrate metabolic process
comp130164_c0_seq1.1.632.minus.B3_1	molecular_function;binding;ion binding;cation binding|molecular_function;binding;organic cyclic compound binding;tetrapyrrole binding|molecular_function;binding;heterocyclic compound binding;tetrapyrrole binding|molecular_function;catalytic activity;lyase activity;sirohydrochlorin cobaltochelatase activity|molecular_function;catalytic activity;lyase activity;ferrochelatase activity|cellular_compo…
comp130180_c0_seq1.101.448.minus.B3_1	molecular_function;transporter activity;substrate-specific transporter activity;substrate-specific transmembrane transporter activity|molecular_function;transporter activity;substrate-specific transporter activity;protein transporter activity|molecular_function;transporter activity;transmembrane transporter activity;substrate-specific transmembrane transporter activity|molecular_function;transpor…
comp130210_c0_seq1.1.679.minus.B3_1	molecular_function;binding;ion binding;anion binding|molecular_function;binding;organic cyclic compound binding;pyridoxal phosphate binding|molecular_function;binding;heterocyclic compound binding;pyridoxal phosphate binding|molecular_function;binding;cofactor binding;pyridoxal phosphate binding|molecular_function;catalytic activity;transferase activity;transferase activity, transferring nitrogen…
comp13025_c0_seq1.1.541.minus.A1_1	molecular_function;catalytic activity;hydrolase activity;hydrolase activity, acting on ester bonds
comp130268_c0_seq1.1.435.minus.A1_1	molecular_function;binding;ion binding;cation binding|molecular_function;binding;organic cyclic compound binding;nucleic acid binding|molecular_function;binding;heterocyclic compound binding;nucleic acid binding|molecular_function;receptor activity;signaling receptor activity;steroid hormone receptor activity|molecular_function;molecular transducer activity;signal transducer activity;signaling re…
comp1302_c0_seq1.1.722.minus.B2_1	biological_process;cellular process;cellular metabolic process;cellular biosynthetic process|biological_process;cellular process;cellular metabolic process;cellular macromolecule metabolic process|biological_process;metabolic process;organic substance metabolic process;organic substance biosynthetic process|biological_process;metabolic process;organic substance metabolic process;macromolecule met…
comp130338_c0_seq1.2.937.plus.B3_1	molecular_function;catalytic activity;oxidoreductase activity;oxidoreductase activity, acting on CH-OH group of donors|biological_process;cellular process;single-organism cellular process;energy derivation by oxidation of organic compounds|biological_process;cellular process;single-organism cellular process;cellular aldehyde metabolic process|biological_process;cellular process;single-organism ce…
comp13035_c0_seq1.1.516.minus.A1_1	cellular_component;cell;cell part;intracellular|cellular_component;cell;cell part;intracellular part|cellular_component;organelle;intracellular organelle;intracellular membrane-bounded organelle|cellular_component;organelle;membrane-bounded organelle;intracellular membrane-bounded organelle|cellular_component;cell part;intracellular part;intracellular organelle|cellular_component;cell part;intrac…
comp130394_c0_seq1.192.1496.plus.B3_1	molecular_function;catalytic activity;transferase activity;transferase activity, transferring phosphorus-containing groups|biological_process;cellular process;single-organism cellular process;cell communication|biological_process;cellular process;regulation of cellular process;signal transduction|biological_process;cellular process;cellular response to stimulus;signal transduction|biological_proc…
comp130563_c0_seq1.1.906.minus.B3_1	molecular_function;binding;ion binding;anion binding|molecular_function;binding;organic cyclic compound binding;nucleoside phosphate binding|molecular_function;binding;organic cyclic compound binding;nucleoside binding|molecular_function;binding;heterocyclic compound binding;nucleoside phosphate binding|molecular_function;binding;heterocyclic compound binding;nucleoside binding|molecular_function…
comp130817_c0_seq1.1.427.minus.B3_1	molecular_function;binding;metal cluster binding;iron-sulfur cluster binding|molecular_function;binding;ion binding;cation binding|molecular_function;catalytic activity;oxidoreductase activity;oxidoreductase activity, acting on iron-sulfur proteins as donors|molecular_function;catalytic activity;oxidoreductase activity;oxidoreductase activity, acting on hydrogen as donor|cellular_component;cell;c…
comp130863_c0_seq1.1.396.minus.B2_1	molecular_function;binding;organic cyclic compound binding;nucleoside phosphate binding|molecular_function;binding;heterocyclic compound binding;nucleoside phosphate binding|molecular_function;binding;small molecule binding;nucleotide binding|molecular_function;catalytic activity;transferase activity;transferase activity, transferring phosphorus-containing groups|biological_process;cellular proce…
comp13087_c0_seq1.1.378.minus.A1_1	molecular_function;binding;organic cyclic compound binding;tetrapyrrole binding|molecular_function;binding;heterocyclic compound binding;tetrapyrrole binding|molecular_function;catalytic activity;oxidoreductase activity;oxidoreductase activity, acting on peroxide as acceptor|biological_process;single-organism process;single-organism metabolic process;oxidation-reduction process|biological_process…
comp13092_c0_seq1.1.335.minus.B2_1	molecular_function;binding;ion binding;cation binding|molecular_function;binding;organic cyclic compound binding;tetrapyrrole binding|molecular_function;binding;heterocyclic compound binding;tetrapyrrole binding|biological_process;single-organism process;single-organism metabolic process;oxidation-reduction process|biological_process;metabolic process;single-organism metabolic process;oxidation-r…
comp130977_c0_seq1.1.722.minus.B3_1	molecular_function;binding;ion binding;anion binding|molecular_function;binding;organic cyclic compound binding;pyridoxal phosphate binding|molecular_function;binding;heterocyclic compound binding;pyridoxal phosphate binding|molecular_function;binding;cofactor binding;pyridoxal phosphate binding|molecular_function;catalytic activity;oxidoreductase activity;oxidoreductase activity, acting on the C…
comp13110_c0_seq1.1.521.minus.A3_1	molecular_function;binding;metal cluster binding;iron-sulfur cluster binding|molecular_function;binding;organic cyclic compound binding;nucleic acid binding|molecular_function;binding;heterocyclic compound binding;nucleic acid binding|molecular_function;catalytic activity;transferase activity;transferase activity, transferring acyl groups|molecular_function;enzyme regulator activity;kinase regula…
comp131110_c0_seq1.106.321.plus.B3_1	molecular_function;binding;ion binding;cation binding|molecular_function;binding;organic cyclic compound binding;nucleoside phosphate binding|molecular_function;binding;heterocyclic compound binding;nucleoside phosphate binding|molecular_function;binding;small molecule binding;nucleotide binding|molecular_function;catalytic activity;isomerase activity;DNA topoisomerase activity|biological_process…
comp131157_c0_seq1.1.879.minus.B3_1	molecular_function;binding;cofactor binding;coenzyme binding
comp131213_c0_seq1.1.164.minus.B3_1	biological_process;single-organism process;single-organism metabolic process;oxidation-reduction process|biological_process;metabolic process;single-organism metabolic process;oxidation-reduction process
comp131239_c0_seq1.40.579.plus.B3_1	molecular_function;binding;ion binding;anion binding|molecular_function;binding;organic cyclic compound binding;nucleoside phosphate binding|molecular_function;binding;organic cyclic compound binding;nucleoside binding|molecular_function;binding;heterocyclic compound binding;nucleoside phosphate binding|molecular_function;binding;heterocyclic compound binding;nucleoside binding|molecular_function…
comp13125_c0_seq1.6.446.minus.A3_1	cellular_component;cell;cell part;intracellular|cellular_component;cell;cell part;intracellular part|cellular_component;organelle;organelle part;contractile fiber part|cellular_component;organelle;organelle part;intracellular organelle part|cellular_component;organelle;non-membrane-bounded organelle;intracellular non-membrane-bounded organelle|cellular_component;organelle;intracellular organelle;…
comp131261_c0_seq1.1.129.minus.B3_1	cellular_component;cell;cell part;intracellular|cellular_component;cell;cell part;intracellular part|cellular_component;organelle;non-membrane-bounded organelle;intracellular non-membrane-bounded organelle|cellular_component;organelle;intracellular organelle;intracellular non-membrane-bounded organelle|cellular_component;cell part;intracellular part;intracellular organelle|cellular_component;cell…
comp131273_c0_seq1.10.471.plus.B3_1	cellular_component;cell;cell part;intracellular|cellular_component;cell;cell part;intracellular part|cellular_component;organelle;non-membrane-bounded organelle;intracellular non-membrane-bounded organelle|cellular_component;organelle;intracellular organelle;intracellular non-membrane-bounded organelle|cellular_component;cell part;intracellular part;intracellular organelle|cellular_component;cell…
comp131291_c0_seq1.1.336.minus.A3_1	molecular_function;binding;ion binding;cation binding|molecular_function;binding;ion binding;anion binding|molecular_function;binding;organic cyclic compound binding;nucleoside phosphate binding|molecular_function;binding;heterocyclic compound binding;nucleoside phosphate binding|molecular_function;binding;cofactor binding;coenzyme binding|molecular_function;binding;small molecule binding;nucleot…
comp131297_c0_seq1.33.1666.minus.B3_1	molecular_function;binding;ion binding;cation binding|molecular_function;binding;organic cyclic compound binding;nucleic acid binding|molecular_function;binding;heterocyclic compound binding;nucleic acid binding|cellular_component;cell;cell part;intracellular|cellular_component;cell;cell part;intracellular part|cellular_component;organelle;intracellular organelle;intracellular membrane-bounded or…
comp131389_c0_seq1.78.977.minus.B3_1	molecular_function;binding;organic cyclic compound binding;nucleic acid binding|molecular_function;binding;heterocyclic compound binding;nucleic acid binding
comp13139_c0_seq1.1.343.minus.B3_1	molecular_function;binding;ion binding;anion binding|molecular_function;binding;organic cyclic compound binding;pyridoxal phosphate binding|molecular_function;binding;heterocyclic compound binding;pyridoxal phosphate binding|molecular_function;binding;cofactor binding;pyridoxal phosphate binding|molecular_function;catalytic activity;transferase activity;transferase activity, transferring nitrogen…
comp131445_c0_seq1.61.525.plus.B3_1	molecular_function;catalytic activity;oxidoreductase activity;oxidoreductase activity, acting on CH-OH group of donors
comp131473_c0_seq1.1.486.minus.A3_1	cellular_component;membrane;membrane part;intrinsic component of membrane|biological_process;single-organism process;single-organism metabolic process;small molecule metabolic process|biological_process;single-organism process;single-organism metabolic process;single-organism biosynthetic process|biological_process;metabolic process;organic substance metabolic process;organic substance biosynthet…
comp13148_c0_seq1.1.540.minus.A3_1	molecular_function;binding;ion binding;cation binding|molecular_function;catalytic activity;transferase activity;transferase activity, transferring one-carbon groups|cellular_component;cell;cell part;intracellular|cellular_component;cell;cell part;intracellular part|cellular_component;organelle;intracellular organelle;intracellular membrane-bounded organelle|cellular_component;organelle;membrane-…
comp131492_c0_seq1.99.410.plus.B3_1	molecular_function;binding;organic cyclic compound binding;nucleic acid binding|molecular_function;binding;heterocyclic compound binding;nucleic acid binding|cellular_component;cell;cell part;intracellular|cellular_component;cell;cell part;intracellular part|cellular_component;organelle;non-membrane-bounded organelle;intracellular non-membrane-bounded organelle|cellular_component;organelle;intrac…
comp13150_c0_seq1.1.318.minus.B2_1	molecular_function;receptor activity;signaling receptor activity;transmembrane signaling receptor activity|molecular_function;molecular transducer activity;signal transducer activity;signaling receptor activity|cellular_component;membrane part;intrinsic component of membrane;integral component of membrane|cellular_component;membrane;membrane part;integral component of membrane|cellular_component;…
comp131620_c0_seq1.24.263.plus.B3_1	cellular_component;cell;cell part;intracellular|cellular_component;cell;cell part;intracellular part|cellular_component;organelle;non-membrane-bounded organelle;intracellular non-membrane-bounded organelle|cellular_component;organelle;intracellular organelle;intracellular non-membrane-bounded organelle|cellular_component;cell part;intracellular part;intracellular organelle|cellular_component;cell…
comp131620_c0_seq1.282.470.plus.B3_1	cellular_component;cell;cell part;intracellular|cellular_component;cell;cell part;intracellular part|cellular_component;organelle;non-membrane-bounded organelle;intracellular non-membrane-bounded organelle|cellular_component;organelle;intracellular organelle;intracellular non-membrane-bounded organelle|cellular_component;cell part;intracellular part;intracellular organelle|cellular_component;cell…
comp131641_c0_seq1.1089.2228.plus.B3_1	cellular_component;membrane part;intrinsic component of membrane;integral component of membrane|cellular_component;membrane;membrane part;integral component of membrane|cellular_component;membrane;membrane part;intrinsic component of membrane
comp131710_c0_seq1.1.448.minus.B2_1	molecular_function;binding;organic cyclic compound binding;nucleoside phosphate binding|molecular_function;binding;heterocyclic compound binding;nucleoside phosphate binding|molecular_function;binding;small molecule binding;nucleotide binding
comp13176_c0_seq1.1.434.minus.A3_1	molecular_function;catalytic activity;transferase activity;transferase activity, transferring phosphorus-containing groups|biological_process;cellular process;cellular metabolic process;cellular biosynthetic process|biological_process;metabolic process;organic substance metabolic process;organic substance biosynthetic process|biological_process;metabolic process;biosynthetic process;organic subst…
comp131881_c0_seq1.1.353.minus.B3_1	molecular_function;binding;ion binding;anion binding|molecular_function;binding;organic cyclic compound binding;nucleoside phosphate binding|molecular_function;binding;organic cyclic compound binding;nucleoside binding|molecular_function;binding;organic cyclic compound binding;nucleic acid binding|molecular_function;binding;heterocyclic compound binding;nucleoside phosphate binding|molecular_func…
comp131907_c0_seq1.1.359.minus.A3_1	cellular_component;cell;cell part;intracellular|cellular_component;cell;cell part;intracellular part|cellular_component;organelle;intracellular organelle;intracellular membrane-bounded organelle|cellular_component;organelle;membrane-bounded organelle;intracellular membrane-bounded organelle|cellular_component;cell part;intracellular part;intracellular organelle|cellular_component;cell part;intrac…
comp13190_c0_seq1.1.358.minus.A1_1	molecular_function;binding;ion binding;anion binding|molecular_function;binding;organic cyclic compound binding;nucleoside phosphate binding|molecular_function;binding;organic cyclic compound binding;nucleoside binding|molecular_function;binding;organic cyclic compound binding;nucleic acid binding|molecular_function;binding;heterocyclic compound binding;nucleoside phosphate binding|molecular_func…
comp131910_c0_seq1.1.340.minus.B2_1	molecular_function;binding;ion binding;cation binding|molecular_function;catalytic activity;transferase activity;ubiquitin-protein transferase activity|biological_process;cellular process;cellular metabolic process;cellular macromolecule metabolic process|biological_process;metabolic process;organic substance metabolic process;macromolecule metabolic process|biological_process;metabolic process;c…
comp13191_c0_seq1.100.369.plus.A1_1	molecular_function;binding;ion binding;anion binding|molecular_function;binding;organic cyclic compound binding;nucleoside phosphate binding|molecular_function;binding;organic cyclic compound binding;nucleoside binding|molecular_function;binding;organic cyclic compound binding;nucleic acid binding|molecular_function;binding;heterocyclic compound binding;nucleoside phosphate binding|molecular_func…
comp131945_c0_seq1.150.847.minus.B3_1	biological_process;cellular process;cellular metabolic process;reactive oxygen species metabolic process|biological_process;metabolic process;cellular metabolic process;reactive oxygen species metabolic process
comp132027_c0_seq1.1.303.minus.B2_1	molecular_function;binding;ion binding;cation binding|molecular_function;binding;organic cyclic compound binding;nucleoside binding|molecular_function;binding;organic cyclic compound binding;nucleic acid binding|molecular_function;binding;heterocyclic compound binding;nucleoside binding|molecular_function;binding;heterocyclic compound binding;nucleic acid binding|molecular_function;binding;small …
comp13208_c0_seq1.1.410.minus.A1_1	molecular_function;binding;ion binding;anion binding|molecular_function;binding;organic cyclic compound binding;nucleoside phosphate binding|molecular_function;binding;organic cyclic compound binding;nucleoside binding|molecular_function;binding;organic cyclic compound binding;nucleic acid binding|molecular_function;binding;heterocyclic compound binding;nucleoside phosphate binding|molecular_func…
comp13209_c0_seq1.1.1033.minus.A1_1	biological_process;localization;establishment of localization;transport
comp132191_c0_seq1.1.424.minus.B2_1	molecular_function;transporter activity;substrate-specific transporter activity;substrate-specific transmembrane transporter activity|molecular_function;transporter activity;transmembrane transporter activity;substrate-specific transmembrane transporter activity|molecular_function;transporter activity;transmembrane transporter activity;passive transmembrane transporter activity|molecular_function…
comp132218_c0_seq1.37.444.plus.B3_1	molecular_function;binding;metal cluster binding;iron-sulfur cluster binding|molecular_function;binding;ion binding;cation binding|biological_process;cellular process;single-organism cellular process;cellular lipid metabolic process|biological_process;cellular process;cellular metabolic process;cellular lipid metabolic process|biological_process;cellular process;cellular metabolic process;cellula…
comp132358_c0_seq1.4.387.minus.B3_1	molecular_function;binding;organic cyclic compound binding;nucleic acid binding|molecular_function;binding;heterocyclic compound binding;nucleic acid binding
comp132377_c0_seq1.1.403.minus.B3_1	molecular_function;binding;ion binding;cation binding|molecular_function;catalytic activity;transferase activity;transferase activity, transferring phosphorus-containing groups|cellular_component;cell;cell part;intracellular|cellular_component;cell;cell part;intracellular part|cellular_component;organelle;organelle part;intracellular organelle part|cellular_component;organelle;organelle part;orga…
comp13239_c0_seq1.4.420.plus.A1_1	cellular_component;membrane part;membrane region;nuclear outer membrane-endoplasmic reticulum membrane network|cellular_component;membrane part;intrinsic component of membrane;integral component of membrane|cellular_component;membrane part;nuclear outer membrane-endoplasmic reticulum membrane network;Nem1-Spo7 phosphatase complex|cellular_component;cell;cell part;endomembrane system|cellular_comp…
comp132464_c0_seq1.89.445.minus.B3_1	molecular_function;binding;organic cyclic compound binding;nucleic acid binding|molecular_function;binding;heterocyclic compound binding;nucleic acid binding|biological_process;cellular process;single-organism cellular process;single-organism organelle organization|biological_process;cellular process;organelle organization;single-organism organelle organization|biological_process;cellular process…
comp13252_c0_seq1.1.544.minus.A1_1	molecular_function;catalytic activity;ligase activity;ligase activity, forming carbon-nitrogen bonds
comp13254_c0_seq1.42.1001.plus.A1_1	molecular_function;transporter activity;substrate-specific transporter activity;substrate-specific transmembrane transporter activity|molecular_function;transporter activity;transmembrane transporter activity;substrate-specific transmembrane transporter activity|molecular_function;transporter activity;transmembrane transporter activity;passive transmembrane transporter activity|molecular_function…
comp132558_c0_seq1.1.923.minus.B3_1	molecular_function;binding;ion binding;anion binding|molecular_function;binding;organic cyclic compound binding;pyridoxal phosphate binding|molecular_function;binding;heterocyclic compound binding;pyridoxal phosphate binding|molecular_function;binding;cofactor binding;pyridoxal phosphate binding|molecular_function;catalytic activity;transferase activity;transferase activity, transferring acyl gro…
comp132576_c0_seq1.7.372.plus.B3_1	molecular_function;catalytic activity;hydrolase activity;hydrolase activity, acting on ether bonds|cellular_component;cell;cell part;intracellular|cellular_component;cell;cell part;intracellular part|cellular_component;cell part;intracellular part;cytoplasm|cellular_component;cell part;intracellular;intracellular part|biological_process;cellular process;single-organism cellular process;organic ac…
comp132587_c0_seq1.347.586.plus.B3_1	molecular_function;binding;organic cyclic compound binding;nucleoside phosphate binding|molecular_function;binding;organic cyclic compound binding;nucleic acid binding|molecular_function;binding;heterocyclic compound binding;nucleoside phosphate binding|molecular_function;binding;heterocyclic compound binding;nucleic acid binding|molecular_function;binding;small molecule binding;nucleotide bindin…
comp132587_c0_seq1.87.296.plus.B3_1	molecular_function;binding;organic cyclic compound binding;nucleic acid binding|molecular_function;binding;heterocyclic compound binding;nucleic acid binding|cellular_component;cell;cell part;intracellular|cellular_component;cell;cell part;intracellular part|cellular_component;organelle;non-membrane-bounded organelle;intracellular non-membrane-bounded organelle|cellular_component;organelle;intrac…
comp132603_c0_seq1.1.428.minus.B3_1	molecular_function;binding;metal cluster binding;iron-sulfur cluster binding|molecular_function;binding;ion binding;cation binding|molecular_function;catalytic activity;oxidoreductase activity;oxidoreductase activity, acting on other nitrogenous compounds as donors|cellular_component;cell;cell part;periplasmic space|cellular_component;cell;cell part;oxidoreductase complex|cellular_component;cell;…
comp132657_c0_seq1.1.519.minus.B3_1	molecular_function;catalytic activity;isomerase activity;cis-trans isomerase activity|biological_process;cellular process;cellular metabolic process;cellular macromolecule metabolic process|biological_process;metabolic process;organic substance metabolic process;macromolecule metabolic process|biological_process;metabolic process;cellular metabolic process;cellular macromolecule metabolic process…
comp13267_c0_seq1.1.833.minus.A1_1	molecular_function;catalytic activity;transferase activity;transferase activity, transferring phosphorus-containing groups
comp132749_c0_seq1.9.367.minus.B3_1	molecular_function;binding;metal cluster binding;iron-sulfur cluster binding|molecular_function;binding;ion binding;cation binding|molecular_function;catalytic activity;oxidoreductase activity;oxidoreductase activity, acting on other nitrogenous compounds as donors|cellular_component;cell;cell part;intracellular|cellular_component;cell;cell part;intracellular part|cellular_component;cell part;int…
comp132753_c0_seq1.21.1218.minus.B3_1	molecular_function;binding;ion binding;anion binding|molecular_function;binding;organic cyclic compound binding;pyridoxal phosphate binding|molecular_function;binding;heterocyclic compound binding;pyridoxal phosphate binding|molecular_function;binding;cofactor binding;pyridoxal phosphate binding|molecular_function;catalytic activity;transferase activity;transferase activity, transferring nitrogen…
comp132783_c0_seq1.1.457.minus.B2_1	molecular_function;binding;ion binding;cation binding|molecular_function;binding;protein binding;protein dimerization activity|molecular_function;binding;protein binding;histone binding|molecular_function;binding;protein binding;identical protein binding|molecular_function;catalytic activity;transferase activity;ubiquitin-protein transferase activity|cellular_component;cell;cell part;intracellula…
comp132798_c0_seq1.74.292.plus.B3_1	cellular_component;cell;cell part;intracellular
comp132821_c0_seq1.168.467.minus.B3_1	molecular_function;binding;organic cyclic compound binding;nucleic acid binding|molecular_function;binding;heterocyclic compound binding;nucleic acid binding|cellular_component;cell;cell part;intracellular|cellular_component;cell;cell part;intracellular part|cellular_component;cell part;intracellular part;ribonucleoprotein complex|cellular_component;cell part;intracellular;intracellular part
comp132873_c0_seq1.88.804.minus.B3_1	molecular_function;binding;ion binding;cation binding|molecular_function;catalytic activity;oxidoreductase activity;oxidoreductase activity, acting on superoxide radicals as acceptor|biological_process;cellular process;single-organism cellular process;removal of superoxide radicals|biological_process;cellular process;cellular metabolic process;reactive oxygen species metabolic process|biological_…
comp132922_c0_seq1.1.329.minus.B2_1	biological_process;cellular process;cellular metabolic process;cellular catabolic process|biological_process;metabolic process;cellular metabolic process;cellular catabolic process|biological_process;metabolic process;catabolic process;cellular catabolic process
comp132933_c0_seq1.59.601.plus.B3_1	molecular_function;catalytic activity;isomerase activity;intramolecular oxidoreductase activity|cellular_component;cell;cell part;intracellular|cellular_component;cell;cell part;intracellular part|cellular_component;cell part;intracellular part;cytoplasm|cellular_component;cell part;intracellular;intracellular part|biological_process;cellular process;single-organism cellular process;nucleobase-co…
comp133027_c0_seq1.1.613.minus.A3_1	cellular_component;cell junction;cell-cell junction;plasmodesma|cellular_component;cell;cell part;cell periphery|cellular_component;cell;cell part;intracellular|cellular_component;cell;cell part;intracellular part|cellular_component;cell;cell part;plasma membrane|cellular_component;organelle;intracellular organelle;intracellular membrane-bounded organelle|cellular_component;organelle;membrane-bou…
comp13305_c0_seq1.1.583.minus.B2_1	molecular_function;protein binding transcription factor activity;transcription factor binding transcription factor activity;RNA polymerase II transcription factor binding transcription factor activity|molecular_function;protein binding transcription factor activity;transcription factor binding transcription factor activity;transcription cofactor activity|cellular_component;cell;cell part;intracel…
comp133068_c0_seq1.96.336.minus.B2_1	cellular_component;cell;cell part;intracellular|cellular_component;cell;cell part;intracellular part|cellular_component;organelle;organelle part;intracellular organelle part|cellular_component;organelle;intracellular organelle;intracellular membrane-bounded organelle|cellular_component;organelle;intracellular organelle;intracellular organelle part|cellular_component;organelle;membrane-bounded org…
comp133070_c0_seq1.350.729.minus.B3_1	molecular_function;binding;organic cyclic compound binding;nucleic acid binding|molecular_function;binding;heterocyclic compound binding;nucleic acid binding|cellular_component;cell;cell part;intracellular|cellular_component;cell;cell part;intracellular part|cellular_component;organelle;organelle part;intracellular organelle part|cellular_component;organelle;non-membrane-bounded organelle;intrace…
comp133114_c0_seq1.1.173.minus.B2_1	molecular_function;binding;ion binding;cation binding|molecular_function;binding;organic cyclic compound binding;nucleic acid binding|molecular_function;binding;heterocyclic compound binding;nucleic acid binding
comp133119_c0_seq1.4.318.plus.B3_1	molecular_function;binding;organic cyclic compound binding;nucleic acid binding|molecular_function;binding;heterocyclic compound binding;nucleic acid binding|cellular_component;cell;cell part;intracellular|cellular_component;cell;cell part;intracellular part|cellular_component;organelle;organelle part;intracellular organelle part|cellular_component;organelle;non-membrane-bounded organelle;intrace…
comp13311_c0_seq1.303.830.minus.A1_1	molecular_function;binding;ion binding;anion binding|molecular_function;binding;organic cyclic compound binding;nucleoside phosphate binding|molecular_function;binding;organic cyclic compound binding;nucleoside binding|molecular_function;binding;heterocyclic compound binding;nucleoside phosphate binding|molecular_function;binding;heterocyclic compound binding;nucleoside binding|molecular_function…
comp13336_c0_seq1.1.1283.minus.A3_1	molecular_function;binding;ion binding;cation binding|molecular_function;catalytic activity;hydrolase activity;peptidase activity|molecular_function;catalytic activity;hydrolase activity;ubiquitinyl hydrolase activity|biological_process;cellular process;cellular metabolic process;cellular catabolic process|biological_process;cellular process;cellular metabolic process;cellular macromolecule metab…
comp133424_c0_seq1.1.338.minus.A1_1	molecular_function;binding;organic cyclic compound binding;nucleoside phosphate binding|molecular_function;binding;organic cyclic compound binding;nucleic acid binding|molecular_function;binding;heterocyclic compound binding;nucleoside phosphate binding|molecular_function;binding;heterocyclic compound binding;nucleic acid binding|molecular_function;binding;small molecule binding;nucleotide binding
comp133486_c0_seq1.64.621.minus.B3_1	molecular_function;binding;organic cyclic compound binding;nucleic acid binding|molecular_function;binding;heterocyclic compound binding;nucleic acid binding|cellular_component;cell;cell part;intracellular|cellular_component;cell;cell part;intracellular part|cellular_component;organelle;non-membrane-bounded organelle;intracellular non-membrane-bounded organelle|cellular_component;organelle;intrac…
comp13348_c0_seq1.1.1560.minus.A3_1	molecular_function;binding;ion binding;cation binding
comp13348_c0_seq1.1.505.minus.A1_1	molecular_function;binding;ion binding;anion binding|molecular_function;binding;organic cyclic compound binding;nucleoside phosphate binding|molecular_function;binding;organic cyclic compound binding;nucleoside binding|molecular_function;binding;heterocyclic compound binding;nucleoside phosphate binding|molecular_function;binding;heterocyclic compound binding;nucleoside binding|molecular_function…
comp13352_c0_seq1.1.601.minus.B2_1	molecular_function;binding;ion binding;cation binding|molecular_function;binding;ion binding;anion binding|molecular_function;binding;organic cyclic compound binding;nucleoside phosphate binding|molecular_function;binding;organic cyclic compound binding;nucleoside binding|molecular_function;binding;organic cyclic compound binding;nucleic acid binding|molecular_function;binding;heterocyclic compou…
comp133635_c0_seq1.1.301.minus.B2_1	molecular_function;binding;organic cyclic compound binding;nucleoside phosphate binding|molecular_function;binding;heterocyclic compound binding;nucleoside phosphate binding|molecular_function;binding;small molecule binding;nucleotide binding|molecular_function;catalytic activity;hydrolase activity;hydrolase activity, acting on acid anhydrides
comp133659_c0_seq1.1.357.minus.A1_1	molecular_function;binding;ion binding;anion binding|molecular_function;binding;organic cyclic compound binding;nucleoside phosphate binding|molecular_function;binding;organic cyclic compound binding;nucleoside binding|molecular_function;binding;heterocyclic compound binding;nucleoside phosphate binding|molecular_function;binding;heterocyclic compound binding;nucleoside binding|molecular_function…
comp133677_c0_seq1.85.477.plus.B3_1	molecular_function;catalytic activity;isomerase activity;racemase and epimerase activity|biological_process;cellular process;single-organism cellular process;organic acid metabolic process|biological_process;cellular process;cellular metabolic process;organic acid metabolic process|biological_process;single-organism process;single-organism metabolic process;small molecule metabolic process|biolog…
comp13367_c0_seq1.1.1312.minus.A1_1	cellular_component;membrane part;intrinsic component of membrane;integral component of membrane|cellular_component;membrane;membrane part;integral component of membrane|cellular_component;membrane;membrane part;intrinsic component of membrane
comp133772_c0_seq1.1.458.minus.A1_1	molecular_function;catalytic activity;transferase activity;transferase activity, transferring phosphorus-containing groups|molecular_function;catalytic activity;lyase activity;phosphorus-oxygen lyase activity|biological_process;cellular process;single-organism cellular process;nucleobase-containing small molecule metabolic process|biological_process;cellular process;single-organism cellular proce…
comp133809_c0_seq1.1.346.minus.A1_1	molecular_function;binding;organic cyclic compound binding;nucleoside phosphate binding|molecular_function;binding;heterocyclic compound binding;nucleoside phosphate binding|molecular_function;binding;small molecule binding;nucleotide binding|molecular_function;catalytic activity;ligase activity;ligase activity, forming carbon-oxygen bonds|biological_process;cellular process;single-organism cellu…
comp133841_c0_seq1.1.1417.minus.B3_1	molecular_function;binding;ion binding;anion binding|molecular_function;binding;organic cyclic compound binding;nucleoside phosphate binding|molecular_function;binding;organic cyclic compound binding;nucleoside binding|molecular_function;binding;organic cyclic compound binding;tetrapyrrole binding|molecular_function;binding;heterocyclic compound binding;nucleoside phosphate binding|molecular_func…
comp133857_c0_seq1.78.416.plus.A1_1	molecular_function;transporter activity;substrate-specific transporter activity;substrate-specific transmembrane transporter activity|molecular_function;transporter activity;substrate-specific transporter activity;protein transporter activity|molecular_function;transporter activity;transmembrane transporter activity;substrate-specific transmembrane transporter activity|molecular_function;transpor…
comp133861_c0_seq1.1.582.minus.A3_1	molecular_function;binding;organic cyclic compound binding;nucleoside phosphate binding|molecular_function;binding;organic cyclic compound binding;nucleic acid binding|molecular_function;binding;heterocyclic compound binding;nucleoside phosphate binding|molecular_function;binding;heterocyclic compound binding;nucleic acid binding|molecular_function;binding;small molecule binding;nucleotide bindin…
comp133897_c0_seq1.1.431.minus.A3_1	molecular_function;binding;organic cyclic compound binding;nucleic acid binding|molecular_function;binding;heterocyclic compound binding;nucleic acid binding
comp133935_c0_seq1.6.458.minus.B3_1	molecular_function;catalytic activity;ligase activity;ligase activity, forming carbon-nitrogen bonds
comp13399_c0_seq1.1.1145.minus.A3_1	molecular_function;catalytic activity;transferase activity;transferase activity, transferring glycosyl groups|cellular_component;cell;cell part;endomembrane system|cellular_component;cell;cell part;intracellular|cellular_component;cell;cell part;intracellular part|cellular_component;organelle;organelle part;intracellular organelle part|cellular_component;organelle;intracellular organelle;intracel…
comp134009_c0_seq1.1.1176.minus.B3_1	molecular_function;binding;ion binding;cation binding|molecular_function;binding;organic cyclic compound binding;nucleic acid binding|molecular_function;binding;heterocyclic compound binding;nucleic acid binding|molecular_function;catalytic activity;hydrolase activity;hydrolase activity, acting on ester bonds|cellular_component;membrane part;intrinsic component of membrane;integral component of m…
comp13400_c0_seq1.3.527.plus.B2_1	molecular_function;catalytic activity;transferase activity;transferase activity, transferring phosphorus-containing groups
comp13416_c0_seq1.1.751.minus.A1_1	cellular_component;cell;cell part;intracellular|cellular_component;cell;cell part;intracellular part|cellular_component;cell part;intracellular part;cytoplasmic part|cellular_component;cell part;intracellular part;cytoplasm|cellular_component;cell part;intracellular;intracellular part|cellular_component;macromolecular complex;protein complex;ER membrane insertion complex|biological_process;cellul…
comp134191_c0_seq1.9.515.plus.B3_1	molecular_function;catalytic activity;isomerase activity;cis-trans isomerase activity|biological_process;cellular process;cellular metabolic process;cellular macromolecule metabolic process|biological_process;metabolic process;organic substance metabolic process;macromolecule metabolic process|biological_process;metabolic process;cellular metabolic process;cellular macromolecule metabolic process…
comp134251_c0_seq1.258.869.minus.B3_1	molecular_function;catalytic activity;oxidoreductase activity;oxidoreductase activity, acting on NAD(P)H|biological_process;cellular process;single-organism cellular process;energy derivation by oxidation of organic compounds|biological_process;cellular process;single-organism cellular process;nucleobase-containing small molecule metabolic process|biological_process;cellular process;single-organi…
comp13429_c0_seq1.1.413.minus.B2_1	biological_process;cellular process;single-organism cellular process;organic acid metabolic process|biological_process;cellular process;cellular metabolic process;organic acid metabolic process|biological_process;single-organism process;single-organism metabolic process;small molecule metabolic process|biological_process;single-organism process;single-organism cellular process;organic acid metabo…
comp134304_c0_seq1.97.412.minus.B3_1	molecular_function;binding;organic cyclic compound binding;nucleic acid binding|molecular_function;binding;heterocyclic compound binding;nucleic acid binding|cellular_component;cell;cell part;intracellular|cellular_component;cell;cell part;intracellular part|cellular_component;organelle;non-membrane-bounded organelle;intracellular non-membrane-bounded organelle|cellular_component;organelle;intrac…
comp134327_c0_seq1.31.363.plus.B3_1	molecular_function;binding;ion binding;cation binding|molecular_function;binding;organic cyclic compound binding;nucleic acid binding|molecular_function;binding;heterocyclic compound binding;nucleic acid binding|cellular_component;cell;cell part;intracellular|cellular_component;cell;cell part;intracellular part|cellular_component;organelle;non-membrane-bounded organelle;intracellular non-membrane…
comp134330_c0_seq1.1.993.minus.B3_1	molecular_function;binding;ion binding;anion binding|molecular_function;binding;organic cyclic compound binding;nucleoside phosphate binding|molecular_function;binding;organic cyclic compound binding;nucleoside binding|molecular_function;binding;heterocyclic compound binding;nucleoside phosphate binding|molecular_function;binding;heterocyclic compound binding;nucleoside binding|molecular_function…
comp134343_c0_seq1.1.682.minus.B3_1	molecular_function;binding;ion binding;cation binding|molecular_function;binding;ion binding;anion binding|molecular_function;binding;organic cyclic compound binding;nucleoside phosphate binding|molecular_function;binding;organic cyclic compound binding;nucleoside binding|molecular_function;binding;heterocyclic compound binding;nucleoside phosphate binding|molecular_function;binding;heterocyclic …
comp134349_c0_seq1.46.798.plus.B3_1	molecular_function;catalytic activity;hydrolase activity;deacetylase activity|molecular_function;catalytic activity;hydrolase activity;hydrolase activity, acting on carbon-nitrogen (but not peptide) bonds|biological_process;metabolic process;organic substance metabolic process;carbohydrate metabolic process|biological_process;metabolic process;organic substance metabolic process;carbohydrate deri…
comp134364_c0_seq1.18.308.plus.B2_1	molecular_function;binding;lipid binding;phospholipid binding|molecular_function;binding;ion binding;anion binding|cellular_component;cell;cell part;cell periphery|cellular_component;cell;cell part;plasma membrane|cellular_component;cell part;cell periphery;plasma membrane|biological_process;developmental process;anatomical structure development;system development|biological_process;developmental…
comp134385_c0_seq1.166.372.plus.B2_1	molecular_function;transporter activity;substrate-specific transporter activity;protein transporter activity|biological_process;cellular process;single-organism cellular process;transmembrane transport|biological_process;single-organism process;single-organism cellular process;transmembrane transport|biological_process;single-organism process;single-organism transport;single-organism intracellula…
comp134444_c0_seq1.1.770.minus.B3_1	biological_process;cellular process;single-organism cellular process;organic acid metabolic process|biological_process;cellular process;cellular metabolic process;cellular biosynthetic process|biological_process;cellular process;cellular metabolic process;organic acid metabolic process|biological_process;single-organism process;single-organism metabolic process;small molecule metabolic process|bi…
comp134456_c0_seq1.1.354.minus.B2_1	cellular_component;cell;cell part;intracellular|cellular_component;cell;cell part;intracellular part|cellular_component;organelle;non-membrane-bounded organelle;intracellular non-membrane-bounded organelle|cellular_component;organelle;intracellular organelle;intracellular non-membrane-bounded organelle|cellular_component;cell part;intracellular part;intracellular organelle|cellular_component;cell…
comp134493_c0_seq1.81.785.minus.B3_1	molecular_function;catalytic activity;hydrolase activity;peptidase activity|molecular_function;catalytic activity;hydrolase activity;serine hydrolase activity|biological_process;metabolic process;organic substance metabolic process;macromolecule metabolic process|biological_process;metabolic process;primary metabolic process;protein metabolic process
comp134562_c0_seq1.1.313.minus.A1_1	molecular_function;binding;ion binding;cation binding|molecular_function;binding;ion binding;anion binding|molecular_function;binding;organic cyclic compound binding;nucleoside phosphate binding|molecular_function;binding;organic cyclic compound binding;nucleoside binding|molecular_function;binding;heterocyclic compound binding;nucleoside phosphate binding|molecular_function;binding;heterocyclic …
comp13458_c0_seq1.75.731.plus.A1_1	molecular_function;binding;ion binding;anion binding|molecular_function;binding;organic cyclic compound binding;nucleoside phosphate binding|molecular_function;binding;organic cyclic compound binding;nucleoside binding|molecular_function;binding;heterocyclic compound binding;nucleoside phosphate binding|molecular_function;binding;heterocyclic compound binding;nucleoside binding|molecular_function…
comp134656_c0_seq1.1.564.minus.B3_1	cellular_component;cell;cell part;intracellular|cellular_component;cell;cell part;intracellular part|cellular_component;cell part;intracellular part;ribonucleoprotein complex|cellular_component;cell part;intracellular;intracellular part
comp134659_c0_seq1.8.566.minus.A1_1	molecular_function;catalytic activity;hydrolase activity;peptidase activity|biological_process;metabolic process;organic substance metabolic process;macromolecule metabolic process|biological_process;metabolic process;primary metabolic process;protein metabolic process
comp134674_c0_seq1.80.878.minus.B3_1	molecular_function;binding;ion binding;cation binding|molecular_function;binding;organic cyclic compound binding;nucleoside phosphate binding|molecular_function;binding;heterocyclic compound binding;nucleoside phosphate binding|molecular_function;binding;small molecule binding;nucleotide binding|molecular_function;catalytic activity;oxidoreductase activity;oxidoreductase activity, acting on CH-OH…
comp134806_c0_seq1.1.366.minus.A1_1	molecular_function;enzyme regulator activity;enzyme activator activity;GTPase activator activity|molecular_function;enzyme regulator activity;nucleoside-triphosphatase regulator activity;GTPase regulator activity|biological_process;cellular process;single-organism cellular process;nucleobase-containing small molecule metabolic process|biological_process;cellular process;regulation of cellular pro…
comp134837_c0_seq1.1.318.minus.A1_1	molecular_function;binding;ion binding;cation binding|molecular_function;binding;ion binding;anion binding|molecular_function;binding;organic cyclic compound binding;nucleoside phosphate binding|molecular_function;binding;organic cyclic compound binding;nucleoside binding|molecular_function;binding;organic cyclic compound binding;nucleic acid binding|molecular_function;binding;heterocyclic compou…
comp134854_c0_seq1.1.600.minus.A1_1	cellular_component;cell;cell part;intracellular|cellular_component;cell;cell part;intracellular part|cellular_component;cell part;intracellular;intracellular part
comp134873_c0_seq1.1.458.minus.A1_1	molecular_function;binding;organic cyclic compound binding;nucleoside phosphate binding|molecular_function;binding;heterocyclic compound binding;nucleoside phosphate binding|molecular_function;binding;small molecule binding;nucleotide binding|molecular_function;catalytic activity;transferase activity;transferase activity, transferring phosphorus-containing groups|biological_process;cellular proce…
comp134902_c0_seq1.1.544.minus.A1_1	molecular_function;catalytic activity;isomerase activity;intramolecular oxidoreductase activity|cellular_component;cell;cell part;intracellular|cellular_component;cell;cell part;intracellular part|cellular_component;cell part;intracellular part;cytoplasm|cellular_component;cell part;intracellular;intracellular part|biological_process;cellular process;single-organism cellular process;nucleobase-co…
comp135125_c0_seq1.1.613.minus.A1_1	molecular_function;binding;ion binding;anion binding|molecular_function;binding;organic cyclic compound binding;nucleoside phosphate binding|molecular_function;binding;organic cyclic compound binding;nucleoside binding|molecular_function;binding;organic cyclic compound binding;nucleic acid binding|molecular_function;binding;heterocyclic compound binding;nucleoside phosphate binding|molecular_func…
comp135219_c0_seq1.61.1509.plus.B3_1	molecular_function;catalytic activity;isomerase activity;cis-trans isomerase activity|cellular_component;cell;cell part;intracellular|cellular_component;cell;cell part;intracellular part|cellular_component;cell part;intracellular part;cytoplasm|cellular_component;cell part;intracellular;intracellular part|biological_process;cellular process;single-organism cellular process;cell cycle|biological_p…
comp135266_c0_seq1.1.1233.minus.B3_1	cellular_component;cell;cell part;cell projection part|cellular_component;cell;cell part;cell projection|cellular_component;cell;cell part;intracellular|cellular_component;cell;cell part;intracellular part|cellular_component;organelle;organelle part;bacterial-type flagellum part|cellular_component;organelle;non-membrane-bounded organelle;bacterial-type flagellum|cellular_component;cell part;cell …
comp135275_c0_seq1.1.714.minus.B3_1	molecular_function;binding;metal cluster binding;iron-sulfur cluster binding
comp135306_c0_seq1.1.485.minus.A1_1	cellular_component;cell;cell part;intracellular|cellular_component;cell;cell part;intracellular part|cellular_component;organelle;intracellular organelle;intracellular membrane-bounded organelle|cellular_component;organelle;membrane-bounded organelle;intracellular membrane-bounded organelle|cellular_component;cell part;intracellular part;intracellular organelle|cellular_component;cell part;intrac…
comp135339_c0_seq1.1.885.minus.B3_1	molecular_function;catalytic activity;oxidoreductase activity;oxidoreductase activity, acting on the CH-NH2 group of donors|biological_process;cellular process;single-organism cellular process;organic acid metabolic process|biological_process;cellular process;cellular metabolic process;cellular biosynthetic process|biological_process;cellular process;cellular metabolic process;organic acid metabo…
comp135372_c0_seq1.1.1087.minus.B3_1	molecular_function;binding;ion binding;anion binding|molecular_function;binding;organic cyclic compound binding;nucleoside phosphate binding|molecular_function;binding;organic cyclic compound binding;nucleoside binding|molecular_function;binding;heterocyclic compound binding;nucleoside phosphate binding|molecular_function;binding;heterocyclic compound binding;nucleoside binding|molecular_function…
comp135378_c0_seq1.18.335.plus.B3_1	molecular_function;binding;organic cyclic compound binding;nucleic acid binding|molecular_function;binding;heterocyclic compound binding;nucleic acid binding|molecular_function;binding;protein binding;protein dimerization activity|molecular_function;catalytic activity;transferase activity;transferase activity, transferring phosphorus-containing groups|cellular_component;cell;cell part;intracellul…
comp135407_c0_seq1.1.576.minus.B3_1	molecular_function;binding;ion binding;anion binding|molecular_function;binding;organic cyclic compound binding;nucleoside phosphate binding|molecular_function;binding;organic cyclic compound binding;nucleoside binding|molecular_function;binding;heterocyclic compound binding;nucleoside phosphate binding|molecular_function;binding;heterocyclic compound binding;nucleoside binding|molecular_function…
comp13541_c0_seq1.1.455.minus.A1_1	molecular_function;binding;organic cyclic compound binding;nucleoside phosphate binding|molecular_function;binding;heterocyclic compound binding;nucleoside phosphate binding|molecular_function;binding;small molecule binding;nucleotide binding
comp135429_c0_seq1.88.438.plus.A1_1	cellular_component;membrane part;intrinsic component of membrane;integral component of membrane|cellular_component;membrane;membrane part;integral component of membrane|cellular_component;membrane;membrane part;intrinsic component of membrane
comp135430_c0_seq1.1.523.minus.B3_1	molecular_function;binding;ion binding;cation binding|cellular_component;membrane part;intrinsic component of membrane;integral component of membrane|cellular_component;membrane;membrane part;integral component of membrane|cellular_component;membrane;membrane part;intrinsic component of membrane|biological_process;single-organism process;single-organism metabolic process;oxidation-reduction proce…
comp135436_c0_seq1.32.298.plus.B3_1	molecular_function;transporter activity;substrate-specific transporter activity;substrate-specific transmembrane transporter activity|molecular_function;transporter activity;transmembrane transporter activity;substrate-specific transmembrane transporter activity|molecular_function;transporter activity;transmembrane transporter activity;active transmembrane transporter activity|molecular_function;…
comp135459_c0_seq1.29.253.plus.B3_1	cellular_component;cell;cell part;intracellular|cellular_component;cell;cell part;intracellular part|cellular_component;organelle;non-membrane-bounded organelle;intracellular non-membrane-bounded organelle|cellular_component;organelle;intracellular organelle;intracellular non-membrane-bounded organelle|cellular_component;cell part;intracellular part;intracellular organelle|cellular_component;cell…
comp135467_c0_seq1.1.360.minus.A1_1	molecular_function;binding;ion binding;anion binding|molecular_function;binding;organic cyclic compound binding;nucleoside phosphate binding|molecular_function;binding;organic cyclic compound binding;nucleoside binding|molecular_function;binding;heterocyclic compound binding;nucleoside phosphate binding|molecular_function;binding;heterocyclic compound binding;nucleoside binding|molecular_function…
comp135471_c0_seq1.1.410.minus.B3_1	molecular_function;binding;protein binding;cytoskeletal protein binding
comp135640_c0_seq1.14.211.plus.B3_1	biological_process;cellular process;cellular metabolic process;thioester metabolic process|biological_process;cellular process;cellular metabolic process;sulfur compound metabolic process|biological_process;cellular process;cellular metabolic process;phosphorus metabolic process|biological_process;cellular process;cellular metabolic process;cofactor metabolic process|biological_process;metabolic …
comp135643_c0_seq1.38.304.plus.B3_1	molecular_function;binding;ion binding;cation binding|molecular_function;binding;organic cyclic compound binding;tetrapyrrole binding|molecular_function;binding;heterocyclic compound binding;tetrapyrrole binding|molecular_function;catalytic activity;lyase activity;sirohydrochlorin cobaltochelatase activity|molecular_function;catalytic activity;lyase activity;ferrochelatase activity|cellular_compo…
comp13565_c0_seq1.66.809.plus.B2_1	molecular_function;catalytic activity;transferase activity;transferase activity, transferring phosphorus-containing groups|biological_process;cellular process;cellular metabolic process;phosphorus metabolic process|biological_process;metabolic process;cellular metabolic process;phosphorus metabolic process
comp135708_c0_seq1.1.413.minus.A3_1	cellular_component;cell;cell part;intracellular|cellular_component;cell;cell part;intracellular part|cellular_component;cell part;intracellular;intracellular part
comp135779_c0_seq1.121.328.minus.B3_1	molecular_function;binding;ion binding;anion binding|molecular_function;binding;organic cyclic compound binding;nucleoside phosphate binding|molecular_function;binding;organic cyclic compound binding;nucleoside binding|molecular_function;binding;organic cyclic compound binding;nucleic acid binding|molecular_function;binding;heterocyclic compound binding;nucleoside phosphate binding|molecular_func…
comp13578_c0_seq1.1.408.minus.A1_1	molecular_function;binding;ion binding;cation binding|molecular_function;catalytic activity;hydrolase activity;hydrolase activity, acting on glycosyl bonds|biological_process;metabolic process;organic substance metabolic process;carbohydrate metabolic process|biological_process;metabolic process;primary metabolic process;carbohydrate metabolic process
comp135887_c0_seq1.641.1224.minus.B3_1	biological_process;cellular process;single-organism cellular process;transmembrane transport|biological_process;single-organism process;single-organism cellular process;transmembrane transport|biological_process;single-organism process;single-organism transport;transmembrane transport|biological_process;establishment of localization;transport;single-organism transport|biological_process;localizat…
comp13593_c0_seq1.100.333.minus.B3_1	molecular_function;binding;organic cyclic compound binding;nucleic acid binding|molecular_function;binding;heterocyclic compound binding;nucleic acid binding|cellular_component;cell;cell part;intracellular|cellular_component;cell;cell part;intracellular part|cellular_component;organelle;non-membrane-bounded organelle;intracellular non-membrane-bounded organelle|cellular_component;organelle;intrac…
comp135959_c0_seq1.1.472.minus.B3_1	molecular_function;transporter activity;transmembrane transporter activity;hydrolase activity, acting on acid anhydrides, catalyzing transmembrane movement of substances|molecular_function;binding;ion binding;anion binding|molecular_function;binding;organic cyclic compound binding;nucleoside phosphate binding|molecular_function;binding;organic cyclic compound binding;nucleoside binding|molecular_…
comp135963_c0_seq1.1.766.minus.B3_1	molecular_function;binding;ion binding;anion binding|molecular_function;binding;organic cyclic compound binding;nucleoside phosphate binding|molecular_function;binding;organic cyclic compound binding;nucleoside binding|molecular_function;binding;heterocyclic compound binding;nucleoside phosphate binding|molecular_function;binding;heterocyclic compound binding;nucleoside binding|molecular_function…
comp135967_c0_seq1.1.428.minus.A1_1	molecular_function;binding;organic cyclic compound binding;nucleic acid binding|molecular_function;binding;heterocyclic compound binding;nucleic acid binding|cellular_component;membrane part;intrinsic component of membrane;integral component of membrane|cellular_component;cell;cell part;intracellular|cellular_component;cell;cell part;intracellular part|cellular_component;organelle;intracellular o…
comp136053_c0_seq1.146.391.plus.B3_1	molecular_function;binding;organic cyclic compound binding;nucleic acid binding|molecular_function;binding;heterocyclic compound binding;nucleic acid binding
comp13618_c0_seq1.1.2022.minus.A1_1	cellular_component;cell;cell part;intracellular|cellular_component;cell;cell part;intracellular part|cellular_component;cell part;intracellular;intracellular part
comp136278_c0_seq1.62.1068.minus.B3_1	molecular_function;catalytic activity;hydrolase activity;hydrolase activity, acting on glycosyl bonds|biological_process;metabolic process;organic substance metabolic process;carbohydrate metabolic process|biological_process;metabolic process;primary metabolic process;carbohydrate metabolic process
comp136336_c0_seq1.122.649.plus.B3_1	molecular_function;binding;protein binding;unfolded protein binding
comp136433_c0_seq1.86.439.plus.B3_1	molecular_function;binding;organic cyclic compound binding;nucleic acid binding|molecular_function;binding;heterocyclic compound binding;nucleic acid binding|molecular_function;binding;protein binding;protein dimerization activity|molecular_function;catalytic activity;transferase activity;transferase activity, transferring phosphorus-containing groups|cellular_component;cell;cell part;intracellul…
comp136439_c0_seq1.1.556.minus.B3_1	molecular_function;binding;ion binding;anion binding|molecular_function;binding;organic cyclic compound binding;nucleoside phosphate binding|molecular_function;binding;organic cyclic compound binding;nucleoside binding|molecular_function;binding;organic cyclic compound binding;nucleic acid binding|molecular_function;binding;heterocyclic compound binding;nucleoside phosphate binding|molecular_func…
comp136565_c0_seq1.1.471.minus.B2_1	cellular_component;cell;cell part;intracellular|cellular_component;cell;cell part;intracellular part|cellular_component;cell part;intracellular part;proteasome complex|cellular_component;cell part;intracellular;intracellular part|cellular_component;macromolecular complex;protein complex;proteasome complex
comp136686_c0_seq1.47.1438.plus.B3_1	molecular_function;binding;ion binding;cation binding|molecular_function;binding;ion binding;anion binding|molecular_function;binding;organic cyclic compound binding;nucleoside phosphate binding|molecular_function;binding;organic cyclic compound binding;nucleoside binding|molecular_function;binding;heterocyclic compound binding;nucleoside phosphate binding|molecular_function;binding;heterocyclic …
comp13669_c0_seq1.133.897.minus.A1_1	molecular_function;binding;ion binding;cation binding
comp13670_c0_seq1.1.873.minus.B2_1	molecular_function;binding;organic cyclic compound binding;nucleoside phosphate binding|molecular_function;binding;heterocyclic compound binding;nucleoside phosphate binding|molecular_function;binding;small molecule binding;nucleotide binding|molecular_function;catalytic activity;hydrolase activity;hydrolase activity, acting on acid anhydrides
comp136755_c0_seq1.13.582.plus.B3_1	molecular_function;binding;organic cyclic compound binding;nucleoside phosphate binding|molecular_function;binding;heterocyclic compound binding;nucleoside phosphate binding|molecular_function;binding;cofactor binding;coenzyme binding|molecular_function;binding;small molecule binding;nucleotide binding|molecular_function;catalytic activity;oxidoreductase activity;oxidoreductase activity, acting o…
comp136757_c0_seq1.120.780.minus.B3_1	molecular_function;binding;ion binding;anion binding|molecular_function;binding;organic cyclic compound binding;nucleoside phosphate binding|molecular_function;binding;organic cyclic compound binding;nucleoside binding|molecular_function;binding;heterocyclic compound binding;nucleoside phosphate binding|molecular_function;binding;heterocyclic compound binding;nucleoside binding|molecular_function…
comp136771_c0_seq1.1.226.minus.A3_1	molecular_function;catalytic activity;transferase activity;transferase activity, transferring one-carbon groups|biological_process;cellular process;cellular metabolic process;cellular aromatic compound metabolic process|biological_process;cellular process;cellular metabolic process;heterocycle metabolic process|biological_process;cellular process;cellular metabolic process;cellular nitrogen compo…
comp136780_c0_seq1.1.936.minus.B3_1	molecular_function;binding;ion binding;anion binding|molecular_function;binding;organic cyclic compound binding;pyridoxal phosphate binding|molecular_function;binding;heterocyclic compound binding;pyridoxal phosphate binding|molecular_function;binding;cofactor binding;pyridoxal phosphate binding|molecular_function;catalytic activity;transferase activity;transferase activity, transferring one-carb…
comp136803_c0_seq1.23.316.plus.B3_1	biological_process;developmental process;anatomical structure development;anatomical structure morphogenesis|biological_process;developmental process;anatomical structure morphogenesis;anatomical structure formation involved in morphogenesis|biological_process;developmental process;single-organism developmental process;sporulation|biological_process;developmental process;single-organism developme…
comp136807_c0_seq1.1.408.minus.B3_1	molecular_function;binding;organic cyclic compound binding;nucleoside phosphate binding|molecular_function;binding;heterocyclic compound binding;nucleoside phosphate binding|molecular_function;binding;small molecule binding;nucleotide binding|molecular_function;catalytic activity;ligase activity;ligase activity, forming carbon-oxygen bonds|biological_process;cellular process;single-organism cellu…
comp13680_c0_seq1.1.364.minus.A3_1	cellular_component;cell;cell part;intracellular|cellular_component;cell;cell part;intracellular part|cellular_component;cell part;intracellular part;ribonucleoprotein complex|cellular_component;cell part;intracellular part;cytoplasm|cellular_component;cell part;intracellular;intracellular part
comp136822_c0_seq1.1.319.minus.A3_1	molecular_function;binding;ion binding;cation binding
comp136822_c0_seq1.217.417.minus.B3_1	molecular_function;binding;organic cyclic compound binding;nucleic acid binding|molecular_function;binding;heterocyclic compound binding;nucleic acid binding|cellular_component;cell;cell part;intracellular|cellular_component;cell;cell part;intracellular part|cellular_component;organelle;organelle part;intracellular organelle part|cellular_component;organelle;non-membrane-bounded organelle;intrace…
comp136830_c0_seq1.1.386.minus.A1_1	molecular_function;binding;ion binding;anion binding|molecular_function;binding;organic cyclic compound binding;nucleoside phosphate binding|molecular_function;binding;organic cyclic compound binding;nucleoside binding|molecular_function;binding;organic cyclic compound binding;nucleic acid binding|molecular_function;binding;heterocyclic compound binding;nucleoside phosphate binding|molecular_func…
comp136846_c0_seq1.1.670.minus.B3_1	molecular_function;binding;metal cluster binding;iron-sulfur cluster binding|molecular_function;binding;ion binding;cation binding|biological_process;single-organism process;single-organism metabolic process;oxidation-reduction process|biological_process;metabolic process;single-organism metabolic process;oxidation-reduction process
comp136909_c0_seq1.8.262.plus.A1_1	biological_process;single-organism process;single-organism transport;carbohydrate transport|biological_process;establishment of localization;transport;single-organism transport|biological_process;establishment of localization;transport;organic substance transport|biological_process;localization;establishment of localization;transport
comp136944_c0_seq1.1.829.minus.B3_1	cellular_component;cell;cell part;envelope|cellular_component;cell;cell part;cell periphery|cellular_component;cell;cell part;external encapsulating structure|cellular_component;cell;cell part;external encapsulating structure part|cellular_component;cell part;envelope;cell envelope|cellular_component;cell part;external encapsulating structure part;cell outer membrane|cellular_component;cell part;…
comp136973_c0_seq1.31.465.plus.B3_1	biological_process;cellular process;single-organism cellular process;nucleobase-containing small molecule metabolic process|biological_process;cellular process;cellular metabolic process;cellular aromatic compound metabolic process|biological_process;cellular process;cellular metabolic process;heterocycle metabolic process|biological_process;cellular process;cellular metabolic process;phosphorus …
comp137036_c0_seq1.1.840.minus.B3_1	molecular_function;binding;ion binding;anion binding|molecular_function;binding;organic cyclic compound binding;pyridoxal phosphate binding|molecular_function;binding;heterocyclic compound binding;pyridoxal phosphate binding|molecular_function;binding;cofactor binding;pyridoxal phosphate binding|molecular_function;catalytic activity;transferase activity;transferase activity, transferring nitrogen…
comp137038_c0_seq1.17.208.plus.B3_1	molecular_function;transporter activity;substrate-specific transporter activity;substrate-specific transmembrane transporter activity|molecular_function;transporter activity;substrate-specific transporter activity;protein transporter activity|molecular_function;transporter activity;transmembrane transporter activity;substrate-specific transmembrane transporter activity|molecular_function;transpor…
comp137038_c0_seq1.226.774.plus.B3_1	biological_process;cellular process;single-organism cellular process;cellular component disassembly|biological_process;cellular process;regulation of cellular process;regulation of cellular metabolic process|biological_process;cellular process;regulation of cellular process;regulation of protein complex disassembly|biological_process;cellular process;cellular metabolic process;cellular aromatic c…
comp13704_c0_seq1.1.329.minus.A1_1	molecular_function;catalytic activity;transferase activity;ubiquitin-protein transferase activity|biological_process;cellular process;cellular metabolic process;cellular macromolecule metabolic process|biological_process;metabolic process;organic substance metabolic process;macromolecule metabolic process|biological_process;metabolic process;cellular metabolic process;cellular macromolecule metab…
comp137090_c0_seq1.65.453.minus.B3_1	molecular_function;binding;ion binding;cation binding
comp137127_c0_seq1.1.708.minus.B3_1	biological_process;single-organism process;single-organism transport;carbohydrate transport|biological_process;establishment of localization;transport;single-organism transport|biological_process;establishment of localization;transport;organic substance transport|biological_process;localization;establishment of localization;transport
comp13713_c0_seq1.1.309.minus.B3_1	molecular_function;catalytic activity;transferase activity;transferase activity, transferring phosphorus-containing groups
comp137154_c0_seq1.103.279.plus.B3_1	molecular_function;binding;organic cyclic compound binding;nucleic acid binding|molecular_function;binding;heterocyclic compound binding;nucleic acid binding|cellular_component;cell;cell part;intracellular|cellular_component;cell;cell part;intracellular part|cellular_component;organelle;non-membrane-bounded organelle;intracellular non-membrane-bounded organelle|cellular_component;organelle;intrac…
comp137161_c0_seq1.137.943.plus.B3_1	biological_process;cellular process;single-organism cellular process;cell division|biological_process;single-organism process;single-organism cellular process;cell division
comp137207_c0_seq1.421.1530.minus.B3_1	molecular_function;binding;metal cluster binding;iron-sulfur cluster binding|molecular_function;binding;ion binding;cation binding|molecular_function;catalytic activity;oxidoreductase activity;oxidoreductase activity, acting on other nitrogenous compounds as donors|cellular_component;cell;cell part;intracellular|cellular_component;cell;cell part;intracellular part|cellular_component;cell part;int…
comp137257_c0_seq1.95.469.plus.B3_1	molecular_function;binding;organic cyclic compound binding;nucleoside phosphate binding|molecular_function;binding;organic cyclic compound binding;nucleic acid binding|molecular_function;binding;heterocyclic compound binding;nucleoside phosphate binding|molecular_function;binding;heterocyclic compound binding;nucleic acid binding|molecular_function;binding;small molecule binding;nucleotide binding
comp137280_c0_seq1.1.331.minus.B3_1	biological_process;single-organism process;single-organism metabolic process;oxidation-reduction process|biological_process;metabolic process;single-organism metabolic process;oxidation-reduction process
comp13782_c0_seq1.1.590.minus.A1_1	molecular_function;catalytic activity;oxidoreductase activity;oxidoreductase activity, acting on the CH-NH2 group of donors|biological_process;cellular process;cellular metabolic process;cellular aromatic compound metabolic process|biological_process;cellular process;cellular metabolic process;heterocycle metabolic process|biological_process;cellular process;cellular metabolic process;cellular ni…
comp137842_c0_seq1.1.463.minus.A3_1	cellular_component;cell;cell part;intracellular|cellular_component;cell;cell part;intracellular part|cellular_component;organelle;intracellular organelle;intracellular membrane-bounded organelle|cellular_component;organelle;membrane-bounded organelle;intracellular membrane-bounded organelle|cellular_component;cell part;intracellular part;intracellular organelle|cellular_component;cell part;intrac…
comp137874_c0_seq1.66.362.minus.B3_1	molecular_function;catalytic activity;transferase activity;transferase activity, transferring phosphorus-containing groups|biological_process;cellular process;cellular metabolic process;phosphorus metabolic process|biological_process;metabolic process;cellular metabolic process;phosphorus metabolic process
comp13787_c0_seq1.1.585.minus.A1_1	cellular_component;cell;cell part;intracellular|cellular_component;cell;cell part;intracellular part|cellular_component;organelle;intracellular organelle;intracellular membrane-bounded organelle|cellular_component;organelle;membrane-bounded organelle;intracellular membrane-bounded organelle|cellular_component;cell part;intracellular part;intracellular organelle|cellular_component;cell part;intrac…
comp13807_c0_seq1.1.516.minus.A3_1	molecular_function;binding;ion binding;cation binding|molecular_function;binding;organic cyclic compound binding;nucleic acid binding|molecular_function;binding;heterocyclic compound binding;nucleic acid binding|cellular_component;cell;cell part;intracellular|cellular_component;cell;cell part;intracellular part|cellular_component;organelle;intracellular organelle;intracellular membrane-bounded or…
[truncated: 8,025 more rows]
