# Supplementary material for: A Meta-Transcriptomics Survey Reveals Changes in the Microbiota of the Chinese Mitten Crab Eriocheir sinensis Infected with Hepatopancreatic Necrosis Disease
Source: Front Microbiol. 2017 Apr 26;8:732. doi: 10.3389/fmicb.2017.00732 (PMC5405120; doi:10.3389/fmicb.2017.00732)
Supplement: Table S6 — The distribution of transcripts to general functional categories was assessed on the basis of best BLAST matches to the KEGG database. [file Table6.XLS]

Query	Gene	KO	Definition	Pathway	Enzyme	Modules	Hyperlink
comp25747_c0_seq51.1.15688.minus.A1_1	mbr:MONBRDRAFT_23028	K06115	spectrin beta	-	-	-	http://www.genome.jp/dbget-bin/www_bget?ko:K06115
comp25747_c0_seq62.1.15550.minus.A1_1	mbr:MONBRDRAFT_23028	K06115	spectrin beta	-	-	-	http://www.genome.jp/dbget-bin/www_bget?ko:K06115
comp25747_c0_seq55.1.14554.minus.A1_1	mbr:MONBRDRAFT_23028	K06115	spectrin beta	-	-	-	http://www.genome.jp/dbget-bin/www_bget?ko:K06115
comp30325_c0_seq1.208.14124.minus.B2_1	scm:SCHCODRAFT_65089	K10413	dynein heavy chain 1, cytosolic	ko04145,ko04962	-	-	http://www.genome.jp/dbget-bin/www_bget?ko:K10413
comp100514_c0_seq8.583.12897.minus.B3_1	mbr:MONBRDRAFT_14504	K06114	spectrin alpha	-	-	-	http://www.genome.jp/dbget-bin/www_bget?ko:K06114
comp25713_c0_seq1.12.9248.plus.A1_1	ddi:DDB_G0283893	K10691	E3 ubiquitin-protein ligase UBR4 [EC:6.3.2.19]	-	6.3.2.19	-	http://www.genome.jp/dbget-bin/www_bget?ko:K10691
comp24733_c0_seq2.828.8999.minus.A1_1	mbr:MONBRDRAFT_6317	K06271	talin	ko04510	-	-	http://www.genome.jp/dbget-bin/www_bget?ko:K06271
comp24733_c0_seq1.828.8957.minus.A1_1	mbr:MONBRDRAFT_6317	K06271	talin	ko04510	-	-	http://www.genome.jp/dbget-bin/www_bget?ko:K06271
comp29938_c0_seq7.136.8202.plus.B2_1	mbr:MONBRDRAFT_38937	K12231	E3 ubiquitin-protein ligase HECTD1 [EC:6.3.2.19]	-	6.3.2.19	-	http://www.genome.jp/dbget-bin/www_bget?ko:K12231
comp29938_c0_seq4.136.8067.plus.B2_1	mbr:MONBRDRAFT_38937	K12231	E3 ubiquitin-protein ligase HECTD1 [EC:6.3.2.19]	-	6.3.2.19	-	http://www.genome.jp/dbget-bin/www_bget?ko:K12231
comp43446_c0_seq6.220.8055.plus.A3_1	mbr:MONBRDRAFT_23028	K06115	spectrin beta	-	-	-	http://www.genome.jp/dbget-bin/www_bget?ko:K06115
comp100514_c0_seq16.1191.8872.minus.B3_1	mbr:MONBRDRAFT_23028	K06115	spectrin beta	-	-	-	http://www.genome.jp/dbget-bin/www_bget?ko:K06115
comp24478_c0_seq4.1.7557.minus.A1_1	mbr:MONBRDRAFT_31374	K11840	ubiquitin carboxyl-terminal hydrolase 9/24 [EC:3.1.2.15]	-	3.1.2.15	-	http://www.genome.jp/dbget-bin/www_bget?ko:K11840
comp24478_c0_seq1.1.7524.minus.A1_1	mbr:MONBRDRAFT_31374	K11840	ubiquitin carboxyl-terminal hydrolase 9/24 [EC:3.1.2.15]	-	3.1.2.15	-	http://www.genome.jp/dbget-bin/www_bget?ko:K11840
comp29938_c0_seq8.136.7605.plus.B2_1	mbr:MONBRDRAFT_38937	K12231	E3 ubiquitin-protein ligase HECTD1 [EC:6.3.2.19]	-	6.3.2.19	-	http://www.genome.jp/dbget-bin/www_bget?ko:K12231
comp30204_c0_seq1.451.7884.minus.B2_1	fgr:FG08133.1	K07203	FKBP12-rapamycin complex-associated protein	ko04012,ko04150,ko04910,ko04920,ko04930,ko05200,ko05214,ko05215,ko05221	-	-	http://www.genome.jp/dbget-bin/www_bget?ko:K07203
comp29938_c0_seq3.136.7470.plus.B2_1	mbr:MONBRDRAFT_38937	K12231	E3 ubiquitin-protein ligase HECTD1 [EC:6.3.2.19]	-	6.3.2.19	-	http://www.genome.jp/dbget-bin/www_bget?ko:K12231
comp25422_c0_seq1.212.7459.plus.A1_1	mbr:MONBRDRAFT_14504	K06114	spectrin alpha	-	-	-	http://www.genome.jp/dbget-bin/www_bget?ko:K06114
comp23779_c0_seq1.463.7590.minus.A1_1	mbr:MONBRDRAFT_9515	K12856	pre-mRNA-processing factor 8	ko03040	-	M00354,M00355	http://www.genome.jp/dbget-bin/www_bget?ko:K12856
comp25731_c0_seq5.60.6926.plus.A1_1	mbr:MONBRDRAFT_10823	K11262	acetyl-CoA carboxylase / biotin carboxylase [EC:6.4.1.2 6.3.4.14]	ko00061,ko00620,ko00640,ko04910	6.3.4.14,6.4.1.2	M00082	http://www.genome.jp/dbget-bin/www_bget?ko:K11262
comp30114_c0_seq2.1.6812.minus.B2_1	ddi:DDB_G0283893	K10691	E3 ubiquitin-protein ligase UBR4 [EC:6.3.2.19]	-	6.3.2.19	-	http://www.genome.jp/dbget-bin/www_bget?ko:K10691
comp25701_c0_seq1.161.6754.plus.A1_1	mbr:MONBRDRAFT_37062	K10359	myosin VII	-	-	-	http://www.genome.jp/dbget-bin/www_bget?ko:K10359
comp29528_c0_seq1.1.6525.minus.B2_1	mbr:MONBRDRAFT_9670	K04498	E1A/CREB-binding protein [EC:2.3.1.48]	ko04110,ko04310,ko04330,ko04350,ko04520,ko04630,ko04720,ko04916,ko05016,ko05152,ko05164,ko05200,ko05211,ko05215	2.3.1.48	-	http://www.genome.jp/dbget-bin/www_bget?ko:K04498
comp99310_c0_seq5.1077.7376.minus.B3_1	ncr:NCU01744	K00264	glutamate synthase (NADPH/NADH) [EC:1.4.1.13 1.4.1.14]	ko00250,ko00910	1.4.1.13,1.4.1.14	-	http://www.genome.jp/dbget-bin/www_bget?ko:K00264
comp95638_c0_seq1.107.6265.plus.B3_1	ddi:DDB_G0274587	K14306	nuclear pore complex protein Nup62	ko03013	-	M00427	http://www.genome.jp/dbget-bin/www_bget?ko:K14306
comp21443_c0_seq1.445.6390.plus.A1_1	pcs:Pc21g00710	K10352	myosin heavy chain	ko04530,ko05416	-	-	http://www.genome.jp/dbget-bin/www_bget?ko:K10352
comp29490_c0_seq4.59.5989.minus.B2_1	mbr:MONBRDRAFT_34714	K06699	proteasome activator subunit 4	ko03050	-	-	http://www.genome.jp/dbget-bin/www_bget?ko:K06699
comp21443_c0_seq2.445.6345.plus.A1_1	afm:AFUA_5G08700	K10352	myosin heavy chain	ko04530,ko05416	-	-	http://www.genome.jp/dbget-bin/www_bget?ko:K10352
comp25718_c0_seq1.48.5933.plus.A1_1	act:ACLA_055550	K01529	-	-	3.6.1.-	-	http://www.genome.jp/dbget-bin/www_bget?ko:K01529
comp21890_c0_seq2.965.6823.minus.A1_1	mgr:MGCH7_ch7g856	K10352	myosin heavy chain	ko04530,ko05416	-	-	http://www.genome.jp/dbget-bin/www_bget?ko:K10352
comp27215_c0_seq3.22.5694.plus.B2_1	mgr:MGG_13171	K10625	E3 ubiquitin-protein ligase UBR1 [EC:6.3.2.19]	-	6.3.2.19	-	http://www.genome.jp/dbget-bin/www_bget?ko:K10625
comp43201_c0_seq1.551.6027.minus.A3_1	ddi:DDB_G0291714	K05658	ATP-binding cassette, subfamily B (MDR/TAP), member 1	ko02010,ko04976	3.6.3.44	-	http://www.genome.jp/dbget-bin/www_bget?ko:K05658
comp30098_c0_seq1.1.5476.minus.B2_1	mbr:MONBRDRAFT_36978	K12854	pre-mRNA-splicing helicase BRR2 [EC:3.6.4.13]	ko03040	3.6.4.13	M00354,M00355	http://www.genome.jp/dbget-bin/www_bget?ko:K12854
comp27544_c0_seq2.470.5866.minus.B2_1	mbr:MONBRDRAFT_1270	K04514	Rho-associated, coiled-coil containing protein kinase [EC:2.7.11.1]	ko04062,ko04270,ko04310,ko04350,ko04360,ko04510,ko04670,ko04810,ko05130,ko05131	2.7.11.1	-	http://www.genome.jp/dbget-bin/www_bget?ko:K04514
comp27544_c0_seq1.470.5821.minus.B2_1	mbr:MONBRDRAFT_1270	K04514	Rho-associated, coiled-coil containing protein kinase [EC:2.7.11.1]	ko04062,ko04270,ko04310,ko04350,ko04360,ko04510,ko04670,ko04810,ko05130,ko05131	2.7.11.1	-	http://www.genome.jp/dbget-bin/www_bget?ko:K04514
comp25181_c0_seq2.372.5687.minus.A1_1	ddi:DDB_G0291183	K12818	ATP-dependent RNA helicase DHX8/PRP22 [EC:3.6.4.13]	ko03040	3.6.4.13	-	http://www.genome.jp/dbget-bin/www_bget?ko:K12818
comp22340_c0_seq1.5.5216.minus.A1_1	ddi:DDB_G0288073	K09291	nucleoprotein TPR	ko03013,ko04011,ko05200,ko05216	-	M00427	http://www.genome.jp/dbget-bin/www_bget?ko:K09291
comp30156_c0_seq1.4.5193.plus.B2_1	cne:CNA06000	K11541	carbamoyl-phosphate synthase / aspartate carbamoyltransferase [EC:6.3.5.5 2.1.3.2]	ko00240,ko00250	2.1.3.2,6.3.5.5	M00051	http://www.genome.jp/dbget-bin/www_bget?ko:K11541
comp89454_c0_seq2.3768.8928.minus.B3_1	mbr:MONBRDRAFT_19294	K04646	clathrin heavy chain	ko04142,ko04144,ko04961,ko05016,ko05100	-	-	http://www.genome.jp/dbget-bin/www_bget?ko:K04646
comp99530_c0_seq2.1.5126.minus.B3_1	cne:CNI01160	K13126	polyadenylate-binding protein	ko03013,ko03015,ko03018	-	-	http://www.genome.jp/dbget-bin/www_bget?ko:K13126
comp22839_c0_seq1.128.5034.minus.A1_1	mbr:MONBRDRAFT_37956	K02522	inositol 1,4,5-triphosphate receptor, invertebrate	ko04020,ko04070,ko04745	-	-	http://www.genome.jp/dbget-bin/www_bget?ko:K02522
comp22839_c0_seq2.128.4971.minus.A1_1	mbr:MONBRDRAFT_37956	K02522	inositol 1,4,5-triphosphate receptor, invertebrate	ko04020,ko04070,ko04745	-	-	http://www.genome.jp/dbget-bin/www_bget?ko:K02522
comp21525_c0_seq1.1.4792.minus.A1_1	yli:YALI0C16566g	K03006	DNA-directed RNA polymerase II subunit RPB1 [EC:2.7.7.6]	ko00230,ko00240,ko03020,ko05016	2.7.7.6	M00180	http://www.genome.jp/dbget-bin/www_bget?ko:K03006
comp99631_c0_seq1.48.4826.plus.B3_1	lel:LELG_05175	K01881	prolyl-tRNA synthetase [EC:6.1.1.15]	ko00970	6.1.1.15	M00360,M00359	http://www.genome.jp/dbget-bin/www_bget?ko:K01881
comp25670_c0_seq4.582.5336.plus.A1_1	mbr:MONBRDRAFT_32353	K05749	cytoplasmic FMR1 interacting protein	ko04810	-	-	http://www.genome.jp/dbget-bin/www_bget?ko:K05749
comp30064_c0_seq2.246.4979.plus.B2_1	tml:GSTUM_00000601001	K12385	Niemann-Pick C1 protein	ko04142	-	-	http://www.genome.jp/dbget-bin/www_bget?ko:K12385
comp100283_c0_seq4.466.5184.minus.B3_1	mbr:MONBRDRAFT_10823	K11262	acetyl-CoA carboxylase / biotin carboxylase [EC:6.4.1.2 6.3.4.14]	ko00061,ko00620,ko00640,ko04910	6.3.4.14,6.4.1.2	M00082	http://www.genome.jp/dbget-bin/www_bget?ko:K11262
comp25670_c0_seq1.617.5302.plus.A1_1	mbr:MONBRDRAFT_32353	K05749	cytoplasmic FMR1 interacting protein	ko04810	-	-	http://www.genome.jp/dbget-bin/www_bget?ko:K05749
comp29127_c0_seq8.299.4975.minus.B2_1	mbr:MONBRDRAFT_30343	K12490	Arf-GAP, Rho-GAP domain, ANK repeat and PH domain-containing protein	ko04144	-	-	http://www.genome.jp/dbget-bin/www_bget?ko:K12490
comp30041_c0_seq1.1.4648.minus.B2_1	rsc:RCFBP_20138	K02519	translation initiation factor IF-2	-	-	-	http://www.genome.jp/dbget-bin/www_bget?ko:K02519
comp29127_c0_seq11.299.4930.minus.B2_1	mbr:MONBRDRAFT_30343	K12490	Arf-GAP, Rho-GAP domain, ANK repeat and PH domain-containing protein	ko04144	-	-	http://www.genome.jp/dbget-bin/www_bget?ko:K12490
comp25577_c0_seq3.129.4712.plus.A1_1	afv:AFLA_043420	K11718	UDP-glucose:glycoprotein glucosyltransferase [EC:2.4.1.-]	ko04141	2.4.1.-	-	http://www.genome.jp/dbget-bin/www_bget?ko:K11718
comp24063_c0_seq3.176.4648.plus.A1_1	nfi:NFIA_075500	K11592	endoribonuclease Dicer [EC:3.1.26.-]	-	3.1.26.-	-	http://www.genome.jp/dbget-bin/www_bget?ko:K11592
comp27248_c0_seq2.254.4656.minus.B2_1	ddi:DDB_G0281045	K11644	paired amphipathic helix protein Sin3a	ko05016	-	-	http://www.genome.jp/dbget-bin/www_bget?ko:K11644
comp24178_c0_seq1.1.4380.minus.B2_1	ddi:DDB_G0267638	K11320	E1A-binding protein p400 [EC:3.6.4.-]	-	3.6.4.-	-	http://www.genome.jp/dbget-bin/www_bget?ko:K11320
comp25672_c0_seq1.414.4760.plus.A1_1	pif:PITG_13135	K01533	Cu2+-exporting ATPase [EC:3.6.3.4]	-	3.6.3.4	-	http://www.genome.jp/dbget-bin/www_bget?ko:K01533
comp62326_c0_seq1.1.4345.minus.B3_1	cci:CC1G_05143	K12604	CCR4-NOT transcription complex subunit 1	ko03018	-	-	http://www.genome.jp/dbget-bin/www_bget?ko:K12604
comp99796_c0_seq2.252.4571.plus.B3_1	ehi:EHI_080220	K12385	Niemann-Pick C1 protein	ko04142	-	-	http://www.genome.jp/dbget-bin/www_bget?ko:K12385
comp25146_c0_seq2.306.4604.plus.A1_1	ngr:NAEGRDRAFT_162	K14951	cation-transporting ATPase 13A3/4/5 [EC:3.6.3.-]	-	3.6.3.-	-	http://www.genome.jp/dbget-bin/www_bget?ko:K14951
comp21393_c0_seq1.29.4318.minus.A1_1	uma:UM00775.1	K10581	ubiquitin-conjugating enzyme E2 O [EC:6.3.2.19]	ko04120	6.3.2.19	-	http://www.genome.jp/dbget-bin/www_bget?ko:K10581
comp99924_c1_seq1.203.4471.plus.B3_1	ngr:NAEGRDRAFT_61637	K14437	chromodomain-helicase-DNA-binding protein 7 [EC:3.6.4.12]	-	3.6.4.12	-	http://www.genome.jp/dbget-bin/www_bget?ko:K14437
comp25498_c0_seq1.454.4716.minus.A1_1	ehi:EHI_080220	K12385	Niemann-Pick C1 protein	ko04142	-	-	http://www.genome.jp/dbget-bin/www_bget?ko:K12385
comp21393_c0_seq2.29.4282.minus.A1_1	uma:UM00775.1	K10581	ubiquitin-conjugating enzyme E2 O [EC:6.3.2.19]	ko04120	6.3.2.19	-	http://www.genome.jp/dbget-bin/www_bget?ko:K10581
comp28059_c0_seq3.82.4329.minus.B2_1	ssl:SS1G_10708	K04648	dynactin 1	ko04962,ko05016	-	-	http://www.genome.jp/dbget-bin/www_bget?ko:K04648
comp27841_c0_seq4.1.4222.minus.B2_1	mbr:MONBRDRAFT_13270	K08789	microtubule-associated serine/threonine kinase [EC:2.7.11.1]	-	2.7.11.1	-	http://www.genome.jp/dbget-bin/www_bget?ko:K08789
comp24384_c0_seq3.165.4328.plus.A1_1	mbr:MONBRDRAFT_13270	K08789	microtubule-associated serine/threonine kinase [EC:2.7.11.1]	-	2.7.11.1	-	http://www.genome.jp/dbget-bin/www_bget?ko:K08789
comp27841_c0_seq3.1.4156.minus.B2_1	mbr:MONBRDRAFT_13270	K08789	microtubule-associated serine/threonine kinase [EC:2.7.11.1]	-	2.7.11.1	-	http://www.genome.jp/dbget-bin/www_bget?ko:K08789
comp25672_c0_seq1.171.4313.minus.B2_1	mgl:MGL_0265	K14303	nuclear pore complex protein Nup160	ko03013	-	M00427	http://www.genome.jp/dbget-bin/www_bget?ko:K14303
comp42981_c0_seq3.155.4294.minus.A3_1	mbr:MONBRDRAFT_1270	K04514	Rho-associated, coiled-coil containing protein kinase [EC:2.7.11.1]	ko04062,ko04270,ko04310,ko04350,ko04360,ko04510,ko04670,ko04810,ko05130,ko05131	2.7.11.1	-	http://www.genome.jp/dbget-bin/www_bget?ko:K04514
comp29431_c0_seq3.4.4143.plus.B2_1	edi:EDI_115990	K13129	survival motor neuron protein	ko03013	-	M00426	http://www.genome.jp/dbget-bin/www_bget?ko:K13129
comp24384_c0_seq4.165.4295.plus.A1_1	mbr:MONBRDRAFT_13270	K08789	microtubule-associated serine/threonine kinase [EC:2.7.11.1]	-	2.7.11.1	-	http://www.genome.jp/dbget-bin/www_bget?ko:K08789
comp25211_c0_seq1.703.4827.minus.A1_1	scl:sce5088	K01283	peptidyl-dipeptidase A [EC:3.4.15.1]	ko04614,ko05142,ko05410	3.4.15.1	-	http://www.genome.jp/dbget-bin/www_bget?ko:K01283
comp94262_c0_seq1.3380.7498.minus.B3_1	dvm:DvMF_1455	K03043	DNA-directed RNA polymerase subunit beta [EC:2.7.7.6]	ko00230,ko00240,ko03020	2.7.7.6	M00183	http://www.genome.jp/dbget-bin/www_bget?ko:K03043
comp26606_c0_seq2.144.4251.minus.B2_1	nfi:NFIA_069020	K13171	serine/arginine repetitive matrix protein 1	ko03013,ko03015	-	M00430	http://www.genome.jp/dbget-bin/www_bget?ko:K13171
comp24384_c0_seq6.165.4262.plus.A1_1	mbr:MONBRDRAFT_13270	K08789	microtubule-associated serine/threonine kinase [EC:2.7.11.1]	-	2.7.11.1	-	http://www.genome.jp/dbget-bin/www_bget?ko:K08789
comp24384_c0_seq1.165.4229.plus.A1_1	mbr:MONBRDRAFT_13270	K08789	microtubule-associated serine/threonine kinase [EC:2.7.11.1]	-	2.7.11.1	-	http://www.genome.jp/dbget-bin/www_bget?ko:K08789
comp29431_c0_seq2.4.4059.plus.B2_1	edi:EDI_115990	K13129	survival motor neuron protein	ko03013	-	M00426	http://www.genome.jp/dbget-bin/www_bget?ko:K13129
comp24010_c0_seq1.2157.6191.minus.A1_1	aor:AOR_1_152094	K01530	phospholipid-translocating ATPase [EC:3.6.3.1]	-	3.6.3.1	-	http://www.genome.jp/dbget-bin/www_bget?ko:K01530
comp16282_c0_seq1.64.4084.minus.B2_1	cpv:cgd4_780	K03164	DNA topoisomerase II [EC:5.99.1.3]	-	5.99.1.3	-	http://www.genome.jp/dbget-bin/www_bget?ko:K03164
comp22925_c0_seq1.558.4553.minus.A1_1	tml:GSTUM_00003661001	K01115	phospholipase D [EC:3.1.4.4]	ko00564,ko00565,ko04144,ko04666,ko04724,ko04912	3.1.4.4	-	http://www.genome.jp/dbget-bin/www_bget?ko:K01115
comp25542_c0_seq1.125.4090.plus.A1_1	ani:AN5613.2	K00106	xanthine dehydrogenase/oxidase [EC:1.17.1.4 1.17.3.2]	ko00230,ko00232,ko00983,ko04146	1.17.1.4,1.17.3.2	M00546	http://www.genome.jp/dbget-bin/www_bget?ko:K00106
comp27302_c0_seq1.1.3927.minus.B2_1	mbr:MONBRDRAFT_23028	K06115	spectrin beta	-	-	-	http://www.genome.jp/dbget-bin/www_bget?ko:K06115
comp25208_c0_seq1.103.3999.plus.A1_1	dge:Dgeo_2604	K13482	xanthine dehydrogenase large subunit [EC:1.17.1.4]	ko00230	1.17.1.4	M00546	http://www.genome.jp/dbget-bin/www_bget?ko:K13482
comp24987_c0_seq1.348.4220.minus.A1_1	aav:Aave_1129	K13482	xanthine dehydrogenase large subunit [EC:1.17.1.4]	ko00230	1.17.1.4	M00546	http://www.genome.jp/dbget-bin/www_bget?ko:K13482
comp25625_c0_seq2.271.4140.plus.A1_1	ddi:DDB_G0278293	K01870	isoleucyl-tRNA synthetase [EC:6.1.1.5]	ko00290,ko00970	6.1.1.5	M00360,M00359	http://www.genome.jp/dbget-bin/www_bget?ko:K01870
comp25262_c0_seq2.89.3925.plus.A1_1	yli:YALI0D23265g	K14951	cation-transporting ATPase 13A3/4/5 [EC:3.6.3.-]	-	3.6.3.-	-	http://www.genome.jp/dbget-bin/www_bget?ko:K14951
comp29174_c0_seq1.19.3828.plus.B2_1	lth:KLTH0F03674g	K11835	ubiquitin carboxyl-terminal hydrolase 4/11/15 [EC:3.1.2.15]	-	3.1.2.15	-	http://www.genome.jp/dbget-bin/www_bget?ko:K11835
comp24271_c0_seq3.29.3832.plus.A1_1	tml:GSTUM_00010985001	K14676	lysophospholipid hydrolase [EC:3.1.1.5]	ko00564	3.1.1.5	-	http://www.genome.jp/dbget-bin/www_bget?ko:K14676
comp30155_c0_seq1.905.4699.minus.B2_1	mbr:MONBRDRAFT_33388	K03254	translation initiation factor 3 subunit A	ko03013	-	-	http://www.genome.jp/dbget-bin/www_bget?ko:K03254
comp96679_c0_seq1.1.3790.minus.B3_1	mbr:MONBRDRAFT_31374	K11840	ubiquitin carboxyl-terminal hydrolase 9/24 [EC:3.1.2.15]	-	3.1.2.15	-	http://www.genome.jp/dbget-bin/www_bget?ko:K11840
comp27207_c0_seq1.22.3797.minus.B2_1	yli:YALI0D23265g	K14951	cation-transporting ATPase 13A3/4/5 [EC:3.6.3.-]	-	3.6.3.-	-	http://www.genome.jp/dbget-bin/www_bget?ko:K14951
comp21749_c0_seq1.321.4094.plus.A1_1	mbr:MONBRDRAFT_5247	K05766	slingshot	ko04810	3.1.3.16,3.1.3.48	-	http://www.genome.jp/dbget-bin/www_bget?ko:K05766
comp24192_c0_seq1.22.3792.minus.A1_1	mbr:MONBRDRAFT_27454	K07752	carboxypeptidase D [EC:3.4.17.22]	-	3.4.17.22	-	http://www.genome.jp/dbget-bin/www_bget?ko:K07752
comp99730_c0_seq1.1.3759.minus.B3_1	mbr:MONBRDRAFT_37521	K12828	splicing factor 3B subunit 1	ko03040	-	M00352	http://www.genome.jp/dbget-bin/www_bget?ko:K12828
comp99032_c0_seq1.791.4527.minus.B3_1	mbr:MONBRDRAFT_31331	K10356	myosin I	-	-	-	http://www.genome.jp/dbget-bin/www_bget?ko:K10356
comp89073_c0_seq2.1207.4928.minus.B3_1	mgl:MGL_3243	K03260	translation initiation factor 4G	ko03013,ko05416	-	M00428	http://www.genome.jp/dbget-bin/www_bget?ko:K03260
comp99865_c0_seq1.87.3786.minus.B3_1	tet:TTHERM_00047700	K11835	ubiquitin carboxyl-terminal hydrolase 4/11/15 [EC:3.1.2.15]	-	3.1.2.15	-	http://www.genome.jp/dbget-bin/www_bget?ko:K11835
comp25119_c0_seq1.52.3750.minus.A1_1	ngr:NAEGRDRAFT_50018	K11292	transcription elongation factor SPT6	-	-	-	http://www.genome.jp/dbget-bin/www_bget?ko:K11292
comp18754_c0_seq2.122.3817.plus.A1_1	pif:PITG_14573	K12396	AP-3 complex subunit delta-1	ko04142	-	-	http://www.genome.jp/dbget-bin/www_bget?ko:K12396
comp29952_c0_seq1.197.3871.plus.B2_1	mbr:MONBRDRAFT_36939	K12830	splicing factor 3B subunit 3	ko03040	-	M00352	http://www.genome.jp/dbget-bin/www_bget?ko:K12830
comp11962_c0_seq1.316.3981.minus.A1_1	mbr:MONBRDRAFT_17562	K05236	coatomer protein complex, subunit alpha (xenin)	ko04080	-	-	http://www.genome.jp/dbget-bin/www_bget?ko:K05236
comp25387_c0_seq1.109.3761.minus.A1_1	mbr:MONBRDRAFT_32498	K14802	phospholipid-transporting ATPase [EC:3.6.3.1]	-	3.6.3.1	-	http://www.genome.jp/dbget-bin/www_bget?ko:K14802
comp30215_c0_seq2.176.3820.plus.B2_1	uma:UM01054.1	K01958	pyruvate carboxylase [EC:6.4.1.1]	ko00020,ko00620,ko00720	6.4.1.1	M00173	http://www.genome.jp/dbget-bin/www_bget?ko:K01958
comp98073_c0_seq3.4656.8300.minus.B3_1	dvm:DvMF_1860	K03737	putative pyruvate-flavodoxin oxidoreductase [EC:1.2.7.-]	ko00720	1.2.7.-	M00173,M00374	http://www.genome.jp/dbget-bin/www_bget?ko:K03737
comp95196_c0_seq2.99.3737.plus.B3_1	mbr:MONBRDRAFT_17562	K05236	coatomer protein complex, subunit alpha (xenin)	ko04080	-	-	http://www.genome.jp/dbget-bin/www_bget?ko:K05236
comp29643_c0_seq1.664.4293.minus.B2_1	mbr:MONBRDRAFT_13948	K12599	antiviral helicase SKI2 [EC:3.6.4.-]	ko03018	3.6.4.-	M00392	http://www.genome.jp/dbget-bin/www_bget?ko:K12599
comp23946_c0_seq3.339.3941.minus.A1_1	lbc:LACBIDRAFT_191874	K06669	structural maintenance of chromosome 3 (chondroitin sulfate proteoglycan 6)	ko04110,ko04111,ko04113,ko04114	-	-	http://www.genome.jp/dbget-bin/www_bget?ko:K06669
comp100157_c0_seq2.1969.5567.minus.B3_1	ddi:DDB_G0279159	K01681	aconitate hydratase 1 [EC:4.2.1.3]	ko00020,ko00630,ko00720	4.2.1.3	M00173,M00009,M00010,M00012	http://www.genome.jp/dbget-bin/www_bget?ko:K01681
comp20207_c0_seq1.133.3726.plus.A1_1	mbr:MONBRDRAFT_14194	K01872	alanyl-tRNA synthetase [EC:6.1.1.7]	ko00970	6.1.1.7	M00360,M00359	http://www.genome.jp/dbget-bin/www_bget?ko:K01872
comp95185_c0_seq1.100.3678.plus.B3_1	acd:AOLE_11960	K01692	enoyl-CoA hydratase [EC:4.2.1.17]	ko00071,ko00280,ko00281,ko00310,ko00362,ko00380,ko00410,ko00627,ko00640,ko00650,ko00903,ko00930	4.2.1.17	M00087,M00032	http://www.genome.jp/dbget-bin/www_bget?ko:K01692
comp29490_c0_seq5.16.3582.minus.B2_1	mbr:MONBRDRAFT_34714	K06699	proteasome activator subunit 4	ko03050	-	-	http://www.genome.jp/dbget-bin/www_bget?ko:K06699
comp29935_c0_seq2.260.3799.plus.B2_1	ddi:DDB_G0288257	K03010	DNA-directed RNA polymerase II subunit RPB2 [EC:2.7.7.6]	ko00230,ko00240,ko03020,ko05016	2.7.7.6	M00180	http://www.genome.jp/dbget-bin/www_bget?ko:K03010
comp99995_c0_seq1.1.3529.minus.B3_1	mbr:MONBRDRAFT_16390	K08052	neurofibromin 1	ko04010	-	-	http://www.genome.jp/dbget-bin/www_bget?ko:K08052
comp105555_c0_seq1.54.3587.plus.B3_1	ppn:Palpr_0370	K03737	putative pyruvate-flavodoxin oxidoreductase [EC:1.2.7.-]	ko00720	1.2.7.-	M00173,M00374	http://www.genome.jp/dbget-bin/www_bget?ko:K03737
comp41823_c0_seq2.1.3512.minus.A3_1	cim:CIMG_01059	K10901	bloom syndrome protein [EC:3.6.4.12]	ko03440	3.6.4.12	M00295,M00414	http://www.genome.jp/dbget-bin/www_bget?ko:K10901
comp43217_c0_seq1.51.3554.plus.A3_1	mbr:MONBRDRAFT_20503	K01869	leucyl-tRNA synthetase [EC:6.1.1.4]	ko00290,ko00970	6.1.1.4	M00360,M00359	http://www.genome.jp/dbget-bin/www_bget?ko:K01869
comp29516_c0_seq1.572.4044.minus.B2_1	mgl:MGL_1379	K14544	U3 small nucleolar RNA-associated protein 22	ko03008	-	-	http://www.genome.jp/dbget-bin/www_bget?ko:K14544
comp42317_c0_seq1.3.3473.plus.A3_1	uma:UM03512.1	K01873	valyl-tRNA synthetase [EC:6.1.1.9]	ko00290,ko00970	6.1.1.9	M00360,M00359	http://www.genome.jp/dbget-bin/www_bget?ko:K01873
comp29196_c0_seq2.100.3567.plus.B2_1	spo:SPBP8B7.21	K11841	ubiquitin carboxyl-terminal hydrolase 10 [EC:3.1.2.15]	-	3.1.2.15	-	http://www.genome.jp/dbget-bin/www_bget?ko:K11841
comp41823_c0_seq4.1.3443.minus.A3_1	cim:CIMG_01059	K10901	bloom syndrome protein [EC:3.6.4.12]	ko03440	3.6.4.12	M00295,M00414	http://www.genome.jp/dbget-bin/www_bget?ko:K10901
comp24026_c0_seq1.225.3662.plus.B2_1	mbr:MONBRDRAFT_14642	K14439	SWI/SNF-related matrix-associated actin-dependent regulator of chromatin subfamily A containing DEAD/H box 1 [EC:3.6.4.12]	-	3.6.4.12	-	http://www.genome.jp/dbget-bin/www_bget?ko:K14439
comp30063_c0_seq2.1.3435.minus.B2_1	ngr:NAEGRDRAFT_47250	K15176	RNA polymerase-associated protein CTR9	-	-	-	http://www.genome.jp/dbget-bin/www_bget?ko:K15176
comp29824_c0_seq7.1455.4868.minus.B2_1	ngr:NAEGRDRAFT_82942	K10610	DNA damage-binding protein 1	ko03420,ko04120	-	M00385,M00386	http://www.genome.jp/dbget-bin/www_bget?ko:K10610
comp94272_c0_seq1.432.3842.plus.B3_1	ddi:DDB_G0278727	K00922	phosphatidylinositol-4,5-bisphosphate 3-kinase [EC:2.7.1.153]	ko00562,ko04012,ko04062,ko04070,ko04150,ko04210,ko04370,ko04380,ko04510,ko04620,ko04630,ko04650,ko04660,ko04662,ko04664,ko04666,ko04670,ko04722,ko04725,ko04810,ko04910,ko04914,ko04930,ko04960,ko04973,ko05100,ko05142,ko05145,ko05146,ko05160,ko05162,ko05164,ko05200,ko05210,ko05211,ko05212,ko05213,ko05214,ko05215,ko05218,ko05220,ko05221,ko05222,ko05223	2.7.1.153	-	http://www.genome.jp/dbget-bin/www_bget?ko:K00922
comp98911_c0_seq1.26.3406.plus.B3_1	ddi:DDB_G0274455	K10359	myosin VII	-	-	-	http://www.genome.jp/dbget-bin/www_bget?ko:K10359
comp25555_c0_seq1.56.3421.minus.A1_1	mbr:MONBRDRAFT_15021	K05305	fucokinase [EC:2.7.1.52]	ko00051,ko00520	2.7.1.52	-	http://www.genome.jp/dbget-bin/www_bget?ko:K05305
comp42447_c0_seq3.91.3456.plus.A3_1	cci:CC1G_01067	K14326	regulator of nonsense transcripts 1 [EC:3.6.4.-]	ko03013,ko03015	3.6.4.-	M00430	http://www.genome.jp/dbget-bin/www_bget?ko:K14326
comp25424_c0_seq13.473.3813.minus.A1_1	zro:ZYRO0A01870g	K11407	histone deacetylase 6/10 [EC:3.5.1.98]	-	3.5.1.98	-	http://www.genome.jp/dbget-bin/www_bget?ko:K11407
comp25280_c0_seq1.250.3582.minus.A1_1	mbr:MONBRDRAFT_8524	K01530	phospholipid-translocating ATPase [EC:3.6.3.1]	-	3.6.3.1	-	http://www.genome.jp/dbget-bin/www_bget?ko:K01530
comp25313_c0_seq2.18.3328.minus.A1_1	mbr:MONBRDRAFT_33449	K01951	GMP synthase (glutamine-hydrolysing) [EC:6.3.5.2]	ko00230,ko00983	6.3.5.2	M00050	http://www.genome.jp/dbget-bin/www_bget?ko:K01951
comp41864_c0_seq1.22.3306.plus.A3_1	tml:GSTUM_00010629001	K14290	exportin-1	ko03008,ko03013,ko05164	-	-	http://www.genome.jp/dbget-bin/www_bget?ko:K14290
comp25692_c1_seq1.41.3304.plus.A1_1	mbr:MONBRDRAFT_29200	K10356	myosin I	-	-	-	http://www.genome.jp/dbget-bin/www_bget?ko:K10356
comp22676_c0_seq1.515.3775.minus.A1_1	pif:PITG_06947	K14292	trimethylguanosine synthase [EC:2.1.1.-]	ko03013	2.1.1.-	-	http://www.genome.jp/dbget-bin/www_bget?ko:K14292
comp23902_c0_seq1.95.3352.plus.A1_1	ddi:DDB_G0284319	K06100	symplekin	ko03015,ko04530	-	-	http://www.genome.jp/dbget-bin/www_bget?ko:K06100
comp29404_c0_seq10.21.3275.plus.B2_1	cyn:Cyan7425_4790	K07190	phosphorylase kinase alpha/beta subunit	ko04020,ko04910	-	-	http://www.genome.jp/dbget-bin/www_bget?ko:K07190
comp40698_c0_seq1.130.3369.plus.A3_1	mbr:MONBRDRAFT_35919	K01648	ATP citrate (pro-S)-lyase [EC:2.3.3.8]	ko00020,ko00720	2.3.3.8	-	http://www.genome.jp/dbget-bin/www_bget?ko:K01648
comp24832_c0_seq1.521.3749.minus.A1_1	mbr:MONBRDRAFT_37869	K00901	diacylglycerol kinase [EC:2.7.1.107]	ko00561,ko00564,ko04070	2.7.1.107	-	http://www.genome.jp/dbget-bin/www_bget?ko:K00901
comp25272_c0_seq1.1203.4433.minus.A1_1	pph:Ppha_1609	K03294	basic amino acid/polyamine antiporter, APA family	-	-	-	http://www.genome.jp/dbget-bin/www_bget?ko:K03294
comp26081_c0_seq1.148.3368.minus.B2_1	tml:GSTUM_00004398001	K11976	TRIAD3; E3 ubiquitin-protein ligase RNF216 [EC:6.3.2.19]	-	6.3.2.19	-	http://www.genome.jp/dbget-bin/www_bget?ko:K11976
comp99807_c0_seq3.60.3281.plus.B3_1	pcs:Pc22g04770	K00164	2-oxoglutarate dehydrogenase E1 component [EC:1.2.4.2]	ko00020,ko00310,ko00380	1.2.4.2	M00009,M00011,M00032	http://www.genome.jp/dbget-bin/www_bget?ko:K00164
comp25551_c0_seq2.555.3770.minus.A1_1	cci:CC1G_04223	K00323	NAD(P) transhydrogenase [EC:1.6.1.2]	ko00760	1.6.1.2	-	http://www.genome.jp/dbget-bin/www_bget?ko:K00323
comp25424_c0_seq10.473.3678.minus.A1_1	zro:ZYRO0A01870g	K11407	histone deacetylase 6/10 [EC:3.5.1.98]	-	3.5.1.98	-	http://www.genome.jp/dbget-bin/www_bget?ko:K11407
comp28027_c0_seq2.88.3288.plus.B2_1	ddi:DDB_G0268706	K13140	integrator complex subunit 3	-	-	-	http://www.genome.jp/dbget-bin/www_bget?ko:K13140
comp99239_c0_seq1.450.3642.minus.B3_1	spo:SPBC713.02c	K11838	ubiquitin carboxyl-terminal hydrolase 7 [EC:3.1.2.15]	-	3.1.2.15	-	http://www.genome.jp/dbget-bin/www_bget?ko:K11838
comp39526_c0_seq5.171.3362.plus.A3_1	ddi:DDB_G0292206	K12311	lysosomal alpha-mannosidase [EC:3.2.1.24]	ko00511,ko04142	3.2.1.24	-	http://www.genome.jp/dbget-bin/www_bget?ko:K12311
comp24832_c0_seq5.521.3707.minus.A1_1	mbr:MONBRDRAFT_37869	K00901	diacylglycerol kinase [EC:2.7.1.107]	ko00561,ko00564,ko04070	2.7.1.107	-	http://www.genome.jp/dbget-bin/www_bget?ko:K00901
comp42417_c0_seq1.175.3357.plus.A3_1	ddi:DDB_G0267966	K00207	dihydropyrimidine dehydrogenase (NADP+) [EC:1.3.1.2]	ko00240,ko00410,ko00770,ko00983	1.3.1.2	M00046	http://www.genome.jp/dbget-bin/www_bget?ko:K00207
comp24073_c0_seq1.7.3186.plus.A1_1	mbr:MONBRDRAFT_16848	K10356	myosin I	-	-	-	http://www.genome.jp/dbget-bin/www_bget?ko:K10356
comp29985_c0_seq5.1717.4881.minus.B2_1	pif:PITG_17928	K09667	polypeptide N-acetylglucosaminyltransferase [EC:2.4.1.-]	ko00514	2.4.1.-	-	http://www.genome.jp/dbget-bin/www_bget?ko:K09667
comp24248_c0_seq2.152.3312.minus.A1_1	pif:PITG_02921	K01873	valyl-tRNA synthetase [EC:6.1.1.9]	ko00290,ko00970	6.1.1.9	M00360,M00359	http://www.genome.jp/dbget-bin/www_bget?ko:K01873
comp24457_c0_seq1.746.3907.minus.A1_1	cya:CYA_2306	K01187	alpha-glucosidase [EC:3.2.1.20]	ko00052,ko00500	3.2.1.20	-	http://www.genome.jp/dbget-bin/www_bget?ko:K01187
comp40576_c0_seq3.24.3182.plus.A3_1	pif:PITG_18977	K10587	ubiquitin-protein ligase E3 A [EC:6.3.2.19]	ko04120	6.3.2.19	-	http://www.genome.jp/dbget-bin/www_bget?ko:K10587
comp29270_c0_seq4.1361.4512.minus.B2_1	mbr:MONBRDRAFT_8424	K12495	IQ motif and SEC7 domain-containing protein	ko04144	-	-	http://www.genome.jp/dbget-bin/www_bget?ko:K12495
comp25242_c0_seq1.33.3167.plus.A1_1	msl:Msil_2379	K03927	carboxylesterase type B [EC:3.1.1.1]	ko00983	3.1.1.1,3.1.1.56,3.1.1.84	-	http://www.genome.jp/dbget-bin/www_bget?ko:K03927
comp30018_c0_seq2.61.3178.minus.B2_1	mbr:MONBRDRAFT_15305	K01874	methionyl-tRNA synthetase [EC:6.1.1.10]	ko00450,ko00970	6.1.1.10	M00360,M00359	http://www.genome.jp/dbget-bin/www_bget?ko:K01874
comp15558_c0_seq1.22.3137.minus.B2_1	ddi:DDB_G0275633	K12598	ATP-dependent RNA helicase DOB1 [EC:3.6.4.13]	ko03018	3.6.4.13	M00393	http://www.genome.jp/dbget-bin/www_bget?ko:K12598
comp17676_c0_seq2.1093.4206.minus.A1_1	mbr:MONBRDRAFT_33365	K03178	ubiquitin-activating enzyme E1 [EC:6.3.2.19]	ko04120,ko05012	6.3.2.19	-	http://www.genome.jp/dbget-bin/www_bget?ko:K03178
comp23290_c0_seq5.154.3261.minus.A1_1	spo:SPAC16E8.09	K11236	cell division control protein 24	ko04011	-	-	http://www.genome.jp/dbget-bin/www_bget?ko:K11236
comp96223_c0_seq1.1.3106.minus.B3_1	mbr:MONBRDRAFT_10012	K08874	transformation/transcription domain-associated protein	-	-	-	http://www.genome.jp/dbget-bin/www_bget?ko:K08874
comp23257_c0_seq1.61.3136.minus.A1_1	mbr:MONBRDRAFT_1850	K04458	protein-tyrosine phosphatase [EC:3.1.3.48]	ko04010	3.1.3.48	-	http://www.genome.jp/dbget-bin/www_bget?ko:K04458
comp23766_c0_seq1.112.3183.plus.A1_1	ago:AGOS_AFR627C	K11835	ubiquitin carboxyl-terminal hydrolase 4/11/15 [EC:3.1.2.15]	-	3.1.2.15	-	http://www.genome.jp/dbget-bin/www_bget?ko:K11835
comp25704_c0_seq5.914.3979.minus.A1_1	mbr:MONBRDRAFT_7291	K05853	Ca2+ transporting ATPase, sarcoplasmic/endoplasmic reticulum [EC:3.6.3.8]	ko04020,ko04972,ko05010	3.6.3.8	-	http://www.genome.jp/dbget-bin/www_bget?ko:K05853
comp100427_c0_seq1.316.3378.plus.B3_1	mbr:MONBRDRAFT_7291	K05853	Ca2+ transporting ATPase, sarcoplasmic/endoplasmic reticulum [EC:3.6.3.8]	ko04020,ko04972,ko05010	3.6.3.8	-	http://www.genome.jp/dbget-bin/www_bget?ko:K05853
comp23272_c0_seq2.81.3125.minus.A1_1	mbr:MONBRDRAFT_18575	K04429	thousand and one amino acid protein kinase [EC:2.7.11.1]	ko04010	2.7.11.1	-	http://www.genome.jp/dbget-bin/www_bget?ko:K04429
comp97291_c0_seq2.1.3035.minus.B3_1	ddi:DDB_G0279649	K12488	Arf-GAP with SH3 domain, ANK repeat and PH domain-containing protein	ko04144,ko04666	-	-	http://www.genome.jp/dbget-bin/www_bget?ko:K12488
comp99639_c0_seq6.83.3109.plus.B3_1	mbr:MONBRDRAFT_26824	K05700	vinculin	ko04510,ko04520,ko04670,ko04810,ko05100,ko05131,ko05146	-	-	http://www.genome.jp/dbget-bin/www_bget?ko:K05700
comp15215_c0_seq2.1.3023.minus.A1_1	ngr:NAEGRDRAFT_1225	K05857	phospholipase C, delta [EC:3.1.4.11]	ko00562,ko04020,ko04070	3.1.4.11	M00130	http://www.genome.jp/dbget-bin/www_bget?ko:K05857
comp21021_c0_seq1.81.3104.minus.A1_1	mbr:MONBRDRAFT_13474	K10086	ER degradation enhancer, mannosidase alpha-like 3	ko04141	-	-	http://www.genome.jp/dbget-bin/www_bget?ko:K10086
comp98948_c0_seq1.35.3055.plus.B3_1	ani:AN1638.2	K13721	aminopeptidase 2 [EC:3.4.11.-]	-	3.4.11.-	-	http://www.genome.jp/dbget-bin/www_bget?ko:K13721
comp29081_c0_seq1.1.3013.minus.B2_1	mbr:MONBRDRAFT_33210	K11857	ubiquitin carboxyl-terminal hydrolase 47 [EC:3.1.2.15]	-	3.1.2.15	-	http://www.genome.jp/dbget-bin/www_bget?ko:K11857
comp29899_c0_seq1.48.3053.minus.B2_1	cdu:CD36_29570	K14521	N-acetyltransferase 10 [EC:2.3.1.-]	ko03008	2.3.1.-	-	http://www.genome.jp/dbget-bin/www_bget?ko:K14521
comp93911_c0_seq8.121.3120.minus.B3_1	mbr:MONBRDRAFT_27624	K04445	mitogen-,stress activated protein kinases [EC:2.7.11.1]	ko04010,ko04722	2.7.11.1	-	http://www.genome.jp/dbget-bin/www_bget?ko:K04445
comp37800_c0_seq1.1.2995.minus.A3_1	dha:DEHA2D14476g	K14005	protein transport protein SEC31	ko04141	-	M00404	http://www.genome.jp/dbget-bin/www_bget?ko:K14005
comp41083_c0_seq1.216.3189.minus.A3_1	pif:PITG_18977	K10587	ubiquitin-protein ligase E3 A [EC:6.3.2.19]	ko04120	6.3.2.19	-	http://www.genome.jp/dbget-bin/www_bget?ko:K10587
comp99639_c0_seq2.83.3049.plus.B3_1	mbr:MONBRDRAFT_26824	K05700	vinculin	ko04510,ko04520,ko04670,ko04810,ko05100,ko05131,ko05146	-	-	http://www.genome.jp/dbget-bin/www_bget?ko:K05700
comp43045_c0_seq1.432.3388.minus.A3_1	pif:PITG_05757	K06636	structural maintenance of chromosome 1	ko04110,ko04111,ko04113,ko04114	-	-	http://www.genome.jp/dbget-bin/www_bget?ko:K06636
comp26048_c0_seq1.1.2955.minus.B2_1	uma:UM03696.1	K04706	protein inhibitor of activated STAT	ko04120,ko04630,ko05160,ko05200,ko05222	6.3.2.-	-	http://www.genome.jp/dbget-bin/www_bget?ko:K04706
comp25573_c0_seq1.138.3092.minus.A1_1	uma:UM03257.1	K01408	insulysin [EC:3.4.24.56]	ko05010	3.4.24.56	-	http://www.genome.jp/dbget-bin/www_bget?ko:K01408
comp29209_c0_seq4.1.2939.minus.B2_1	mbr:MONBRDRAFT_37956	K02522	inositol 1,4,5-triphosphate receptor, invertebrate	ko04020,ko04070,ko04745	-	-	http://www.genome.jp/dbget-bin/www_bget?ko:K02522
comp22911_c0_seq1.374.3297.minus.A1_1	tml:GSTUM_00012225001	K01866	tyrosyl-tRNA synthetase [EC:6.1.1.1]	ko00970	6.1.1.1	M00360,M00359	http://www.genome.jp/dbget-bin/www_bget?ko:K01866
comp24879_c0_seq1.60.2984.plus.A1_1	ani:AN1638.2	K13721	aminopeptidase 2 [EC:3.4.11.-]	-	3.4.11.-	-	http://www.genome.jp/dbget-bin/www_bget?ko:K13721
comp42934_c0_seq3.336.3251.minus.A3_1	scm:SCHCODRAFT_81176	K00288	methylenetetrahydrofolate dehydrogenase (NADP+) / methenyltetrahydrofolate cyclohydrolase / formyltetrahydrofolate synthetase [EC:1.5.1.5 3.5.4.9 6.3.4.3]	ko00670	1.5.1.5,3.5.4.9,6.3.4.3	M00141	http://www.genome.jp/dbget-bin/www_bget?ko:K00288
comp28630_c0_seq3.416.3331.minus.B2_1	ddi:DDB_G0286633	K13141	integrator complex subunit 4	-	-	-	http://www.genome.jp/dbget-bin/www_bget?ko:K13141
comp27885_c0_seq1.1.2908.minus.B2_1	mbr:MONBRDRAFT_37880	K05750	NCK-associated protein 1	ko04810	-	-	http://www.genome.jp/dbget-bin/www_bget?ko:K05750
comp29209_c0_seq1.1.2900.minus.B2_1	mbr:MONBRDRAFT_37956	K02522	inositol 1,4,5-triphosphate receptor, invertebrate	ko04020,ko04070,ko04745	-	-	http://www.genome.jp/dbget-bin/www_bget?ko:K02522
comp43245_c0_seq3.205.3105.plus.A3_1	ngr:NAEGRDRAFT_71143	K01192	beta-mannosidase [EC:3.2.1.25]	ko00511,ko04142	3.2.1.25	-	http://www.genome.jp/dbget-bin/www_bget?ko:K01192
comp99639_c0_seq9.83.2983.plus.B3_1	mbr:MONBRDRAFT_26824	K05700	vinculin	ko04510,ko04520,ko04670,ko04810,ko05100,ko05131,ko05146	-	-	http://www.genome.jp/dbget-bin/www_bget?ko:K05700
comp42979_c0_seq1.102.2984.plus.A3_1	cau:Caur_0869	K00850	6-phosphofructokinase [EC:2.7.1.11]	ko00010,ko00030,ko00051,ko00052,ko00680	2.7.1.11	M00345,M00001	http://www.genome.jp/dbget-bin/www_bget?ko:K00850
comp29209_c0_seq2.1.2876.minus.B2_1	mbr:MONBRDRAFT_37956	K02522	inositol 1,4,5-triphosphate receptor, invertebrate	ko04020,ko04070,ko04745	-	-	http://www.genome.jp/dbget-bin/www_bget?ko:K02522
comp25186_c0_seq1.300.3158.minus.B2_1	edi:EDI_093460	K10297	F-box protein 11	-	-	-	http://www.genome.jp/dbget-bin/www_bget?ko:K10297
comp41025_c0_seq1.369.3223.minus.A3_1	mgl:MGL_0146	K14301	nuclear pore complex protein Nup107	ko03013	-	M00427	http://www.genome.jp/dbget-bin/www_bget?ko:K14301
comp29113_c0_seq2.3312.6164.minus.B2_1	pif:PITG_04470	K11593	eukaryotic translation initiation factor 2C	-	-	-	http://www.genome.jp/dbget-bin/www_bget?ko:K11593
comp25010_c0_seq2.1.2848.minus.A1_1	mbr:MONBRDRAFT_17362	K09533	DnaJ homolog subfamily C member 13	-	-	-	http://www.genome.jp/dbget-bin/www_bget?ko:K09533
comp29807_c0_seq2.114.2957.plus.B2_1	uma:UM01367.1	K11824	AP-2 complex subunit alpha	ko04144,ko04961,ko05016	-	-	http://www.genome.jp/dbget-bin/www_bget?ko:K11824
comp29209_c0_seq3.1.2837.minus.B2_1	mbr:MONBRDRAFT_37956	K02522	inositol 1,4,5-triphosphate receptor, invertebrate	ko04020,ko04070,ko04745	-	-	http://www.genome.jp/dbget-bin/www_bget?ko:K02522
comp17199_c0_seq1.40.2877.minus.A1_1	tps:THAPSDRAFT_261844	K01115	phospholipase D [EC:3.1.4.4]	ko00564,ko00565,ko04144,ko04666,ko04724,ko04912	3.1.4.4	-	http://www.genome.jp/dbget-bin/www_bget?ko:K01115
comp42340_c0_seq2.1.2832.minus.A3_1	pif:PITG_03590	K13024	inositol hexakisphosphate/diphosphoinositol-pentakisphosphate kinase [EC:2.7.4.21 2.7.4.24]	-	2.7.4.21,2.7.4.24	-	http://www.genome.jp/dbget-bin/www_bget?ko:K13024
comp96276_c0_seq2.1.2816.minus.B3_1	aba:Acid345_0928	K06894	-	-	-	-	http://www.genome.jp/dbget-bin/www_bget?ko:K06894
comp29605_c0_seq1.690.3506.minus.B2_1	ani:AN1638.2	K13721	aminopeptidase 2 [EC:3.4.11.-]	-	3.4.11.-	-	http://www.genome.jp/dbget-bin/www_bget?ko:K13721
comp36628_c0_seq1.1.2802.minus.A3_1	lth:KLTH0F03674g	K11835	ubiquitin carboxyl-terminal hydrolase 4/11/15 [EC:3.1.2.15]	-	3.1.2.15	-	http://www.genome.jp/dbget-bin/www_bget?ko:K11835
comp24509_c0_seq1.139.2934.plus.A1_1	geo:Geob_0573	K01338	ATP-dependent Lon protease [EC:3.4.21.53]	ko04112	3.4.21.53	-	http://www.genome.jp/dbget-bin/www_bget?ko:K01338
comp42340_c0_seq3.1.2784.minus.A3_1	pif:PITG_03590	K13024	inositol hexakisphosphate/diphosphoinositol-pentakisphosphate kinase [EC:2.7.4.21 2.7.4.24]	-	2.7.4.21,2.7.4.24	-	http://www.genome.jp/dbget-bin/www_bget?ko:K13024
comp29870_c0_seq1.45.2825.plus.B2_1	mbr:MONBRDRAFT_35957	K13298	dual 3',5'-cyclic-AMP and -GMP phosphodiesterase 11 [EC:3.1.4.17 3.1.4.35]	ko00230	3.1.4.17,3.1.4.35	-	http://www.genome.jp/dbget-bin/www_bget?ko:K13298
comp24805_c0_seq1.1.2776.minus.A1_1	ngr:NAEGRDRAFT_39431	K12316	lysosomal alpha-glucosidase [EC:3.2.1.20]	ko00052,ko00500,ko04142	3.2.1.20	-	http://www.genome.jp/dbget-bin/www_bget?ko:K12316
comp97915_c0_seq1.1007.3782.minus.B3_1	ddi:DDB_G0269154	K05546	alpha 1,3-glucosidase [EC:3.2.1.84]	ko00510,ko04141	3.2.1.84	M00073,M00074	http://www.genome.jp/dbget-bin/www_bget?ko:K05546
comp25010_c0_seq3.1.2761.minus.A1_1	mbr:MONBRDRAFT_17362	K09533	DnaJ homolog subfamily C member 13	-	-	-	http://www.genome.jp/dbget-bin/www_bget?ko:K09533
comp40830_c0_seq1.142.2901.plus.A3_1	cyj:Cyan7822_5005	K00128	aldehyde dehydrogenase (NAD+) [EC:1.2.1.3]	ko00010,ko00040,ko00053,ko00071,ko00280,ko00310,ko00330,ko00340,ko00380,ko00410,ko00561,ko00620,ko00625,ko00640,ko00903	1.2.1.3	M00135	http://www.genome.jp/dbget-bin/www_bget?ko:K00128
comp43149_c0_seq1.141.2898.minus.A3_1	uma:UM02905.1	K03028	26S proteasome regulatory subunit N1	ko03050	-	M00341	http://www.genome.jp/dbget-bin/www_bget?ko:K03028
comp100157_c0_seq1.1969.4727.minus.B3_1	ddi:DDB_G0279159	K01681	aconitate hydratase 1 [EC:4.2.1.3]	ko00020,ko00630,ko00720	4.2.1.3	M00173,M00009,M00010,M00012	http://www.genome.jp/dbget-bin/www_bget?ko:K01681
comp26899_c0_seq1.172.2928.minus.B2_1	spo:SPAPB24D3.10c	K01187	alpha-glucosidase [EC:3.2.1.20]	ko00052,ko00500	3.2.1.20	-	http://www.genome.jp/dbget-bin/www_bget?ko:K01187
comp88364_c0_seq5.102.2852.minus.B3_1	ddi:DDB_G0277943	K07759	poly(ADP-ribose) glycohydrolase [EC:3.2.1.143]	-	3.2.1.143	-	http://www.genome.jp/dbget-bin/www_bget?ko:K07759
comp25384_c0_seq1.398.3142.minus.A1_1	tml:GSTUM_00010862001	K01187	alpha-glucosidase [EC:3.2.1.20]	ko00052,ko00500	3.2.1.20	-	http://www.genome.jp/dbget-bin/www_bget?ko:K01187
comp33380_c0_seq3.913.3641.minus.A3_1	lbc:LACBIDRAFT_190101	K14293	importin subunit beta-1	ko03013	-	-	http://www.genome.jp/dbget-bin/www_bget?ko:K14293
comp30635_c0_seq1.23.2737.plus.B3_1	dat:HRM2_23050	K01006	pyruvate,orthophosphate dikinase [EC:2.7.9.1]	ko00620,ko00710	2.7.9.1	M00169,M00172,M00171,M00173	http://www.genome.jp/dbget-bin/www_bget?ko:K01006
comp96578_c0_seq1.177.2888.plus.B3_1	mbr:MONBRDRAFT_38583	K15013	long-chain-fatty-acid--CoA ligase ACSBG [EC:6.2.1.3]	ko00071,ko03320,ko04920	6.2.1.3	M00086	http://www.genome.jp/dbget-bin/www_bget?ko:K15013
comp22742_c0_seq2.78.2774.plus.A1_1	lbc:LACBIDRAFT_305532	K12391	AP-1 complex subunit gamma-1	ko04142	-	-	http://www.genome.jp/dbget-bin/www_bget?ko:K12391
comp24857_c0_seq2.1.2696.minus.A1_1	uma:UM04786.1	K03032	26S proteasome regulatory subunit N2	ko03050	-	M00341	http://www.genome.jp/dbget-bin/www_bget?ko:K03032
comp97291_c0_seq3.1.2696.minus.B3_1	ddi:DDB_G0279649	K12488	Arf-GAP with SH3 domain, ANK repeat and PH domain-containing protein	ko04144,ko04666	-	-	http://www.genome.jp/dbget-bin/www_bget?ko:K12488
comp23939_c0_seq1.585.3272.minus.A1_1	mav:MAV_3468	K03072	preprotein translocase subunit SecD	ko03060,ko03070	-	M00335	http://www.genome.jp/dbget-bin/www_bget?ko:K03072
comp96299_c0_seq2.70.2751.plus.B3_1	ngr:NAEGRDRAFT_53081	K11804	WD repeat-containing protein 42A	-	-	-	http://www.genome.jp/dbget-bin/www_bget?ko:K11804
comp22422_c0_seq1.170.2848.minus.A1_1	ani:AN3628.2	K00670	peptide alpha-N-acetyltransferase [EC:2.3.1.88]	-	2.3.1.88	-	http://www.genome.jp/dbget-bin/www_bget?ko:K00670
comp24001_c0_seq1.107.2779.plus.A1_1	mbr:MONBRDRAFT_32785	K05699	actinin alpha	ko04510,ko04520,ko04530,ko04670,ko04810,ko05146,ko05322,ko05412	-	-	http://www.genome.jp/dbget-bin/www_bget?ko:K05699
comp27562_c0_seq3.1.2671.minus.B2_1	lbi:LEPBI_I3190	K00281	glycine dehydrogenase [EC:1.4.4.2]	ko00260	1.4.4.2	-	http://www.genome.jp/dbget-bin/www_bget?ko:K00281
comp98732_c0_seq1.1.2671.minus.B3_1	ddi:DDB_G0268132	K11423	histone-lysine N-methyltransferase SETD2 [EC:2.1.1.43]	ko00310	2.1.1.43	-	http://www.genome.jp/dbget-bin/www_bget?ko:K11423
comp100079_c0_seq3.1.2671.minus.B3_1	ddi:DDB_G0292242	K03125	transcription initiation factor TFIID subunit 1	ko03022	-	-	http://www.genome.jp/dbget-bin/www_bget?ko:K03125
comp41075_c0_seq1.793.3460.minus.A3_1	aor:AOR_1_2212174	K14007	protein transport protein SEC24	ko04141	-	M00404	http://www.genome.jp/dbget-bin/www_bget?ko:K14007
comp30187_c0_seq1.2600.5266.minus.B2_1	pif:PITG_04470	K11593	eukaryotic translation initiation factor 2C	-	-	-	http://www.genome.jp/dbget-bin/www_bget?ko:K11593
comp24589_c0_seq1.312.2975.minus.A1_1	tml:GSTUM_00004436001	K03252	translation initiation factor 3 subunit C	ko03013	-	-	http://www.genome.jp/dbget-bin/www_bget?ko:K03252
comp26798_c0_seq2.441.3100.minus.B2_1	sml:Smlt0102	K00631	glycerol-3-phosphate O-acyltransferase [EC:2.3.1.15]	ko00561,ko00564	2.3.1.15	M00089	http://www.genome.jp/dbget-bin/www_bget?ko:K00631
comp29477_c0_seq1.147.2804.plus.B2_1	tps:THAPS_269937	K08776	puromycin-sensitive aminopeptidase [EC:3.4.11.-]	-	3.4.11.-	-	http://www.genome.jp/dbget-bin/www_bget?ko:K08776
comp29609_c0_seq1.6.2654.plus.B2_1	mbr:MONBRDRAFT_25836	K07188	hormone-sensitive lipase [EC:3.1.1.79]	ko04910	3.1.1.79	-	http://www.genome.jp/dbget-bin/www_bget?ko:K07188
comp24085_c0_seq1.352.2995.minus.A1_1	tml:GSTUM_00007471001	K12591	exosome complex exonuclease RRP6 [EC:3.1.13.-]	ko03018	3.1.13.-	-	http://www.genome.jp/dbget-bin/www_bget?ko:K12591
comp100079_c0_seq2.1.2635.minus.B3_1	mbr:MONBRDRAFT_31583	K03125	transcription initiation factor TFIID subunit 1	ko03022	-	-	http://www.genome.jp/dbget-bin/www_bget?ko:K03125
comp38464_c0_seq2.185.2815.plus.A3_1	lth:KLTH0D06578g	K11648	SWI/SNF-related matrix-associated actin-dependent regulator of chromatin subfamily B member 1	-	-	-	http://www.genome.jp/dbget-bin/www_bget?ko:K11648
comp27762_c0_seq1.103.2730.plus.B2_1	mbr:MONBRDRAFT_18575	K04429	thousand and one amino acid protein kinase [EC:2.7.11.1]	ko04010	2.7.11.1	-	http://www.genome.jp/dbget-bin/www_bget?ko:K04429
comp17734_c0_seq1.578.3201.minus.A3_1	mbr:MONBRDRAFT_11373	K03234	elongation factor 2	-	-	-	http://www.genome.jp/dbget-bin/www_bget?ko:K03234
comp40845_c0_seq1.38.2656.minus.A3_1	mbr:MONBRDRAFT_29670	K05849	solute carrier family 8 (sodium/calcium exchanger)	ko04020,ko04974	-	-	http://www.genome.jp/dbget-bin/www_bget?ko:K05849
comp6698_c0_seq1.1.2616.minus.B2_1	tet:TTHERM_00047700	K11835	ubiquitin carboxyl-terminal hydrolase 4/11/15 [EC:3.1.2.15]	-	3.1.2.15	-	http://www.genome.jp/dbget-bin/www_bget?ko:K11835
comp95558_c0_seq5.654.3266.minus.B3_1	mbr:MONBRDRAFT_34023	K08269	unc51-like kinase [EC:2.7.11.1]	ko04140,ko04150	2.7.11.1	-	http://www.genome.jp/dbget-bin/www_bget?ko:K08269
comp81226_c0_seq1.82.2691.plus.B3_1	mbr:MONBRDRAFT_34958	K14006	protein transport protein SEC23	ko04141	-	M00404	http://www.genome.jp/dbget-bin/www_bget?ko:K14006
comp99045_c0_seq4.1.2601.minus.B3_1	scm:SCHCODRAFT_78264	K11407	histone deacetylase 6/10 [EC:3.5.1.98]	-	3.5.1.98	-	http://www.genome.jp/dbget-bin/www_bget?ko:K11407
comp35206_c0_seq1.20.2617.plus.B3_1	edi:EDI_022290	K05760	paxillin	ko04062,ko04370,ko04510,ko04670,ko04810,ko05100	-	-	http://www.genome.jp/dbget-bin/www_bget?ko:K05760
comp23595_c0_seq1.42.2630.plus.A1_1	uma:UM03879.1	K12200	programmed cell death 6-interacting protein	ko04144	-	-	http://www.genome.jp/dbget-bin/www_bget?ko:K12200
comp88364_c0_seq4.102.2690.minus.B3_1	ddi:DDB_G0277943	K07759	poly(ADP-ribose) glycohydrolase [EC:3.2.1.143]	-	3.2.1.143	-	http://www.genome.jp/dbget-bin/www_bget?ko:K07759
comp42578_c0_seq1.270.2855.minus.A3_1	mbr:MONBRDRAFT_15285	K14799	pre-rRNA-processing protein TSR1	-	-	-	http://www.genome.jp/dbget-bin/www_bget?ko:K14799
comp24327_c0_seq1.602.3184.minus.A1_1	mbr:MONBRDRAFT_34323	K08017	advillin	-	-	-	http://www.genome.jp/dbget-bin/www_bget?ko:K08017
comp96259_c0_seq1.1.2580.minus.B3_1	cdu:CD36_50230	K11684	bromodomain-containing factor 1	-	-	-	http://www.genome.jp/dbget-bin/www_bget?ko:K11684
comp27751_c0_seq1.353.2929.plus.B2_1	ade:Adeh_0450	K01087	trehalose-phosphatase [EC:3.1.3.12]	ko00500	3.1.3.12	-	http://www.genome.jp/dbget-bin/www_bget?ko:K01087
comp98322_c0_seq1.605.3181.minus.B3_1	ddi:DDB_G0276633	K00784	ribonuclease Z [EC:3.1.26.11]	ko03013	3.1.26.11	-	http://www.genome.jp/dbget-bin/www_bget?ko:K00784
comp25341_c0_seq1.1007.3576.minus.A1_1	pjd:Pjdr2_4445	K01338	ATP-dependent Lon protease [EC:3.4.21.53]	ko04112	3.4.21.53	-	http://www.genome.jp/dbget-bin/www_bget?ko:K01338
comp24686_c0_seq1.1.2567.minus.B2_1	mbr:MONBRDRAFT_31368	K06704	disintegrin and metalloproteinase domain-containing protein 10 [EC:3.4.24.81]	ko05010,ko05120	3.4.24.81	-	http://www.genome.jp/dbget-bin/www_bget?ko:K06704
comp24432_c0_seq1.219.2779.minus.A1_1	syc:syc2436_d	K07190	phosphorylase kinase alpha/beta subunit	ko04020,ko04910	-	-	http://www.genome.jp/dbget-bin/www_bget?ko:K07190
comp40630_c0_seq3.23.2581.plus.A3_1	ecu:ECU01_0350	K14437	chromodomain-helicase-DNA-binding protein 7 [EC:3.6.4.12]	-	3.6.4.12	-	http://www.genome.jp/dbget-bin/www_bget?ko:K14437
comp96259_c0_seq4.1.2553.minus.B3_1	cdu:CD36_50230	K11684	bromodomain-containing factor 1	-	-	-	http://www.genome.jp/dbget-bin/www_bget?ko:K11684
comp98568_c0_seq5.1.2554.minus.B3_1	mbr:MONBRDRAFT_21166	K05858	phospholipase C, beta [EC:3.1.4.11]	ko00562,ko04020,ko04062,ko04070,ko04270,ko04310,ko04540,ko04720,ko04724,ko04725,ko04730,ko04745,ko04912,ko04916,ko04961,ko04970,ko04971,ko04972,ko05010,ko05016,ko05142,ko05143,ko05146	3.1.4.11	M00130	http://www.genome.jp/dbget-bin/www_bget?ko:K05858
comp25283_c0_seq2.67.2619.plus.A1_1	cci:CC1G_02009	K14802	phospholipid-transporting ATPase [EC:3.6.3.1]	-	3.6.3.1	-	http://www.genome.jp/dbget-bin/www_bget?ko:K14802
comp29351_c0_seq1.58.2607.minus.B2_1	mbr:MONBRDRAFT_33395	K14556	U3 small nucleolar RNA-associated protein 12	ko03008	-	-	http://www.genome.jp/dbget-bin/www_bget?ko:K14556
comp17725_c0_seq1.18.2564.minus.A1_1	mbr:MONBRDRAFT_21041	K00688	starch phosphorylase [EC:2.4.1.1]	ko00500,ko04910	2.4.1.1	M00565	http://www.genome.jp/dbget-bin/www_bget?ko:K00688
comp21880_c0_seq2.156.2702.minus.A1_1	ddi:DDB_G0279649	K12488	Arf-GAP with SH3 domain, ANK repeat and PH domain-containing protein	ko04144,ko04666	-	-	http://www.genome.jp/dbget-bin/www_bget?ko:K12488
comp23305_c0_seq2.71.2615.minus.A1_1	ncr:NCU03947	K10591	E3 ubiquitin-protein ligase NEDD4 [EC:6.3.2.19]	ko04120,ko04144	6.3.2.19	-	http://www.genome.jp/dbget-bin/www_bget?ko:K10591
comp23272_c0_seq3.81.2621.minus.A1_1	mbr:MONBRDRAFT_18575	K04429	thousand and one amino acid protein kinase [EC:2.7.11.1]	ko04010	2.7.11.1	-	http://www.genome.jp/dbget-bin/www_bget?ko:K04429
comp25341_c0_seq2.1127.3663.minus.A1_1	pjd:Pjdr2_4445	K01338	ATP-dependent Lon protease [EC:3.4.21.53]	ko04112	3.4.21.53	-	http://www.genome.jp/dbget-bin/www_bget?ko:K01338
comp6894_c0_seq1.264.2801.plus.A3_1	mbr:MONBRDRAFT_22361	K08991	crossover junction endonuclease MUS81 [EC:3.1.22.-]	ko03440	3.1.22.-	-	http://www.genome.jp/dbget-bin/www_bget?ko:K08991
comp40845_c0_seq2.38.2572.minus.A3_1	mbr:MONBRDRAFT_29670	K05849	solute carrier family 8 (sodium/calcium exchanger)	ko04020,ko04974	-	-	http://www.genome.jp/dbget-bin/www_bget?ko:K05849
comp26057_c0_seq3.309.2843.minus.B2_1	ddi:DDB_G0273207	K08819	Cdc2-related kinase, arginine/serine-rich [EC:2.7.11.22]	-	2.7.11.22,2.7.11.23	-	http://www.genome.jp/dbget-bin/www_bget?ko:K08819
comp96486_c0_seq2.75.2609.plus.B3_1	mbr:MONBRDRAFT_37647	K01880	glycyl-tRNA synthetase [EC:6.1.1.14]	ko00970	6.1.1.14	M00360,M00359	http://www.genome.jp/dbget-bin/www_bget?ko:K01880
comp94925_c0_seq2.85.2616.plus.B3_1	cci:CC1G_08208	K11449	jumonji domain-containing protein 1 [EC:1.14.11.-]	-	1.14.11.-	-	http://www.genome.jp/dbget-bin/www_bget?ko:K11449
comp25046_c0_seq1.1124.3646.minus.A1_1	mbr:MONBRDRAFT_18895	K02154	V-type H+-transporting ATPase subunit I [EC:3.6.3.14]	ko00190,ko04142,ko04145,ko04966,ko05110,ko05120,ko05152,ko05323	3.6.3.14	M00160	http://www.genome.jp/dbget-bin/www_bget?ko:K02154
comp24935_c0_seq1.341.2860.plus.A1_1	aba:Acid345_1491	K01415	endothelin-converting enzyme [EC:3.4.24.71]	-	3.4.24.71	-	http://www.genome.jp/dbget-bin/www_bget?ko:K01415
comp41573_c0_seq1.621.3140.minus.A3_1	aor:AOR_1_1270174	K01415	endothelin-converting enzyme [EC:3.4.24.71]	-	3.4.24.71	-	http://www.genome.jp/dbget-bin/www_bget?ko:K01415
comp42422_c0_seq2.1.2518.minus.A3_1	uma:UM02595.1	K01106	inositol-1,4,5-trisphosphate 5-phosphatase [EC:3.1.3.56]	ko00562,ko04070	3.1.3.56	M00131	http://www.genome.jp/dbget-bin/www_bget?ko:K01106
comp28109_c0_seq2.111.2621.plus.B2_1	mbr:MONBRDRAFT_18895	K02154	V-type H+-transporting ATPase subunit I [EC:3.6.3.14]	ko00190,ko04142,ko04145,ko04966,ko05110,ko05120,ko05152,ko05323	3.6.3.14	M00160	http://www.genome.jp/dbget-bin/www_bget?ko:K02154
comp42247_c0_seq1.1.2497.minus.A3_1	ecu:ECU11_1460	K03234	elongation factor 2	-	-	-	http://www.genome.jp/dbget-bin/www_bget?ko:K03234
comp22688_c0_seq2.1381.3879.minus.A1_1	ure:UREG_03621	K09489	heat shock 70kDa protein 4	ko04612	-	-	http://www.genome.jp/dbget-bin/www_bget?ko:K09489
comp23050_c0_seq1.79.2577.plus.A1_1	kla:KLLA0E14191g	K14309	nuclear pore complex protein Nup93	ko03013	-	M00427	http://www.genome.jp/dbget-bin/www_bget?ko:K14309
comp19230_c0_seq1.1.2489.minus.A3_1	mgl:MGL_2782	K03006	DNA-directed RNA polymerase II subunit RPB1 [EC:2.7.7.6]	ko00230,ko00240,ko03020,ko05016	2.7.7.6	M00180	http://www.genome.jp/dbget-bin/www_bget?ko:K03006
comp42578_c0_seq2.270.2756.minus.A3_1	mbr:MONBRDRAFT_15285	K14799	pre-rRNA-processing protein TSR1	-	-	-	http://www.genome.jp/dbget-bin/www_bget?ko:K14799
comp19417_c0_seq1.1052.3535.minus.A1_1	ddi:DDB_G0284903	K03869	cullin 3	ko04120	-	M00384	http://www.genome.jp/dbget-bin/www_bget?ko:K03869
comp42789_c0_seq1.7.2490.plus.A3_1	bph:Bphy_4653	K00128	aldehyde dehydrogenase (NAD+) [EC:1.2.1.3]	ko00010,ko00040,ko00053,ko00071,ko00280,ko00310,ko00330,ko00340,ko00380,ko00410,ko00561,ko00620,ko00625,ko00640,ko00903	1.2.1.3	M00135	http://www.genome.jp/dbget-bin/www_bget?ko:K00128
comp28109_c0_seq1.111.2594.plus.B2_1	mbr:MONBRDRAFT_18895	K02154	V-type H+-transporting ATPase subunit I [EC:3.6.3.14]	ko00190,ko04142,ko04145,ko04966,ko05110,ko05120,ko05152,ko05323	3.6.3.14	M00160	http://www.genome.jp/dbget-bin/www_bget?ko:K02154
comp31915_c0_seq1.197.2680.plus.B3_1	mbr:MONBRDRAFT_33207	K01106	inositol-1,4,5-trisphosphate 5-phosphatase [EC:3.1.3.56]	ko00562,ko04070	3.1.3.56	M00131	http://www.genome.jp/dbget-bin/www_bget?ko:K01106
comp27329_c0_seq1.190.2670.minus.B2_1	mbr:MONBRDRAFT_34118	K08576	calpain-7 [EC:3.4.22.-]	-	3.4.22.-	-	http://www.genome.jp/dbget-bin/www_bget?ko:K08576
comp100347_c0_seq14.1.2469.minus.B3_1	mbr:MONBRDRAFT_23028	K06115	spectrin beta	-	-	-	http://www.genome.jp/dbget-bin/www_bget?ko:K06115
comp6639_c0_seq1.64.2529.minus.A1_1	mbr:MONBRDRAFT_15020	K10609	cullin 4	ko03420,ko04120	-	M00385,M00386	http://www.genome.jp/dbget-bin/www_bget?ko:K10609
comp26057_c0_seq1.309.2774.minus.B2_1	ddi:DDB_G0273207	K08819	Cdc2-related kinase, arginine/serine-rich [EC:2.7.11.22]	-	2.7.11.22,2.7.11.23	-	http://www.genome.jp/dbget-bin/www_bget?ko:K08819
comp21464_c0_seq2.182.2638.minus.A1_1	ddi:DDB_G0281567	K06641	serine/threonine-protein kinase Chk2 [EC:2.7.11.1]	ko04110,ko04111,ko04115	2.7.11.1	-	http://www.genome.jp/dbget-bin/www_bget?ko:K06641
comp29592_c0_seq1.1124.3573.minus.B2_1	mgr:MGG_00771	K01469	5-oxoprolinase (ATP-hydrolysing) [EC:3.5.2.9]	ko00480	3.5.2.9	-	http://www.genome.jp/dbget-bin/www_bget?ko:K01469
comp98411_c0_seq3.241.2688.plus.B3_1	tps:THAPSDRAFT_268872	K11430	enhancer of zeste [EC:2.1.1.43]	-	2.1.1.43	-	http://www.genome.jp/dbget-bin/www_bget?ko:K11430
comp99316_c0_seq2.1.2444.minus.B3_1	mbr:MONBRDRAFT_28892	K01528	dynamin GTPase [EC:3.6.5.5]	ko04144,ko04666,ko04961,ko05100	3.6.5.5	-	http://www.genome.jp/dbget-bin/www_bget?ko:K01528
comp25313_c0_seq1.1259.3699.minus.A1_1	ddi:DDB_G0288485	K00888	phosphatidylinositol 4-kinase [EC:2.7.1.67]	ko00562,ko04070	2.7.1.67	M00130	http://www.genome.jp/dbget-bin/www_bget?ko:K00888
comp24534_c0_seq1.53.2487.minus.B2_1	ddi:DDB_G0268868	K14521	N-acetyltransferase 10 [EC:2.3.1.-]	ko03008	2.3.1.-	-	http://www.genome.jp/dbget-bin/www_bget?ko:K14521
comp82707_c0_seq1.1416.3849.minus.B3_1	ddi:DDB_G0276029	K12604	CCR4-NOT transcription complex subunit 1	ko03018	-	-	http://www.genome.jp/dbget-bin/www_bget?ko:K12604
comp18330_c0_seq1.778.3209.minus.A1_1	tps:THAPSDRAFT_261844	K01115	phospholipase D [EC:3.1.4.4]	ko00564,ko00565,ko04144,ko04666,ko04724,ko04912	3.1.4.4	-	http://www.genome.jp/dbget-bin/www_bget?ko:K01115
comp22676_c0_seq2.83.2512.plus.B2_1	pif:PITG_01283	K11806	WD repeat and SOF domain-containing protein 1	-	-	-	http://www.genome.jp/dbget-bin/www_bget?ko:K11806
comp98411_c0_seq1.241.2661.plus.B3_1	tps:THAPSDRAFT_268872	K11430	enhancer of zeste [EC:2.1.1.43]	-	2.1.1.43	-	http://www.genome.jp/dbget-bin/www_bget?ko:K11430
comp43726_c0_seq1.1.2415.minus.A3_1	pif:PITG_04470	K11593	eukaryotic translation initiation factor 2C	-	-	-	http://www.genome.jp/dbget-bin/www_bget?ko:K11593
comp96627_c0_seq1.203.2617.minus.B3_1	mbr:MONBRDRAFT_32596	K11649	SWI/SNF related-matrix-associated actin-dependent regulator of chromatin subfamily C	-	-	-	http://www.genome.jp/dbget-bin/www_bget?ko:K11649
comp27441_c0_seq1.1.2408.minus.B2_1	mbr:MONBRDRAFT_34025	K14007	protein transport protein SEC24	ko04141	-	M00404	http://www.genome.jp/dbget-bin/www_bget?ko:K14007
comp106680_c0_seq1.1053.3461.minus.B3_1	dvm:DvMF_0643	K00123	formate dehydrogenase, alpha subunit [EC:1.2.1.2]	ko00630,ko00680	1.2.1.2	-	http://www.genome.jp/dbget-bin/www_bget?ko:K00123
comp25949_c0_seq1.184.2589.minus.B2_1	mbr:MONBRDRAFT_26647	K08239	UDP-N-acetylglucosamine-lysosomal-enzyme [EC:2.7.8.17]	ko04142	2.7.8.17	-	http://www.genome.jp/dbget-bin/www_bget?ko:K08239
comp24745_c0_seq1.643.3045.minus.A1_1	scm:SCHCODRAFT_77271	K01868	threonyl-tRNA synthetase [EC:6.1.1.3]	ko00970	6.1.1.3	M00360,M00359	http://www.genome.jp/dbget-bin/www_bget?ko:K01868
comp29948_c0_seq3.704.3104.minus.B2_1	mbr:MONBRDRAFT_31374	K11840	ubiquitin carboxyl-terminal hydrolase 9/24 [EC:3.1.2.15]	-	3.1.2.15	-	http://www.genome.jp/dbget-bin/www_bget?ko:K11840
comp21426_c0_seq1.1.2398.minus.A1_1	mgr:MGG_00594	K09291	nucleoprotein TPR	ko03013,ko04011,ko05200,ko05216	-	M00427	http://www.genome.jp/dbget-bin/www_bget?ko:K09291
comp29455_c0_seq1.61.2460.plus.B2_1	tgo:TGME49_046500	K12825	splicing factor 3A subunit 1	ko03040	-	M00352	http://www.genome.jp/dbget-bin/www_bget?ko:K12825
comp23785_c0_seq5.673.3063.plus.A1_1	mbr:MONBRDRAFT_34468	K08798	MAP/microtubule affinity-regulating kinase [EC:2.7.11.1]	-	2.7.11.1	-	http://www.genome.jp/dbget-bin/www_bget?ko:K08798
comp99259_c0_seq1.1.2390.minus.B3_1	ddi:DDB_G0287221	K10590	E3 ubiquitin-protein ligase TRIP12 [EC:6.3.2.19]	ko04120	6.3.2.19	-	http://www.genome.jp/dbget-bin/www_bget?ko:K10590
comp100117_c0_seq1.223.2612.minus.B3_1	mbr:MONBRDRAFT_37734	K01681	aconitate hydratase 1 [EC:4.2.1.3]	ko00020,ko00630,ko00720	4.2.1.3	M00173,M00009,M00010,M00012	http://www.genome.jp/dbget-bin/www_bget?ko:K01681
comp24970_c0_seq1.18.2405.minus.A1_1	cpw:CPC735_044400	K06641	serine/threonine-protein kinase Chk2 [EC:2.7.11.1]	ko04110,ko04111,ko04115	2.7.11.1	-	http://www.genome.jp/dbget-bin/www_bget?ko:K06641
comp24596_c0_seq1.1.2383.minus.B2_1	ddi:DDB_G0277485	K08825	dual-specificity tyrosine-(Y)-phosphorylation regulated kinase [EC:2.7.12.1]	-	2.7.12.1	-	http://www.genome.jp/dbget-bin/www_bget?ko:K08825
comp97530_c0_seq1.537.2924.minus.B3_1	tva:TVAG_258380	K01886	glutaminyl-tRNA synthetase [EC:6.1.1.18]	ko00970	6.1.1.18	M00360,M00359	http://www.genome.jp/dbget-bin/www_bget?ko:K01886
comp25088_c0_seq1.654.3038.minus.A1_1	mbr:MONBRDRAFT_38701	K13525	transitional endoplasmic reticulum ATPase	ko04141	-	M00400,M00403	http://www.genome.jp/dbget-bin/www_bget?ko:K13525
comp24973_c0_seq1.289.2670.plus.A1_1	mbr:MONBRDRAFT_31292	K14590	FtsJ methyltransferase domain-containing protein 1 [EC:2.1.1.-]	-	2.1.1.-	-	http://www.genome.jp/dbget-bin/www_bget?ko:K14590
comp99321_c0_seq1.85.2466.plus.B3_1	pif:PITG_04470	K11593	eukaryotic translation initiation factor 2C	-	-	-	http://www.genome.jp/dbget-bin/www_bget?ko:K11593
comp19156_c0_seq1.1.2375.minus.A1_1	bbo:BBOV_III002850	K12400	AP-4 complex subunit epsilon-1	ko04142	-	-	http://www.genome.jp/dbget-bin/www_bget?ko:K12400
comp12493_c0_seq1.403.2775.minus.A1_1	tet:TTHERM_00324420	K11839	ubiquitin carboxyl-terminal hydrolase 8 [EC:3.1.2.15]	ko04144	3.1.2.15	-	http://www.genome.jp/dbget-bin/www_bget?ko:K11839
comp25229_c0_seq1.67.2433.plus.A1_1	pif:PITG_06415	K04079	molecular chaperone HtpG	ko04141,ko04612,ko04621,ko04626,ko04914,ko05200,ko05215	-	-	http://www.genome.jp/dbget-bin/www_bget?ko:K04079
comp92743_c0_seq1.466.2831.minus.B3_1	mbr:MONBRDRAFT_38994	K14026	SEL1 protein	ko04141	-	M00403	http://www.genome.jp/dbget-bin/www_bget?ko:K14026
comp6748_c0_seq1.70.2430.plus.A1_1	vpa:VPA0471	K03296	hydrophobic/amphiphilic exporter-1 (mainly G- bacteria), HAE1 family	-	-	-	http://www.genome.jp/dbget-bin/www_bget?ko:K03296
comp40267_c0_seq1.1256.3616.minus.A3_1	scm:SCHCODRAFT_68127	K10843	DNA excision repair protein ERCC-3 [EC:3.6.4.12]	ko03022,ko03420	3.6.4.12	M00290	http://www.genome.jp/dbget-bin/www_bget?ko:K10843
comp6271_c0_seq1.147.2504.plus.A1_1	ddi:DDB_G0290401	K09680	type II pantothenate kinase [EC:2.7.1.33]	ko00770	2.7.1.33	M00120	http://www.genome.jp/dbget-bin/www_bget?ko:K09680
comp24959_c0_seq1.44.2401.plus.A1_1	tps:THAPSDRAFT_39255	K01880	glycyl-tRNA synthetase [EC:6.1.1.14]	ko00970	6.1.1.14	M00360,M00359	http://www.genome.jp/dbget-bin/www_bget?ko:K01880
comp98754_c0_seq3.81.2438.plus.B3_1	ptm:GSPATT00030615001	K10393	kinesin family member 2/24	-	-	-	http://www.genome.jp/dbget-bin/www_bget?ko:K10393
comp27244_c0_seq2.1.2352.minus.B2_1	mbr:MONBRDRAFT_28170	K15009	SH3 and multiple ankyrin repeat domains protein	ko04724	-	-	http://www.genome.jp/dbget-bin/www_bget?ko:K15009
comp21464_c0_seq1.182.2533.minus.A1_1	ddi:DDB_G0281567	K06641	serine/threonine-protein kinase Chk2 [EC:2.7.11.1]	ko04110,ko04111,ko04115	2.7.11.1	-	http://www.genome.jp/dbget-bin/www_bget?ko:K06641
comp25060_c0_seq3.1.2337.minus.A1_1	zro:ZYRO0F00660g	K14297	nuclear pore complex protein Nup98-Nup96	ko03013,ko05164	-	M00427	http://www.genome.jp/dbget-bin/www_bget?ko:K14297
comp25362_c0_seq1.89.2428.plus.A1_1	mbr:MONBRDRAFT_25320	K06030	-	-	3.6.5.-	-	http://www.genome.jp/dbget-bin/www_bget?ko:K06030
comp28881_c0_seq1.127.2458.minus.B2_1	ddi:DDB_G0291972	K03347	cullin 1	ko04110,ko04111,ko04114,ko04120,ko04141,ko04310,ko04350,ko04710	-	M00379,M00380,M00381,M00382,M00407,M00411,M00387	http://www.genome.jp/dbget-bin/www_bget?ko:K03347
comp26665_c0_seq1.365.2693.minus.B2_1	pti:PHATRDRAFT_25331	K01889	phenylalanyl-tRNA synthetase alpha chain [EC:6.1.1.20]	ko00970	6.1.1.20	M00360,M00359	http://www.genome.jp/dbget-bin/www_bget?ko:K01889
comp23785_c0_seq3.673.3000.plus.A1_1	mbr:MONBRDRAFT_34468	K08798	MAP/microtubule affinity-regulating kinase [EC:2.7.11.1]	-	2.7.11.1	-	http://www.genome.jp/dbget-bin/www_bget?ko:K08798
comp40142_c0_seq1.501.2825.minus.A3_1	ddi:DDB_G0279925	K08794	calcium/calmodulin-dependent protein kinase I [EC:2.7.11.17]	-	2.7.11.17	-	http://www.genome.jp/dbget-bin/www_bget?ko:K08794
comp26486_c0_seq2.193.2513.minus.B2_1	mbr:MONBRDRAFT_22277	K06059	disintegrin and metalloproteinase domain-containing protein 17 [EC:3.4.24.86]	ko04330,ko05010,ko05120	3.4.24.86	-	http://www.genome.jp/dbget-bin/www_bget?ko:K06059
comp24023_c0_seq3.737.3052.minus.A1_1	bfu:BC1G_14173	K01490	AMP deaminase [EC:3.5.4.6]	ko00230	3.5.4.6	-	http://www.genome.jp/dbget-bin/www_bget?ko:K01490
comp98274_c1_seq1.69.2378.plus.B3_1	mbr:MONBRDRAFT_33313	K06279	src homology 2 domain-containing transforming protein C	ko04012,ko04062,ko04510,ko04650,ko04722,ko04910,ko05100,ko05214,ko05220	-	-	http://www.genome.jp/dbget-bin/www_bget?ko:K06279
comp21880_c0_seq1.156.2456.minus.A1_1	ddi:DDB_G0279649	K12488	Arf-GAP with SH3 domain, ANK repeat and PH domain-containing protein	ko04144,ko04666	-	-	http://www.genome.jp/dbget-bin/www_bget?ko:K12488
comp24563_c0_seq2.286.2580.minus.A1_1	ddi:DDB_G0284181	K04411	serine/threonine kinase 4 [EC:2.7.11.6]	ko04010,ko05200,ko05223	-	-	http://www.genome.jp/dbget-bin/www_bget?ko:K04411
comp24668_c0_seq7.31.2325.plus.A1_1	dha:DEHA2B04554g	K07151	dolichyl-diphosphooligosaccharide--protein glycosyltransferase [EC:2.4.1.119]	ko00510,ko00513,ko04141	2.4.99.18	M00072	http://www.genome.jp/dbget-bin/www_bget?ko:K07151
comp42352_c0_seq5.849.3143.minus.A3_1	mbr:MONBRDRAFT_34314	K05761	villin 1	-	-	-	http://www.genome.jp/dbget-bin/www_bget?ko:K05761
comp28884_c0_seq1.3.2297.minus.B2_1	mbr:MONBRDRAFT_33686	K05728	c-src tyrosine kinase [EC:2.7.10.2]	ko05120	2.7.10.2	-	http://www.genome.jp/dbget-bin/www_bget?ko:K05728
comp21176_c0_seq1.73.2353.minus.A1_1	mbr:MONBRDRAFT_27011	K13106	pre-mRNA-splicing factor CWC26	-	-	-	http://www.genome.jp/dbget-bin/www_bget?ko:K13106
comp92056_c0_seq2.1.2281.minus.B3_1	tva:TVAG_353520	K03002	DNA-directed RNA polymerase I subunit RPA2 [EC:2.7.7.6]	ko00230,ko00240,ko03020	2.7.7.6	M00182	http://www.genome.jp/dbget-bin/www_bget?ko:K03002
comp28888_c0_seq1.314.2590.plus.B2_1	cne:CNA05570	K10844	DNA excision repair protein ERCC-2 [EC:3.6.4.12]	ko03022,ko03420	3.6.4.12	M00290	http://www.genome.jp/dbget-bin/www_bget?ko:K10844
comp22088_c0_seq1.153.2426.plus.A1_1	ddi:DDB_G0272550	K03305	proton-dependent oligopeptide transporter, POT family	-	-	-	http://www.genome.jp/dbget-bin/www_bget?ko:K03305
comp28603_c0_seq3.1.2268.minus.B2_1	mbr:MONBRDRAFT_44322	K06619	proto-oncogene tyrosine-protein kinase ABL1 [EC:2.7.10.2]	ko04012,ko04110,ko04360,ko04722,ko05130,ko05131,ko05200,ko05220,ko05416	2.7.10.2	-	http://www.genome.jp/dbget-bin/www_bget?ko:K06619
comp108918_c0_seq1.293.2560.plus.B3_1	dds:Ddes_0616	K02567	periplasmic nitrate reductase NapA [EC:1.7.99.4]	ko00910	1.7.99.4	M00530,M00529	http://www.genome.jp/dbget-bin/www_bget?ko:K02567
comp23310_c0_seq1.75.2339.minus.B2_1	scm:SCHCODRAFT_108004	K11121	NAD-dependent histone deacetylase SIR2 [EC:3.5.1.-]	-	3.5.1.-	-	http://www.genome.jp/dbget-bin/www_bget?ko:K11121
comp6724_c0_seq1.19.2277.plus.B2_1	mbr:MONBRDRAFT_38574	K12874	intron-binding protein aquarius	ko03040	-	M00355	http://www.genome.jp/dbget-bin/www_bget?ko:K12874
comp98559_c0_seq1.88.2346.plus.B3_1	tps:THAPSDRAFT_261844	K01115	phospholipase D [EC:3.1.4.4]	ko00564,ko00565,ko04144,ko04666,ko04724,ko04912	3.1.4.4	-	http://www.genome.jp/dbget-bin/www_bget?ko:K01115
comp42297_c0_seq1.32.2287.minus.A3_1	mil:ML5_4711	K01007	pyruvate, water dikinase [EC:2.7.9.2]	ko00620,ko00680,ko00720	2.7.9.2	M00173,M00374	http://www.genome.jp/dbget-bin/www_bget?ko:K01007
comp27038_c0_seq1.166.2421.minus.B2_1	mbr:MONBRDRAFT_34490	K01847	methylmalonyl-CoA mutase [EC:5.4.99.2]	ko00280,ko00630,ko00640,ko00720	5.4.99.2	M00376,M00375,M00373	http://www.genome.jp/dbget-bin/www_bget?ko:K01847
comp30119_c0_seq2.6.2261.plus.B2_1	pif:PITG_13315	K07376	protein kinase, cGMP-dependent [EC:2.7.11.12]	ko04540,ko04730,ko04740,ko04970	2.7.11.12	-	http://www.genome.jp/dbget-bin/www_bget?ko:K07376
comp22845_c0_seq2.166.2418.plus.B2_1	ddi:DDB_G0277051	K10085	ER degradation enhancer, mannosidase alpha-like 2	ko04141	-	-	http://www.genome.jp/dbget-bin/www_bget?ko:K10085
comp24729_c0_seq2.466.2707.minus.A1_1	tam:Theam_1402	K00942	guanylate kinase [EC:2.7.4.8]	ko00230	2.7.4.8	M00050	http://www.genome.jp/dbget-bin/www_bget?ko:K00942
comp25494_c0_seq1.1785.4028.minus.A1_1	cne:CNF02530	K14729	multifunctional beta-oxidation protein [EC:4.2.1.- 1.1.1.-]	-	1.1.1.-,4.2.1.-	-	http://www.genome.jp/dbget-bin/www_bget?ko:K14729
comp26191_c0_seq1.200.2443.minus.B2_1	ncr:NCU09808	K01528	dynamin GTPase [EC:3.6.5.5]	ko04144,ko04666,ko04961,ko05100	3.6.5.5	-	http://www.genome.jp/dbget-bin/www_bget?ko:K01528
comp28603_c0_seq2.1.2241.minus.B2_1	mbr:MONBRDRAFT_44322	K06619	proto-oncogene tyrosine-protein kinase ABL1 [EC:2.7.10.2]	ko04012,ko04110,ko04360,ko04722,ko05130,ko05131,ko05200,ko05220,ko05416	2.7.10.2	-	http://www.genome.jp/dbget-bin/www_bget?ko:K06619
comp29654_c0_seq1.101.2343.minus.B2_1	cnb:CNBC2870	K00111	glycerol-3-phosphate dehydrogenase [EC:1.1.5.3]	ko00564	1.1.5.3	-	http://www.genome.jp/dbget-bin/www_bget?ko:K00111
comp101174_c0_seq1.67.2310.plus.B3_1	csh:Closa_3482	K02406	flagellin	ko02020,ko02040,ko04626	-	-	http://www.genome.jp/dbget-bin/www_bget?ko:K02406
comp42045_c0_seq1.177.2415.minus.A3_1	mbr:MONBRDRAFT_39079	K13177	ATP-dependent RNA helicase DDX1 [EC:3.6.4.13]	-	3.6.4.13	-	http://www.genome.jp/dbget-bin/www_bget?ko:K13177
comp19532_c0_seq1.131.2368.plus.A1_1	mbr:MONBRDRAFT_20766	K06068	novel protein kinase C [EC:2.7.11.13]	ko04270,ko04530	2.7.11.13	-	http://www.genome.jp/dbget-bin/www_bget?ko:K06068
comp20043_c0_seq1.70.2307.plus.A1_1	aba:Acid345_2819	K01301	glutamate carboxypeptidase II [EC:3.4.17.21]	-	3.4.17.21	-	http://www.genome.jp/dbget-bin/www_bget?ko:K01301
comp21952_c0_seq1.68.2305.plus.A1_1	ddi:DDB_G0291972	K03347	cullin 1	ko04110,ko04111,ko04114,ko04120,ko04141,ko04310,ko04350,ko04710	-	M00379,M00380,M00381,M00382,M00407,M00411,M00387	http://www.genome.jp/dbget-bin/www_bget?ko:K03347
comp22170_c0_seq1.19.2256.plus.A1_1	sur:STAUR_2990	K02355	elongation factor G	-	-	-	http://www.genome.jp/dbget-bin/www_bget?ko:K02355
comp28686_c0_seq1.102.2338.minus.B2_1	mbr:MONBRDRAFT_34290	K01277	dipeptidyl-peptidase III [EC:3.4.14.4]	-	3.4.14.4	-	http://www.genome.jp/dbget-bin/www_bget?ko:K01277
comp28480_c0_seq1.273.2507.plus.B2_1	bwe:BcerKBAB4_4186	K06948	-	-	-	-	http://www.genome.jp/dbget-bin/www_bget?ko:K06948
comp29882_c0_seq1.53.2287.minus.B2_1	pto:PTO0456	K13525	transitional endoplasmic reticulum ATPase	ko04141	-	M00400,M00403	http://www.genome.jp/dbget-bin/www_bget?ko:K13525
comp24351_c0_seq1.1.2230.minus.A1_1	lbc:LACBIDRAFT_254367	K11267	sister chromatid cohesion protein PDS5	-	-	-	http://www.genome.jp/dbget-bin/www_bget?ko:K11267
comp98900_c0_seq2.1.2222.minus.B3_1	pgu:PGUG_02248	K14802	phospholipid-transporting ATPase [EC:3.6.3.1]	-	3.6.3.1	-	http://www.genome.jp/dbget-bin/www_bget?ko:K14802
comp18205_c0_seq1.19.2241.minus.A1_1	ang:ANI_1_1212024	K06027	vesicle-fusing ATPase [EC:3.6.4.6]	ko04962	3.6.4.6	-	http://www.genome.jp/dbget-bin/www_bget?ko:K06027
comp24867_c0_seq1.44.2265.minus.A1_1	rsq:Rsph17025_2302	K01965	propionyl-CoA carboxylase alpha chain [EC:6.4.1.3]	ko00280,ko00630,ko00640,ko00720	6.4.1.3	M00376,M00375,M00373	http://www.genome.jp/dbget-bin/www_bget?ko:K01965
comp34266_c0_seq1.1.2217.minus.A3_1	spo:SPAC16E8.09	K11236	cell division control protein 24	ko04011	-	-	http://www.genome.jp/dbget-bin/www_bget?ko:K11236
comp24810_c0_seq1.368.2583.minus.B2_1	scm:SCHCODRAFT_56776	K08852	serine/threonine-protein kinase/endoribonuclease IRE1 [EC:2.7.11.1 3.1.26.-]	ko04141,ko05010	2.7.11.1,3.1.26.-	-	http://www.genome.jp/dbget-bin/www_bget?ko:K08852
comp42351_c0_seq1.1.2211.minus.A3_1	mbr:MONBRDRAFT_27958	K11836	ubiquitin carboxyl-terminal hydrolase 5/13 [EC:3.1.2.15]	-	3.1.2.15	-	http://www.genome.jp/dbget-bin/www_bget?ko:K11836
comp93290_c0_seq1.202.2409.minus.B3_1	pif:PITG_08197	K01410	mitochondrial intermediate peptidase [EC:3.4.24.59]	-	3.4.24.59	-	http://www.genome.jp/dbget-bin/www_bget?ko:K01410
comp23587_c0_seq1.98.2302.plus.A1_1	aba:Acid345_2466	K01301	glutamate carboxypeptidase II [EC:3.4.17.21]	-	3.4.17.21	-	http://www.genome.jp/dbget-bin/www_bget?ko:K01301
comp97801_c0_seq4.545.2746.minus.B3_1	ngr:NAEGRDRAFT_78645	K01120	3',5'-cyclic-nucleotide phosphodiesterase [EC:3.1.4.17]	ko00230	3.1.4.17	-	http://www.genome.jp/dbget-bin/www_bget?ko:K01120
comp24019_c0_seq1.1.2198.minus.A1_1	mbr:MONBRDRAFT_28170	K15009	SH3 and multiple ankyrin repeat domains protein	ko04724	-	-	http://www.genome.jp/dbget-bin/www_bget?ko:K15009
comp41805_c0_seq2.46.2238.minus.A3_1	pif:PITG_08599	K01392	thimet oligopeptidase [EC:3.4.24.15]	ko04614,ko05143	3.4.24.15	-	http://www.genome.jp/dbget-bin/www_bget?ko:K01392
comp23182_c0_seq2.54.2240.plus.A1_1	mbr:MONBRDRAFT_31470	K03847	alpha-1,6-mannosyltransferase [EC:2.4.1.260]	ko00510,ko00513	2.4.1.260	M00055	http://www.genome.jp/dbget-bin/www_bget?ko:K03847
comp43084_c0_seq1.357.2543.minus.A3_1	uma:UM04822.1	K03934	NADH dehydrogenase (ubiquinone) Fe-S protein 1 [EC:1.6.5.3 1.6.99.3]	ko00190,ko05010,ko05012,ko05016	1.6.5.3,1.6.99.3	M00143	http://www.genome.jp/dbget-bin/www_bget?ko:K03934
comp101040_c0_seq1.38.2222.minus.B3_1	cau:Caur_3528	K01176	alpha-amylase [EC:3.2.1.1]	ko00500,ko04973	3.2.1.1	-	http://www.genome.jp/dbget-bin/www_bget?ko:K01176
comp25210_c0_seq6.215.2398.plus.A1_1	pcs:Pc21g10060	K00700	1,4-alpha-glucan branching enzyme [EC:2.4.1.18]	ko00500	2.4.1.18	M00565	http://www.genome.jp/dbget-bin/www_bget?ko:K00700
comp26191_c0_seq2.200.2383.minus.B2_1	ncr:NCU09808	K01528	dynamin GTPase [EC:3.6.5.5]	ko04144,ko04666,ko04961,ko05100	3.6.5.5	-	http://www.genome.jp/dbget-bin/www_bget?ko:K01528
comp99365_c0_seq1.1.2177.minus.B3_1	mbr:MONBRDRAFT_17332	K12397	AP-3 complex subunit beta	ko04142	-	-	http://www.genome.jp/dbget-bin/www_bget?ko:K12397
comp20801_c0_seq1.129.2303.plus.A1_1	mbr:MONBRDRAFT_39303	K08794	calcium/calmodulin-dependent protein kinase I [EC:2.7.11.17]	-	2.7.11.17	-	http://www.genome.jp/dbget-bin/www_bget?ko:K08794
comp28085_c0_seq2.919.3090.minus.B2_1	uma:UM02843.1	K01341	kexin [EC:3.4.21.61]	-	3.4.21.61	-	http://www.genome.jp/dbget-bin/www_bget?ko:K01341
comp30042_c0_seq2.868.3038.minus.B2_1	lbc:LACBIDRAFT_390205	K10415	dynein intermediate chain, cytosolic	ko04145,ko04962	-	-	http://www.genome.jp/dbget-bin/www_bget?ko:K10415
comp23789_c0_seq1.89.2255.minus.B2_1	scm:SCHCODRAFT_77182	K14776	ATP-dependent RNA helicase DDX10/DBP4 [EC:3.6.4.13]	-	3.6.4.13	-	http://www.genome.jp/dbget-bin/www_bget?ko:K14776
comp25067_c0_seq1.227.2383.minus.A1_1	mbr:MONBRDRAFT_20370	K04079	molecular chaperone HtpG	ko04141,ko04612,ko04621,ko04626,ko04914,ko05200,ko05215	-	-	http://www.genome.jp/dbget-bin/www_bget?ko:K04079
comp25210_c0_seq2.215.2371.plus.A1_1	mgr:MGG_03186	K00700	1,4-alpha-glucan branching enzyme [EC:2.4.1.18]	ko00500	2.4.1.18	M00565	http://www.genome.jp/dbget-bin/www_bget?ko:K00700
comp28953_c0_seq1.1.2155.minus.B2_1	mbr:MONBRDRAFT_19938	K14537	nuclear GTP-binding protein	ko03008	-	-	http://www.genome.jp/dbget-bin/www_bget?ko:K14537
comp122075_c0_seq1.190.2346.minus.B3_1	osp:Odosp_2197	K02355	elongation factor G	-	-	-	http://www.genome.jp/dbget-bin/www_bget?ko:K02355
comp22624_c0_seq1.102.2252.plus.B2_1	clu:CLUG_03112	K03002	DNA-directed RNA polymerase I subunit RPA2 [EC:2.7.7.6]	ko00230,ko00240,ko03020	2.7.7.6	M00182	http://www.genome.jp/dbget-bin/www_bget?ko:K03002
comp22465_c0_seq2.202.2349.plus.A1_1	mbr:MONBRDRAFT_2665	K12182	hepatocyte growth factor-regulated tyrosine kinase substrate	ko04144,ko04145	-	M00408	http://www.genome.jp/dbget-bin/www_bget?ko:K12182
comp23360_c0_seq3.73.2220.plus.A1_1	rmr:Rmar_2092	K01301	glutamate carboxypeptidase II [EC:3.4.17.21]	-	3.4.17.21	-	http://www.genome.jp/dbget-bin/www_bget?ko:K01301
comp23380_c0_seq1.46.2189.minus.A1_1	pif:PITG_13315	K07376	protein kinase, cGMP-dependent [EC:2.7.11.12]	ko04540,ko04730,ko04740,ko04970	2.7.11.12	-	http://www.genome.jp/dbget-bin/www_bget?ko:K07376
comp24480_c0_seq1.230.2374.minus.A1_1	esa:ESA_04054	K01811	putative family 31 glucosidase	-	3.2.1.177	-	http://www.genome.jp/dbget-bin/www_bget?ko:K01811
comp42988_c0_seq1.6.2150.plus.A3_1	mbr:MONBRDRAFT_10361	K07515	enoyl-CoA hydratase / long-chain 3-hydroxyacyl-CoA dehydrogenase [EC:4.2.1.17 1.1.1.211]	ko00062,ko00071,ko00280,ko00310,ko00362,ko00380,ko00410,ko00627,ko00640,ko00650,ko00930,ko01040	1.1.1.211,4.2.1.17	M00013,M00085,M00087,M00032	http://www.genome.jp/dbget-bin/www_bget?ko:K07515
comp25257_c0_seq1.355.2496.minus.A1_1	tfu:Tfu_0985	K01176	alpha-amylase [EC:3.2.1.1]	ko00500,ko04973	3.2.1.1	-	http://www.genome.jp/dbget-bin/www_bget?ko:K01176
comp94206_c0_seq1.305.2443.minus.B3_1	dak:DaAHT2_2072	K02355	elongation factor G	-	-	-	http://www.genome.jp/dbget-bin/www_bget?ko:K02355
comp19257_c0_seq1.436.2569.minus.A3_1	ecu:ECU03_0520	K03283	heat shock 70kDa protein 1/8	ko03040,ko04010,ko04141,ko04144,ko04612,ko05145,ko05162,ko05164	-	M00355,M00353	http://www.genome.jp/dbget-bin/www_bget?ko:K03283
comp43281_c0_seq2.860.2991.minus.A3_1	mbr:MONBRDRAFT_15003	K10415	dynein intermediate chain, cytosolic	ko04145,ko04962	-	-	http://www.genome.jp/dbget-bin/www_bget?ko:K10415
comp23176_c0_seq1.126.2252.plus.A1_1	clu:CLUG_03095	K07151	dolichyl-diphosphooligosaccharide--protein glycosyltransferase [EC:2.4.1.119]	ko00510,ko00513,ko04141	2.4.99.18	M00072	http://www.genome.jp/dbget-bin/www_bget?ko:K07151
comp25353_c0_seq1.1.2125.minus.A1_1	lth:KLTH0F03674g	K11835	ubiquitin carboxyl-terminal hydrolase 4/11/15 [EC:3.1.2.15]	-	3.1.2.15	-	http://www.genome.jp/dbget-bin/www_bget?ko:K11835
comp99514_c0_seq1.85.2211.plus.B3_1	scm:SCHCODRAFT_78455	K00820	glucosamine--fructose-6-phosphate aminotransferase (isomerizing) [EC:2.6.1.16]	ko00250,ko00520	2.6.1.16	-	http://www.genome.jp/dbget-bin/www_bget?ko:K00820
comp24563_c0_seq1.286.2409.minus.A1_1	ddi:DDB_G0284181	K04411	serine/threonine kinase 4 [EC:2.7.11.6]	ko04010,ko05200,ko05223	-	-	http://www.genome.jp/dbget-bin/www_bget?ko:K04411
comp30042_c0_seq19.611.2733.minus.B2_1	lbc:LACBIDRAFT_390205	K10415	dynein intermediate chain, cytosolic	ko04145,ko04962	-	-	http://www.genome.jp/dbget-bin/www_bget?ko:K10415
comp25519_c0_seq1.3592.5712.minus.A1_1	ncr:NCU04380	K01897	long-chain acyl-CoA synthetase [EC:6.2.1.3]	ko00071,ko03320,ko04146,ko04920	6.2.1.3	M00086	http://www.genome.jp/dbget-bin/www_bget?ko:K01897
comp25523_c0_seq1.100.2219.minus.B2_1	cci:CC1G_03722	K06158	ATP-binding cassette, sub-family F, member 3	-	-	-	http://www.genome.jp/dbget-bin/www_bget?ko:K06158
comp42769_c0_seq1.578.2693.minus.A3_1	ddi:DDB_G0283597	K03253	translation initiation factor 3 subunit B	ko03013	-	-	http://www.genome.jp/dbget-bin/www_bget?ko:K03253
comp98754_c0_seq2.81.2198.plus.B3_1	ptm:GSPATT00030615001	K10393	kinesin family member 2/24	-	-	-	http://www.genome.jp/dbget-bin/www_bget?ko:K10393
comp63058_c0_seq1.1029.3143.plus.B3_1	osp:Odosp_2336	K02355	elongation factor G	-	-	-	http://www.genome.jp/dbget-bin/www_bget?ko:K02355
comp92842_c0_seq1.184.2298.plus.B3_1	dvm:DvMF_1864	K13788	phosphate acetyltransferase [EC:2.3.1.8]	ko00430,ko00620,ko00640,ko00680,ko00720	2.3.1.8	M00579,M00357	http://www.genome.jp/dbget-bin/www_bget?ko:K13788
comp97669_c0_seq1.334.2448.minus.B3_1	mbr:MONBRDRAFT_37956	K02522	inositol 1,4,5-triphosphate receptor, invertebrate	ko04020,ko04070,ko04745	-	-	http://www.genome.jp/dbget-bin/www_bget?ko:K02522
comp42835_c0_seq1.433.2544.minus.A3_1	fgr:FG05317.1	K10884	ATP-dependent DNA helicase 2 subunit 1	ko03450	-	M00297	http://www.genome.jp/dbget-bin/www_bget?ko:K10884
comp43281_c0_seq6.860.2970.minus.A3_1	mbr:MONBRDRAFT_15003	K10415	dynein intermediate chain, cytosolic	ko04145,ko04962	-	-	http://www.genome.jp/dbget-bin/www_bget?ko:K10415
comp28692_c0_seq1.519.2629.minus.B2_1	ptm:GSPATT00026616001	K11839	ubiquitin carboxyl-terminal hydrolase 8 [EC:3.1.2.15]	ko04144	3.1.2.15	-	http://www.genome.jp/dbget-bin/www_bget?ko:K11839
comp121301_c0_seq1.44.2155.minus.B3_1	pdi:BDI_1602	K01284	peptidyl-dipeptidase Dcp [EC:3.4.15.5]	-	3.4.15.5	-	http://www.genome.jp/dbget-bin/www_bget?ko:K01284
comp24026_c0_seq1.70.2178.minus.A1_1	nca:Noca_0437	K00232	acyl-CoA oxidase [EC:1.3.3.6]	ko00071,ko00592,ko01040,ko03320,ko04146	1.3.3.6	M00113,M00087	http://www.genome.jp/dbget-bin/www_bget?ko:K00232
comp21801_c0_seq1.462.2567.plus.B2_1	lth:KLTH0A07282g	K06666	glucose repression regulatory protein TUP1	ko04111	-	-	http://www.genome.jp/dbget-bin/www_bget?ko:K06666
comp98922_c0_seq2.432.2536.minus.B3_1	ddi:DDB_G0270156	K14573	nucleolar protein 4	ko03008	-	-	http://www.genome.jp/dbget-bin/www_bget?ko:K14573
comp99371_c1_seq4.15.2120.minus.B3_1	cci:CC1G_15058	K14569	ribosome biogenesis protein BMS1	ko03008	-	-	http://www.genome.jp/dbget-bin/www_bget?ko:K14569
comp25548_c0_seq4.1436.3538.minus.A1_1	mbr:MONBRDRAFT_8424	K12495	IQ motif and SEC7 domain-containing protein	ko04144	-	-	http://www.genome.jp/dbget-bin/www_bget?ko:K12495
comp42744_c0_seq2.77.2176.plus.A3_1	ure:UREG_07822	K00820	glucosamine--fructose-6-phosphate aminotransferase (isomerizing) [EC:2.6.1.16]	ko00250,ko00520	2.6.1.16	-	http://www.genome.jp/dbget-bin/www_bget?ko:K00820
comp26209_c0_seq1.1.2097.minus.B2_1	ppl:POSPLDRAFT_96968	K11786	ATP-dependent helicase STH1/SNF2 [EC:3.6.4.-]	-	3.6.4.-	-	http://www.genome.jp/dbget-bin/www_bget?ko:K11786
comp63911_c0_seq1.1.2097.minus.B3_1	ngr:NAEGRDRAFT_53081	K11804	WD repeat-containing protein 42A	-	-	-	http://www.genome.jp/dbget-bin/www_bget?ko:K11804
comp28468_c0_seq1.761.2857.minus.B2_1	spo:SPBC365.10	K11672	actin-related protein 5	-	-	-	http://www.genome.jp/dbget-bin/www_bget?ko:K11672
comp97759_c0_seq3.187.2283.minus.B3_1	ddi:DDB_G0284383	K14833	nucleolar complex protein 2	-	-	-	http://www.genome.jp/dbget-bin/www_bget?ko:K14833
comp23380_c0_seq3.46.2138.minus.A1_1	pif:PITG_13315	K07376	protein kinase, cGMP-dependent [EC:2.7.11.12]	ko04540,ko04730,ko04740,ko04970	2.7.11.12	-	http://www.genome.jp/dbget-bin/www_bget?ko:K07376
comp9300_c0_seq1.14.2105.minus.B2_1	dbr:Deba_3187	K01895	acetyl-CoA synthetase [EC:6.2.1.1]	ko00010,ko00620,ko00640,ko00680,ko00720	6.2.1.1	M00357	http://www.genome.jp/dbget-bin/www_bget?ko:K01895
comp27187_c0_seq1.30.2123.plus.B2_1	nfi:NFIA_039600	K00693	glycogen(starch) synthase [EC:2.4.1.11]	ko00500,ko04910	2.4.1.11	-	http://www.genome.jp/dbget-bin/www_bget?ko:K00693
comp29205_c0_seq1.338.2431.plus.B2_1	scm:SCHCODRAFT_81591	K05292	phosphatidylinositol glycan, class T	ko00563	-	-	http://www.genome.jp/dbget-bin/www_bget?ko:K05292
comp23356_c1_seq1.78.2168.plus.A1_1	cne:CNI03460	K09313	homeobox protein cut-like	-	-	-	http://www.genome.jp/dbget-bin/www_bget?ko:K09313
comp24978_c0_seq1.1.2090.minus.A1_1	ddi:DDB_G0275451	K12200	programmed cell death 6-interacting protein	ko04144	-	-	http://www.genome.jp/dbget-bin/www_bget?ko:K12200
comp21811_c0_seq2.7.2097.plus.B2_1	tgo:TGME49_033520	K12820	pre-mRNA-splicing factor ATP-dependent RNA helicase DHX15/PRP43 [EC:3.6.4.13]	ko03040	3.6.4.13	-	http://www.genome.jp/dbget-bin/www_bget?ko:K12820
comp28636_c0_seq1.312.2401.minus.B2_1	mbr:MONBRDRAFT_12699	K04043	molecular chaperone DnaK	ko03018,ko05152	-	-	http://www.genome.jp/dbget-bin/www_bget?ko:K04043
comp22977_c0_seq2.1.2085.minus.A1_1	scm:SCHCODRAFT_109979	K08333	phosphoinositide-3-kinase, regulatory subunit 4, p150 [EC:2.7.11.1]	ko04140	2.7.11.1	-	http://www.genome.jp/dbget-bin/www_bget?ko:K08333
comp19389_c0_seq1.124.2206.minus.A1_1	mbr:MONBRDRAFT_33160	K14442	ATP-dependent RNA helicase DHX36 [EC:3.6.4.13]	ko03018	3.6.4.13	-	http://www.genome.jp/dbget-bin/www_bget?ko:K14442
comp24270_c0_seq1.609.2693.minus.A1_1	elm:ELI_0473	K03927	carboxylesterase type B [EC:3.1.1.1]	ko00983	3.1.1.1,3.1.1.56,3.1.1.84	-	http://www.genome.jp/dbget-bin/www_bget?ko:K03927
comp18919_c0_seq1.707.2786.minus.A3_1	mbr:MONBRDRAFT_16143	K00327	NADPH-ferrihemoprotein reductase [EC:1.6.2.4]	-	1.6.2.4	-	http://www.genome.jp/dbget-bin/www_bget?ko:K00327
comp19991_c0_seq1.53.2132.minus.B2_1	ddi:DDB_G0270392	K14402	cleavage and polyadenylation specificity factor subunit 2	ko03015	-	-	http://www.genome.jp/dbget-bin/www_bget?ko:K14402
comp95732_c0_seq1.101.2180.minus.B3_1	tml:GSTUM_00001663001	K06062	histone acetyltransferase [EC:2.3.1.48]	ko04330	2.3.1.48	-	http://www.genome.jp/dbget-bin/www_bget?ko:K06062
comp30042_c0_seq9.868.2945.minus.B2_1	lbc:LACBIDRAFT_390205	K10415	dynein intermediate chain, cytosolic	ko04145,ko04962	-	-	http://www.genome.jp/dbget-bin/www_bget?ko:K10415
comp60680_c0_seq1.1170.3248.plus.B3_1	osp:Odosp_2336	K02355	elongation factor G	-	-	-	http://www.genome.jp/dbget-bin/www_bget?ko:K02355
comp43281_c0_seq7.860.2934.minus.A3_1	mbr:MONBRDRAFT_15003	K10415	dynein intermediate chain, cytosolic	ko04145,ko04962	-	-	http://www.genome.jp/dbget-bin/www_bget?ko:K10415
comp89461_c0_seq2.262.2330.minus.B3_1	tml:GSTUM_00011574001	K01893	asparaginyl-tRNA synthetase [EC:6.1.1.22]	ko00970	6.1.1.22	M00360,M00359	http://www.genome.jp/dbget-bin/www_bget?ko:K01893
comp19679_c0_seq1.16.2081.minus.A3_1	pif:PITG_05552	K09488	TNF receptor-associated protein 1	-	-	-	http://www.genome.jp/dbget-bin/www_bget?ko:K09488
comp24659_c0_seq2.200.2266.plus.B2_1	mbr:MONBRDRAFT_38629	K00910	beta-adrenergic-receptor kinase [EC:2.7.11.15]	ko04062,ko04144,ko04724,ko04745	2.7.11.15	-	http://www.genome.jp/dbget-bin/www_bget?ko:K00910
comp25143_c0_seq1.82.2139.plus.A1_1	cnb:CNBH0170	K08337	autophagy-related protein 7	ko04140	-	-	http://www.genome.jp/dbget-bin/www_bget?ko:K08337
comp25545_c0_seq2.2097.4154.minus.A1_1	mbr:MONBRDRAFT_20766	K06068	novel protein kinase C [EC:2.7.11.13]	ko04270,ko04530	2.7.11.13	-	http://www.genome.jp/dbget-bin/www_bget?ko:K06068
comp29421_c0_seq2.72.2129.minus.B2_1	pti:PHATRDRAFT_47614	K13806	sn1-specific diacylglycerol lipase alpha [EC:3.1.1.-]	ko04745	3.1.1.-	-	http://www.genome.jp/dbget-bin/www_bget?ko:K13806
comp98738_c0_seq3.38.2095.plus.B3_1	ddi:DDB_G0283473	K01194	alpha,alpha-trehalase [EC:3.2.1.28]	ko00500	3.2.1.28	-	http://www.genome.jp/dbget-bin/www_bget?ko:K01194
comp25699_c0_seq1.1278.3332.minus.A1_1	mbr:MONBRDRAFT_38583	K15013	long-chain-fatty-acid--CoA ligase ACSBG [EC:6.2.1.3]	ko00071,ko03320,ko04920	6.2.1.3	M00086	http://www.genome.jp/dbget-bin/www_bget?ko:K15013
comp42069_c0_seq1.56.2110.plus.A3_1	cci:CC1G_09245	K12854	pre-mRNA-splicing helicase BRR2 [EC:3.6.4.13]	ko03040	3.6.4.13	M00354,M00355	http://www.genome.jp/dbget-bin/www_bget?ko:K12854
comp43281_c0_seq4.860.2913.minus.A3_1	mbr:MONBRDRAFT_15003	K10415	dynein intermediate chain, cytosolic	ko04145,ko04962	-	-	http://www.genome.jp/dbget-bin/www_bget?ko:K10415
comp24729_c0_seq1.466.2515.minus.A1_1	tam:Theam_1402	K00942	guanylate kinase [EC:2.7.4.8]	ko00230	2.7.4.8	M00050	http://www.genome.jp/dbget-bin/www_bget?ko:K00942
comp25442_c0_seq2.161.2206.minus.A1_1	clu:CLUG_02663	K00820	glucosamine--fructose-6-phosphate aminotransferase (isomerizing) [EC:2.6.1.16]	ko00250,ko00520	2.6.1.16	-	http://www.genome.jp/dbget-bin/www_bget?ko:K00820
comp25545_c0_seq3.593.2638.minus.A1_1	mbr:MONBRDRAFT_20766	K06068	novel protein kinase C [EC:2.7.11.13]	ko04270,ko04530	2.7.11.13	-	http://www.genome.jp/dbget-bin/www_bget?ko:K06068
comp42027_c0_seq4.853.2898.minus.A3_1	mbr:MONBRDRAFT_33252	K11204	glutamate--cysteine ligase catalytic subunit [EC:6.3.2.2]	ko00480	6.3.2.2	M00118	http://www.genome.jp/dbget-bin/www_bget?ko:K11204
comp26853_c0_seq1.1.2045.minus.B2_1	lif:LinJ28.1840	K03165	DNA topoisomerase III [EC:5.99.1.2]	ko03440	5.99.1.2	M00414	http://www.genome.jp/dbget-bin/www_bget?ko:K03165
comp97120_c0_seq2.1.2040.minus.B3_1	tml:GSTUM_00008755001	K14849	ribosomal RNA-processing protein 1	-	-	-	http://www.genome.jp/dbget-bin/www_bget?ko:K14849
comp100305_c0_seq3.1.2039.minus.B3_1	mbr:MONBRDRAFT_82	K05668	ATP-binding cassette, subfamily C (CFTR/MRP), member 5	ko02010	-	-	http://www.genome.jp/dbget-bin/www_bget?ko:K05668
comp22489_c0_seq5.37.2076.plus.A1_1	mbr:MONBRDRAFT_38173	K00225	L-galactono-1,4-lactone dehydrogenase [EC:1.3.2.3]	ko00053	1.3.2.3	M00114	http://www.genome.jp/dbget-bin/www_bget?ko:K00225
comp25374_c0_seq1.131.2170.minus.A1_1	azl:AZL_a02280	K01968	3-methylcrotonyl-CoA carboxylase alpha subunit [EC:6.4.1.4]	ko00280	6.4.1.4	M00036	http://www.genome.jp/dbget-bin/www_bget?ko:K01968
comp26998_c0_seq1.1.2036.minus.B2_1	ddi:DDB_G0267638	K11320	E1A-binding protein p400 [EC:3.6.4.-]	-	3.6.4.-	-	http://www.genome.jp/dbget-bin/www_bget?ko:K11320
comp29421_c0_seq1.72.2108.minus.B2_1	pti:PHATRDRAFT_47614	K13806	sn1-specific diacylglycerol lipase alpha [EC:3.1.1.-]	ko04745	3.1.1.-	-	http://www.genome.jp/dbget-bin/www_bget?ko:K13806
comp100004_c0_seq3.46.2079.plus.B3_1	ddi:DDB_G0289081	K00649	glyceronephosphate O-acyltransferase [EC:2.3.1.42]	ko00564,ko04146	2.3.1.42	-	http://www.genome.jp/dbget-bin/www_bget?ko:K00649
comp17192_c0_seq1.145.2175.plus.A1_1	fbc:FB2170_03850	K03307	solute:Na+ symporter, SSS family	-	-	-	http://www.genome.jp/dbget-bin/www_bget?ko:K03307
comp21345_c0_seq1.1.2030.minus.A1_1	pno:SNOG_10969	K12618	5'-3' exoribonuclease 1 [EC:3.1.13.-]	ko03008,ko03018	3.1.13.-	-	http://www.genome.jp/dbget-bin/www_bget?ko:K12618
comp25570_c0_seq2.78.2108.plus.A1_1	cne:CNG00320	K00232	acyl-CoA oxidase [EC:1.3.3.6]	ko00071,ko00592,ko01040,ko03320,ko04146	1.3.3.6	M00113,M00087	http://www.genome.jp/dbget-bin/www_bget?ko:K00232
comp25095_c0_seq1.236.2264.minus.B2_1	pif:PITG_19234	K08766	carnitine O-palmitoyltransferase 2 [EC:2.3.1.21]	ko00071,ko03320	2.3.1.21	-	http://www.genome.jp/dbget-bin/www_bget?ko:K08766
comp61815_c0_seq1.1142.3172.plus.B3_1	dvm:DvMF_0077	K02355	elongation factor G	-	-	-	http://www.genome.jp/dbget-bin/www_bget?ko:K02355
comp20350_c0_seq3.222.2249.plus.A1_1	bfu:BC1G_15689	K01897	long-chain acyl-CoA synthetase [EC:6.2.1.3]	ko00071,ko03320,ko04146,ko04920	6.2.1.3	M00086	http://www.genome.jp/dbget-bin/www_bget?ko:K01897
comp30042_c0_seq5.868.2894.minus.B2_1	mbr:MONBRDRAFT_15003	K10415	dynein intermediate chain, cytosolic	ko04145,ko04962	-	-	http://www.genome.jp/dbget-bin/www_bget?ko:K10415
comp93754_c0_seq1.1.2025.minus.B3_1	spo:SPBC23E6.07c	K10754	replication factor C subunit 1	ko03030,ko03420,ko03430	-	M00289,M00295	http://www.genome.jp/dbget-bin/www_bget?ko:K10754
comp12746_c0_seq1.126.2150.minus.A1_1	ssl:SS1G_09944	K01897	long-chain acyl-CoA synthetase [EC:6.2.1.3]	ko00071,ko03320,ko04146,ko04920	6.2.1.3	M00086	http://www.genome.jp/dbget-bin/www_bget?ko:K01897
comp13618_c0_seq1.1.2022.minus.A1_1	tva:TVAG_265310	K03254	translation initiation factor 3 subunit A	ko03013	-	-	http://www.genome.jp/dbget-bin/www_bget?ko:K03254
comp22360_c0_seq1.184.2200.minus.A1_1	mbr:MONBRDRAFT_33771	K11837	ubiquitin carboxyl-terminal hydrolase 6/32 [EC:3.1.2.15]	-	3.1.2.15	-	http://www.genome.jp/dbget-bin/www_bget?ko:K11837
comp18361_c0_seq1.177.2192.plus.A1_1	ddi:DDB_G0279345	K10636	autocrine motility factor receptor [EC:6.3.2.19]	ko04141	6.3.2.19	-	http://www.genome.jp/dbget-bin/www_bget?ko:K10636
comp25414_c0_seq2.89.2101.plus.A1_1	lbc:LACBIDRAFT_390205	K10415	dynein intermediate chain, cytosolic	ko04145,ko04962	-	-	http://www.genome.jp/dbget-bin/www_bget?ko:K10415
comp24602_c0_seq1.600.2606.minus.B2_1	tml:GSTUM_00008787001	K14015	nuclear protein localization protein 4 homolog	ko04141	-	M00400,M00403	http://www.genome.jp/dbget-bin/www_bget?ko:K14015
comp99600_c0_seq1.1036.3042.minus.B3_1	met:M446_1624	K11987	prostaglandin-endoperoxide synthase 2 [EC:1.14.99.1]	ko00590,ko04370,ko05140,ko05200,ko05222	1.14.99.1	-	http://www.genome.jp/dbget-bin/www_bget?ko:K11987
comp24545_c0_seq1.114.2114.minus.A1_1	cai:Caci_4420	K12308	beta-galactosidase [EC:3.2.1.23]	ko00052	3.2.1.23	-	http://www.genome.jp/dbget-bin/www_bget?ko:K12308
comp28943_c0_seq1.359.2358.minus.B2_1	mbr:MONBRDRAFT_37658	K13148	integrator complex subunit 11 [EC:3.1.27.-]	-	3.1.27.-	-	http://www.genome.jp/dbget-bin/www_bget?ko:K13148
comp44701_c0_seq1.81.2078.plus.A3_1	mbr:MONBRDRAFT_27678	K09490	heat shock 70kDa protein 5	ko03060,ko04141,ko05020	-	-	http://www.genome.jp/dbget-bin/www_bget?ko:K09490
comp95067_c0_seq1.802.2799.plus.B3_1	dvm:DvMF_2893	K00394	adenylylsulfate reductase, subunit A [EC:1.8.99.2]	ko00920	1.8.99.2	M00596	http://www.genome.jp/dbget-bin/www_bget?ko:K00394
comp24604_c0_seq1.264.2258.minus.A1_1	mbr:MONBRDRAFT_39368	K01887	arginyl-tRNA synthetase [EC:6.1.1.19]	ko00970	6.1.1.19	M00360,M00359	http://www.genome.jp/dbget-bin/www_bget?ko:K01887
comp26462_c0_seq1.36.2030.plus.B2_1	mbr:MONBRDRAFT_20505	K12843	U4/U6 small nuclear ribonucleoprotein PRP3	ko03040	-	M00354	http://www.genome.jp/dbget-bin/www_bget?ko:K12843
comp20805_c0_seq2.78.2066.plus.A1_1	mbr:MONBRDRAFT_15815	K06820	plexin A	ko04360	-	-	http://www.genome.jp/dbget-bin/www_bget?ko:K06820
comp24184_c0_seq2.1.1986.minus.A1_1	mbr:MONBRDRAFT_27512	K07293	protein tyrosine phosphatase, non-receptor type 11 [EC:3.1.3.48]	ko04013,ko04630,ko04650,ko04670,ko04722,ko04920,ko05120,ko05211,ko05220	3.1.3.48	-	http://www.genome.jp/dbget-bin/www_bget?ko:K07293
comp25652_c0_seq1.115.2103.plus.A1_1	mjd:JDM601_0174	K01596	phosphoenolpyruvate carboxykinase (GTP) [EC:4.1.1.32]	ko00010,ko00020,ko00620,ko03320,ko04910,ko04920,ko04964	4.1.1.32	M00003	http://www.genome.jp/dbget-bin/www_bget?ko:K01596
comp99490_c0_seq2.1363.3349.minus.B3_1	mbr:MONBRDRAFT_37827	K02145	V-type H+-transporting ATPase subunit A [EC:3.6.3.14]	ko00190,ko04145,ko04966,ko05110,ko05120,ko05323	3.6.3.14	M00160	http://www.genome.jp/dbget-bin/www_bget?ko:K02145
comp40302_c0_seq1.46.2030.minus.A3_1	tps:THAPSDRAFT_39726	K03350	anaphase-promoting complex subunit 3	ko04110,ko04111,ko04113,ko04114,ko04120,ko04914	-	M00389	http://www.genome.jp/dbget-bin/www_bget?ko:K03350
comp42177_c0_seq2.393.2376.minus.A3_1	pif:PITG_10052	K00624	carnitine O-acetyltransferase [EC:2.3.1.7]	ko04146	2.3.1.7	-	http://www.genome.jp/dbget-bin/www_bget?ko:K00624
comp97241_c0_seq4.1.1983.minus.B3_1	mbr:MONBRDRAFT_20766	K06068	novel protein kinase C [EC:2.7.11.13]	ko04270,ko04530	2.7.11.13	-	http://www.genome.jp/dbget-bin/www_bget?ko:K06068
comp59658_c0_seq1.24.2006.plus.A1_1	mbr:MONBRDRAFT_16647	K01230	mannosyl-oligosaccharide alpha-1,2-mannosidase [EC:3.2.1.113]	ko00510,ko00513,ko04141	3.2.1.113	M00073,M00074	http://www.genome.jp/dbget-bin/www_bget?ko:K01230
comp69086_c0_seq1.43.2024.minus.B3_1	tml:GSTUM_00011536001	K11886	proteasome component ECM29	-	-	-	http://www.genome.jp/dbget-bin/www_bget?ko:K11886
comp42459_c0_seq1.1403.3380.minus.A3_1	mbr:MONBRDRAFT_35317	K06185	ATP-binding cassette, sub-family F, member 2	-	-	-	http://www.genome.jp/dbget-bin/www_bget?ko:K06185
comp43178_c1_seq4.237.2213.plus.A3_1	ckn:Calkro_0120	K01195	beta-glucuronidase [EC:3.2.1.31]	ko00040,ko00500,ko00531,ko00860,ko00944,ko00983,ko04142	3.2.1.31	M00076,M00077,M00078,M00129	http://www.genome.jp/dbget-bin/www_bget?ko:K01195
comp22473_c0_seq1.227.2203.minus.B2_1	mbr:MONBRDRAFT_14740	K01937	CTP synthase [EC:6.3.4.2]	ko00240	6.3.4.2	M00052	http://www.genome.jp/dbget-bin/www_bget?ko:K01937
comp39984_c0_seq1.220.2192.minus.A3_1	rba:RB348	K01135	arylsulfatase B [EC:3.1.6.12]	ko00531,ko04142	3.1.6.12	M00076,M00077	http://www.genome.jp/dbget-bin/www_bget?ko:K01135
comp21115_c0_seq1.8.1981.minus.B2_1	cci:CC1G_01231	K14554	U3 small nucleolar RNA-associated protein 21	ko03008	-	-	http://www.genome.jp/dbget-bin/www_bget?ko:K14554
comp30047_c0_seq1.17.1990.plus.B2_1	aor:AOR_1_662074	K06174	ATP-binding cassette, sub-family E, member 1	-	-	-	http://www.genome.jp/dbget-bin/www_bget?ko:K06174
comp99323_c0_seq1.79.2052.plus.B3_1	dol:Dole_1026	K03308	neurotransmitter:Na+ symporter, NSS family	-	-	-	http://www.genome.jp/dbget-bin/www_bget?ko:K03308
comp29530_c0_seq3.1010.2980.minus.B2_1	mbr:MONBRDRAFT_17439	K12838	poly(U)-binding-splicing factor PUF60	ko03040	-	-	http://www.genome.jp/dbget-bin/www_bget?ko:K12838
comp28001_c0_seq4.29.1990.plus.B2_1	rca:Rcas_3594	K01652	acetolactate synthase I/II/III large subunit [EC:2.2.1.6]	ko00290,ko00650,ko00660,ko00770	2.2.1.6	M00019,M00570	http://www.genome.jp/dbget-bin/www_bget?ko:K01652
comp42519_c0_seq1.14.1972.minus.A3_1	mbr:MONBRDRAFT_31181	K09486	hypoxia up-regulated 1	ko04141	-	-	http://www.genome.jp/dbget-bin/www_bget?ko:K09486
comp24065_c0_seq1.1.1956.minus.B2_1	ctp:CTRG_01387	K09272	structure-specific recognition protein 1	-	-	-	http://www.genome.jp/dbget-bin/www_bget?ko:K09272
comp22333_c0_seq2.103.2058.plus.A1_1	mbr:MONBRDRAFT_31085	K03283	heat shock 70kDa protein 1/8	ko03040,ko04010,ko04141,ko04144,ko04612,ko05145,ko05162,ko05164	-	M00355,M00353	http://www.genome.jp/dbget-bin/www_bget?ko:K03283
comp22489_c0_seq2.37.1992.plus.A1_1	mbr:MONBRDRAFT_38173	K00225	L-galactono-1,4-lactone dehydrogenase [EC:1.3.2.3]	ko00053	1.3.2.3	M00114	http://www.genome.jp/dbget-bin/www_bget?ko:K00225
comp23024_c0_seq1.56.2008.plus.A1_1	cya:CYA_2555	K01322	prolyl oligopeptidase [EC:3.4.21.26]	-	3.4.21.26	-	http://www.genome.jp/dbget-bin/www_bget?ko:K01322
comp40871_c0_seq1.43.1995.minus.A3_1	ddi:DDB_G0286033	K13342	peroxin-5	ko04146	-	-	http://www.genome.jp/dbget-bin/www_bget?ko:K13342
comp90313_c0_seq1.1.1952.minus.B3_1	ddi:DDB_G0288501	K12835	ATP-dependent RNA helicase DDX42 [EC:3.6.4.13]	ko03040	3.6.4.13	M00352	http://www.genome.jp/dbget-bin/www_bget?ko:K12835
comp20513_c0_seq1.222.2171.plus.A1_1	cci:CC1G_04203	K13126	polyadenylate-binding protein	ko03013,ko03015,ko03018	-	-	http://www.genome.jp/dbget-bin/www_bget?ko:K13126
comp25380_c0_seq1.3660.5609.minus.A1_1	ddi:DDB_G0283473	K01194	alpha,alpha-trehalase [EC:3.2.1.28]	ko00500	3.2.1.28	-	http://www.genome.jp/dbget-bin/www_bget?ko:K01194
comp41017_c0_seq1.571.2520.minus.A3_1	cci:CC1G_03666	K14843	pescadillo	-	-	-	http://www.genome.jp/dbget-bin/www_bget?ko:K14843
comp22188_c0_seq8.853.2799.minus.A1_1	act:ACLA_069760	K12823	ATP-dependent RNA helicase DDX5/DBP2 [EC:3.6.4.13]	ko03040	3.6.4.13	-	http://www.genome.jp/dbget-bin/www_bget?ko:K12823
comp25291_c0_seq10.101.2047.plus.A1_1	pjd:Pjdr2_1165	K12308	beta-galactosidase [EC:3.2.1.23]	ko00052	3.2.1.23	-	http://www.genome.jp/dbget-bin/www_bget?ko:K12308
comp27203_c0_seq1.1211.3156.minus.B2_1	scm:SCHCODRAFT_13187	K08054	calnexin	ko04141,ko04145,ko04612	-	-	http://www.genome.jp/dbget-bin/www_bget?ko:K08054
comp28892_c0_seq1.554.2499.minus.B2_1	ddi:DDB_G0286919	K10685	ubiquitin-like 1-activating enzyme E1 B [EC:6.3.2.19]	ko04120	6.3.2.19	-	http://www.genome.jp/dbget-bin/www_bget?ko:K10685
comp58855_c0_seq1.1.1945.minus.B3_1	osp:Odosp_1964	K03043	DNA-directed RNA polymerase subunit beta [EC:2.7.7.6]	ko00230,ko00240,ko03020	2.7.7.6	M00183	http://www.genome.jp/dbget-bin/www_bget?ko:K03043
comp23399_c0_seq1.1572.3510.minus.A1_1	dol:Dole_1026	K03308	neurotransmitter:Na+ symporter, NSS family	-	-	-	http://www.genome.jp/dbget-bin/www_bget?ko:K03308
comp39862_c0_seq1.118.2058.plus.A3_1	scm:SCHCODRAFT_69329	K06943	nucleolar GTP-binding protein	ko03008	-	-	http://www.genome.jp/dbget-bin/www_bget?ko:K06943
comp23305_c0_seq3.71.2008.minus.A1_1	ncr:NCU03947	K10591	E3 ubiquitin-protein ligase NEDD4 [EC:6.3.2.19]	ko04120,ko04144	6.3.2.19	-	http://www.genome.jp/dbget-bin/www_bget?ko:K10591
comp18219_c0_seq1.111.2042.plus.A1_1	cak:Caul_3540	K00666	fatty-acyl-CoA synthase [EC:6.2.1.-]	-	6.2.1.-	-	http://www.genome.jp/dbget-bin/www_bget?ko:K00666
comp23043_c0_seq2.834.2765.minus.A1_1	tbi:Tbis_1142	K02237	competence protein ComEA	-	-	M00429	http://www.genome.jp/dbget-bin/www_bget?ko:K02237
comp21327_c0_seq1.1.1926.minus.A1_1	mbr:MONBRDRAFT_31509	K14289	exportin-5	ko03013	-	-	http://www.genome.jp/dbget-bin/www_bget?ko:K14289
comp23054_c0_seq2.750.2678.minus.A1_1	rpd:RPD_1103	K00666	fatty-acyl-CoA synthase [EC:6.2.1.-]	-	6.2.1.-	-	http://www.genome.jp/dbget-bin/www_bget?ko:K00666
comp25291_c0_seq5.68.1996.plus.A1_1	gym:GYMC10_3968	K12308	beta-galactosidase [EC:3.2.1.23]	ko00052	3.2.1.23	-	http://www.genome.jp/dbget-bin/www_bget?ko:K12308
comp30131_c0_seq1.514.2439.minus.B2_1	pno:SNOG_09990	K09584	protein disulfide-isomerase A6 [EC:5.3.4.1]	ko04141	5.3.4.1	-	http://www.genome.jp/dbget-bin/www_bget?ko:K09584
comp37975_c0_seq5.1323.3245.minus.A3_1	mbr:MONBRDRAFT_37684	K13095	splicing factor 1	-	-	-	http://www.genome.jp/dbget-bin/www_bget?ko:K13095
comp42658_c0_seq2.118.2038.minus.A3_1	apb:SAR116_1662	K00311	electron-transferring-flavoprotein dehydrogenase [EC:1.5.5.1]	-	1.5.5.1	-	http://www.genome.jp/dbget-bin/www_bget?ko:K00311
comp25291_c0_seq11.90.2009.plus.A1_1	gym:GYMC10_2644	K12308	beta-galactosidase [EC:3.2.1.23]	ko00052	3.2.1.23	-	http://www.genome.jp/dbget-bin/www_bget?ko:K12308
comp25391_c0_seq32.744.2662.minus.A1_1	tau:Tola_1328	K03927	carboxylesterase type B [EC:3.1.1.1]	ko00983	3.1.1.1,3.1.1.56,3.1.1.84	-	http://www.genome.jp/dbget-bin/www_bget?ko:K03927
comp29074_c0_seq1.192.2101.minus.B2_1	uma:UM00372.1	K14950	cation-transporting ATPase 13A1 [EC:3.6.3.-]	-	3.6.3.-	-	http://www.genome.jp/dbget-bin/www_bget?ko:K14950
comp98802_c0_seq2.6.1916.plus.B3_1	nde:NIDE2536	K00615	transketolase [EC:2.2.1.1]	ko00030,ko00710,ko01051	2.2.1.1	M00165,M00167,M00004,M00007	http://www.genome.jp/dbget-bin/www_bget?ko:K00615
comp107873_c0_seq1.198.2105.plus.B3_1	osp:Odosp_0304	K04043	molecular chaperone DnaK	ko03018,ko05152	-	-	http://www.genome.jp/dbget-bin/www_bget?ko:K04043
comp114325_c0_seq1.496.2403.plus.B3_1	dvm:DvMF_0324	K03388	heterodisulfide reductase subunit A [EC:1.8.98.1]	ko00680	1.8.98.1	M00567,M00357,M00356,M00563	http://www.genome.jp/dbget-bin/www_bget?ko:K03388
comp19527_c0_seq3.99.2003.plus.A1_1	ddi:DDB_G0269246	K01464	dihydropyrimidinase [EC:3.5.2.2]	ko00240,ko00410,ko00770,ko00983	3.5.2.2	M00046	http://www.genome.jp/dbget-bin/www_bget?ko:K01464
comp22297_c0_seq1.46.1950.minus.A1_1	cyt:cce_2772	K03317	concentrative nucleoside transporter, CNT family	-	-	-	http://www.genome.jp/dbget-bin/www_bget?ko:K03317
comp25391_c0_seq6.744.2647.minus.A1_1	bay:RBAM_031690	K03927	carboxylesterase type B [EC:3.1.1.1]	ko00983	3.1.1.1,3.1.1.56,3.1.1.84	-	http://www.genome.jp/dbget-bin/www_bget?ko:K03927
comp108579_c0_seq1.1.1902.minus.B3_1	pmz:HMPREF0659_A6315	K12257	SecD/SecF fusion protein	ko03060,ko03070	-	M00335	http://www.genome.jp/dbget-bin/www_bget?ko:K12257
comp25011_c0_seq13.474.2375.plus.A1_1	mbr:MONBRDRAFT_32673	K10407	kinesin light chain	-	-	-	http://www.genome.jp/dbget-bin/www_bget?ko:K10407
comp21286_c0_seq2.275.2171.minus.A1_1	act:ACLA_009260	K07359	calcium/calmodulin-dependent protein kinase kinase [EC:2.7.11.17]	ko04920	2.7.11.17	-	http://www.genome.jp/dbget-bin/www_bget?ko:K07359
comp23700_c0_seq1.162.2060.plus.A1_1	ctp:CTRG_05531	K12373	hexosaminidase [EC:3.2.1.52]	ko00511,ko00520,ko00531,ko00603,ko00604,ko04142	3.2.1.52	M00079	http://www.genome.jp/dbget-bin/www_bget?ko:K12373
comp24170_c0_seq1.933.2829.minus.A1_1	ago:AGOS_AGL062C	K11648	SWI/SNF-related matrix-associated actin-dependent regulator of chromatin subfamily B member 1	-	-	-	http://www.genome.jp/dbget-bin/www_bget?ko:K11648
comp25373_c0_seq4.394.2292.plus.A1_1	dol:Dole_1026	K03308	neurotransmitter:Na+ symporter, NSS family	-	-	-	http://www.genome.jp/dbget-bin/www_bget?ko:K03308
comp24963_c0_seq7.1816.3711.minus.A1_1	pti:PHATRDRAFT_1745	K11583	protein phosphatase 2 (formerly 2A), regulatory subunit B''	ko03015	-	-	http://www.genome.jp/dbget-bin/www_bget?ko:K11583
comp43304_c1_seq1.1.1891.minus.A3_1	ani:AN7345.2	K01187	alpha-glucosidase [EC:3.2.1.20]	ko00052,ko00500	3.2.1.20	-	http://www.genome.jp/dbget-bin/www_bget?ko:K01187
comp120773_c0_seq1.1.1890.minus.B3_1	osp:Odosp_0173	K03628	transcription termination factor Rho	ko03018	-	-	http://www.genome.jp/dbget-bin/www_bget?ko:K03628
comp25174_c0_seq2.126.2015.plus.A1_1	mbr:MONBRDRAFT_12202	K12392	AP-1 complex subunit beta-1	ko04142	-	-	http://www.genome.jp/dbget-bin/www_bget?ko:K12392
comp42099_c0_seq2.1.1885.minus.A3_1	mbr:MONBRDRAFT_33067	K06184	ATP-binding cassette, sub-family F, member 1	-	-	-	http://www.genome.jp/dbget-bin/www_bget?ko:K06184
comp29530_c0_seq1.1123.3012.minus.B2_1	mbr:MONBRDRAFT_17439	K12838	poly(U)-binding-splicing factor PUF60	ko03040	-	-	http://www.genome.jp/dbget-bin/www_bget?ko:K12838
comp25221_c0_seq1.33.1919.minus.A1_1	mbr:MONBRDRAFT_34721	K14539	large subunit GTPase 1 [EC:3.6.1.-]	ko03008	3.6.1.-	-	http://www.genome.jp/dbget-bin/www_bget?ko:K14539
comp5361_c0_seq2.1.1881.minus.A1_1	kla:KLLA0C03476g	K11835	ubiquitin carboxyl-terminal hydrolase 4/11/15 [EC:3.1.2.15]	-	3.1.2.15	-	http://www.genome.jp/dbget-bin/www_bget?ko:K11835
comp25391_c0_seq19.744.2625.minus.A1_1	tau:Tola_1328	K03927	carboxylesterase type B [EC:3.1.1.1]	ko00983	3.1.1.1,3.1.1.56,3.1.1.84	-	http://www.genome.jp/dbget-bin/www_bget?ko:K03927
comp30345_c0_seq1.1638.3521.minus.B3_1	dpr:Despr_1642	K01023	arylsulfate sulfotransferase [EC:2.8.2.22]	-	2.8.2.22	-	http://www.genome.jp/dbget-bin/www_bget?ko:K01023
comp87829_c0_seq1.1053.2934.minus.B3_1	rva:Rvan_1563	K01077	alkaline phosphatase [EC:3.1.3.1]	ko00627,ko00790,ko02020	3.1.3.1	M00126	http://www.genome.jp/dbget-bin/www_bget?ko:K01077
comp153588_c0_seq1.1.1883.minus.B3_1	dvm:DvMF_2996	K07277	outer membrane protein	-	-	-	http://www.genome.jp/dbget-bin/www_bget?ko:K07277
comp16463_c0_seq1.52.1932.plus.B2_1	mbr:MONBRDRAFT_35262	K14809	ATP-dependent RNA helicase DDX55/SPB4 [EC:3.6.4.13]	-	3.6.4.13	-	http://www.genome.jp/dbget-bin/www_bget?ko:K14809
comp93781_c0_seq1.3.1883.plus.B3_1	ddi:DDB_G0283473	K01194	alpha,alpha-trehalase [EC:3.2.1.28]	ko00500	3.2.1.28	-	http://www.genome.jp/dbget-bin/www_bget?ko:K01194
comp93931_c0_seq1.10.1887.plus.B3_1	bsa:Bacsa_0965	K02945	small subunit ribosomal protein S1	ko03010	-	M00178	http://www.genome.jp/dbget-bin/www_bget?ko:K02945
comp29826_c0_seq1.1579.3448.minus.B2_1	kla:KLLA0B03586g	K08286	protein-serine/threonine kinase [EC:2.7.11.-]	-	2.7.11.-	-	http://www.genome.jp/dbget-bin/www_bget?ko:K08286
comp29534_c0_seq1.1029.2900.minus.B3_1	osp:Odosp_2299	K00174	2-oxoglutarate ferredoxin oxidoreductase subunit alpha [EC:1.2.7.3]	ko00020,ko00720	1.2.7.3	M00173,M00009,M00011,M00311	http://www.genome.jp/dbget-bin/www_bget?ko:K00174
comp6347_c0_seq1.252.2119.minus.A1_1	mbr:MONBRDRAFT_31879	K08864	tousled-like kinase [EC:2.7.11.1]	-	2.7.11.1	-	http://www.genome.jp/dbget-bin/www_bget?ko:K08864
comp19209_c0_seq1.177.2045.plus.A1_1	mgr:MGG_06707	K05676	ATP-binding cassette, subfamily D (ALD), member 2	ko02010,ko04146	-	-	http://www.genome.jp/dbget-bin/www_bget?ko:K05676
comp19324_c0_seq2.125.1993.plus.A1_1	mbr:MONBRDRAFT_29323	K06632	wee1-like protein kinase [EC:2.7.11.1]	ko04110	2.7.11.1	-	http://www.genome.jp/dbget-bin/www_bget?ko:K06632
comp25391_c0_seq18.744.2610.minus.A1_1	bay:RBAM_031690	K03927	carboxylesterase type B [EC:3.1.1.1]	ko00983	3.1.1.1,3.1.1.56,3.1.1.84	-	http://www.genome.jp/dbget-bin/www_bget?ko:K03927
comp25342_c0_seq4.692.2557.minus.A1_1	mlu:Mlut_04490	K08369	MFS transporter, putative metabolite:H+ symporter	-	-	-	http://www.genome.jp/dbget-bin/www_bget?ko:K08369
comp29892_c0_seq1.155.2020.plus.B2_1	tgo:TGME49_010360	K13116	ATP-dependent RNA helicase DDX41 [EC:3.6.4.13]	-	3.6.4.13	-	http://www.genome.jp/dbget-bin/www_bget?ko:K13116
comp25391_c0_seq20.110.1970.minus.A1_1	tau:Tola_1328	K03927	carboxylesterase type B [EC:3.1.1.1]	ko00983	3.1.1.1,3.1.1.56,3.1.1.84	-	http://www.genome.jp/dbget-bin/www_bget?ko:K03927
comp23583_c0_seq1.76.1935.plus.A1_1	lth:KLTH0F05522g	K08825	dual-specificity tyrosine-(Y)-phosphorylation regulated kinase [EC:2.7.12.1]	-	2.7.12.1	-	http://www.genome.jp/dbget-bin/www_bget?ko:K08825
comp23918_c0_seq1.101.1960.plus.A1_1	pif:PITG_15392	K01254	leukotriene-A4 hydrolase [EC:3.3.2.6]	ko00590	3.3.2.6	-	http://www.genome.jp/dbget-bin/www_bget?ko:K01254
comp25239_c0_seq1.92.1951.plus.A1_1	mbr:MONBRDRAFT_20656	K13811	3'-phosphoadenosine 5'-phosphosulfate synthase [EC:2.7.7.4 2.7.1.25]	ko00230,ko00450,ko00920	2.7.1.25,2.7.7.4	M00176	http://www.genome.jp/dbget-bin/www_bget?ko:K13811
comp99121_c0_seq3.1.1858.minus.B3_1	scm:SCHCODRAFT_73911	K00728	dolichyl-phosphate-mannose-protein mannosyltransferase [EC:2.4.1.109]	ko00514	2.4.1.109	-	http://www.genome.jp/dbget-bin/www_bget?ko:K00728
comp5361_c0_seq1.1.1854.minus.A1_1	kla:KLLA0C03476g	K11835	ubiquitin carboxyl-terminal hydrolase 4/11/15 [EC:3.1.2.15]	-	3.1.2.15	-	http://www.genome.jp/dbget-bin/www_bget?ko:K11835
comp17728_c0_seq1.1066.2922.minus.A1_1	dha:DEHA2F18920g	K12373	hexosaminidase [EC:3.2.1.52]	ko00511,ko00520,ko00531,ko00603,ko00604,ko04142	3.2.1.52	M00079	http://www.genome.jp/dbget-bin/www_bget?ko:K12373
comp23991_c0_seq1.126.1982.minus.A1_1	tcu:Tcur_0256	K03927	carboxylesterase type B [EC:3.1.1.1]	ko00983	3.1.1.1,3.1.1.56,3.1.1.84	-	http://www.genome.jp/dbget-bin/www_bget?ko:K03927
comp25011_c0_seq11.150.2006.plus.A1_1	mbr:MONBRDRAFT_32673	K10407	kinesin light chain	-	-	-	http://www.genome.jp/dbget-bin/www_bget?ko:K10407
comp25011_c0_seq22.150.2006.plus.A1_1	mbr:MONBRDRAFT_32673	K10407	kinesin light chain	-	-	-	http://www.genome.jp/dbget-bin/www_bget?ko:K10407
comp25391_c0_seq22.110.1964.minus.A1_1	tau:Tola_1328	K03927	carboxylesterase type B [EC:3.1.1.1]	ko00983	3.1.1.1,3.1.1.56,3.1.1.84	-	http://www.genome.jp/dbget-bin/www_bget?ko:K03927
comp26381_c0_seq1.543.2399.minus.A1_1	mgr:MGG_00551	K05909	-	-	1.10.3.2	-	http://www.genome.jp/dbget-bin/www_bget?ko:K05909
comp95147_c0_seq3.9.1864.minus.B3_1	spo:SPBC29B5.01	K09046	activating transcription factor, other eukaryote	-	-	-	http://www.genome.jp/dbget-bin/www_bget?ko:K09046
comp33919_c0_seq2.687.2538.minus.A3_1	mbr:MONBRDRAFT_29499	K15026	translation initiation factor 2A	-	-	-	http://www.genome.jp/dbget-bin/www_bget?ko:K15026
comp42663_c1_seq1.596.2447.minus.A3_1	scm:SCHCODRAFT_67353	K11594	ATP-dependent RNA helicase [EC:3.6.4.13]	ko04622	3.6.4.13	-	http://www.genome.jp/dbget-bin/www_bget?ko:K11594
comp24289_c0_seq2.1765.3612.minus.A1_1	spo:SPAC56E4.06c	K00681	gamma-glutamyltranspeptidase [EC:2.3.2.2]	ko00430,ko00460,ko00480,ko00590	2.3.2.2	-	http://www.genome.jp/dbget-bin/www_bget?ko:K00681
comp25750_c0_seq3.63.1910.plus.A1_1	hch:HCH_01940	K09516	all-trans-retinol 13,14-reductase [EC:1.3.99.23]	ko00830	1.3.99.23	-	http://www.genome.jp/dbget-bin/www_bget?ko:K09516
comp35951_c0_seq1.70.1917.plus.A3_1	mbr:MONBRDRAFT_31879	K08864	tousled-like kinase [EC:2.7.11.1]	-	2.7.11.1	-	http://www.genome.jp/dbget-bin/www_bget?ko:K08864
comp41591_c0_seq1.548.2392.minus.A3_1	mbr:MONBRDRAFT_27397	K00710	polypeptide N-acetylgalactosaminyltransferase [EC:2.4.1.41]	ko00512	2.4.1.41	M00056	http://www.genome.jp/dbget-bin/www_bget?ko:K00710
comp29824_c0_seq5.393.2236.minus.B2_1	ehi:EHI_092640	K01875	seryl-tRNA synthetase [EC:6.1.1.11]	ko00970	6.1.1.11	M00360,M00359	http://www.genome.jp/dbget-bin/www_bget?ko:K01875
comp25391_c0_seq4.744.2583.minus.A1_1	tau:Tola_1328	K03927	carboxylesterase type B [EC:3.1.1.1]	ko00983	3.1.1.1,3.1.1.56,3.1.1.84	-	http://www.genome.jp/dbget-bin/www_bget?ko:K03927
comp22448_c0_seq1.104.1942.minus.A1_1	afm:AFUA_5G08050	K01262	Xaa-Pro aminopeptidase [EC:3.4.11.9]	-	3.4.11.9	-	http://www.genome.jp/dbget-bin/www_bget?ko:K01262
comp22711_c0_seq1.41.1879.plus.A1_1	ddi:DDB_G0293210	K12350	sphingomyelin phosphodiesterase [EC:3.1.4.12]	ko00600,ko04142	3.1.4.12	-	http://www.genome.jp/dbget-bin/www_bget?ko:K12350
comp28633_c0_seq2.1.1837.minus.B2_1	tml:GSTUM_00006762001	K09584	protein disulfide-isomerase A6 [EC:5.3.4.1]	ko04141	5.3.4.1	-	http://www.genome.jp/dbget-bin/www_bget?ko:K09584
comp93931_c0_seq2.34.1872.plus.B3_1	osp:Odosp_0444	K02945	small subunit ribosomal protein S1	ko03010	-	M00178	http://www.genome.jp/dbget-bin/www_bget?ko:K02945
comp36051_c0_seq1.325.2160.minus.A3_1	ngr:NAEGRDRAFT_59316	K11090	lupus La protein	ko05322	-	-	http://www.genome.jp/dbget-bin/www_bget?ko:K11090
comp96707_c0_seq2.12.1846.minus.B3_1	mbr:MONBRDRAFT_16047	K05643	ATP-binding cassette, subfamily A (ABC1), member 3	ko02010	-	-	http://www.genome.jp/dbget-bin/www_bget?ko:K05643
comp98108_c0_seq3.321.2154.minus.B3_1	pno:SNOG_01532	K15027	translation initiation factor 2D	-	-	-	http://www.genome.jp/dbget-bin/www_bget?ko:K15027
comp39043_c0_seq1.107.1939.plus.A3_1	mbr:MONBRDRAFT_38478	K14564	nucleolar protein 56	ko03008	-	-	http://www.genome.jp/dbget-bin/www_bget?ko:K14564
comp87964_c0_seq1.170.2002.plus.B3_1	pif:PITG_20386	K03243	translation initiation factor 5B	ko03013	-	-	http://www.genome.jp/dbget-bin/www_bget?ko:K03243
comp142762_c0_seq1.1.1830.minus.B3_1	hhy:Halhy_1426	K01744	aspartate ammonia-lyase [EC:4.3.1.1]	ko00250,ko00910	4.3.1.1	-	http://www.genome.jp/dbget-bin/www_bget?ko:K01744
comp20509_c0_seq1.96.1925.minus.A1_1	ssl:SS1G_07923	K05663	mitochondrial ABC transporter ATM	ko02010	-	-	http://www.genome.jp/dbget-bin/www_bget?ko:K05663
comp20750_c0_seq1.1.1825.minus.A1_1	ppa:PAS_chr2-1_0399	K14967	COMPASS component BRE2	-	-	-	http://www.genome.jp/dbget-bin/www_bget?ko:K14967
comp25391_c0_seq30.744.2568.minus.A1_1	bao:BAMF_3291	K03927	carboxylesterase type B [EC:3.1.1.1]	ko00983	3.1.1.1,3.1.1.56,3.1.1.84	-	http://www.genome.jp/dbget-bin/www_bget?ko:K03927
comp28437_c0_seq1.321.2147.minus.B2_1	mbr:MONBRDRAFT_31396	K02516	protein arginine N-methyltransferase 5 [EC:2.1.1.125]	ko03013,ko04111	2.1.1.125	-	http://www.genome.jp/dbget-bin/www_bget?ko:K02516
comp25213_c0_seq2.1055.2878.minus.A1_1	spo:SPBC660.13c	K07466	replication factor A1	ko03030,ko03420,ko03430,ko03440	-	M00288	http://www.genome.jp/dbget-bin/www_bget?ko:K07466
comp25391_c0_seq31.744.2567.minus.A1_1	bsn:BSn5_08125	K03927	carboxylesterase type B [EC:3.1.1.1]	ko00983	3.1.1.1,3.1.1.56,3.1.1.84	-	http://www.genome.jp/dbget-bin/www_bget?ko:K03927
comp28422_c0_seq1.683.2505.minus.B2_1	pif:PITG_18053	K12666	oligosaccharyltransferase complex subunit alpha (ribophorin I)	ko00510,ko00513,ko04141	-	M00072	http://www.genome.jp/dbget-bin/www_bget?ko:K12666
comp17357_c0_seq2.265.2082.minus.A1_1	mbr:MONBRDRAFT_14065	K04567	lysyl-tRNA synthetase, class II [EC:6.1.1.6]	ko00970	6.1.1.6	M00360,M00359	http://www.genome.jp/dbget-bin/www_bget?ko:K04567
comp18160_c0_seq1.69.1884.minus.A1_1	lel:LELG_00130	K01890	phenylalanyl-tRNA synthetase beta chain [EC:6.1.1.20]	ko00970	6.1.1.20	M00360,M00359	http://www.genome.jp/dbget-bin/www_bget?ko:K01890
comp21475_c0_seq2.639.2456.plus.A1_1	ngr:NAEGRDRAFT_78645	K01120	3',5'-cyclic-nucleotide phosphodiesterase [EC:3.1.4.17]	ko00230	3.1.4.17	-	http://www.genome.jp/dbget-bin/www_bget?ko:K01120
comp81923_c0_seq1.763.2577.minus.B3_1	bsn:BSn5_08125	K03927	carboxylesterase type B [EC:3.1.1.1]	ko00983	3.1.1.1,3.1.1.56,3.1.1.84	-	http://www.genome.jp/dbget-bin/www_bget?ko:K03927
comp25011_c0_seq4.474.2285.plus.A1_1	mbr:MONBRDRAFT_32673	K10407	kinesin light chain	-	-	-	http://www.genome.jp/dbget-bin/www_bget?ko:K10407
comp30711_c0_seq1.1207.3017.minus.A1_1	mbr:MONBRDRAFT_476	K03267	peptide chain release factor subunit 3	ko03015	-	-	http://www.genome.jp/dbget-bin/www_bget?ko:K03267
comp12167_c0_seq1.767.2575.minus.A1_1	cyt:cce_2772	K03317	concentrative nucleoside transporter, CNT family	-	-	-	http://www.genome.jp/dbget-bin/www_bget?ko:K03317
comp24697_c0_seq1.36.1844.plus.A1_1	pbr:PB2503_12744	K03927	carboxylesterase type B [EC:3.1.1.1]	ko00983	3.1.1.1,3.1.1.56,3.1.1.84	-	http://www.genome.jp/dbget-bin/www_bget?ko:K03927
comp25391_c0_seq23.744.2548.minus.A1_1	bsb:Bresu_1797	K03927	carboxylesterase type B [EC:3.1.1.1]	ko00983	3.1.1.1,3.1.1.56,3.1.1.84	-	http://www.genome.jp/dbget-bin/www_bget?ko:K03927
comp97964_c0_seq1.5.1810.plus.B3_1	mbr:MONBRDRAFT_20161	K00654	serine palmitoyltransferase [EC:2.3.1.50]	ko00600	2.3.1.50	M00094,M00099	http://www.genome.jp/dbget-bin/www_bget?ko:K00654
comp21902_c0_seq2.137.1937.minus.A1_1	ddi:DDB_G0279649	K12488	Arf-GAP with SH3 domain, ANK repeat and PH domain-containing protein	ko04144,ko04666	-	-	http://www.genome.jp/dbget-bin/www_bget?ko:K12488
comp42194_c0_seq1.1.1801.minus.A3_1	psn:Pedsa_2995	K00697	alpha,alpha-trehalose-phosphate synthase (UDP-forming) [EC:2.4.1.15]	ko00500	2.4.1.15	-	http://www.genome.jp/dbget-bin/www_bget?ko:K00697
comp28216_c0_seq1.953.2755.minus.B2_1	cne:CNB01740	K14844	pumilio homology domain family member 6	-	-	-	http://www.genome.jp/dbget-bin/www_bget?ko:K14844
comp29273_c0_seq1.865.2667.minus.B2_1	cne:CNN00430	K01835	phosphoglucomutase [EC:5.4.2.2]	ko00010,ko00030,ko00052,ko00230,ko00500,ko00520,ko00521	5.4.2.2	M00549	http://www.genome.jp/dbget-bin/www_bget?ko:K01835
comp29325_c0_seq1.172.1974.minus.B2_1	rba:RB2986	K01182	oligo-1,6-glucosidase [EC:3.2.1.10]	ko00500	3.2.1.10	-	http://www.genome.jp/dbget-bin/www_bget?ko:K01182
comp92504_c0_seq2.1.1800.minus.B3_1	spo:SPBC4B4.03	K11756	chromatin structure-remodeling complex subunit RSC1/2	-	-	-	http://www.genome.jp/dbget-bin/www_bget?ko:K11756
comp42070_c0_seq1.332.2131.minus.A3_1	cne:CNB01130	K00987	mRNA guanylyltransferase [EC:2.7.7.50]	-	2.7.7.50	-	http://www.genome.jp/dbget-bin/www_bget?ko:K00987
comp95993_c0_seq1.130.1929.plus.B3_1	lbc:LACBIDRAFT_311948	K01930	folylpolyglutamate synthase [EC:6.3.2.17]	ko00790	6.3.2.17	M00126	http://www.genome.jp/dbget-bin/www_bget?ko:K01930
comp24921_c0_seq1.1.1794.minus.A1_1	mbr:MONBRDRAFT_82	K05668	ATP-binding cassette, subfamily C (CFTR/MRP), member 5	ko02010	-	-	http://www.genome.jp/dbget-bin/www_bget?ko:K05668
comp28046_c0_seq2.17.1813.plus.B2_1	mbr:MONBRDRAFT_17513	K12818	ATP-dependent RNA helicase DHX8/PRP22 [EC:3.6.4.13]	ko03040	3.6.4.13	-	http://www.genome.jp/dbget-bin/www_bget?ko:K12818
comp28423_c0_seq1.136.1930.minus.B2_1	ngr:NAEGRDRAFT_62709	K03456	protein phosphatase 2 (formerly 2A), regulatory subunit A	ko03015,ko04111,ko04113,ko04114,ko04310,ko04350,ko04530,ko04730,ko05142,ko05160	-	-	http://www.genome.jp/dbget-bin/www_bget?ko:K03456
comp28621_c0_seq2.119.1915.plus.B2_1	mbr:MONBRDRAFT_29323	K06632	wee1-like protein kinase [EC:2.7.11.1]	ko04110	2.7.11.1	-	http://www.genome.jp/dbget-bin/www_bget?ko:K06632
comp98226_c0_seq3.88.1882.minus.B3_1	cce:Ccel_0212	K01596	phosphoenolpyruvate carboxykinase (GTP) [EC:4.1.1.32]	ko00010,ko00020,ko00620,ko03320,ko04910,ko04920,ko04964	4.1.1.32	M00003	http://www.genome.jp/dbget-bin/www_bget?ko:K01596
comp33919_c0_seq1.687.2478.minus.A3_1	yli:YALI0C08877g	K15026	translation initiation factor 2A	-	-	-	http://www.genome.jp/dbget-bin/www_bget?ko:K15026
comp35207_c0_seq1.1.1792.minus.A3_1	pno:SNOG_11200	K11446	histone demethylase JARID1 [EC:1.14.11.-]	-	1.14.11.-	-	http://www.genome.jp/dbget-bin/www_bget?ko:K11446
comp99283_c0_seq3.2912.4703.minus.B3_1	hdu:HD1370	K03306	inorganic phosphate transporter, PiT family	-	-	-	http://www.genome.jp/dbget-bin/www_bget?ko:K03306
comp103093_c0_seq1.507.2300.plus.B3_1	osp:Odosp_0186	K00335	NADH dehydrogenase I subunit F [EC:1.6.5.3]	ko00190	1.6.5.3	M00144	http://www.genome.jp/dbget-bin/www_bget?ko:K00335
comp18580_c0_seq1.851.2641.minus.A1_1	ddi:DDB_G0267796	K13100	pre-mRNA-splicing factor CWC22	-	-	-	http://www.genome.jp/dbget-bin/www_bget?ko:K13100
comp24918_c0_seq1.66.1856.plus.A1_1	mbr:MONBRDRAFT_20369	K00384	thioredoxin reductase (NADPH) [EC:1.8.1.9]	ko00240,ko00450	1.8.1.9	-	http://www.genome.jp/dbget-bin/www_bget?ko:K00384
comp25391_c0_seq25.744.2533.minus.A1_1	xcc:XCC3164	K01044	carboxylesterase [EC:3.1.1.1]	ko00960,ko00983	3.1.1.1	-	http://www.genome.jp/dbget-bin/www_bget?ko:K01044
comp42658_c0_seq1.287.2075.minus.A3_1	cvi:CV_3916	K00311	electron-transferring-flavoprotein dehydrogenase [EC:1.5.5.1]	-	1.5.5.1	-	http://www.genome.jp/dbget-bin/www_bget?ko:K00311
comp16977_c0_seq1.515.2303.minus.B2_1	ddi:DDB_G0291996	K05724	FYVE, RhoGEF and PH domain containing 5/6	-	-	-	http://www.genome.jp/dbget-bin/www_bget?ko:K05724
comp12556_c0_seq1.35.1822.plus.A1_1	sfl:SF0042	K08368	MFS transporter, putative metabolite transport protein	-	-	-	http://www.genome.jp/dbget-bin/www_bget?ko:K08368
comp22512_c0_seq1.177.1964.plus.A1_1	taf:THA_622	K03308	neurotransmitter:Na+ symporter, NSS family	-	-	-	http://www.genome.jp/dbget-bin/www_bget?ko:K03308
comp27554_c0_seq1.487.2274.plus.B2_1	pcs:Pc21g08090	K03680	translation initiation factor eIF-2B subunit delta	ko03013	-	-	http://www.genome.jp/dbget-bin/www_bget?ko:K03680
comp28142_c0_seq1.30.1817.plus.B2_1	taf:THA_622	K03308	neurotransmitter:Na+ symporter, NSS family	-	-	-	http://www.genome.jp/dbget-bin/www_bget?ko:K03308
comp25391_c0_seq12.110.1893.minus.A1_1	bsb:Bresu_1797	K03927	carboxylesterase type B [EC:3.1.1.1]	ko00983	3.1.1.1,3.1.1.56,3.1.1.84	-	http://www.genome.jp/dbget-bin/www_bget?ko:K03927
comp24966_c0_seq3.17.1798.plus.A1_1	aor:AOR_1_1620144	K12350	sphingomyelin phosphodiesterase [EC:3.1.4.12]	ko00600,ko04142	3.1.4.12	-	http://www.genome.jp/dbget-bin/www_bget?ko:K12350
comp25638_c0_seq7.253.2034.plus.A1_1	hne:HNE_2178	K01138	uncharacterized sulfatase [EC:3.1.6.-]	-	3.1.6.-	-	http://www.genome.jp/dbget-bin/www_bget?ko:K01138
comp41011_c0_seq6.30.1811.plus.A3_1	bsn:BSn5_08125	K03927	carboxylesterase type B [EC:3.1.1.1]	ko00983	3.1.1.1,3.1.1.56,3.1.1.84	-	http://www.genome.jp/dbget-bin/www_bget?ko:K03927
comp87819_c0_seq1.1.1777.minus.B3_1	uma:UM04325.1	K10807	ribonucleoside-diphosphate reductase subunit M1 [EC:1.17.4.1]	ko00230,ko00240,ko00480	1.17.4.1	M00053	http://www.genome.jp/dbget-bin/www_bget?ko:K10807
comp25391_c0_seq10.110.1887.minus.A1_1	bsb:Bresu_1797	K03927	carboxylesterase type B [EC:3.1.1.1]	ko00983	3.1.1.1,3.1.1.56,3.1.1.84	-	http://www.genome.jp/dbget-bin/www_bget?ko:K03927
comp42263_c0_seq3.1326.3103.minus.A3_1	mbr:MONBRDRAFT_37355	K12493	ADP-ribosylation factor GTPase-activating protein 2/3	ko04144	-	-	http://www.genome.jp/dbget-bin/www_bget?ko:K12493
comp29330_c0_seq3.8.1786.plus.B2_1	mbr:MONBRDRAFT_34957	K13887	coronin-1C	-	-	-	http://www.genome.jp/dbget-bin/www_bget?ko:K13887
comp89366_c0_seq1.642.2420.minus.B3_1	ncr:NCU09367	K00888	phosphatidylinositol 4-kinase [EC:2.7.1.67]	ko00562,ko04070	2.7.1.67	M00130	http://www.genome.jp/dbget-bin/www_bget?ko:K00888
comp25045_c0_seq1.724.2499.minus.A1_1	ddi:DDB_G0286315	K10532	heparan-alpha-glucosaminide N-acetyltransferase [EC:2.3.1.78]	ko00531,ko04142	2.3.1.78	M00078	http://www.genome.jp/dbget-bin/www_bget?ko:K10532
comp41011_c0_seq5.73.1848.plus.A3_1	tau:Tola_1328	K03927	carboxylesterase type B [EC:3.1.1.1]	ko00983	3.1.1.1,3.1.1.56,3.1.1.84	-	http://www.genome.jp/dbget-bin/www_bget?ko:K03927
comp89461_c0_seq1.262.2036.minus.B3_1	cgr:CAGL0A02112g	K01893	asparaginyl-tRNA synthetase [EC:6.1.1.22]	ko00970	6.1.1.22	M00360,M00359	http://www.genome.jp/dbget-bin/www_bget?ko:K01893
comp25495_c0_seq1.65.1837.plus.B2_1	aor:AOR_1_644134	K08874	transformation/transcription domain-associated protein	-	-	-	http://www.genome.jp/dbget-bin/www_bget?ko:K08874
comp29612_c0_seq2.80.1850.minus.B2_1	bco:Bcell_3505	K01201	glucosylceramidase [EC:3.2.1.45]	ko00511,ko00600,ko04142	3.2.1.45	-	http://www.genome.jp/dbget-bin/www_bget?ko:K01201
comp103093_c0_seq1.2326.4098.plus.B3_1	pdi:BDI_1044	K00336	NADH dehydrogenase I subunit G [EC:1.6.5.3]	ko00190	1.6.5.3	M00144	http://www.genome.jp/dbget-bin/www_bget?ko:K00336
comp40305_c0_seq1.180.1949.minus.B3_1	psn:Pedsa_2104	K04773	protease IV [EC:3.4.21.-]	-	3.4.21.-	-	http://www.genome.jp/dbget-bin/www_bget?ko:K04773
comp96620_c0_seq1.1.1767.minus.B3_1	uma:UM04563.1	K12878	THO complex subunit 1	ko03013,ko03040	-	M00405,M00406	http://www.genome.jp/dbget-bin/www_bget?ko:K12878
comp97738_c0_seq1.723.2492.plus.B3_1	ptm:GSPATT00008604001	K11583	protein phosphatase 2 (formerly 2A), regulatory subunit B''	ko03015	-	-	http://www.genome.jp/dbget-bin/www_bget?ko:K11583
comp24473_c0_seq1.1.1764.minus.A1_1	pif:PITG_17592	K01228	mannosyl-oligosaccharide glucosidase [EC:3.2.1.106]	ko00510,ko04141	3.2.1.106	M00073	http://www.genome.jp/dbget-bin/www_bget?ko:K01228
comp25186_c0_seq1.4.1767.plus.A1_1	ddi:DDB_G0287033	K12373	hexosaminidase [EC:3.2.1.52]	ko00511,ko00520,ko00531,ko00603,ko00604,ko04142	3.2.1.52	M00079	http://www.genome.jp/dbget-bin/www_bget?ko:K12373
comp27808_c0_seq1.680.2442.minus.B2_1	ure:UREG_02855	K13091	RNA-binding protein 39	-	-	-	http://www.genome.jp/dbget-bin/www_bget?ko:K13091
comp93924_c0_seq1.679.2442.minus.B3_1	ure:UREG_02855	K13091	RNA-binding protein 39	-	-	-	http://www.genome.jp/dbget-bin/www_bget?ko:K13091
comp14802_c0_seq1.91.1850.minus.A1_1	ddi:DDB_G0291802	K00773	queuine tRNA-ribosyltransferase [EC:2.4.2.29]	-	2.4.2.29	-	http://www.genome.jp/dbget-bin/www_bget?ko:K00773
comp19567_c0_seq1.1.1759.minus.A1_1	tgo:TGME49_033900	K07198	5'-AMP-activated protein kinase, catalytic alpha subunit [EC:2.7.11.11]	ko04140,ko04150,ko04910,ko04920,ko05410	2.7.11.11	-	http://www.genome.jp/dbget-bin/www_bget?ko:K07198
comp27766_c0_seq1.15.1775.plus.B2_1	lbc:LACBIDRAFT_191364	K10589	ubiquitin-protein ligase E3 C [EC:6.3.2.19]	ko04120	6.3.2.19	-	http://www.genome.jp/dbget-bin/www_bget?ko:K10589
comp48221_c0_seq1.192.1952.minus.B2_1	ngr:NAEGRDRAFT_58866	K10798	poly [ADP-ribose] polymerase [EC:2.4.2.30]	ko03410	2.4.2.30	M00296	http://www.genome.jp/dbget-bin/www_bget?ko:K10798
comp23092_c0_seq1.1.1755.minus.A1_1	pan:PODANSg8947	K12882	nuclear cap-binding protein subunit 1	ko03013,ko03015,ko03040	-	M00399	http://www.genome.jp/dbget-bin/www_bget?ko:K12882
comp28517_c0_seq1.124.1881.plus.B2_1	mbr:MONBRDRAFT_1999	K14050	geranylgeranyl transferase type-2 subunit alpha [EC:2.5.1.60]	-	2.5.1.60	-	http://www.genome.jp/dbget-bin/www_bget?ko:K14050
comp22324_c0_seq1.336.2088.minus.A1_1	mbr:MONBRDRAFT_33241	K09493	T-complex protein 1 subunit alpha	-	-	-	http://www.genome.jp/dbget-bin/www_bget?ko:K09493
comp23837_c0_seq1.1.1754.minus.A1_1	mbr:MONBRDRAFT_39183	K03107	signal recognition particle subunit SRP68	ko03060	-	-	http://www.genome.jp/dbget-bin/www_bget?ko:K03107
comp25391_c0_seq3.110.1864.minus.A1_1	bsn:BSn5_08125	K03927	carboxylesterase type B [EC:3.1.1.1]	ko00983	3.1.1.1,3.1.1.56,3.1.1.84	-	http://www.genome.jp/dbget-bin/www_bget?ko:K03927
comp26940_c0_seq1.1.1750.minus.B2_1	tet:TTHERM_00053800	K00803	alkyldihydroxyacetonephosphate synthase [EC:2.5.1.26]	ko00565,ko04146	2.5.1.26	-	http://www.genome.jp/dbget-bin/www_bget?ko:K00803
comp23218_c0_seq1.87.1838.plus.A1_1	aex:Astex_1890	K03927	carboxylesterase type B [EC:3.1.1.1]	ko00983	3.1.1.1,3.1.1.56,3.1.1.84	-	http://www.genome.jp/dbget-bin/www_bget?ko:K03927
comp42263_c0_seq2.1326.3076.minus.A3_1	mbr:MONBRDRAFT_37355	K12493	ADP-ribosylation factor GTPase-activating protein 2/3	ko04144	-	-	http://www.genome.jp/dbget-bin/www_bget?ko:K12493
comp7559_c0_seq1.65.1816.plus.B2_1	ddi:DDB_G0269554	K11420	euchromatic histone-lysine N-methyltransferase [EC:2.1.1.43]	ko00310	2.1.1.43	-	http://www.genome.jp/dbget-bin/www_bget?ko:K11420
comp21983_c0_seq3.4.1755.plus.B2_1	mbr:MONBRDRAFT_34093	K13210	far upstream element-binding protein	-	-	-	http://www.genome.jp/dbget-bin/www_bget?ko:K13210
comp29990_c0_seq3.981.2732.minus.B2_1	mrb:Mrub_0047	K08151	MFS transporter, DHA1 family, tetracycline resistance protein	-	-	-	http://www.genome.jp/dbget-bin/www_bget?ko:K08151
comp25391_c0_seq7.110.1858.minus.A1_1	tau:Tola_1328	K03927	carboxylesterase type B [EC:3.1.1.1]	ko00983	3.1.1.1,3.1.1.56,3.1.1.84	-	http://www.genome.jp/dbget-bin/www_bget?ko:K03927
comp25391_c0_seq28.110.1858.minus.A1_1	tau:Tola_1328	K03927	carboxylesterase type B [EC:3.1.1.1]	ko00983	3.1.1.1,3.1.1.56,3.1.1.84	-	http://www.genome.jp/dbget-bin/www_bget?ko:K03927
comp95357_c0_seq1.2.1750.plus.B3_1	cpi:Cpin_1525	K00261	glutamate dehydrogenase (NAD(P)+) [EC:1.4.1.3]	ko00250,ko00330,ko00471,ko00910,ko04964	1.4.1.3	-	http://www.genome.jp/dbget-bin/www_bget?ko:K00261
comp24612_c0_seq1.1.1742.minus.B2_1	pti:PHATRDRAFT_23838	K14572	midasin	ko03008	-	-	http://www.genome.jp/dbget-bin/www_bget?ko:K14572
comp23164_c0_seq1.52.1794.plus.A1_1	ddi:DDB_G0276973	K12347	natural resistance-associated macrophage protein	ko04142,ko04978	-	-	http://www.genome.jp/dbget-bin/www_bget?ko:K12347
comp25391_c0_seq16.110.1852.minus.A1_1	tau:Tola_1328	K03927	carboxylesterase type B [EC:3.1.1.1]	ko00983	3.1.1.1,3.1.1.56,3.1.1.84	-	http://www.genome.jp/dbget-bin/www_bget?ko:K03927
comp93924_c0_seq6.679.2421.minus.B3_1	ure:UREG_02855	K13091	RNA-binding protein 39	-	-	-	http://www.genome.jp/dbget-bin/www_bget?ko:K13091
comp102005_c0_seq1.102.1844.plus.B3_1	dvm:DvMF_1934	K03852	sulfoacetaldehyde acetyltransferase [EC:2.3.3.15]	ko00430	2.3.3.15	-	http://www.genome.jp/dbget-bin/www_bget?ko:K03852
comp25638_c0_seq2.253.1992.plus.A1_1	hne:HNE_2178	K01138	uncharacterized sulfatase [EC:3.1.6.-]	-	3.1.6.-	-	http://www.genome.jp/dbget-bin/www_bget?ko:K01138
comp30894_c0_seq1.1.1738.minus.B3_1	ppn:Palpr_1031	K01847	methylmalonyl-CoA mutase [EC:5.4.99.2]	ko00280,ko00630,ko00640,ko00720	5.4.99.2	M00376,M00375,M00373	http://www.genome.jp/dbget-bin/www_bget?ko:K01847
comp24666_c0_seq1.142.1878.minus.B2_1	ddi:DDB_G0284897	K08869	aarF domain-containing kinase	-	-	-	http://www.genome.jp/dbget-bin/www_bget?ko:K08869
comp87617_c0_seq1.105.1838.minus.B3_1	dvm:DvMF_1702	K02945	small subunit ribosomal protein S1	ko03010	-	M00178	http://www.genome.jp/dbget-bin/www_bget?ko:K02945
comp35118_c0_seq1.403.2131.minus.A3_1	ddi:DDB_G0292760	K10777	DNA ligase 4 [EC:6.5.1.1]	ko03450	6.5.1.1	-	http://www.genome.jp/dbget-bin/www_bget?ko:K10777
comp39044_c0_seq1.1.1727.minus.A3_1	mbr:MONBRDRAFT_37718	K04077	chaperonin GroEL	ko03018,ko04940,ko05152	-	-	http://www.genome.jp/dbget-bin/www_bget?ko:K04077
comp25299_c0_seq1.857.2583.minus.A1_1	chu:CHU_0472	K01810	glucose-6-phosphate isomerase [EC:5.3.1.9]	ko00010,ko00030,ko00500,ko00520	5.3.1.9	M00001,M00004,M00114	http://www.genome.jp/dbget-bin/www_bget?ko:K01810
comp28792_c0_seq27.270.1997.plus.B2_1	mbr:MONBRDRAFT_16599	K13207	CUG-BP- and ETR3-like factor	-	-	-	http://www.genome.jp/dbget-bin/www_bget?ko:K13207
comp141264_c0_seq1.1.1727.minus.B3_1	pdi:BDI_2394	K03654	ATP-dependent DNA helicase RecQ [EC:3.6.4.12]	ko03018	3.6.4.12	-	http://www.genome.jp/dbget-bin/www_bget?ko:K03654
comp21541_c0_seq1.1.1721.minus.A1_1	cne:CNG02290	K12816	pre-mRNA-processing factor 17	ko03040	-	M00355	http://www.genome.jp/dbget-bin/www_bget?ko:K12816
comp25247_c0_seq2.694.2418.plus.A1_1	scl:sce0036	K01103	6-phosphofructo-2-kinase / fructose-2,6-bisphosphatase [EC:2.7.1.105 3.1.3.46]	ko00051	2.7.1.105,3.1.3.46	-	http://www.genome.jp/dbget-bin/www_bget?ko:K01103
comp24469_c0_seq1.82.1801.minus.A1_1	pdi:BDI_2252	K00294	1-pyrroline-5-carboxylate dehydrogenase [EC:1.5.1.12]	ko00250,ko00330	1.2.1.88	-	http://www.genome.jp/dbget-bin/www_bget?ko:K00294
comp24797_c0_seq1.86.1807.plus.B2_1	mbr:MONBRDRAFT_34486	K09506	DnaJ homolog subfamily A member 5	-	-	-	http://www.genome.jp/dbget-bin/www_bget?ko:K09506
comp29353_c0_seq1.1.1715.minus.B2_1	cne:CNB02050	K03108	signal recognition particle subunit SRP72	ko03060	-	-	http://www.genome.jp/dbget-bin/www_bget?ko:K03108
comp79732_c0_seq1.1.1718.minus.B3_1	mbr:MONBRDRAFT_33857	K09418	heat shock transcription factor, invertebrate	-	-	-	http://www.genome.jp/dbget-bin/www_bget?ko:K09418
comp97711_c0_seq1.14.1732.minus.B3_1	nfi:NFIA_064290	K09495	T-complex protein 1 subunit gamma	-	-	-	http://www.genome.jp/dbget-bin/www_bget?ko:K09495
comp20954_c0_seq2.12.1727.plus.A1_1	mbr:MONBRDRAFT_32222	K09597	signal peptide peptidase-like 2B [EC:3.4.23.-]	-	3.4.23.-	-	http://www.genome.jp/dbget-bin/www_bget?ko:K09597
comp41619_c0_seq1.736.2450.minus.A3_1	ptm:GSPATT00007456001	K08764	sterol carrier protein 2 [EC:2.3.1.176]	ko00120,ko03320,ko04146	2.3.1.176	M00104	http://www.genome.jp/dbget-bin/www_bget?ko:K08764
comp26293_c0_seq1.91.1806.minus.B2_1	pif:PITG_00227	K14810	ATP-dependent RNA helicase DDX56/DBP9 [EC:3.6.4.13]	-	3.6.4.13	-	http://www.genome.jp/dbget-bin/www_bget?ko:K14810
comp89226_c0_seq2.22.1734.minus.B3_1	tps:THAPSDRAFT_5686	K12898	heterogeneous nuclear ribonucleoprotein F/H	-	-	-	http://www.genome.jp/dbget-bin/www_bget?ko:K12898
comp121571_c0_seq1.70.1782.minus.B3_1	dvm:DvMF_1948	K00359	NADH oxidase [EC:1.6.-.-]	-	1.6.-.-	-	http://www.genome.jp/dbget-bin/www_bget?ko:K00359
comp19024_c0_seq1.867.2576.minus.A1_1	uma:UM02873.1	K11584	protein phosphatase 2 (formerly 2A), regulatory subunit B'	ko03015,ko04113,ko04114,ko04310	-	-	http://www.genome.jp/dbget-bin/www_bget?ko:K11584
comp94259_c0_seq2.1.1706.minus.B3_1	mbr:MONBRDRAFT_44322	K06619	proto-oncogene tyrosine-protein kinase ABL1 [EC:2.7.10.2]	ko04012,ko04110,ko04360,ko04722,ko05130,ko05131,ko05200,ko05220,ko05416	2.7.10.2	-	http://www.genome.jp/dbget-bin/www_bget?ko:K06619
comp91462_c0_seq1.1301.3007.minus.B3_1	mbr:MONBRDRAFT_30343	K12490	Arf-GAP, Rho-GAP domain, ANK repeat and PH domain-containing protein	ko04144	-	-	http://www.genome.jp/dbget-bin/www_bget?ko:K12490
comp6029_c0_seq1.1.1702.minus.A1_1	lbc:LACBIDRAFT_155621	K11367	chromodomain-helicase-DNA-binding protein 1 [EC:3.6.4.12]	-	3.6.4.12	-	http://www.genome.jp/dbget-bin/www_bget?ko:K11367
comp24014_c0_seq1.76.1779.plus.A1_1	ptm:GSPATT00010458001	K12261	2-hydroxyacyl-CoA lyase 1 [EC:4.1.-.-]	ko04146	4.1.-.-	-	http://www.genome.jp/dbget-bin/www_bget?ko:K12261
comp6417_c0_seq1.39.1740.minus.B2_1	mbr:MONBRDRAFT_15157	K03362	F-box and WD-40 domain protein 1/11	ko04114,ko04120,ko04310,ko04340,ko04710,ko05131	-	M00380	http://www.genome.jp/dbget-bin/www_bget?ko:K03362
comp33229_c0_seq1.1.1699.minus.B3_1	pcs:Pc16g14050	K10761	tRNA(His) guanylyltransferase [EC:2.7.7.-]	-	2.7.7.79	-	http://www.genome.jp/dbget-bin/www_bget?ko:K10761
comp82636_c0_seq1.642.2345.minus.B3_1	mbr:MONBRDRAFT_10586	K08145	MFS transporter, SP family, solute carrier family 2 (facilitated glucose transporter), member 8	-	-	-	http://www.genome.jp/dbget-bin/www_bget?ko:K08145
comp19520_c0_seq1.1.1700.minus.A1_1	pcs:Pc22g00290	K01469	5-oxoprolinase (ATP-hydrolysing) [EC:3.5.2.9]	ko00480	3.5.2.9	-	http://www.genome.jp/dbget-bin/www_bget?ko:K01469
comp23085_c0_seq1.439.2137.minus.A1_1	tps:THAPSDRAFT_39315	K08660	cytosolic nonspecific dipeptidase [EC:3.4.13.18 3.4.13.-]	-	3.4.13.18	-	http://www.genome.jp/dbget-bin/www_bget?ko:K08660
comp23753_c0_seq7.271.1968.plus.A1_1	mbr:MONBRDRAFT_16599	K13207	CUG-BP- and ETR3-like factor	-	-	-	http://www.genome.jp/dbget-bin/www_bget?ko:K13207
comp42996_c0_seq1.24.1721.plus.A3_1	put:PT7_2790	K00627	pyruvate dehydrogenase E2 component (dihydrolipoamide acetyltransferase) [EC:2.3.1.12]	ko00010,ko00020,ko00620	2.3.1.12	M00307	http://www.genome.jp/dbget-bin/www_bget?ko:K00627
comp91214_c0_seq1.349.2045.minus.B3_1	cyt:cce_3229	K00128	aldehyde dehydrogenase (NAD+) [EC:1.2.1.3]	ko00010,ko00040,ko00053,ko00071,ko00280,ko00310,ko00330,ko00340,ko00380,ko00410,ko00561,ko00620,ko00625,ko00640,ko00903	1.2.1.3	M00135	http://www.genome.jp/dbget-bin/www_bget?ko:K00128
comp96930_c0_seq3.24.1721.plus.B3_1	mbr:MONBRDRAFT_24008	K10601	E3 ubiquitin-protein ligase synoviolin [EC:6.3.2.19]	ko04120,ko04141	6.3.2.19	M00403	http://www.genome.jp/dbget-bin/www_bget?ko:K10601
comp97277_c0_seq1.1.1697.minus.B3_1	mbr:MONBRDRAFT_27175	K14538	nuclear GTP-binding protein	ko03008	-	-	http://www.genome.jp/dbget-bin/www_bget?ko:K14538
comp98540_c0_seq1.295.1992.minus.B3_1	mbr:MONBRDRAFT_38870	K01876	aspartyl-tRNA synthetase [EC:6.1.1.12]	ko00970	6.1.1.12	M00360,M00359	http://www.genome.jp/dbget-bin/www_bget?ko:K01876
comp25931_c0_seq2.286.1980.plus.B2_1	ddi:DDB_G0288259	K14376	poly(A) polymerase [EC:2.7.7.19]	ko03015	2.7.7.19	-	http://www.genome.jp/dbget-bin/www_bget?ko:K14376
comp18929_c0_seq1.1.1689.minus.A1_1	asd:AS9A_0822	K01908	propionyl-CoA synthetase [EC:6.2.1.17]	ko00640	6.2.1.17	-	http://www.genome.jp/dbget-bin/www_bget?ko:K01908
comp20014_c0_seq4.1.1690.minus.A1_1	tml:GSTUM_00000699001	K10801	methyl-CpG-binding domain protein 4 [EC:3.2.2.-]	ko03410	3.2.2.-	-	http://www.genome.jp/dbget-bin/www_bget?ko:K10801
comp38188_c0_seq1.71.1762.minus.A3_1	spo:SPAC664.02c	K11673	actin-related protein 8	-	-	-	http://www.genome.jp/dbget-bin/www_bget?ko:K11673
comp23727_c0_seq1.37.1728.minus.B2_1	mgl:MGL_1334	K12603	CCR4-NOT transcription complex subunit 6	ko03018	-	-	http://www.genome.jp/dbget-bin/www_bget?ko:K12603
comp82004_c0_seq3.12.1703.plus.B3_1	mbr:MONBRDRAFT_32222	K09597	signal peptide peptidase-like 2B [EC:3.4.23.-]	-	3.4.23.-	-	http://www.genome.jp/dbget-bin/www_bget?ko:K09597
comp113294_c0_seq1.27.1718.minus.B3_1	psn:Pedsa_0138	K03531	cell division protein FtsZ	ko04112	-	-	http://www.genome.jp/dbget-bin/www_bget?ko:K03531
comp20237_c0_seq1.160.1847.minus.A1_1	mbr:MONBRDRAFT_17791	K00876	uridine kinase [EC:2.7.1.48]	ko00240,ko00983	2.7.1.48	-	http://www.genome.jp/dbget-bin/www_bget?ko:K00876
comp24778_c0_seq1.339.2025.minus.A1_1	tml:GSTUM_00004430001	K15029	translation initiation factor 3 subunit L	-	-	-	http://www.genome.jp/dbget-bin/www_bget?ko:K15029
comp43023_c0_seq1.1807.3494.minus.A3_1	mbr:MONBRDRAFT_32346	K01634	sphinganine-1-phosphate aldolase [EC:4.1.2.27]	ko00600	4.1.2.27	M00100	http://www.genome.jp/dbget-bin/www_bget?ko:K01634
comp23935_c0_seq1.24.1709.plus.A1_1	ana:alr3672	K00128	aldehyde dehydrogenase (NAD+) [EC:1.2.1.3]	ko00010,ko00040,ko00053,ko00071,ko00280,ko00310,ko00330,ko00340,ko00380,ko00410,ko00561,ko00620,ko00625,ko00640,ko00903	1.2.1.3	M00135	http://www.genome.jp/dbget-bin/www_bget?ko:K00128
comp29977_c0_seq1.1074.2757.minus.B2_1	mbr:MONBRDRAFT_26357	K08193	MFS transporter, ACS family, solute carrier family 17 (sodium-dependent inorganic phosphate cotransporter), other	-	-	-	http://www.genome.jp/dbget-bin/www_bget?ko:K08193
comp42263_c0_seq4.1326.3007.minus.A3_1	cci:CC1G_03071	K12493	ADP-ribosylation factor GTPase-activating protein 2/3	ko04144	-	-	http://www.genome.jp/dbget-bin/www_bget?ko:K12493
comp24666_c0_seq2.142.1824.minus.B2_1	ddi:DDB_G0284897	K08869	aarF domain-containing kinase	-	-	-	http://www.genome.jp/dbget-bin/www_bget?ko:K08869
comp122986_c0_seq1.23.1705.minus.B3_1	chu:CHU_0880	K08252	receptor protein-tyrosine kinase [EC:2.7.10.1]	-	2.7.10.1	-	http://www.genome.jp/dbget-bin/www_bget?ko:K08252
comp20318_c0_seq1.8.1686.minus.A1_1	mbr:MONBRDRAFT_34439	K07562	nonsense-mediated mRNA decay protein 3	ko03008,ko03013	-	-	http://www.genome.jp/dbget-bin/www_bget?ko:K07562
comp25700_c0_seq2.441.2120.minus.A1_1	gym:GYMC10_0795	K03927	carboxylesterase type B [EC:3.1.1.1]	ko00983	3.1.1.1,3.1.1.56,3.1.1.84	-	http://www.genome.jp/dbget-bin/www_bget?ko:K03927
comp22305_c0_seq1.88.1767.plus.A3_1	dha:DEHA2C14542g	K14407	cleavage stimulation factor subunit 2	ko03015	-	-	http://www.genome.jp/dbget-bin/www_bget?ko:K14407
comp114186_c0_seq1.220.1897.minus.B3_1	dvm:DvMF_2402	K02035	peptide/nickel transport system substrate-binding protein	ko02010	-	M00239	http://www.genome.jp/dbget-bin/www_bget?ko:K02035
comp21370_c0_seq1.10.1686.minus.A1_1	mbr:MONBRDRAFT_32622	K09531	DnaJ homolog subfamily C member 11	-	-	-	http://www.genome.jp/dbget-bin/www_bget?ko:K09531
comp40740_c0_seq2.377.2051.minus.A3_1	mbr:MONBRDRAFT_16448	K10798	poly [ADP-ribose] polymerase [EC:2.4.2.30]	ko03410	2.4.2.30	M00296	http://www.genome.jp/dbget-bin/www_bget?ko:K10798
comp99074_c0_seq2.741.2416.minus.B3_1	mbr:MONBRDRAFT_30993	K07198	5'-AMP-activated protein kinase, catalytic alpha subunit [EC:2.7.11.11]	ko04140,ko04150,ko04910,ko04920,ko05410	2.7.11.11	-	http://www.genome.jp/dbget-bin/www_bget?ko:K07198
comp22671_c0_seq1.50.1723.minus.A1_1	cgr:CAGL0H01309g	K01634	sphinganine-1-phosphate aldolase [EC:4.1.2.27]	ko00600	4.1.2.27	M00100	http://www.genome.jp/dbget-bin/www_bget?ko:K01634
comp28792_c0_seq32.270.1943.plus.B2_1	mbr:MONBRDRAFT_16599	K13207	CUG-BP- and ETR3-like factor	-	-	-	http://www.genome.jp/dbget-bin/www_bget?ko:K13207
comp94259_c0_seq1.1.1670.minus.B3_1	mbr:MONBRDRAFT_44322	K06619	proto-oncogene tyrosine-protein kinase ABL1 [EC:2.7.10.2]	ko04012,ko04110,ko04360,ko04722,ko05130,ko05131,ko05200,ko05220,ko05416	2.7.10.2	-	http://www.genome.jp/dbget-bin/www_bget?ko:K06619
comp98241_c0_seq2.6.1679.plus.B3_1	mbr:MONBRDRAFT_34957	K13887	coronin-1C	-	-	-	http://www.genome.jp/dbget-bin/www_bget?ko:K13887
comp20109_c0_seq1.229.1899.minus.A1_1	ngr:NAEGRDRAFT_37549	K00387	sulfite oxidase [EC:1.8.3.1]	ko00920	1.8.3.1	-	http://www.genome.jp/dbget-bin/www_bget?ko:K00387
comp55838_c0_seq1.1.1669.minus.A1_1	vpa:VP2030	K02945	small subunit ribosomal protein S1	ko03010	-	M00178	http://www.genome.jp/dbget-bin/www_bget?ko:K02945
comp27937_c0_seq1.43.1712.minus.B2_1	mbr:MONBRDRAFT_16299	K02257	protoheme IX farnesyltransferase [EC:2.5.1.-]	ko00190,ko00860	2.5.1.-	M00154	http://www.genome.jp/dbget-bin/www_bget?ko:K02257
comp97281_c0_seq2.49.1718.minus.B3_1	ncr:NCU02729	K14791	periodic tryptophan protein 1	-	-	-	http://www.genome.jp/dbget-bin/www_bget?ko:K14791
comp37312_c0_seq1.1.1665.minus.A3_1	spo:SPAC23C4.19	K15172	transcription elongation factor SPT5	-	-	-	http://www.genome.jp/dbget-bin/www_bget?ko:K15172
comp23753_c0_seq10.271.1935.plus.A1_1	mbr:MONBRDRAFT_16599	K13207	CUG-BP- and ETR3-like factor	-	-	-	http://www.genome.jp/dbget-bin/www_bget?ko:K13207
comp39907_c0_seq2.164.1828.plus.A3_1	pau:PA14_19270	K08369	MFS transporter, putative metabolite:H+ symporter	-	-	-	http://www.genome.jp/dbget-bin/www_bget?ko:K08369
comp30267_c0_seq6.199.1863.plus.B2_1	mbr:MONBRDRAFT_82	K05668	ATP-binding cassette, subfamily C (CFTR/MRP), member 5	ko02010	-	-	http://www.genome.jp/dbget-bin/www_bget?ko:K05668
comp97773_c0_seq3.1.1664.minus.B3_1	ngr:NAEGRDRAFT_81480	K07178	RIO kinase 1 [EC:2.7.11.1]	ko03008	2.7.11.1	-	http://www.genome.jp/dbget-bin/www_bget?ko:K07178
comp114463_c0_seq1.31.1695.plus.B3_1	ssm:Spirs_0474	K00336	NADH dehydrogenase I subunit G [EC:1.6.5.3]	ko00190	1.6.5.3	M00144	http://www.genome.jp/dbget-bin/www_bget?ko:K00336
comp4666_c0_seq1.1.1657.minus.A1_1	ncr:NCU04787	K14782	protein AATF/BFR2	-	-	-	http://www.genome.jp/dbget-bin/www_bget?ko:K14782
comp41640_c0_seq1.90.1751.plus.A3_1	rsp:RSP_2299	K02112	F-type H+-transporting ATPase subunit beta [EC:3.6.3.14]	ko00190,ko00195	3.6.3.14	M00157	http://www.genome.jp/dbget-bin/www_bget?ko:K02112
comp25036_c0_seq1.4.1665.plus.B2_1	mbr:MONBRDRAFT_24891	K06063	SNW domain-containing protein 1	ko03040,ko04330	-	M00355	http://www.genome.jp/dbget-bin/www_bget?ko:K06063
comp25013_c0_seq1.37.1695.plus.B2_1	ddi:DDB_G0292736	K05857	phospholipase C, delta [EC:3.1.4.11]	ko00562,ko04020,ko04070	3.1.4.11	M00130	http://www.genome.jp/dbget-bin/www_bget?ko:K05857
comp20035_c0_seq2.369.2024.minus.A1_1	mgl:MGL_1601	K14538	nuclear GTP-binding protein	ko03008	-	-	http://www.genome.jp/dbget-bin/www_bget?ko:K14538
comp22274_c0_seq1.363.2018.minus.A1_1	mbr:MONBRDRAFT_34164	K02132	F-type H+-transporting ATPase subunit alpha [EC:3.6.3.14]	ko00190,ko05010,ko05012,ko05016	3.6.3.14	M00158	http://www.genome.jp/dbget-bin/www_bget?ko:K02132
comp41472_c0_seq1.303.1956.minus.A3_1	pif:PITG_01330	K13519	lysophospholipid acyltransferase [EC:2.3.1.51 2.3.1.23 2.3.1.-]	ko00561,ko00564,ko00565	2.3.1.23,2.3.1.51,2.3.1.-	M00089	http://www.genome.jp/dbget-bin/www_bget?ko:K13519
comp42263_c0_seq1.1326.2980.minus.A3_1	cci:CC1G_03071	K12493	ADP-ribosylation factor GTPase-activating protein 2/3	ko04144	-	-	http://www.genome.jp/dbget-bin/www_bget?ko:K12493
comp29252_c0_seq2.265.1918.minus.B2_1	cci:CC1G_06806	K00627	pyruvate dehydrogenase E2 component (dihydrolipoamide acetyltransferase) [EC:2.3.1.12]	ko00010,ko00020,ko00620	2.3.1.12	M00307	http://www.genome.jp/dbget-bin/www_bget?ko:K00627
comp97184_c0_seq1.1.1653.minus.B3_1	ddi:DDB_G0281415	K08656	dipeptidyl-peptidase 9 [EC:3.4.14.5]	-	3.4.14.5	-	http://www.genome.jp/dbget-bin/www_bget?ko:K08656
comp109527_c0_seq1.50.1704.minus.B3_1	dvm:DvMF_1829	K02035	peptide/nickel transport system substrate-binding protein	ko02010	-	M00239	http://www.genome.jp/dbget-bin/www_bget?ko:K02035
comp25112_c0_seq1.118.1768.minus.A3_1	mbr:MONBRDRAFT_39350	K09498	T-complex protein 1 subunit zeta	-	-	-	http://www.genome.jp/dbget-bin/www_bget?ko:K09498
comp27489_c0_seq1.48.1700.plus.B2_1	cci:CC1G_11206	K14310	nuclear pore complex protein Nup205	ko03013	-	M00427	http://www.genome.jp/dbget-bin/www_bget?ko:K14310
comp21815_c0_seq1.48.1697.minus.A1_1	pyo:PY04960	K14972	PAX-interacting protein 1	-	-	-	http://www.genome.jp/dbget-bin/www_bget?ko:K14972
comp22260_c0_seq1.107.1756.plus.A1_1	mbr:MONBRDRAFT_27108	K02295	cryptochrome	ko04710	-	-	http://www.genome.jp/dbget-bin/www_bget?ko:K02295
comp40420_c0_seq2.1.1646.minus.A3_1	scm:SCHCODRAFT_78264	K11407	histone deacetylase 6/10 [EC:3.5.1.98]	-	3.5.1.98	-	http://www.genome.jp/dbget-bin/www_bget?ko:K11407
comp43381_c0_seq2.3461.5110.minus.A3_1	mbr:MONBRDRAFT_20161	K00654	serine palmitoyltransferase [EC:2.3.1.50]	ko00600	2.3.1.50	M00094,M00099	http://www.genome.jp/dbget-bin/www_bget?ko:K00654
comp104182_c0_seq1.11.1660.plus.B3_1	pgn:PGN_1047	K00378	hydroxylamine reductase [EC:1.7.-.-]	-	-	-	http://www.genome.jp/dbget-bin/www_bget?ko:K00378
comp22749_c0_seq1.313.1959.minus.A1_1	cne:CNB01420	K03251	translation initiation factor 3 subunit D	ko03013	-	-	http://www.genome.jp/dbget-bin/www_bget?ko:K03251
comp25543_c0_seq6.1.1645.minus.A1_1	cne:CNE03280	K12471	epsin	ko04144	-	-	http://www.genome.jp/dbget-bin/www_bget?ko:K12471
comp22811_c0_seq4.1.1641.minus.A1_1	mbr:MONBRDRAFT_27454	K07752	carboxypeptidase D [EC:3.4.17.22]	-	3.4.17.22	-	http://www.genome.jp/dbget-bin/www_bget?ko:K07752
comp23660_c0_seq2.363.2006.minus.A1_1	mbr:MONBRDRAFT_38883	K00963	UTP--glucose-1-phosphate uridylyltransferase [EC:2.7.7.9]	ko00040,ko00052,ko00500,ko00520	2.7.7.9	M00549,M00129,M00362,M00361	http://www.genome.jp/dbget-bin/www_bget?ko:K00963
comp23753_c0_seq6.271.1914.plus.A1_1	mbr:MONBRDRAFT_16599	K13207	CUG-BP- and ETR3-like factor	-	-	-	http://www.genome.jp/dbget-bin/www_bget?ko:K13207
comp24507_c0_seq1.194.1836.minus.A1_1	ddi:DDB_G0287033	K12373	hexosaminidase [EC:3.2.1.52]	ko00511,ko00520,ko00531,ko00603,ko00604,ko04142	3.2.1.52	M00079	http://www.genome.jp/dbget-bin/www_bget?ko:K12373
comp61357_c0_seq1.65.1706.minus.B3_1	bfr:BF2409	K04079	molecular chaperone HtpG	ko04141,ko04612,ko04621,ko04626,ko04914,ko05200,ko05215	-	-	http://www.genome.jp/dbget-bin/www_bget?ko:K04079
comp25444_c0_seq1.68.1708.plus.A1_1	mbr:MONBRDRAFT_35175	K09500	T-complex protein 1 subunit theta	-	-	-	http://www.genome.jp/dbget-bin/www_bget?ko:K09500
comp25785_c0_seq1.1.1639.minus.B2_1	ddi:DDB_G0288471	K03131	transcription initiation factor TFIID subunit 6	ko03022	-	-	http://www.genome.jp/dbget-bin/www_bget?ko:K03131
comp96441_c0_seq1.362.2002.minus.B3_1	pif:PITG_05462	K14085	aldehyde dehydrogenase family 7 member A1 [EC:1.2.1.31 1.2.1.8 1.2.1.3]	ko00010,ko00053,ko00071,ko00260,ko00280,ko00300,ko00310,ko00330,ko00340,ko00380,ko00410,ko00561,ko00620,ko00640	1.2.1.3,1.2.1.8,1.2.1.31	M00030,M00032,M00135	http://www.genome.jp/dbget-bin/www_bget?ko:K14085
comp107036_c0_seq1.136.1773.minus.B3_1	dvm:DvMF_0246	K02390	flagellar hook protein FlgE	ko02040	-	-	http://www.genome.jp/dbget-bin/www_bget?ko:K02390
comp23747_c0_seq1.122.1756.minus.A1_1	pbr:PB2503_12744	K03927	carboxylesterase type B [EC:3.1.1.1]	ko00983	3.1.1.1,3.1.1.56,3.1.1.84	-	http://www.genome.jp/dbget-bin/www_bget?ko:K03927
comp99074_c0_seq1.741.2374.minus.B3_1	mbr:MONBRDRAFT_30993	K07198	5'-AMP-activated protein kinase, catalytic alpha subunit [EC:2.7.11.11]	ko04140,ko04150,ko04910,ko04920,ko05410	2.7.11.11	-	http://www.genome.jp/dbget-bin/www_bget?ko:K07198
comp84951_c0_seq1.87.1717.minus.B3_1	pdi:BDI_2252	K00294	1-pyrroline-5-carboxylate dehydrogenase [EC:1.5.1.12]	ko00250,ko00330	1.2.1.88	-	http://www.genome.jp/dbget-bin/www_bget?ko:K00294
comp98909_c0_seq4.1.1629.minus.B3_1	npu:Npun_R5177	K07190	phosphorylase kinase alpha/beta subunit	ko04020,ko04910	-	-	http://www.genome.jp/dbget-bin/www_bget?ko:K07190
comp17118_c0_seq1.116.1744.plus.A1_1	mbr:MONBRDRAFT_39210	K09497	T-complex protein 1 subunit epsilon	-	-	-	http://www.genome.jp/dbget-bin/www_bget?ko:K09497
comp26525_c0_seq1.1218.2845.minus.B2_1	adn:Alide_2289	K01966	propionyl-CoA carboxylase beta chain [EC:6.4.1.3]	ko00280,ko00630,ko00640,ko00720	6.4.1.3	M00376,M00375,M00373	http://www.genome.jp/dbget-bin/www_bget?ko:K01966
comp29861_c0_seq1.1536.3164.minus.B2_1	scm:SCHCODRAFT_255409	K01836	phosphoacetylglucosamine mutase [EC:5.4.2.3]	ko00520	5.4.2.3	-	http://www.genome.jp/dbget-bin/www_bget?ko:K01836
comp84946_c0_seq2.1.1628.minus.B3_1	pdi:BDI_3349	K03797	carboxyl-terminal processing protease [EC:3.4.21.102]	-	3.4.21.102	-	http://www.genome.jp/dbget-bin/www_bget?ko:K03797
comp95467_c0_seq4.270.1898.minus.B3_1	pyo:PY04960	K14972	PAX-interacting protein 1	-	-	-	http://www.genome.jp/dbget-bin/www_bget?ko:K14972
comp15531_c0_seq1.1.1623.minus.A1_1	aor:AOR_1_750084	K00914	phosphatidylinositol 3-kinase [EC:2.7.1.137]	ko00562,ko04070,ko04140,ko04145,ko05152	2.7.1.137	-	http://www.genome.jp/dbget-bin/www_bget?ko:K00914
comp24825_c0_seq1.89.1714.plus.A1_1	rva:Rvan_1563	K01077	alkaline phosphatase [EC:3.1.3.1]	ko00627,ko00790,ko02020	3.1.3.1	M00126	http://www.genome.jp/dbget-bin/www_bget?ko:K01077
comp24187_c0_seq2.304.1928.minus.A3_1	pif:PITG_20378	K01412	mitochondrial processing peptidase [EC:3.4.24.64]	-	3.4.24.64	-	http://www.genome.jp/dbget-bin/www_bget?ko:K01412
comp39616_c0_seq1.1.1623.minus.A3_1	ddi:DDB_G0292242	K03125	transcription initiation factor TFIID subunit 1	ko03022	-	-	http://www.genome.jp/dbget-bin/www_bget?ko:K03125
comp23864_c0_seq3.118.1743.plus.B2_1	ddi:DDB_G0274109	K05760	paxillin	ko04062,ko04370,ko04510,ko04670,ko04810,ko05100	-	-	http://www.genome.jp/dbget-bin/www_bget?ko:K05760
comp23703_c0_seq1.25.1647.plus.A1_1	mbr:MONBRDRAFT_19218	K09499	T-complex protein 1 subunit eta	-	-	-	http://www.genome.jp/dbget-bin/www_bget?ko:K09499
comp23753_c0_seq22.271.1893.plus.A1_1	mbr:MONBRDRAFT_16599	K13207	CUG-BP- and ETR3-like factor	-	-	-	http://www.genome.jp/dbget-bin/www_bget?ko:K13207
comp25589_c0_seq3.106.1728.plus.A1_1	mbr:MONBRDRAFT_26357	K08193	MFS transporter, ACS family, solute carrier family 17 (sodium-dependent inorganic phosphate cotransporter), other	-	-	-	http://www.genome.jp/dbget-bin/www_bget?ko:K08193
comp40451_c0_seq3.1.1618.minus.A3_1	ddi:DDB_G0293546	K10865	double-strand break repair protein MRE11	ko03440,ko03450	-	M00291,M00292,M00295	http://www.genome.jp/dbget-bin/www_bget?ko:K10865
comp27418_c0_seq1.1005.2627.minus.B2_1	ddi:DDB_G0291756	K01920	glutathione synthase [EC:6.3.2.3]	ko00480	6.3.2.3	M00118	http://www.genome.jp/dbget-bin/www_bget?ko:K01920
comp86214_c0_seq1.1.1620.minus.B3_1	eha:Ethha_1073	K02355	elongation factor G	-	-	-	http://www.genome.jp/dbget-bin/www_bget?ko:K02355
comp15138_c0_seq1.62.1681.plus.A1_1	mbr:MONBRDRAFT_31090	K08288	protein kinase C substrate 80K-H	ko04141	-	-	http://www.genome.jp/dbget-bin/www_bget?ko:K08288
comp23351_c0_seq1.1.1619.minus.A1_1	mbr:MONBRDRAFT_34450	K01411	nardilysin [EC:3.4.24.61]	-	3.4.24.61	-	http://www.genome.jp/dbget-bin/www_bget?ko:K01411
comp23593_c0_seq1.15.1634.plus.A1_1	tbi:Tbis_2154	K01969	3-methylcrotonyl-CoA carboxylase beta subunit [EC:6.4.1.4]	ko00280	6.4.1.4	M00036	http://www.genome.jp/dbget-bin/www_bget?ko:K01969
comp25016_c1_seq11.2.1621.plus.A1_1	tgo:TGME49_111720	K09490	heat shock 70kDa protein 5	ko03060,ko04141,ko05020	-	-	http://www.genome.jp/dbget-bin/www_bget?ko:K09490
comp29991_c0_seq2.1537.3155.minus.B2_1	mbr:MONBRDRAFT_28264	K00854	xylulokinase [EC:2.7.1.17]	ko00040	2.7.1.17	M00014	http://www.genome.jp/dbget-bin/www_bget?ko:K00854
comp96400_c0_seq2.15.1634.plus.B3_1	ddi:DDB_G0269380	K14802	phospholipid-transporting ATPase [EC:3.6.3.1]	-	3.6.3.1	-	http://www.genome.jp/dbget-bin/www_bget?ko:K14802
comp105536_c0_seq1.83.1702.plus.B3_1	osp:Odosp_2160	K00179	indolepyruvate ferredoxin oxidoreductase, alpha subunit [EC:1.2.7.8]	-	1.2.7.8	M00313	http://www.genome.jp/dbget-bin/www_bget?ko:K00179
comp20293_c0_seq1.109.1725.minus.A1_1	ddi:DDB_G0291352	K04505	presenilin 1 [EC:3.4.23.-]	ko04310,ko04330,ko04722,ko05010	3.4.23.-	-	http://www.genome.jp/dbget-bin/www_bget?ko:K04505
comp15569_c0_seq1.327.1941.minus.A3_1	ddi:DDB_G0289085	K00140	methylmalonate-semialdehyde dehydrogenase [EC:1.2.1.27]	ko00280,ko00562,ko00640	1.2.1.18,1.2.1.27	M00013	http://www.genome.jp/dbget-bin/www_bget?ko:K00140
comp28319_c0_seq6.3793.5408.minus.B2_1	ddi:DDB_G0278105	K13159	heterogeneous nuclear ribonucleoprotein L	-	-	-	http://www.genome.jp/dbget-bin/www_bget?ko:K13159
comp29055_c0_seq1.558.2174.plus.B2_1	mbr:MONBRDRAFT_24063	K00911	1D-myo-inositol-triphosphate 3-kinase [EC:2.7.1.127]	ko00562,ko04020,ko04070	2.7.1.127	M00130	http://www.genome.jp/dbget-bin/www_bget?ko:K00911
comp98816_c0_seq2.290.1906.minus.B3_1	mbr:MONBRDRAFT_23906	K00472	prolyl 4-hydroxylase [EC:1.14.11.2]	ko00330	1.14.11.2	-	http://www.genome.jp/dbget-bin/www_bget?ko:K00472
comp23539_c0_seq1.12.1622.plus.A1_1	mbr:MONBRDRAFT_22377	K13118	protein DGCR14	-	-	-	http://www.genome.jp/dbget-bin/www_bget?ko:K13118
comp23753_c0_seq2.271.1881.plus.A1_1	mbr:MONBRDRAFT_16599	K13207	CUG-BP- and ETR3-like factor	-	-	-	http://www.genome.jp/dbget-bin/www_bget?ko:K13207
comp25543_c0_seq9.1.1609.minus.A1_1	cne:CNE03280	K12471	epsin	ko04144	-	-	http://www.genome.jp/dbget-bin/www_bget?ko:K12471
comp42680_c0_seq1.1.1609.minus.A3_1	yli:YALI0F00484g	K00864	glycerol kinase [EC:2.7.1.30]	ko00561,ko03320,ko04626	2.7.1.30	-	http://www.genome.jp/dbget-bin/www_bget?ko:K00864
comp51539_c0_seq1.1.1610.minus.A3_1	ecu:ECU10_0600	K07466	replication factor A1	ko03030,ko03420,ko03430,ko03440	-	M00288	http://www.genome.jp/dbget-bin/www_bget?ko:K07466
comp45529_c0_seq1.154.1764.minus.B2_1	ngr:NAEGRDRAFT_83134	K04532	amyloid beta precursor protein binding protein 1	ko05010	-	-	http://www.genome.jp/dbget-bin/www_bget?ko:K04532
comp24279_c0_seq1.42.1649.minus.A1_1	mbr:MONBRDRAFT_33089	K09494	T-complex protein 1 subunit beta	-	-	-	http://www.genome.jp/dbget-bin/www_bget?ko:K09494
comp24312_c0_seq1.690.2295.minus.A1_1	pha:PSHAa2388	K01255	leucyl aminopeptidase [EC:3.4.11.1]	ko00480	3.4.11.1	-	http://www.genome.jp/dbget-bin/www_bget?ko:K01255
comp24367_c0_seq1.652.2259.minus.A1_1	acd:AOLE_08415	K08195	MFS transporter, AAHS family, 4-hydroxybenzoate transporter	-	-	-	http://www.genome.jp/dbget-bin/www_bget?ko:K08195
comp94525_c0_seq1.1.1605.minus.B3_1	nfi:NFIA_051810	K04706	protein inhibitor of activated STAT	ko04120,ko04630,ko05160,ko05200,ko05222	6.3.2.-	-	http://www.genome.jp/dbget-bin/www_bget?ko:K04706
comp22287_c0_seq1.30.1632.minus.A1_1	mbr:MONBRDRAFT_32548	K04727	programmed cell death 8 (apoptosis-inducing factor) [EC:1.-.-.-]	ko04210	1.-.-.-	-	http://www.genome.jp/dbget-bin/www_bget?ko:K04727
comp25005_c0_seq1.138.1742.plus.A1_1	cci:CC1G_04183	K09496	T-complex protein 1 subunit delta	-	-	-	http://www.genome.jp/dbget-bin/www_bget?ko:K09496
comp44706_c0_seq1.28.1632.plus.A3_1	ecu:ECU06_0990	K09497	T-complex protein 1 subunit epsilon	-	-	-	http://www.genome.jp/dbget-bin/www_bget?ko:K09497
comp26978_c0_seq2.1.1603.minus.B2_1	mbr:MONBRDRAFT_14315	K11654	SWI/SNF-related matrix-associated actin-dependent regulator of chromatin subfamily A member 5 [EC:3.6.4.-]	-	3.6.4.-	-	http://www.genome.jp/dbget-bin/www_bget?ko:K11654
comp17243_c0_seq1.123.1724.plus.A1_1	mbr:MONBRDRAFT_34957	K13887	coronin-1C	-	-	-	http://www.genome.jp/dbget-bin/www_bget?ko:K13887
comp42641_c0_seq1.116.1717.plus.A3_1	azl:AZL_003210	K00643	5-aminolevulinate synthase [EC:2.3.1.37]	ko00260,ko00860	2.3.1.37	-	http://www.genome.jp/dbget-bin/www_bget?ko:K00643
comp42776_c0_seq1.93.1694.plus.A3_1	mbr:MONBRDRAFT_37533	K00972	UDP-N-acetylglucosamine pyrophosphorylase [EC:2.7.7.23]	ko00520	2.7.7.23	M00362,M00361	http://www.genome.jp/dbget-bin/www_bget?ko:K00972
comp25700_c0_seq1.56.1657.plus.B2_1	mgl:MGL_0210	K11434	protein arginine N-methyltransferase 1 [EC:2.1.1.-]	-	2.1.1.-	-	http://www.genome.jp/dbget-bin/www_bget?ko:K11434
comp27459_c0_seq1.1.1600.minus.B3_1	bth:BT_0355	K03307	solute:Na+ symporter, SSS family	-	-	-	http://www.genome.jp/dbget-bin/www_bget?ko:K03307
comp95686_c0_seq1.120.1719.minus.B3_1	pif:PITG_03955	K14549	U3 small nucleolar RNA-associated protein 15	ko03008	-	-	http://www.genome.jp/dbget-bin/www_bget?ko:K14549
comp106009_c0_seq1.1.1599.minus.B3_1	cpo:COPRO5265_1373	K00294	1-pyrroline-5-carboxylate dehydrogenase [EC:1.5.1.12]	ko00250,ko00330	1.2.1.88	-	http://www.genome.jp/dbget-bin/www_bget?ko:K00294
comp28934_c0_seq1.192.1790.plus.B3_1	bfr:BF1695	K00179	indolepyruvate ferredoxin oxidoreductase, alpha subunit [EC:1.2.7.8]	-	1.2.7.8	M00313	http://www.genome.jp/dbget-bin/www_bget?ko:K00179
comp97457_c0_seq1.170.1766.minus.B3_1	cne:CNE03280	K12471	epsin	ko04144	-	-	http://www.genome.jp/dbget-bin/www_bget?ko:K12471
comp21815_c0_seq2.48.1643.minus.A1_1	pyo:PY04960	K14972	PAX-interacting protein 1	-	-	-	http://www.genome.jp/dbget-bin/www_bget?ko:K14972
comp28565_c0_seq1.1583.3178.minus.B2_1	spo:SPAC24H6.04	K00844	hexokinase [EC:2.7.1.1]	ko00010,ko00051,ko00052,ko00500,ko00520,ko00521,ko00524,ko04910,ko04930,ko04973	2.7.1.1	M00001,M00549	http://www.genome.jp/dbget-bin/www_bget?ko:K00844
comp25543_c0_seq19.1.1591.minus.A1_1	cne:CNE03280	K12471	epsin	ko04144	-	-	http://www.genome.jp/dbget-bin/www_bget?ko:K12471
comp38848_c0_seq1.1.1591.minus.B3_1	osp:Odosp_2756	K05366	penicillin-binding protein 1A [EC:2.4.1.- 3.4.-.-]	ko00550	2.4.1.-,3.4.-.-	-	http://www.genome.jp/dbget-bin/www_bget?ko:K05366
comp78717_c0_seq1.530.2122.minus.B3_1	spo:SPAP8A3.12c	K01280	tripeptidyl-peptidase II [EC:3.4.14.10]	-	3.4.14.10	-	http://www.genome.jp/dbget-bin/www_bget?ko:K01280
comp94207_c0_seq1.14.1606.plus.B3_1	ngr:NAEGRDRAFT_59085	K14536	ribosome assembly protein 1 [EC:3.6.5.-]	ko03008	3.6.5.-	-	http://www.genome.jp/dbget-bin/www_bget?ko:K14536
comp45154_c0_seq1.1.1587.minus.A3_1	ecu:ECU10_1460	K01886	glutaminyl-tRNA synthetase [EC:6.1.1.18]	ko00970	6.1.1.18	M00360,M00359	http://www.genome.jp/dbget-bin/www_bget?ko:K01886
comp25020_c0_seq11.22.1608.plus.A1_1	mbr:MONBRDRAFT_35053	K01027	3-oxoacid CoA-transferase [EC:2.8.3.5]	ko00072,ko00280,ko00650	2.8.3.5	-	http://www.genome.jp/dbget-bin/www_bget?ko:K01027
comp25537_c0_seq2.796.2381.minus.A1_1	mbr:MONBRDRAFT_33571	K00234	succinate dehydrogenase (ubiquinone) flavoprotein subunit [EC:1.3.5.1]	ko00020,ko00190,ko05010,ko05012,ko05016	1.3.5.1	M00009,M00011,M00148	http://www.genome.jp/dbget-bin/www_bget?ko:K00234
comp40431_c0_seq1.1261.2847.minus.A3_1	bpy:Bphyt_2131	K06988	-	-	-	-	http://www.genome.jp/dbget-bin/www_bget?ko:K06988
comp27418_c0_seq2.1005.2591.minus.B2_1	ddi:DDB_G0291756	K01920	glutathione synthase [EC:6.3.2.3]	ko00480	6.3.2.3	M00118	http://www.genome.jp/dbget-bin/www_bget?ko:K01920
comp50943_c0_seq1.1.1584.minus.B2_1	ngr:NAEGRDRAFT_60479	K11308	histone acetyltransferase MYST1 [EC:2.3.1.48]	-	2.3.1.48	-	http://www.genome.jp/dbget-bin/www_bget?ko:K11308
comp5597_c0_seq1.19.1602.plus.A1_1	pno:SNOG_07196	K11230	mitogen-activated protein kinase kinase kinase [EC:2.7.11.25]	ko04011	2.7.11.25	-	http://www.genome.jp/dbget-bin/www_bget?ko:K11230
comp43150_c0_seq2.168.1750.minus.A3_1	ppn:Palpr_0237	K01201	glucosylceramidase [EC:3.2.1.45]	ko00511,ko00600,ko04142	3.2.1.45	-	http://www.genome.jp/dbget-bin/www_bget?ko:K01201
comp27747_c0_seq1.47.1630.minus.B2_1	ngr:NAEGRDRAFT_70759	K08073	bifunctional polynucleotide phosphatase/kinase [EC:3.1.3.32 2.7.1.78]	-	2.7.1.78,3.1.3.32	-	http://www.genome.jp/dbget-bin/www_bget?ko:K08073
comp30201_c0_seq5.296.1879.plus.B2_1	mbr:MONBRDRAFT_17466	K12827	splicing factor 3A subunit 3	ko03040	-	M00352	http://www.genome.jp/dbget-bin/www_bget?ko:K12827
comp99981_c0_seq1.167.1750.minus.B3_1	ngr:NAEGRDRAFT_77293	K14406	cleavage stimulation factor subunit 1	ko03015	-	-	http://www.genome.jp/dbget-bin/www_bget?ko:K14406
comp22536_c0_seq1.1.1578.minus.B2_1	mbr:MONBRDRAFT_32409	K14536	ribosome assembly protein 1 [EC:3.6.5.-]	ko03008	3.6.5.-	-	http://www.genome.jp/dbget-bin/www_bget?ko:K14536
comp24266_c0_seq1.89.1666.plus.A1_1	rmr:Rmar_1037	K13049	carboxypeptidase PM20D1 [EC:3.4.17.-]	-	3.4.17.-	-	http://www.genome.jp/dbget-bin/www_bget?ko:K13049
comp24429_c0_seq1.290.1865.minus.A1_1	tfu:Tfu_0985	K01176	alpha-amylase [EC:3.2.1.1]	ko00500,ko04973	3.2.1.1	-	http://www.genome.jp/dbget-bin/www_bget?ko:K01176
comp63682_c0_seq1.15.1590.minus.A1_1	vpa:VP2388	K00111	glycerol-3-phosphate dehydrogenase [EC:1.1.5.3]	ko00564	1.1.5.3	-	http://www.genome.jp/dbget-bin/www_bget?ko:K00111
comp33833_c0_seq2.82.1657.minus.A3_1	ddi:DDB_G0285899	K00814	alanine transaminase [EC:2.6.1.2]	ko00250,ko00710	2.6.1.2	M00171	http://www.genome.jp/dbget-bin/www_bget?ko:K00814
comp17243_c0_seq2.100.1674.plus.A1_1	mbr:MONBRDRAFT_34957	K13887	coronin-1C	-	-	-	http://www.genome.jp/dbget-bin/www_bget?ko:K13887
comp25407_c0_seq1.909.2482.minus.A1_1	mbr:MONBRDRAFT_32403	K14213	Xaa-Pro dipeptidase [EC:3.4.13.9]	-	3.4.13.9	-	http://www.genome.jp/dbget-bin/www_bget?ko:K14213
comp40411_c0_seq1.1.1572.minus.A3_1	ecu:ECU07_1570	K01868	threonyl-tRNA synthetase [EC:6.1.1.3]	ko00970	6.1.1.3	M00360,M00359	http://www.genome.jp/dbget-bin/www_bget?ko:K01868
comp27110_c0_seq1.901.2475.minus.B2_1	pif:PITG_15248	K03781	catalase [EC:1.11.1.6]	ko00380,ko00680,ko04146,ko05014	1.11.1.6	M00532	http://www.genome.jp/dbget-bin/www_bget?ko:K03781
comp28257_c0_seq1.231.1805.plus.B2_1	mbr:MONBRDRAFT_26357	K08193	MFS transporter, ACS family, solute carrier family 17 (sodium-dependent inorganic phosphate cotransporter), other	-	-	-	http://www.genome.jp/dbget-bin/www_bget?ko:K08193
comp29824_c0_seq6.393.1966.minus.B2_1	ehi:EHI_092640	K01875	seryl-tRNA synthetase [EC:6.1.1.11]	ko00970	6.1.1.11	M00360,M00359	http://www.genome.jp/dbget-bin/www_bget?ko:K01875
comp95467_c0_seq2.409.1983.minus.B3_1	pyo:PY04960	K14972	PAX-interacting protein 1	-	-	-	http://www.genome.jp/dbget-bin/www_bget?ko:K14972
comp25962_c0_seq8.141.1712.plus.B2_1	spo:SPAC16E8.09	K11236	cell division control protein 24	ko04011	-	-	http://www.genome.jp/dbget-bin/www_bget?ko:K11236
comp34522_c0_seq1.589.2159.minus.B3_1	cyt:cce_4237	K01869	leucyl-tRNA synthetase [EC:6.1.1.4]	ko00290,ko00970	6.1.1.4	M00360,M00359	http://www.genome.jp/dbget-bin/www_bget?ko:K01869
comp98170_c0_seq1.1769.3339.minus.B3_1	cci:CC1G_08747	K11650	SWI/SNF-related matrix-associated actin-dependent regulator of chromatin subfamily D	-	-	-	http://www.genome.jp/dbget-bin/www_bget?ko:K11650
comp105785_c0_seq1.309.1880.plus.B3_1	bsa:Bacsa_2519	K03046	DNA-directed RNA polymerase subunit beta' [EC:2.7.7.6]	ko00230,ko00240,ko03020	2.7.7.6	M00183	http://www.genome.jp/dbget-bin/www_bget?ko:K03046
comp13958_c0_seq1.46.1614.plus.A1_1	plm:Plim_3689	K01414	oligopeptidase A [EC:3.4.24.70]	-	3.4.24.70	-	http://www.genome.jp/dbget-bin/www_bget?ko:K01414
comp23753_c0_seq3.271.1839.plus.A1_1	mbr:MONBRDRAFT_16599	K13207	CUG-BP- and ETR3-like factor	-	-	-	http://www.genome.jp/dbget-bin/www_bget?ko:K13207
comp25159_c0_seq1.192.1760.minus.A1_1	mbr:MONBRDRAFT_14293	K00873	pyruvate kinase [EC:2.7.1.40]	ko00010,ko00230,ko00620,ko00710,ko04930	2.7.1.40	M00001,M00002,M00049,M00050	http://www.genome.jp/dbget-bin/www_bget?ko:K00873
comp98266_c0_seq3.49.1616.minus.B3_1	ddi:DDB_G0278353	K13111	WD40 repeat-containing protein SMU1	-	-	-	http://www.genome.jp/dbget-bin/www_bget?ko:K13111
comp21831_c0_seq1.367.1932.minus.A1_1	pif:PITG_11569	K09611	probable aminopeptidase NPEPL1 [EC:3.4.11.-]	-	3.4.11.-	-	http://www.genome.jp/dbget-bin/www_bget?ko:K09611
comp25118_c0_seq1.431.1994.minus.A1_1	ddi:DDB_G0288639	K09527	DnaJ homolog subfamily C member 7	-	-	-	http://www.genome.jp/dbget-bin/www_bget?ko:K09527
comp47095_c0_seq1.8.1573.plus.A3_1	ecu:ECU03_1410	K06027	vesicle-fusing ATPase [EC:3.6.4.6]	ko04962	3.6.4.6	-	http://www.genome.jp/dbget-bin/www_bget?ko:K06027
comp28591_c0_seq4.32.1597.plus.B2_1	ptm:GSPATT00002771001	K08867	WNK lysine deficient protein kinase [EC:2.7.11.1]	-	2.7.11.1	-	http://www.genome.jp/dbget-bin/www_bget?ko:K08867
comp92723_c0_seq3.361.1926.minus.B3_1	mbr:MONBRDRAFT_34933	K04456	RAC serine/threonine-protein kinase [EC:2.7.11.1]	ko04010,ko04012,ko04062,ko04150,ko04210,ko04370,ko04380,ko04510,ko04530,ko04620,ko04630,ko04660,ko04662,ko04664,ko04666,ko04722,ko04725,ko04910,ko04914,ko04920,ko04973,ko05142,ko05145,ko05152,ko05160,ko05162,ko05164,ko05200,ko05210,ko05211,ko05212,ko05213,ko05214,ko05215,ko05218,ko05220,ko05221,ko05222,ko05223	2.7.11.1	-	http://www.genome.jp/dbget-bin/www_bget?ko:K04456
comp27533_c0_seq1.75.1637.minus.B2_1	ddi:DDB_G0295761	K14855	ribosome assembly protein 4	-	-	-	http://www.genome.jp/dbget-bin/www_bget?ko:K14855
comp28319_c0_seq1.3793.5354.minus.B2_1	ddi:DDB_G0278105	K13159	heterogeneous nuclear ribonucleoprotein L	-	-	-	http://www.genome.jp/dbget-bin/www_bget?ko:K13159
comp95631_c0_seq1.776.2336.minus.B3_1	mbr:MONBRDRAFT_26357	K08193	MFS transporter, ACS family, solute carrier family 17 (sodium-dependent inorganic phosphate cotransporter), other	-	-	-	http://www.genome.jp/dbget-bin/www_bget?ko:K08193
comp24043_c0_seq1.925.2484.minus.A1_1	ehi:EHI_069990	K14688	solute carrier family 30 (zinc transporter), member 1	ko04978	-	-	http://www.genome.jp/dbget-bin/www_bget?ko:K14688
comp31965_c0_seq1.1.1557.minus.A3_1	ngr:NAEGRDRAFT_58866	K10798	poly [ADP-ribose] polymerase [EC:2.4.2.30]	ko03410	2.4.2.30	M00296	http://www.genome.jp/dbget-bin/www_bget?ko:K10798
comp23864_c0_seq4.118.1677.plus.B2_1	ddi:DDB_G0274109	K05760	paxillin	ko04062,ko04370,ko04510,ko04670,ko04810,ko05100	-	-	http://www.genome.jp/dbget-bin/www_bget?ko:K05760
comp28682_c0_seq1.180.1739.minus.B2_1	ngr:NAEGRDRAFT_56818	K00685	arginine-tRNA-protein transferase [EC:2.3.2.8]	-	2.3.2.8	-	http://www.genome.jp/dbget-bin/www_bget?ko:K00685
comp28682_c0_seq2.180.1739.minus.B2_1	ngr:NAEGRDRAFT_56818	K00685	arginine-tRNA-protein transferase [EC:2.3.2.8]	-	2.3.2.8	-	http://www.genome.jp/dbget-bin/www_bget?ko:K00685
comp62544_c0_seq1.107.1666.plus.B3_1	osp:Odosp_3176	K01844	beta-lysine 5,6-aminomutase [EC:5.4.3.3]	ko00310	5.4.3.3	-	http://www.genome.jp/dbget-bin/www_bget?ko:K01844
comp92157_c0_seq2.178.1737.plus.B3_1	ngr:NAEGRDRAFT_37549	K00387	sulfite oxidase [EC:1.8.3.1]	ko00920	1.8.3.1	-	http://www.genome.jp/dbget-bin/www_bget?ko:K00387
comp19563_c0_seq2.35.1591.plus.A1_1	ddi:DDB_G0285899	K00814	alanine transaminase [EC:2.6.1.2]	ko00250,ko00710	2.6.1.2	M00171	http://www.genome.jp/dbget-bin/www_bget?ko:K00814
comp23726_c0_seq1.819.2375.minus.A1_1	tml:GSTUM_00004730001	K13100	pre-mRNA-splicing factor CWC22	-	-	-	http://www.genome.jp/dbget-bin/www_bget?ko:K13100
comp29160_c0_seq1.449.2005.plus.B2_1	dak:DaAHT2_2479	K01251	adenosylhomocysteinase [EC:3.3.1.1]	ko00270	3.3.1.1	M00035	http://www.genome.jp/dbget-bin/www_bget?ko:K01251
comp15072_c0_seq1.1.1551.minus.A1_1	tet:TTHERM_00047700	K11835	ubiquitin carboxyl-terminal hydrolase 4/11/15 [EC:3.1.2.15]	-	3.1.2.15	-	http://www.genome.jp/dbget-bin/www_bget?ko:K11835
comp21971_c0_seq1.122.1675.plus.A1_1	mbr:MONBRDRAFT_38942	K00088	IMP dehydrogenase [EC:1.1.1.205]	ko00230,ko00983	1.1.1.205	M00050	http://www.genome.jp/dbget-bin/www_bget?ko:K00088
comp23724_c0_seq2.109.1660.minus.A1_1	ter:Tery_2599	K00128	aldehyde dehydrogenase (NAD+) [EC:1.2.1.3]	ko00010,ko00040,ko00053,ko00071,ko00280,ko00310,ko00330,ko00340,ko00380,ko00410,ko00561,ko00620,ko00625,ko00640,ko00903	1.2.1.3	M00135	http://www.genome.jp/dbget-bin/www_bget?ko:K00128
comp44493_c0_seq1.1.1550.minus.A3_1	ecu:ECU04_0850	K02540	minichromosome maintenance protein 2	ko03030,ko04110,ko04111,ko04113	3.6.4.12	M00285	http://www.genome.jp/dbget-bin/www_bget?ko:K02540
comp102903_c0_seq1.661.2214.plus.B3_1	dvm:DvMF_1490	K03385	formate-dependent nitrite reductase, periplasmic cytochrome c552 subunit [EC:1.7.2.2]	ko00910	1.7.2.2	M00530	http://www.genome.jp/dbget-bin/www_bget?ko:K03385
comp61269_c0_seq1.1.1549.minus.A1_1	vpa:VP0129	K01610	phosphoenolpyruvate carboxykinase (ATP) [EC:4.1.1.49]	ko00010,ko00020,ko00620,ko00710	4.1.1.49	M00170,M00003	http://www.genome.jp/dbget-bin/www_bget?ko:K01610
comp16813_c0_seq1.1.1547.minus.A3_1	cpw:CPC735_012780	K01530	phospholipid-translocating ATPase [EC:3.6.3.1]	-	3.6.3.1	-	http://www.genome.jp/dbget-bin/www_bget?ko:K01530
comp22520_c0_seq2.261.1811.plus.B2_1	pno:SNOG_15665	K01103	6-phosphofructo-2-kinase / fructose-2,6-bisphosphatase [EC:2.7.1.105 3.1.3.46]	ko00051	2.7.1.105,3.1.3.46	-	http://www.genome.jp/dbget-bin/www_bget?ko:K01103
comp92123_c0_seq1.1.1549.minus.B3_1	mbr:MONBRDRAFT_16047	K05643	ATP-binding cassette, subfamily A (ABC1), member 3	ko02010	-	-	http://www.genome.jp/dbget-bin/www_bget?ko:K05643
comp98909_c0_seq3.1.1548.minus.B3_1	npu:Npun_R5177	K07190	phosphorylase kinase alpha/beta subunit	ko04020,ko04910	-	-	http://www.genome.jp/dbget-bin/www_bget?ko:K07190
comp22903_c0_seq2.1662.3209.minus.A1_1	mbr:MONBRDRAFT_13470	K04688	p70 ribosomal S6 kinase [EC:2.7.11.1]	ko04012,ko04150,ko04350,ko04666,ko04910,ko05221	2.7.11.1	-	http://www.genome.jp/dbget-bin/www_bget?ko:K04688
comp24343_c0_seq1.125.1672.plus.A1_1	mbr:MONBRDRAFT_7694	K04373	p90 ribosomal S6 kinase [EC:2.7.11.1]	ko04010,ko04114,ko04150,ko04720,ko04722,ko04914	2.7.11.1	-	http://www.genome.jp/dbget-bin/www_bget?ko:K04373
comp18974_c0_seq1.684.2231.minus.A3_1	mbr:MONBRDRAFT_20649	K09580	protein disulfide-isomerase A1 [EC:5.3.4.1]	ko04141	5.3.4.1	-	http://www.genome.jp/dbget-bin/www_bget?ko:K09580
comp29937_c0_seq1.7.1554.minus.B3_1	bsa:Bacsa_2939	K08301	ribonuclease G [EC:3.1.26.-]	-	3.1.26.-	-	http://www.genome.jp/dbget-bin/www_bget?ko:K08301
comp96181_c0_seq1.128.1673.minus.B3_1	mbr:MONBRDRAFT_18046	K09523	DnaJ homolog subfamily C member 3	ko04141,ko05164	-	-	http://www.genome.jp/dbget-bin/www_bget?ko:K09523
comp16469_c0_seq1.1.1540.minus.A1_1	clu:CLUG_03046	K01598	phosphopantothenoylcysteine decarboxylase [EC:4.1.1.36]	ko00770	4.1.1.36	M00120	http://www.genome.jp/dbget-bin/www_bget?ko:K01598
comp19791_c0_seq1.88.1632.plus.A1_1	dha:DEHA2C14542g	K14407	cleavage stimulation factor subunit 2	ko03015	-	-	http://www.genome.jp/dbget-bin/www_bget?ko:K14407
comp21844_c0_seq1.22.1566.minus.A1_1	mbr:MONBRDRAFT_36217	K05733	p21-activated kinase 3 [EC:2.7.11.1]	ko04012,ko04360,ko04510,ko04660,ko04810,ko05211	2.7.11.1	-	http://www.genome.jp/dbget-bin/www_bget?ko:K05733
comp37327_c0_seq1.80.1624.minus.A3_1	mbr:MONBRDRAFT_23437	K12842	U2-associated protein SR140	ko03040	-	-	http://www.genome.jp/dbget-bin/www_bget?ko:K12842
comp28792_c0_seq26.270.1814.plus.B2_1	mbr:MONBRDRAFT_16599	K13207	CUG-BP- and ETR3-like factor	-	-	-	http://www.genome.jp/dbget-bin/www_bget?ko:K13207
comp29704_c0_seq1.19.1563.plus.B2_1	ote:Oter_1287	K01201	glucosylceramidase [EC:3.2.1.45]	ko00511,ko00600,ko04142	3.2.1.45	-	http://www.genome.jp/dbget-bin/www_bget?ko:K01201
comp34648_c0_seq1.1.1541.minus.B2_1	ecu:ECU04_1100	K03231	elongation factor 1-alpha	ko03013	-	-	http://www.genome.jp/dbget-bin/www_bget?ko:K03231
comp7283_c0_seq1.45.1584.minus.A1_1	lbc:LACBIDRAFT_159735	K12872	pre-mRNA-splicing factor RBM22/SLT11	ko03040	-	M00355	http://www.genome.jp/dbget-bin/www_bget?ko:K12872
comp24819_c0_seq1.160.1701.plus.A1_1	ang:ANI_1_2152104	K11843	ubiquitin carboxyl-terminal hydrolase 14 [EC:3.1.2.15]	-	3.1.2.15	-	http://www.genome.jp/dbget-bin/www_bget?ko:K11843
comp30146_c0_seq1.2723.4263.minus.B2_1	pif:PITG_06604	K01679	fumarate hydratase, class II [EC:4.2.1.2]	ko00020,ko00720,ko05200,ko05211	4.2.1.2	M00173,M00376,M00374,M00009,M00011	http://www.genome.jp/dbget-bin/www_bget?ko:K01679
comp23208_c0_seq1.83.1621.plus.A1_1	mbr:MONBRDRAFT_38883	K00963	UTP--glucose-1-phosphate uridylyltransferase [EC:2.7.7.9]	ko00040,ko00052,ko00500,ko00520	2.7.7.9	M00549,M00129,M00362,M00361	http://www.genome.jp/dbget-bin/www_bget?ko:K00963
comp24763_c0_seq1.10.1548.plus.A1_1	bco:Bcell_3505	K01201	glucosylceramidase [EC:3.2.1.45]	ko00511,ko00600,ko04142	3.2.1.45	-	http://www.genome.jp/dbget-bin/www_bget?ko:K01201
comp20507_c0_seq1.86.1621.plus.A1_1	scm:SCHCODRAFT_69875	K04348	protein phosphatase 3, catalytic subunit [EC:3.1.3.16]	ko04010,ko04020,ko04114,ko04210,ko04310,ko04360,ko04370,ko04380,ko04650,ko04660,ko04662,ko04720,ko04724,ko05010,ko05014,ko05152	3.1.3.16	-	http://www.genome.jp/dbget-bin/www_bget?ko:K04348
comp39906_c0_seq1.208.1741.minus.A3_1	ddi:DDB_G0292904	K10416	dynein light intermediate chain 1, cytosolic	ko04145,ko04962	-	-	http://www.genome.jp/dbget-bin/www_bget?ko:K10416
comp13865_c0_seq1.364.1896.minus.A1_1	mbr:MONBRDRAFT_32484	K04515	calcium/calmodulin-dependent protein kinase (CaM kinase) II [EC:2.7.11.17]	ko04012,ko04020,ko04114,ko04310,ko04720,ko04722,ko04725,ko04740,ko04745,ko04912,ko04916,ko04971,ko05152,ko05214	2.7.11.17	-	http://www.genome.jp/dbget-bin/www_bget?ko:K04515
comp23147_c0_seq1.72.1604.plus.A1_1	azo:azo1920	K00135	succinate-semialdehyde dehydrogenase (NADP+) [EC:1.2.1.16]	ko00250,ko00350,ko00650	1.2.1.16,1.2.1.20,1.2.1.79	M00027	http://www.genome.jp/dbget-bin/www_bget?ko:K00135
comp25553_c0_seq1.111.1643.minus.B2_1	ang:ANI_1_400184	K12847	U4/U6.U5 tri-snRNP-associated protein 2	ko03040	-	M00354	http://www.genome.jp/dbget-bin/www_bget?ko:K12847
comp92044_c0_seq1.3.1535.plus.B3_1	fgr:FG09772.1	K06672	cohesin loading factor subunit SCC2	ko04111	-	-	http://www.genome.jp/dbget-bin/www_bget?ko:K06672
comp18195_c0_seq2.1.1526.minus.A1_1	tml:GSTUM_00004119001	K01196	glycogen debranching enzyme [EC:2.4.1.25 3.2.1.33]	ko00500	2.4.1.25,3.2.1.33	-	http://www.genome.jp/dbget-bin/www_bget?ko:K01196
comp24221_c0_seq1.21.1550.plus.A1_1	mbr:MONBRDRAFT_20830	K11155	diacylglycerol O-acyltransferase 1 [EC:2.3.1.20 2.3.1.75 2.3.1.76]	ko00561,ko00830,ko04975	2.3.1.20,2.3.1.75,2.3.1.76	M00089	http://www.genome.jp/dbget-bin/www_bget?ko:K11155
comp25543_c0_seq4.1.1528.minus.A1_1	cne:CNE03280	K12471	epsin	ko04144	-	-	http://www.genome.jp/dbget-bin/www_bget?ko:K12471
comp25267_c0_seq2.1239.2767.minus.B2_1	afm:AFUA_6G12540	K11968	ariadne-1	-	-	-	http://www.genome.jp/dbget-bin/www_bget?ko:K11968
comp26861_c0_seq1.39.1568.plus.B2_1	ddi:DDB_G0271968	K10080	lectin, mannose-binding 1	ko04141	-	-	http://www.genome.jp/dbget-bin/www_bget?ko:K10080
comp21222_c0_seq1.45.1571.plus.A1_1	mbr:MONBRDRAFT_38992	K00382	dihydrolipoamide dehydrogenase [EC:1.8.1.4]	ko00010,ko00020,ko00260,ko00280,ko00620	1.8.1.4	M00307,M00009,M00011,M00036	http://www.genome.jp/dbget-bin/www_bget?ko:K00382
comp21625_c0_seq1.98.1624.plus.A1_1	pif:PITG_03483	K12837	splicing factor U2AF 65 kDa subunit	ko03040	-	-	http://www.genome.jp/dbget-bin/www_bget?ko:K12837
comp23921_c0_seq2.15.1541.plus.A1_1	mbr:MONBRDRAFT_33730	K15175	parafibromin	-	-	-	http://www.genome.jp/dbget-bin/www_bget?ko:K15175
comp30322_c0_seq1.50.1576.plus.A1_1	vpa:VPA0683	K01130	arylsulfatase [EC:3.1.6.1]	ko00140,ko00600	3.1.6.1	-	http://www.genome.jp/dbget-bin/www_bget?ko:K01130
comp24041_c0_seq2.78.1604.plus.B2_1	cim:CIMG_01704	K11366	ubiquitin carboxyl-terminal hydrolase 22/27/51 [EC:3.1.2.15]	-	3.1.2.15	-	http://www.genome.jp/dbget-bin/www_bget?ko:K11366
comp179469_c0_seq1.55.1581.minus.B3_1	mbr:MONBRDRAFT_9444	K12736	peptidylprolyl isomerase domain and WD repeat-containing protein 1 [EC:5.2.1.8]	-	5.2.1.8	-	http://www.genome.jp/dbget-bin/www_bget?ko:K12736
comp20035_c0_seq1.369.1892.minus.A1_1	mgl:MGL_1601	K14538	nuclear GTP-binding protein	ko03008	-	-	http://www.genome.jp/dbget-bin/www_bget?ko:K14538
comp28152_c0_seq1.44.1566.minus.B2_1	mbr:MONBRDRAFT_34443	K10599	pre-mRNA-processing factor 19 [EC:6.3.2.19]	ko03040,ko04120	6.3.2.19	M00355,M00353	http://www.genome.jp/dbget-bin/www_bget?ko:K10599
comp29434_c0_seq1.139.1662.plus.B3_1	aps:CFPG_354	K03100	signal peptidase I [EC:3.4.21.89]	ko03060	3.4.21.89	-	http://www.genome.jp/dbget-bin/www_bget?ko:K03100
comp97457_c0_seq4.170.1691.minus.B3_1	cne:CNE03280	K12471	epsin	ko04144	-	-	http://www.genome.jp/dbget-bin/www_bget?ko:K12471
comp6471_c0_seq2.73.1593.plus.A1_1	spo:SPAC10F6.17c	K01090	protein phosphatase [EC:3.1.3.16]	-	3.1.3.16	-	http://www.genome.jp/dbget-bin/www_bget?ko:K01090
comp22611_c0_seq1.50.1570.plus.A1_1	mbr:MONBRDRAFT_32739	K11968	ariadne-1	-	-	-	http://www.genome.jp/dbget-bin/www_bget?ko:K11968
comp66184_c0_seq1.1.1518.minus.A1_1	tgo:TGME49_114430	K06639	cell division cycle 14 [EC:3.1.3.48]	ko04110,ko04111,ko04113	3.1.3.16,3.1.3.48	-	http://www.genome.jp/dbget-bin/www_bget?ko:K06639
comp97909_c0_seq1.1.1518.minus.B3_1	ure:UREG_05246	K12867	pre-mRNA-splicing factor SYF1	ko03040	-	M00355	http://www.genome.jp/dbget-bin/www_bget?ko:K12867
comp74526_c0_seq1.15.1532.minus.A1_1	vpa:VP2386	K00864	glycerol kinase [EC:2.7.1.30]	ko00561,ko03320,ko04626	2.7.1.30	-	http://www.genome.jp/dbget-bin/www_bget?ko:K00864
comp18219_c0_seq2.1.1513.minus.B2_1	ddi:DDB_G0274969	K13506	glycerol-3-phosphate O-acyltransferase 3/4 [EC:2.3.1.15]	ko00561,ko00564	2.3.1.15	M00089	http://www.genome.jp/dbget-bin/www_bget?ko:K13506
comp25071_c0_seq1.1764.3279.minus.B2_1	pti:PHATR_43884	K11793	cereblon	-	-	-	http://www.genome.jp/dbget-bin/www_bget?ko:K11793
comp47386_c0_seq1.1.1514.minus.B2_1	ddi:DDB_G0287951	K11363	SAGA-associated factor 11	-	-	-	http://www.genome.jp/dbget-bin/www_bget?ko:K11363
comp96995_c0_seq6.9.1526.plus.B3_1	aeh:Mlg_0243	K03646	colicin import membrane protein	-	-	-	http://www.genome.jp/dbget-bin/www_bget?ko:K03646
comp98216_c0_seq5.973.2490.plus.B3_1	ang:ANI_1_194154	K11786	ATP-dependent helicase STH1/SNF2 [EC:3.6.4.-]	-	3.6.4.-	-	http://www.genome.jp/dbget-bin/www_bget?ko:K11786
comp21331_c0_seq1.2.1516.plus.A1_1	cci:CC1G_05275	K00021	hydroxymethylglutaryl-CoA reductase (NADPH) [EC:1.1.1.34]	ko00900,ko04976	1.1.1.34	M00095	http://www.genome.jp/dbget-bin/www_bget?ko:K00021
comp21568_c0_seq1.55.1569.plus.A1_1	spo:SPAC24H6.04	K00844	hexokinase [EC:2.7.1.1]	ko00010,ko00051,ko00052,ko00500,ko00520,ko00521,ko00524,ko04910,ko04930,ko04973	2.7.1.1	M00001,M00549	http://www.genome.jp/dbget-bin/www_bget?ko:K00844
comp52742_c0_seq1.33.1547.plus.A1_1	lbc:LACBIDRAFT_192125	K12175	COP9 signalosome complex subunit 1	-	-	-	http://www.genome.jp/dbget-bin/www_bget?ko:K12175
comp28319_c0_seq3.3793.5306.minus.B2_1	ddi:DDB_G0278105	K13159	heterogeneous nuclear ribonucleoprotein L	-	-	-	http://www.genome.jp/dbget-bin/www_bget?ko:K13159
comp97260_c0_seq1.1.1514.minus.B3_1	cci:CC1G_05188	K01835	phosphoglucomutase [EC:5.4.2.2]	ko00010,ko00030,ko00052,ko00230,ko00500,ko00520,ko00521	5.4.2.2	M00549	http://www.genome.jp/dbget-bin/www_bget?ko:K01835
comp22390_c0_seq1.145.1656.plus.A1_1	cfe:CF0930	K07783	MFS transporter, OPA family, sugar phosphate sensor protein UhpC	ko02020	-	-	http://www.genome.jp/dbget-bin/www_bget?ko:K07783
comp23871_c0_seq1.41.1552.minus.A1_1	mbr:MONBRDRAFT_27834	K09828	delta24-sterol reductase [EC:1.3.1.72]	ko00100	1.3.1.72	M00101	http://www.genome.jp/dbget-bin/www_bget?ko:K09828
comp23319_c0_seq1.493.2001.minus.A1_1	pif:PITG_01171	K03106	signal recognition particle subunit SRP54	ko03060,ko03070	-	M00335	http://www.genome.jp/dbget-bin/www_bget?ko:K03106
comp23692_c0_seq1.360.1868.minus.A1_1	scm:SCHCODRAFT_81523	K01867	tryptophanyl-tRNA synthetase [EC:6.1.1.2]	ko00380,ko00970	6.1.1.2	M00360,M00359	http://www.genome.jp/dbget-bin/www_bget?ko:K01867
comp25006_c0_seq1.641.2149.minus.A1_1	tml:GSTUM_00010515001	K03033	26S proteasome regulatory subunit N3	ko03050	-	M00341	http://www.genome.jp/dbget-bin/www_bget?ko:K03033
comp20833_c0_seq1.142.1650.plus.B2_1	scm:SCHCODRAFT_75123	K12605	CCR4-NOT transcription complex subunit 2	ko03018	-	-	http://www.genome.jp/dbget-bin/www_bget?ko:K12605
comp24015_c0_seq1.103.1608.plus.A1_1	pif:PITG_06427	K00600	glycine hydroxymethyltransferase [EC:2.1.2.1]	ko00260,ko00460,ko00670,ko00680	2.1.2.1	M00346,M00532,M00140,M00141	http://www.genome.jp/dbget-bin/www_bget?ko:K00600
comp42449_c0_seq3.166.1671.plus.A3_1	mbr:MONBRDRAFT_34933	K04456	RAC serine/threonine-protein kinase [EC:2.7.11.1]	ko04010,ko04012,ko04062,ko04150,ko04210,ko04370,ko04380,ko04510,ko04530,ko04620,ko04630,ko04660,ko04662,ko04664,ko04666,ko04722,ko04725,ko04910,ko04914,ko04920,ko04973,ko05142,ko05145,ko05152,ko05160,ko05162,ko05164,ko05200,ko05210,ko05211,ko05212,ko05213,ko05214,ko05215,ko05218,ko05220,ko05221,ko05222,ko05223	2.7.11.1	-	http://www.genome.jp/dbget-bin/www_bget?ko:K04456
comp20244_c0_seq1.1.1502.minus.B2_1	aor:AOR_1_1132174	K03128	transcription initiation factor TFIID subunit 2	ko03022	-	-	http://www.genome.jp/dbget-bin/www_bget?ko:K03128
comp26627_c0_seq4.1.1504.minus.B2_1	cne:CNE03280	K12471	epsin	ko04144	-	-	http://www.genome.jp/dbget-bin/www_bget?ko:K12471
comp133155_c0_seq1.8.1513.minus.B3_1	mem:Memar_2288	K01915	glutamine synthetase [EC:6.3.1.2]	ko00250,ko00330,ko00910,ko02020,ko04724	6.3.1.2	-	http://www.genome.jp/dbget-bin/www_bget?ko:K01915
comp42219_c0_seq1.947.2449.minus.A3_1	mbr:MONBRDRAFT_38294	K02147	V-type H+-transporting ATPase subunit B [EC:3.6.3.14]	ko00190,ko04145,ko04966,ko05110,ko05120,ko05323	3.6.3.14	M00160	http://www.genome.jp/dbget-bin/www_bget?ko:K02147
comp99430_c1_seq2.1.1500.minus.B3_1	aba:Acid345_2160	K01593	aromatic-L-amino-acid decarboxylase [EC:4.1.1.28]	ko00340,ko00350,ko00360,ko00380,ko00901,ko00950,ko00965	4.1.1.28	M00042,M00037	http://www.genome.jp/dbget-bin/www_bget?ko:K01593
comp23289_c0_seq4.56.1555.plus.A1_1	mbr:MONBRDRAFT_32324	K08820	PCTAIRE protein kinase [EC:2.7.11.22]	-	2.7.11.22	-	http://www.genome.jp/dbget-bin/www_bget?ko:K08820
comp23831_c0_seq1.588.2087.minus.A1_1	npu:Npun_F0840	K00128	aldehyde dehydrogenase (NAD+) [EC:1.2.1.3]	ko00010,ko00040,ko00053,ko00071,ko00280,ko00310,ko00330,ko00340,ko00380,ko00410,ko00561,ko00620,ko00625,ko00640,ko00903	1.2.1.3	M00135	http://www.genome.jp/dbget-bin/www_bget?ko:K00128
comp24566_c0_seq1.599.2098.minus.A1_1	sme:SM_b20973	K00837	-	-	2.6.1.-	-	http://www.genome.jp/dbget-bin/www_bget?ko:K00837
comp14302_c0_seq1.180.1679.plus.A3_1	rlt:Rleg2_5648	K00485	dimethylaniline monooxygenase (N-oxide forming) [EC:1.14.13.8]	ko00680,ko00982	1.14.13.8	-	http://www.genome.jp/dbget-bin/www_bget?ko:K00485
comp34235_c0_seq1.119.1618.minus.A3_1	pif:PITG_13262	K01697	cystathionine beta-synthase [EC:4.2.1.22]	ko00260,ko00270	4.2.1.22	M00338,M00035	http://www.genome.jp/dbget-bin/www_bget?ko:K01697
comp40400_c0_seq1.1.1499.minus.A3_1	tps:THAPSDRAFT_2525	K01578	malonyl-CoA decarboxylase [EC:4.1.1.9]	ko00410,ko00640,ko04146	4.1.1.9	-	http://www.genome.jp/dbget-bin/www_bget?ko:K01578
comp25055_c0_seq1.1.1497.minus.B2_1	scm:SCHCODRAFT_47874	K12580	CCR4-NOT transcription complex subunit 3	ko03018	-	-	http://www.genome.jp/dbget-bin/www_bget?ko:K12580
comp30457_c0_seq1.34.1533.plus.B3_1	osp:Odosp_0757	K01938	formate--tetrahydrofolate ligase [EC:6.3.4.3]	ko00670,ko00720	6.3.4.3	M00377,M00140	http://www.genome.jp/dbget-bin/www_bget?ko:K01938
comp30602_c0_seq1.481.1980.minus.B3_1	bfs:BF0361	K03385	formate-dependent nitrite reductase, periplasmic cytochrome c552 subunit [EC:1.7.2.2]	ko00910	1.7.2.2	M00530	http://www.genome.jp/dbget-bin/www_bget?ko:K03385
comp95372_c0_seq1.45.1544.plus.B3_1	pif:PITG_09432	K14565	nucleolar protein 58	ko03008	-	-	http://www.genome.jp/dbget-bin/www_bget?ko:K14565
comp23485_c1_seq2.602.2098.minus.A1_1	pan:PODANSg2889	K04705	signal transducing adaptor molecule	ko04144,ko04630	-	M00408	http://www.genome.jp/dbget-bin/www_bget?ko:K04705
comp39781_c0_seq1.7.1503.plus.A3_1	tet:TTHERM_00079670	K01363	cathepsin B [EC:3.4.22.1]	ko04142,ko04612	3.4.22.1	-	http://www.genome.jp/dbget-bin/www_bget?ko:K01363
comp17550_c0_seq1.87.1580.plus.A1_1	tml:GSTUM_00005364001	K03035	26S proteasome regulatory subunit N5	ko03050	-	M00341	http://www.genome.jp/dbget-bin/www_bget?ko:K03035
comp24911_c0_seq1.719.2212.minus.A1_1	htu:Htur_2175	K01183	chitinase [EC:3.2.1.14]	ko00520	3.2.1.14	-	http://www.genome.jp/dbget-bin/www_bget?ko:K01183
comp25543_c0_seq10.1.1492.minus.A1_1	cne:CNE03280	K12471	epsin	ko04144	-	-	http://www.genome.jp/dbget-bin/www_bget?ko:K12471
comp22182_c0_seq1.125.1618.minus.B2_1	clu:CLUG_00917	K14001	nucleotide exchange factor SIL1	ko04141	-	-	http://www.genome.jp/dbget-bin/www_bget?ko:K14001
comp33929_c0_seq1.1.1493.minus.B3_1	fra:Francci3_0954	K00936	-	-	2.7.3.-	-	http://www.genome.jp/dbget-bin/www_bget?ko:K00936
comp93451_c0_seq2.42.1535.plus.B3_1	mgr:MGG_07754	K11086	small nuclear ribonucleoprotein B and B'	ko03040,ko05322	-	M00351,M00352,M00354,M00355,M00398	http://www.genome.jp/dbget-bin/www_bget?ko:K11086
comp21664_c0_seq1.1.1488.minus.A1_1	pan:PODANSg053	K12572	PAB-dependent poly(A)-specific ribonuclease subunit 3	ko03018	-	-	http://www.genome.jp/dbget-bin/www_bget?ko:K12572
comp25484_c1_seq1.830.2320.minus.A1_1	mbr:MONBRDRAFT_31810	K00758	thymidine phosphorylase [EC:2.4.2.4]	ko00240,ko00983,ko05219	2.4.2.4	-	http://www.genome.jp/dbget-bin/www_bget?ko:K00758
comp51320_c0_seq1.137.1627.plus.A1_1	fjo:Fjoh_1841	K01113	alkaline phosphatase D [EC:3.1.3.1]	ko00627,ko00790,ko02020	3.1.3.1	M00126	http://www.genome.jp/dbget-bin/www_bget?ko:K01113
comp31146_c0_seq1.93.1583.plus.A3_1	ang:ANI_1_492064	K04441	p38 MAP kinase [EC:2.7.11.24]	ko04010,ko04011,ko04370,ko04380,ko04620,ko04621,ko04622,ko04660,ko04664,ko04670,ko04722,ko04912,ko04914,ko05014,ko05120,ko05131,ko05133,ko05140,ko05142,ko05145,ko05152,ko05160,ko05164	2.7.11.24	-	http://www.genome.jp/dbget-bin/www_bget?ko:K04441
comp81364_c0_seq2.1.1490.minus.B3_1	mbr:MONBRDRAFT_27628	K06709	jumonji domain-containing protein 2 [EC:1.14.11.-]	-	1.14.11.-	-	http://www.genome.jp/dbget-bin/www_bget?ko:K06709
comp92762_c0_seq3.18.1508.minus.B3_1	mbr:MONBRDRAFT_29810	K00901	diacylglycerol kinase [EC:2.7.1.107]	ko00561,ko00564,ko04070	2.7.1.107	-	http://www.genome.jp/dbget-bin/www_bget?ko:K00901
comp95569_c0_seq1.6.1496.minus.B3_1	eel:EUBELI_00422	K02406	flagellin	ko02020,ko02040,ko04626	-	-	http://www.genome.jp/dbget-bin/www_bget?ko:K02406
comp142813_c0_seq1.1.1488.minus.B3_1	swo:Swol_0623	K01537	Ca2+-transporting ATPase [EC:3.6.3.8]	-	3.6.3.8	-	http://www.genome.jp/dbget-bin/www_bget?ko:K01537
comp30360_c0_seq1.418.1905.minus.B3_1	pgn:PGN_0727	K14534	4-hydroxybutyryl-CoA dehydratase / vinylacetyl-CoA-Delta-isomerase [EC:4.2.1.120 5.3.3.3]	ko00650,ko00720	4.2.1.120,5.3.3.3	M00375,M00374	http://www.genome.jp/dbget-bin/www_bget?ko:K14534
comp84306_c0_seq1.1.1486.minus.B3_1	npu:Npun_R2431	K03317	concentrative nucleoside transporter, CNT family	-	-	-	http://www.genome.jp/dbget-bin/www_bget?ko:K03317
comp6590_c0_seq1.222.1706.minus.A1_1	spo:SPBC12C2.06	K01529	-	-	3.6.1.-	-	http://www.genome.jp/dbget-bin/www_bget?ko:K01529
comp22248_c0_seq1.59.1543.plus.A1_1	ddi:DDB_G0280261	K04508	transducin (beta)-like 1	ko04310	-	-	http://www.genome.jp/dbget-bin/www_bget?ko:K04508
comp34338_c0_seq1.271.1755.minus.B3_1	osp:Odosp_2062	K14534	4-hydroxybutyryl-CoA dehydratase / vinylacetyl-CoA-Delta-isomerase [EC:4.2.1.120 5.3.3.3]	ko00650,ko00720	4.2.1.120,5.3.3.3	M00375,M00374	http://www.genome.jp/dbget-bin/www_bget?ko:K14534
comp98110_c0_seq4.1.1484.minus.B3_1	pif:PITG_11102	K07376	protein kinase, cGMP-dependent [EC:2.7.11.12]	ko04540,ko04730,ko04740,ko04970	2.7.11.12	-	http://www.genome.jp/dbget-bin/www_bget?ko:K07376
comp143286_c0_seq1.17.1501.minus.B3_1	ppn:Palpr_2288	K07114	uncharacterized protein	-	-	-	http://www.genome.jp/dbget-bin/www_bget?ko:K07114
comp22204_c0_seq1.126.1607.plus.B2_1	mbr:MONBRDRAFT_35569	K12844	U4/U6 small nuclear ribonucleoprotein PRP31	ko03040	-	M00354	http://www.genome.jp/dbget-bin/www_bget?ko:K12844
comp24041_c0_seq1.78.1559.plus.B2_1	aor:AOR_1_668154	K11366	ubiquitin carboxyl-terminal hydrolase 22/27/51 [EC:3.1.2.15]	-	3.1.2.15	-	http://www.genome.jp/dbget-bin/www_bget?ko:K11366
comp28792_c0_seq7.270.1751.plus.B2_1	mbr:MONBRDRAFT_16599	K13207	CUG-BP- and ETR3-like factor	-	-	-	http://www.genome.jp/dbget-bin/www_bget?ko:K13207
comp22231_c0_seq1.1.1477.minus.A1_1	act:ACLA_074850	K11976	TRIAD3; E3 ubiquitin-protein ligase RNF216 [EC:6.3.2.19]	-	6.3.2.19	-	http://www.genome.jp/dbget-bin/www_bget?ko:K11976
comp23289_c0_seq3.1057.2535.plus.A1_1	mbr:MONBRDRAFT_32324	K08820	PCTAIRE protein kinase [EC:2.7.11.22]	-	2.7.11.22	-	http://www.genome.jp/dbget-bin/www_bget?ko:K08820
comp23963_c0_seq1.1.1478.minus.A1_1	ngr:NAEGRDRAFT_72663	K10608	tripartite motif-containing protein 37	ko04120	6.3.2.19	-	http://www.genome.jp/dbget-bin/www_bget?ko:K10608
comp25472_c0_seq5.218.1696.plus.A1_1	ava:Ava_1493	K13730	internalin A	ko05100	-	-	http://www.genome.jp/dbget-bin/www_bget?ko:K13730
comp26978_c0_seq1.1.1477.minus.B2_1	mbr:MONBRDRAFT_14315	K11654	SWI/SNF-related matrix-associated actin-dependent regulator of chromatin subfamily A member 5 [EC:3.6.4.-]	-	3.6.4.-	-	http://www.genome.jp/dbget-bin/www_bget?ko:K11654
comp28656_c0_seq1.965.2443.minus.B2_1	mbr:MONBRDRAFT_33433	K00966	mannose-1-phosphate guanylyltransferase [EC:2.7.7.13]	ko00051,ko00520	2.7.7.13	M00114,M00362,M00361	http://www.genome.jp/dbget-bin/www_bget?ko:K00966
comp22777_c0_seq1.2583.4058.minus.A1_1	ddi:DDB_G0291804	K12614	ATP-dependent RNA helicase DDX6/DHH1 [EC:3.6.4.13]	ko03018	3.6.4.13	M00395	http://www.genome.jp/dbget-bin/www_bget?ko:K12614
comp25543_c0_seq5.1.1474.minus.A1_1	cne:CNE03280	K12471	epsin	ko04144	-	-	http://www.genome.jp/dbget-bin/www_bget?ko:K12471
comp18079_c0_seq1.1.1473.minus.B2_1	yli:YALI0E03630g	K12585	exosome complex exonuclease DIS3/RRP44 [EC:3.1.13.-]	ko03018	3.1.13.-	M00391	http://www.genome.jp/dbget-bin/www_bget?ko:K12585
comp95831_c0_seq2.1.1472.minus.B3_1	mbr:MONBRDRAFT_223	K01883	cysteinyl-tRNA synthetase [EC:6.1.1.16]	ko00970	6.1.1.16	M00360,M00359	http://www.genome.jp/dbget-bin/www_bget?ko:K01883
comp99349_c2_seq1.1.1474.minus.B3_1	adn:Alide_2289	K01966	propionyl-CoA carboxylase beta chain [EC:6.4.1.3]	ko00280,ko00630,ko00640,ko00720	6.4.1.3	M00376,M00375,M00373	http://www.genome.jp/dbget-bin/www_bget?ko:K01966
comp22811_c0_seq3.1.1470.minus.A1_1	mbr:MONBRDRAFT_27454	K07752	carboxypeptidase D [EC:3.4.17.22]	-	3.4.17.22	-	http://www.genome.jp/dbget-bin/www_bget?ko:K07752
comp24696_c0_seq1.266.1736.minus.A1_1	rde:RD1_3014	K00627	pyruvate dehydrogenase E2 component (dihydrolipoamide acetyltransferase) [EC:2.3.1.12]	ko00010,ko00020,ko00620	2.3.1.12	M00307	http://www.genome.jp/dbget-bin/www_bget?ko:K00627
comp21236_c0_seq1.212.1684.minus.B2_1	pif:PITG_00203	K01412	mitochondrial processing peptidase [EC:3.4.24.64]	-	3.4.24.64	-	http://www.genome.jp/dbget-bin/www_bget?ko:K01412
comp28153_c0_seq1.1.1471.minus.B2_1	pif:PITG_08211	K12842	U2-associated protein SR140	ko03040	-	-	http://www.genome.jp/dbget-bin/www_bget?ko:K12842
comp23672_c0_seq1.56.1525.plus.A1_1	pti:PHATRDRAFT_47614	K13806	sn1-specific diacylglycerol lipase alpha [EC:3.1.1.-]	ko04745	3.1.1.-	-	http://www.genome.jp/dbget-bin/www_bget?ko:K13806
comp23915_c0_seq3.341.1810.plus.A1_1	pif:PITG_11290	K08142	MFS transporter, SP family, solute carrier family 2 (facilitated glucose transporter), member 3	-	-	-	http://www.genome.jp/dbget-bin/www_bget?ko:K08142
comp17362_c0_seq1.444.1913.minus.B2_1	uma:UM01447.1	K10426	dynactin 4	ko04962,ko05016	-	-	http://www.genome.jp/dbget-bin/www_bget?ko:K10426
comp93451_c0_seq1.42.1511.plus.B3_1	mgr:MGG_07754	K11086	small nuclear ribonucleoprotein B and B'	ko03040,ko05322	-	M00351,M00352,M00354,M00355,M00398	http://www.genome.jp/dbget-bin/www_bget?ko:K11086
comp97422_c0_seq5.62.1531.minus.B3_1	scm:SCHCODRAFT_75908	K12837	splicing factor U2AF 65 kDa subunit	ko03040	-	-	http://www.genome.jp/dbget-bin/www_bget?ko:K12837
comp28743_c0_seq1.82.1548.minus.B3_1	dvm:DvMF_0273	K06281	hydrogenase large subunit [EC:1.12.99.6]	ko00633	1.12.99.6	-	http://www.genome.jp/dbget-bin/www_bget?ko:K06281
comp111845_c0_seq1.26.1492.minus.B3_1	osp:Odosp_0605	K01270	aminoacylhistidine dipeptidase [EC:3.4.13.3]	ko00330,ko00340,ko00410,ko00480	3.4.13.-	-	http://www.genome.jp/dbget-bin/www_bget?ko:K01270
comp22803_c0_seq1.90.1553.plus.A1_1	tps:THAPSDRAFT_264633	K13963	serpin B	ko05146	-	-	http://www.genome.jp/dbget-bin/www_bget?ko:K13963
comp23412_c0_seq2.317.1780.plus.A1_1	mbr:MONBRDRAFT_26468	K09448	TEA domain family member 1/3/4	-	-	-	http://www.genome.jp/dbget-bin/www_bget?ko:K09448
comp25560_c0_seq2.37.1500.plus.A1_1	csa:Csal_0540	K00471	gamma-butyrobetaine dioxygenase [EC:1.14.11.1]	ko00310	1.14.11.1	-	http://www.genome.jp/dbget-bin/www_bget?ko:K00471
comp42949_c0_seq1.95.1558.plus.A3_1	ava:Ava_1493	K13730	internalin A	ko05100	-	-	http://www.genome.jp/dbget-bin/www_bget?ko:K13730
comp25424_c0_seq1.105.1568.plus.B2_1	fgr:FG09324.1	K10295	F-box protein 9	-	-	-	http://www.genome.jp/dbget-bin/www_bget?ko:K10295
comp27019_c0_seq1.198.1661.minus.B2_1	ngr:NAEGRDRAFT_79022	K14764	protein SHQ1	-	-	-	http://www.genome.jp/dbget-bin/www_bget?ko:K14764
comp23154_c0_seq2.319.1778.minus.A1_1	mbr:MONBRDRAFT_24677	K03462	nicotinamide phosphoribosyltransferase [EC:2.4.2.12]	ko00760	2.4.2.12	-	http://www.genome.jp/dbget-bin/www_bget?ko:K03462
comp25470_c0_seq1.1336.2796.minus.A1_1	mbr:MONBRDRAFT_20098	K00033	6-phosphogluconate dehydrogenase [EC:1.1.1.44]	ko00030,ko00480	1.1.1.44	M00004,M00006	http://www.genome.jp/dbget-bin/www_bget?ko:K00033
comp39695_c0_seq1.1.1459.minus.A3_1	pif:PITG_18366	K08765	carnitine O-palmitoyltransferase 1 [EC:2.3.1.21]	ko00071,ko03320,ko04920	2.3.1.21	-	http://www.genome.jp/dbget-bin/www_bget?ko:K08765
comp23565_c0_seq1.1.1457.minus.B2_1	mbr:MONBRDRAFT_35038	K12585	exosome complex exonuclease DIS3/RRP44 [EC:3.1.13.-]	ko03018	3.1.13.-	M00391	http://www.genome.jp/dbget-bin/www_bget?ko:K12585
comp26854_c0_seq1.126.1586.plus.B2_1	pif:PITG_07296	K14788	ribosome biogenesis protein ENP2	-	-	-	http://www.genome.jp/dbget-bin/www_bget?ko:K14788
comp28319_c0_seq8.3793.5252.minus.B2_1	ddi:DDB_G0278105	K13159	heterogeneous nuclear ribonucleoprotein L	-	-	-	http://www.genome.jp/dbget-bin/www_bget?ko:K13159
comp30466_c0_seq1.8.1468.plus.B3_1	osp:Odosp_1959	K01744	aspartate ammonia-lyase [EC:4.3.1.1]	ko00250,ko00910	4.3.1.1	-	http://www.genome.jp/dbget-bin/www_bget?ko:K01744
comp37767_c0_seq1.203.1659.minus.A3_1	mbr:MONBRDRAFT_15863	K06013	STE24 endopeptidase [EC:3.4.24.84]	-	3.4.24.84	-	http://www.genome.jp/dbget-bin/www_bget?ko:K06013
comp30225_c0_seq2.125.1581.minus.B2_1	sen:SACE_1184	K01068	palmitoyl-CoA hydrolase [EC:3.1.2.2]	ko01040	3.1.2.2	-	http://www.genome.jp/dbget-bin/www_bget?ko:K01068
comp30225_c0_seq11.125.1581.minus.B2_1	sus:Acid_3161	K01068	palmitoyl-CoA hydrolase [EC:3.1.2.2]	ko01040	3.1.2.2	-	http://www.genome.jp/dbget-bin/www_bget?ko:K01068
comp97475_c0_seq1.191.1648.minus.B3_1	mgl:MGL_0494	K02216	serine/threonine-protein kinase Chk1 [EC:2.7.11.1]	ko04110,ko04111,ko04113,ko04115	2.7.11.1	-	http://www.genome.jp/dbget-bin/www_bget?ko:K02216
comp24755_c0_seq2.297.1751.plus.A1_1	mbr:MONBRDRAFT_34909	K00012	UDPglucose 6-dehydrogenase [EC:1.1.1.22]	ko00040,ko00053,ko00500,ko00520	1.1.1.22	M00014,M00129,M00362,M00361	http://www.genome.jp/dbget-bin/www_bget?ko:K00012
comp29446_c0_seq1.1270.2724.minus.B3_1	osp:Odosp_0990	K01270	aminoacylhistidine dipeptidase [EC:3.4.13.3]	ko00330,ko00340,ko00410,ko00480	3.4.13.-	-	http://www.genome.jp/dbget-bin/www_bget?ko:K01270
comp97177_c0_seq1.182.1634.minus.B3_1	ddi:DDB_G0289749	K01285	lysosomal Pro-X carboxypeptidase [EC:3.4.16.2]	ko04974	3.4.16.2	-	http://www.genome.jp/dbget-bin/www_bget?ko:K01285
comp100189_c0_seq2.85.1538.minus.B3_1	tro:trd_1078	K03637	molybdenum cofactor biosynthesis protein C	ko00790,ko04122	-	-	http://www.genome.jp/dbget-bin/www_bget?ko:K03637
comp21155_c0_seq1.22.1473.plus.A1_1	uma:UM02873.1	K11584	protein phosphatase 2 (formerly 2A), regulatory subunit B'	ko03015,ko04113,ko04114,ko04310	-	-	http://www.genome.jp/dbget-bin/www_bget?ko:K11584
comp24395_c0_seq1.594.2045.minus.A1_1	ddi:DDB_G0282265	K01128	-	-	3.1.4.-	-	http://www.genome.jp/dbget-bin/www_bget?ko:K01128
comp25196_c0_seq1.160.1611.plus.A1_1	aby:p3ABAYE0029	K08688	creatinase [EC:3.5.3.3]	ko00260,ko00330	3.5.3.3	-	http://www.genome.jp/dbget-bin/www_bget?ko:K08688
comp17779_c0_seq1.46.1497.plus.B2_1	fra:Francci3_2189	K01137	N-acetylglucosamine-6-sulfatase [EC:3.1.6.14]	ko00531,ko04142	3.1.6.14	M00078,M00079	http://www.genome.jp/dbget-bin/www_bget?ko:K01137
comp85036_c0_seq1.1.1450.minus.B3_1	mbr:MONBRDRAFT_20053	K14808	ATP-dependent RNA helicase DDX54/DBP10 [EC:3.6.4.13]	-	3.6.4.13	-	http://www.genome.jp/dbget-bin/www_bget?ko:K14808
comp13865_c0_seq2.364.1812.minus.A1_1	mbr:MONBRDRAFT_32484	K04515	calcium/calmodulin-dependent protein kinase (CaM kinase) II [EC:2.7.11.17]	ko04012,ko04020,ko04114,ko04310,ko04720,ko04722,ko04725,ko04740,ko04745,ko04912,ko04916,ko04971,ko05152,ko05214	2.7.11.17	-	http://www.genome.jp/dbget-bin/www_bget?ko:K04515
comp17939_c0_seq1.887.2335.minus.A1_1	mbr:MONBRDRAFT_27243	K08056	protein disulfide isomerase family A, member 3 [EC:5.3.4.1]	ko04141,ko04612	5.3.4.1	-	http://www.genome.jp/dbget-bin/www_bget?ko:K08056
comp19590_c0_seq3.455.1901.minus.A1_1	bfu:BC1G_08674	K03750	molybdopterin biosynthesis protein MoeA	-	2.10.1.1	-	http://www.genome.jp/dbget-bin/www_bget?ko:K03750
comp15718_c0_seq1.214.1661.minus.B2_1	hor:Hore_19530	K01805	xylose isomerase [EC:5.3.1.5]	ko00040,ko00051	5.3.1.5	-	http://www.genome.jp/dbget-bin/www_bget?ko:K01805
comp94127_c0_seq2.1.1447.minus.B3_1	zro:ZYRO0D01474g	K07975	Rho family, other	-	-	-	http://www.genome.jp/dbget-bin/www_bget?ko:K07975
comp135219_c0_seq1.61.1509.plus.B3_1	dvm:DvMF_0109	K03545	trigger factor	-	-	-	http://www.genome.jp/dbget-bin/www_bget?ko:K03545
comp22859_c0_seq1.185.1630.plus.A1_1	mbr:MONBRDRAFT_21348	K11996	adenylyltransferase and sulfurtransferase	ko04122	-	-	http://www.genome.jp/dbget-bin/www_bget?ko:K11996
comp24356_c0_seq1.382.1827.minus.A1_1	mbr:MONBRDRAFT_2652	K01511	ectonucleoside triphosphate diphosphohydrolase 5/6 [EC:3.6.1.6]	ko00230,ko00240	3.6.1.6	-	http://www.genome.jp/dbget-bin/www_bget?ko:K01511
comp24889_c0_seq1.22.1467.minus.A1_1	cne:CNG03070	K01756	adenylosuccinate lyase [EC:4.3.2.2]	ko00230,ko00250	4.3.2.2	M00048,M00049	http://www.genome.jp/dbget-bin/www_bget?ko:K01756
comp25662_c0_seq7.1.1443.minus.A1_1	mbr:MONBRDRAFT_19467	K10358	myosin VI	-	-	-	http://www.genome.jp/dbget-bin/www_bget?ko:K10358
comp26638_c0_seq2.631.2076.minus.B2_1	pan:PODANSg2889	K04705	signal transducing adaptor molecule	ko04144,ko04630	-	M00408	http://www.genome.jp/dbget-bin/www_bget?ko:K04705
comp28309_c0_seq2.128.1573.plus.B2_1	scm:SCHCODRAFT_67491	K04354	protein phosphatase 2 (formerly 2A), regulatory subunit B	ko03015,ko04111,ko04530,ko05142,ko05160	-	-	http://www.genome.jp/dbget-bin/www_bget?ko:K04354
comp24131_c0_seq2.2151.3591.minus.A1_1	lel:LELG_02472	K13519	lysophospholipid acyltransferase [EC:2.3.1.51 2.3.1.23 2.3.1.-]	ko00561,ko00564,ko00565	2.3.1.23,2.3.1.51,2.3.1.-	M00089	http://www.genome.jp/dbget-bin/www_bget?ko:K13519
comp62674_c0_seq1.1.1439.minus.A3_1	pca:Pcar_0673	K06972	-	-	-	-	http://www.genome.jp/dbget-bin/www_bget?ko:K06972
comp27724_c0_seq2.175.1617.minus.B2_1	mbr:MONBRDRAFT_22764	K10752	histone-binding protein RBBP4	-	-	-	http://www.genome.jp/dbget-bin/www_bget?ko:K10752
comp98296_c0_seq2.395.1835.minus.B3_1	mbr:MONBRDRAFT_18821	K04368	mitogen-activated protein kinase kinase 1 [EC:2.7.12.2]	ko04010,ko04012,ko04013,ko04062,ko04114,ko04270,ko04320,ko04370,ko04380,ko04510,ko04540,ko04620,ko04626,ko04650,ko04660,ko04662,ko04664,ko04666,ko04720,ko04722,ko04725,ko04730,ko04810,ko04910,ko04912,ko04914,ko04916,ko05020,ko05164,ko05200,ko05210,ko05211,ko05212,ko05213,ko05214,ko05215,ko05216,ko05218,ko05219,ko05220,ko05221,ko05223	2.7.12.2	-	http://www.genome.jp/dbget-bin/www_bget?ko:K04368
comp24174_c0_seq1.2230.3669.minus.A1_1	tra:Trad_2739	K00632	acetyl-CoA acyltransferase [EC:2.3.1.16]	ko00071,ko00280,ko00281,ko00362,ko00592,ko00642	2.3.1.16	M00113,M00087	http://www.genome.jp/dbget-bin/www_bget?ko:K00632
comp25162_c0_seq1.240.1679.plus.A1_1	sil:SPOA0275	K00135	succinate-semialdehyde dehydrogenase (NADP+) [EC:1.2.1.16]	ko00250,ko00350,ko00650	1.2.1.16,1.2.1.20,1.2.1.79	M00027	http://www.genome.jp/dbget-bin/www_bget?ko:K00135
comp25543_c0_seq1.1.1438.minus.A1_1	cne:CNE03280	K12471	epsin	ko04144	-	-	http://www.genome.jp/dbget-bin/www_bget?ko:K12471
comp12882_c0_seq1.200.1636.plus.A1_1	csa:Csal_2770	K00471	gamma-butyrobetaine dioxygenase [EC:1.14.11.1]	ko00310	1.14.11.1	-	http://www.genome.jp/dbget-bin/www_bget?ko:K00471
comp81568_c0_seq1.1.1434.minus.A1_1	has:Halsa_1224	K03695	ATP-dependent Clp protease ATP-binding subunit ClpB	-	-	-	http://www.genome.jp/dbget-bin/www_bget?ko:K03695
comp24071_c0_seq1.1.1436.minus.B2_1	aor:AOR_1_750084	K00914	phosphatidylinositol 3-kinase [EC:2.7.1.137]	ko00562,ko04070,ko04140,ko04145,ko05152	2.7.1.137	-	http://www.genome.jp/dbget-bin/www_bget?ko:K00914
comp26967_c0_seq1.13.1449.plus.B2_1	pif:PITG_07846	K00671	glycylpeptide N-tetradecanoyltransferase [EC:2.3.1.97]	-	2.3.1.97	-	http://www.genome.jp/dbget-bin/www_bget?ko:K00671
comp98183_c0_seq2.425.1860.minus.B3_1	mbr:MONBRDRAFT_17006	K14797	essential nuclear protein 1	-	-	-	http://www.genome.jp/dbget-bin/www_bget?ko:K14797
comp179476_c0_seq1.1.1434.minus.B3_1	vpa:VPA1199	K02567	periplasmic nitrate reductase NapA [EC:1.7.99.4]	ko00910	1.7.99.4	M00530,M00529	http://www.genome.jp/dbget-bin/www_bget?ko:K02567
comp12478_c0_seq1.74.1507.plus.A1_1	pif:PITG_18089	K10956	protein transport protein SEC61 subunit alpha	ko03060,ko04141,ko04145,ko05110	-	M00401	http://www.genome.jp/dbget-bin/www_bget?ko:K10956
comp29418_c0_seq1.174.1607.plus.B2_1	fal:FRAAL3390	K00528	ferredoxin--NADP+ reductase [EC:1.18.1.2]	-	1.18.1.2	-	http://www.genome.jp/dbget-bin/www_bget?ko:K00528
comp60349_c0_seq1.1.1431.minus.B3_1	mbr:MONBRDRAFT_38103	K12483	EH domain-containing protein 1	ko04144	-	-	http://www.genome.jp/dbget-bin/www_bget?ko:K12483
comp100089_c0_seq1.895.2327.minus.B3_1	mbr:MONBRDRAFT_19122	K04499	RuvB-like protein 1 (pontin 52)	ko04310	-	-	http://www.genome.jp/dbget-bin/www_bget?ko:K04499
comp17518_c0_seq1.60.1490.plus.A1_1	pno:SNOG_01742	K01647	citrate synthase [EC:2.3.3.1]	ko00020,ko00630	2.3.3.1	M00009,M00010,M00012	http://www.genome.jp/dbget-bin/www_bget?ko:K01647
comp17652_c0_seq1.778.2208.minus.A1_1	scm:SCHCODRAFT_65628	K02144	V-type H+-transporting ATPase 54 kD subunit [EC:3.6.3.14]	ko00190,ko04142,ko04145,ko05110,ko05120,ko05152,ko05323	3.6.3.14	M00160	http://www.genome.jp/dbget-bin/www_bget?ko:K02144
comp35465_c0_seq1.461.1891.plus.A3_1	vpo:Kpol_1072p15	K01381	saccharopepsin [EC:3.4.23.25]	-	3.4.23.25	-	http://www.genome.jp/dbget-bin/www_bget?ko:K01381
comp9536_c0_seq1.446.1876.minus.B2_1	sus:Acid_3161	K01068	palmitoyl-CoA hydrolase [EC:3.1.2.2]	ko01040	3.1.2.2	-	http://www.genome.jp/dbget-bin/www_bget?ko:K01068
comp23801_c0_seq1.203.1633.plus.B2_1	pgu:PGUG_00536	K06874	-	-	-	-	http://www.genome.jp/dbget-bin/www_bget?ko:K06874
comp29603_c1_seq7.145.1575.minus.B2_1	ddi:DDB_G0267442	K02208	cyclin-dependent kinase 8/11 [EC:2.7.11.22]	-	2.7.11.22,2.7.11.23	-	http://www.genome.jp/dbget-bin/www_bget?ko:K02208
comp18994_c0_seq1.36.1463.plus.A1_1	ppa:PAS_chr1-4_0340	K12486	stromal membrane-associated protein	ko04144	-	-	http://www.genome.jp/dbget-bin/www_bget?ko:K12486
comp21563_c0_seq1.131.1558.minus.A1_1	afm:AFUA_2G13710	K03935	NADH dehydrogenase (ubiquinone) Fe-S protein 2 [EC:1.6.5.3 1.6.99.3]	ko00190,ko05010,ko05012,ko05016	1.6.5.3,1.6.99.3	M00143	http://www.genome.jp/dbget-bin/www_bget?ko:K03935
comp23989_c0_seq1.1494.2921.minus.A1_1	pif:PITG_15057	K04487	cysteine desulfurase [EC:2.8.1.7]	ko00730,ko04122	2.8.1.7	-	http://www.genome.jp/dbget-bin/www_bget?ko:K04487
comp95257_c0_seq1.1.1427.minus.B3_1	pif:PITG_03098	K01948	carbamoyl-phosphate synthase (ammonia) [EC:6.3.4.16]	ko00250,ko00330,ko00910	6.3.4.16	M00029	http://www.genome.jp/dbget-bin/www_bget?ko:K01948
comp38755_c0_seq1.598.2022.minus.B2_1	yli:YALI0B15906g	K11227	mitogen-activated protein kinase kinase [EC:2.7.12.2]	ko04011	2.7.12.2	-	http://www.genome.jp/dbget-bin/www_bget?ko:K11227
comp23224_c0_seq1.117.1538.minus.A1_1	mbr:MONBRDRAFT_33534	K00816	kynurenine---oxoglutarate transaminase / cysteine-S-conjugate beta-lyase / glutamine---phenylpyruvate transaminase [EC:2.6.1.7 4.4.1.13 2.6.1.64]	ko00380,ko00450	2.6.1.7,2.6.1.64,4.4.1.13	-	http://www.genome.jp/dbget-bin/www_bget?ko:K00816
comp23056_c0_seq1.276.1697.minus.B2_1	ddi:DDB_G0280197	K03341	O-phospho-L-seryl-tRNASec:L-selenocysteinyl-tRNA synthase [EC:2.9.1.2]	ko00450,ko00970	2.9.1.2	-	http://www.genome.jp/dbget-bin/www_bget?ko:K03341
comp21605_c0_seq3.2074.3492.minus.A1_1	mbr:MONBRDRAFT_25267	K08958	casein kinase 1, gamma [EC:2.7.11.1]	ko04340	2.7.11.1	-	http://www.genome.jp/dbget-bin/www_bget?ko:K08958
comp26158_c0_seq1.169.1587.plus.B2_1	spo:SPBP22H7.07	K12862	pleiotropic regulator 1	ko03040	-	M00355,M00353	http://www.genome.jp/dbget-bin/www_bget?ko:K12862
comp27491_c0_seq2.1.1417.minus.B2_1	pif:PITG_08028	K06671	cohesin complex subunit SA-1/2	ko04110,ko04111,ko04113	-	-	http://www.genome.jp/dbget-bin/www_bget?ko:K06671
comp133841_c0_seq1.1.1417.minus.B3_1	gfo:GFO_2142	K00525	ribonucleoside-diphosphate reductase alpha chain [EC:1.17.4.1]	ko00230,ko00240	1.17.4.1	M00053	http://www.genome.jp/dbget-bin/www_bget?ko:K00525
comp20721_c0_seq1.23.1438.plus.A1_1	scm:SCHCODRAFT_84479	K00658	2-oxoglutarate dehydrogenase E2 component (dihydrolipoamide succinyltransferase) [EC:2.3.1.61]	ko00020,ko00310	2.3.1.61	M00009,M00011,M00032	http://www.genome.jp/dbget-bin/www_bget?ko:K00658
comp25521_c0_seq1.558.1973.minus.A1_1	ngr:NAEGRDRAFT_1734	K01369	legumain [EC:3.4.22.34]	ko04142,ko04612	3.4.22.34	-	http://www.genome.jp/dbget-bin/www_bget?ko:K01369
comp41960_c0_seq1.7.1422.plus.A3_1	mbr:MONBRDRAFT_32961	K03242	translation initiation factor 2 subunit 3	ko03013	-	-	http://www.genome.jp/dbget-bin/www_bget?ko:K03242
comp35170_c0_seq1.127.1540.minus.B3_1	kdi:Krodi_0269	K01338	ATP-dependent Lon protease [EC:3.4.21.53]	ko04112	3.4.21.53	-	http://www.genome.jp/dbget-bin/www_bget?ko:K01338
comp94640_c0_seq1.81.1496.plus.B3_1	spo:SPBC1539.03c	K01755	argininosuccinate lyase [EC:4.3.2.1]	ko00250,ko00330	4.3.2.1	M00029	http://www.genome.jp/dbget-bin/www_bget?ko:K01755
comp21871_c0_seq1.367.1779.plus.A1_1	cpw:CPC735_063190	K01581	ornithine decarboxylase [EC:4.1.1.17]	ko00330,ko00480	4.1.1.17	M00134	http://www.genome.jp/dbget-bin/www_bget?ko:K01581
comp42078_c0_seq2.315.1727.minus.A3_1	hne:HNE_1734	K02358	elongation factor Tu	ko04626	-	-	http://www.genome.jp/dbget-bin/www_bget?ko:K02358
comp92201_c0_seq2.1.1410.minus.B3_1	mbr:MONBRDRAFT_27988	K10395	kinesin family member 4/7/21/27	-	-	-	http://www.genome.jp/dbget-bin/www_bget?ko:K10395
comp4932_c0_seq1.630.2038.minus.A1_1	ddi:DDB_G0280775	K11338	RuvB-like protein 2 [EC:3.6.4.12]	-	3.6.4.12	-	http://www.genome.jp/dbget-bin/www_bget?ko:K11338
comp22548_c0_seq1.1.1407.minus.A1_1	tko:TK1765	K01183	chitinase [EC:3.2.1.14]	ko00520	3.2.1.14	-	http://www.genome.jp/dbget-bin/www_bget?ko:K01183
comp18297_c0_seq1.12.1421.plus.A3_1	ecu:ECU03_0280	K00963	UTP--glucose-1-phosphate uridylyltransferase [EC:2.7.7.9]	ko00040,ko00052,ko00500,ko00520	2.7.7.9	M00549,M00129,M00362,M00361	http://www.genome.jp/dbget-bin/www_bget?ko:K00963
comp40944_c0_seq4.837.2246.minus.A3_1	ppl:POSPLDRAFT_126101	K02677	classical protein kinase C [EC:2.7.11.13]	ko04010,ko04011,ko04012,ko04020,ko04070,ko04270,ko04310,ko04370,ko04510,ko04530,ko04540,ko04650,ko04666,ko04670,ko04720,ko04724,ko04725,ko04730,ko04745,ko04916,ko04960,ko04961,ko04970,ko04971,ko04972,ko05110,ko05143,ko05146,ko05200,ko05214,ko05223	2.7.11.13	-	http://www.genome.jp/dbget-bin/www_bget?ko:K02677
comp44894_c0_seq1.1.1408.minus.A3_1	cco:CCC13826_0563	K01834	phosphoglycerate mutase [EC:5.4.2.1]	ko00010,ko00680	5.4.2.11	M00001,M00002,M00003	http://www.genome.jp/dbget-bin/www_bget?ko:K01834
comp26321_c0_seq1.705.2114.minus.B2_1	mbr:MONBRDRAFT_20027	K01939	adenylosuccinate synthase [EC:6.3.4.4]	ko00230,ko00250	6.3.4.4	M00049	http://www.genome.jp/dbget-bin/www_bget?ko:K01939
comp19134_c0_seq1.8.1414.plus.A1_1	ddi:DDB_G0289361	K12176	COP9 signalosome complex subunit 2	-	-	-	http://www.genome.jp/dbget-bin/www_bget?ko:K12176
comp25449_c0_seq2.217.1621.minus.A1_1	tgo:TGME49_066760	K00031	isocitrate dehydrogenase [EC:1.1.1.42]	ko00020,ko00480,ko00720,ko04146	1.1.1.42	M00173,M00009,M00010	http://www.genome.jp/dbget-bin/www_bget?ko:K00031
comp42653_c0_seq1.1565.2971.minus.A3_1	ncr:NCU03857	K00031	isocitrate dehydrogenase [EC:1.1.1.42]	ko00020,ko00480,ko00720,ko04146	1.1.1.42	M00173,M00009,M00010	http://www.genome.jp/dbget-bin/www_bget?ko:K00031
comp23649_c0_seq1.78.1481.plus.A1_1	pti:PHATRDRAFT_54015	K00600	glycine hydroxymethyltransferase [EC:2.1.2.1]	ko00260,ko00460,ko00670,ko00680	2.1.2.1	M00346,M00532,M00140,M00141	http://www.genome.jp/dbget-bin/www_bget?ko:K00600
comp9528_c0_seq1.1521.2924.minus.B2_1	cpr:CPR_2029	K01580	glutamate decarboxylase [EC:4.1.1.15]	ko00250,ko00410,ko00430,ko00650,ko04940	4.1.1.15	M00027	http://www.genome.jp/dbget-bin/www_bget?ko:K01580
comp17114_c0_seq1.1.1401.minus.B2_1	pif:PITG_17401	K09288	coiled-coil domain-containing protein 6	ko05200,ko05216	-	-	http://www.genome.jp/dbget-bin/www_bget?ko:K09288
comp21700_c0_seq1.111.1514.minus.B2_1	pif:PITG_02289	K03372	MFS transporter, PAT family, solute carrier family 33 (acetyl-CoA transportor), member 1 [EC:2.3.1.-]	ko00604	2.3.1.-	-	http://www.genome.jp/dbget-bin/www_bget?ko:K03372
comp25488_c0_seq1.133.1536.plus.B2_1	spo:SPBC13G1.13	K03144	transcription initiation factor TFIIH subunit 4	ko03022,ko03420	-	M00290	http://www.genome.jp/dbget-bin/www_bget?ko:K03144
comp39414_c0_seq1.6.1406.plus.A3_1	lbc:LACBIDRAFT_313174	K12196	vacuolar protein-sorting-associated protein 4	ko04144	-	M00412	http://www.genome.jp/dbget-bin/www_bget?ko:K12196
comp28642_c0_seq1.293.1693.minus.B2_1	bfu:BC1G_01553	K11806	WD repeat and SOF domain-containing protein 1	-	-	-	http://www.genome.jp/dbget-bin/www_bget?ko:K11806
comp97059_c0_seq1.44.1444.minus.B3_1	mbr:MONBRDRAFT_5319	K12849	pre-mRNA-splicing factor 38A	ko03040	-	-	http://www.genome.jp/dbget-bin/www_bget?ko:K12849
comp98091_c0_seq1.4.1404.plus.B3_1	cli:Clim_1363	K13963	serpin B	ko05146	-	-	http://www.genome.jp/dbget-bin/www_bget?ko:K13963
comp23514_c0_seq1.148.1545.plus.A1_1	mbr:MONBRDRAFT_33274	K13289	cathepsin A (carboxypeptidase C) [EC:3.4.16.5]	ko04142,ko04614	3.4.16.5	-	http://www.genome.jp/dbget-bin/www_bget?ko:K13289
comp29157_c0_seq1.22.1419.plus.B2_1	ddi:DDB_G0293622	K14834	nucleolar complex protein 3	-	-	-	http://www.genome.jp/dbget-bin/www_bget?ko:K14834
comp100443_c0_seq2.699.2096.minus.B3_1	pti:PHATRDRAFT_48865	K01206	alpha-L-fucosidase [EC:3.2.1.51]	ko00511	3.2.1.51	-	http://www.genome.jp/dbget-bin/www_bget?ko:K01206
comp8517_c0_seq1.163.1557.minus.B2_1	pti:PHATRDRAFT_48865	K01206	alpha-L-fucosidase [EC:3.2.1.51]	ko00511	3.2.1.51	-	http://www.genome.jp/dbget-bin/www_bget?ko:K01206
comp15971_c0_seq1.1047.2439.minus.B2_1	pif:PITG_10883	K03029	26S proteasome regulatory subunit N10	ko03050	-	M00341	http://www.genome.jp/dbget-bin/www_bget?ko:K03029
comp87470_c0_seq1.1.1392.minus.B3_1	ddi:DDB_G0292710	K12735	peptidyl-prolyl cis-trans isomerase-like 4 [EC:5.2.1.8]	-	5.2.1.8	-	http://www.genome.jp/dbget-bin/www_bget?ko:K12735
comp96255_c0_seq1.111.1502.plus.B3_1	mbr:MONBRDRAFT_33741	K00849	galactokinase [EC:2.7.1.6]	ko00052,ko00520	2.7.1.6	M00554	http://www.genome.jp/dbget-bin/www_bget?ko:K00849
comp98296_c0_seq1.395.1784.minus.B3_1	mbr:MONBRDRAFT_18821	K04368	mitogen-activated protein kinase kinase 1 [EC:2.7.12.2]	ko04010,ko04012,ko04013,ko04062,ko04114,ko04270,ko04320,ko04370,ko04380,ko04510,ko04540,ko04620,ko04626,ko04650,ko04660,ko04662,ko04664,ko04666,ko04720,ko04722,ko04725,ko04730,ko04810,ko04910,ko04912,ko04914,ko04916,ko05020,ko05164,ko05200,ko05210,ko05211,ko05212,ko05213,ko05214,ko05215,ko05216,ko05218,ko05219,ko05220,ko05221,ko05223	2.7.12.2	-	http://www.genome.jp/dbget-bin/www_bget?ko:K04368
comp136686_c0_seq1.47.1438.plus.B3_1	bfr:BF0196	K01883	cysteinyl-tRNA synthetase [EC:6.1.1.16]	ko00970	6.1.1.16	M00360,M00359	http://www.genome.jp/dbget-bin/www_bget?ko:K01883
comp12410_c0_seq1.52.1440.minus.A1_1	mbr:MONBRDRAFT_32579	K03942	NADH dehydrogenase (ubiquinone) flavoprotein 1 [EC:1.6.5.3 1.6.99.3]	ko00190,ko05010,ko05012,ko05016	1.6.5.3,1.6.99.3	M00143	http://www.genome.jp/dbget-bin/www_bget?ko:K03942
comp24770_c0_seq4.117.1505.plus.A1_1	mbr:MONBRDRAFT_1112	K13711	phosphatidylinositol 4-kinase type 2 [EC:2.7.1.67]	ko00562,ko04070	2.7.1.67	M00130	http://www.genome.jp/dbget-bin/www_bget?ko:K13711
comp24761_c0_seq1.68.1454.minus.B2_1	ngr:NAEGRDRAFT_75630	K01275	cathepsin C [EC:3.4.14.1]	ko04142	3.4.14.1	-	http://www.genome.jp/dbget-bin/www_bget?ko:K01275
comp12449_c0_seq1.469.1854.minus.A1_1	pan:PODANSg4470	K03231	elongation factor 1-alpha	ko03013	-	-	http://www.genome.jp/dbget-bin/www_bget?ko:K03231
comp125494_c0_seq1.1.1384.minus.B3_1	dvm:DvMF_0308	K01362	-	-	3.4.21.-	-	http://www.genome.jp/dbget-bin/www_bget?ko:K01362
comp131122_c0_seq1.1.1382.minus.B3_1	bfs:BF2567	K01006	pyruvate,orthophosphate dikinase [EC:2.7.9.1]	ko00620,ko00710	2.7.9.1	M00169,M00172,M00171,M00173	http://www.genome.jp/dbget-bin/www_bget?ko:K01006
comp40348_c0_seq1.1.1380.minus.A3_1	ecu:ECU10_1350	K13148	integrator complex subunit 11 [EC:3.1.27.-]	-	3.1.27.-	-	http://www.genome.jp/dbget-bin/www_bget?ko:K13148
comp98992_c0_seq2.1.1380.minus.B3_1	cgr:CAGL0H01199g	K08860	eukaryotic translation initiation factor 2-alpha kinase [EC:2.7.11.1]	ko04141,ko05160,ko05162,ko05164	2.7.11.1	-	http://www.genome.jp/dbget-bin/www_bget?ko:K08860
comp22295_c0_seq1.144.1523.plus.A1_1	tbr:Tb10.61.0180	K09571	FK506-binding protein 4/5 [EC:5.2.1.8]	-	5.2.1.8	-	http://www.genome.jp/dbget-bin/www_bget?ko:K09571
comp25656_c0_seq2.80.1459.plus.A1_1	mbr:MONBRDRAFT_36217	K05733	p21-activated kinase 3 [EC:2.7.11.1]	ko04012,ko04360,ko04510,ko04660,ko04810,ko05211	2.7.11.1	-	http://www.genome.jp/dbget-bin/www_bget?ko:K05733
comp89074_c0_seq1.6035.7414.minus.B3_1	dvm:DvMF_0516	K03851	taurine-pyruvate aminotransferase [EC:2.6.1.77]	ko00430	2.6.1.77	-	http://www.genome.jp/dbget-bin/www_bget?ko:K03851
comp22179_c0_seq4.607.1982.minus.A1_1	tps:THAPSDRAFT_5686	K12898	heterogeneous nuclear ribonucleoprotein F/H	-	-	-	http://www.genome.jp/dbget-bin/www_bget?ko:K12898
comp22847_c0_seq1.703.2078.minus.A1_1	mbr:MONBRDRAFT_20343	K13431	signal recognition particle receptor subunit alpha	ko03060	-	-	http://www.genome.jp/dbget-bin/www_bget?ko:K13431
comp26727_c0_seq1.35.1411.plus.B2_1	ddi:DDB_G0290279	K14457	2-acylglycerol O-acyltransferase 2 [EC:2.3.1.22]	ko04975	2.3.1.22	-	http://www.genome.jp/dbget-bin/www_bget?ko:K14457
comp96541_c0_seq1.8.1384.minus.B3_1	ani:AN2521.2	K12183	ESCRT-I complex subunit TSG101	ko04144	-	M00409	http://www.genome.jp/dbget-bin/www_bget?ko:K12183
comp111427_c0_seq1.10.1386.plus.B3_1	bth:BT_1492	K01667	tryptophanase [EC:4.1.99.1]	ko00380,ko00910	4.1.99.1	-	http://www.genome.jp/dbget-bin/www_bget?ko:K01667
comp23406_c0_seq1.346.1719.minus.A1_1	ica:Intca_2146	K00128	aldehyde dehydrogenase (NAD+) [EC:1.2.1.3]	ko00010,ko00040,ko00053,ko00071,ko00280,ko00310,ko00330,ko00340,ko00380,ko00410,ko00561,ko00620,ko00625,ko00640,ko00903	1.2.1.3	M00135	http://www.genome.jp/dbget-bin/www_bget?ko:K00128
comp24737_c0_seq1.131.1504.plus.A1_1	ddi:DDB_G0281363	K12607	CCR4-NOT transcription complex subunit 10	ko03018	-	-	http://www.genome.jp/dbget-bin/www_bget?ko:K12607
comp94215_c0_seq1.267.1639.minus.B3_1	mbr:MONBRDRAFT_33844	K11493	regulator of chromosome condensation	-	-	-	http://www.genome.jp/dbget-bin/www_bget?ko:K11493
comp145392_c0_seq1.1.1371.minus.B3_1	ppn:Palpr_1726	K03046	DNA-directed RNA polymerase subunit beta' [EC:2.7.7.6]	ko00230,ko00240,ko03020	2.7.7.6	M00183	http://www.genome.jp/dbget-bin/www_bget?ko:K03046
comp5277_c0_seq1.22.1392.plus.A1_1	mbr:MONBRDRAFT_37714	K12829	splicing factor 3B subunit 2	ko03040	-	M00352	http://www.genome.jp/dbget-bin/www_bget?ko:K12829
comp60351_c0_seq2.77.1447.minus.B3_1	mbr:MONBRDRAFT_39304	K13210	far upstream element-binding protein	-	-	-	http://www.genome.jp/dbget-bin/www_bget?ko:K13210
comp82863_c0_seq1.37.1407.plus.B3_1	shg:Sph21_1057	K03798	cell division protease FtsH [EC:3.4.24.-]	-	3.4.24.-	-	http://www.genome.jp/dbget-bin/www_bget?ko:K03798
comp100036_c0_seq4.131.1501.minus.B3_1	ddi:DDB_G0267442	K02208	cyclin-dependent kinase 8/11 [EC:2.7.11.22]	-	2.7.11.22,2.7.11.23	-	http://www.genome.jp/dbget-bin/www_bget?ko:K02208
comp23949_c0_seq1.404.1768.minus.A1_1	cne:CNJ03350	K08490	syntaxin 5	ko04130	-	-	http://www.genome.jp/dbget-bin/www_bget?ko:K08490
comp37699_c0_seq1.431.1795.plus.A3_1	aco:Amico_1753	K00058	D-3-phosphoglycerate dehydrogenase [EC:1.1.1.95]	ko00260,ko00680	1.1.1.95	M00020	http://www.genome.jp/dbget-bin/www_bget?ko:K00058
comp27960_c0_seq1.103.1467.minus.B2_1	scm:SCHCODRAFT_66984	K14265	tryptophan aminotransferase [EC:2.6.1.27]	ko00380	2.6.1.27	-	http://www.genome.jp/dbget-bin/www_bget?ko:K14265
comp134609_c0_seq1.100.1464.plus.B3_1	osp:Odosp_0263	K00962	polyribonucleotide nucleotidyltransferase [EC:2.7.7.8]	ko00230,ko00240,ko03018	2.7.7.8	M00394	http://www.genome.jp/dbget-bin/www_bget?ko:K00962
comp23157_c0_seq1.515.1876.minus.A1_1	afm:AFUA_4G04520	K01900	succinyl-CoA synthetase beta subunit [EC:6.2.1.4 6.2.1.5]	ko00020,ko00640	6.2.1.4,6.2.1.5	M00009,M00011	http://www.genome.jp/dbget-bin/www_bget?ko:K01900
comp39797_c0_seq2.45.1406.plus.A3_1	mbr:MONBRDRAFT_44314	K07375	tubulin beta	ko04145,ko04540,ko05130	-	-	http://www.genome.jp/dbget-bin/www_bget?ko:K07375
comp25840_c0_seq1.157.1518.plus.B2_1	cci:CC1G_00840	K04409	p21-activated kinase 1 [EC:2.7.11.1]	ko04010,ko04011,ko04012,ko04062,ko04360,ko04510,ko04650,ko04660,ko04666,ko04810,ko05120,ko05211	2.7.11.1	-	http://www.genome.jp/dbget-bin/www_bget?ko:K04409
comp81176_c0_seq1.941.2302.minus.B3_1	scm:SCHCODRAFT_72595	K01689	enolase [EC:4.2.1.11]	ko00010,ko00680,ko03018	4.2.1.11	M00346,M00001,M00002,M00003,M00394	http://www.genome.jp/dbget-bin/www_bget?ko:K01689
comp96096_c0_seq1.213.1574.minus.B3_1	tps:THAPSDRAFT_269556	K12812	ATP-dependent RNA helicase UAP56/SUB2 [EC:3.6.4.13]	ko03013,ko03015,ko03040,ko05164	3.6.4.13	M00430,M00406	http://www.genome.jp/dbget-bin/www_bget?ko:K12812
comp42975_c1_seq8.475.1832.minus.A3_1	sul:SYO3AOP1_1417	K13963	serpin B	ko05146	-	-	http://www.genome.jp/dbget-bin/www_bget?ko:K13963
comp93228_c0_seq1.117.1474.minus.B3_1	scm:SCHCODRAFT_12169	K06269	protein phosphatase 1, catalytic subunit [EC:3.1.3.16]	ko04113,ko04114,ko04270,ko04510,ko04720,ko04810,ko04910	3.1.3.16	-	http://www.genome.jp/dbget-bin/www_bget?ko:K06269
comp95309_c0_seq2.20.1378.plus.B3_1	tml:GSTUM_00003882001	K11324	DNA methyltransferase 1-associated protein 1	-	-	-	http://www.genome.jp/dbget-bin/www_bget?ko:K11324
comp12723_c0_seq1.47.1402.minus.A1_1	mbr:MONBRDRAFT_17634	K07374	tubulin alpha	ko04145,ko04540,ko05130	-	-	http://www.genome.jp/dbget-bin/www_bget?ko:K07374
comp17237_c0_seq1.44.1399.plus.A1_1	mbr:MONBRDRAFT_44314	K07375	tubulin beta	ko04145,ko04540,ko05130	-	-	http://www.genome.jp/dbget-bin/www_bget?ko:K07375
comp19981_c0_seq1.29.1384.minus.A1_1	mbr:MONBRDRAFT_21434	K09571	FK506-binding protein 4/5 [EC:5.2.1.8]	-	5.2.1.8	-	http://www.genome.jp/dbget-bin/www_bget?ko:K09571
comp25411_c0_seq1.1177.2532.minus.A1_1	pif:PITG_07283	K01754	threonine dehydratase [EC:4.3.1.19]	ko00260,ko00290	4.3.1.19	M00570	http://www.genome.jp/dbget-bin/www_bget?ko:K01754
comp42298_c0_seq1.131.1484.minus.A3_1	lbc:LACBIDRAFT_297177	K03062	26S proteasome regulatory subunit T2	ko03050	-	M00341	http://www.genome.jp/dbget-bin/www_bget?ko:K03062
comp8314_c0_seq1.131.1486.plus.B2_1	pif:PITG_01579	K06620	E2F transcription factor 1/3	ko04110,ko05200,ko05212,ko05214,ko05215,ko05218,ko05219,ko05220,ko05222,ko05223	-	-	http://www.genome.jp/dbget-bin/www_bget?ko:K06620
comp26808_c0_seq1.1.1351.minus.B2_1	cgr:CAGL0L11506g	K00021	hydroxymethylglutaryl-CoA reductase (NADPH) [EC:1.1.1.34]	ko00900,ko04976	1.1.1.34	M00095	http://www.genome.jp/dbget-bin/www_bget?ko:K00021
comp62932_c0_seq1.65.1417.plus.B3_1	cst:CLOST_2384	K03315	Na+:H+ antiporter, NhaC family	ko00680	-	-	http://www.genome.jp/dbget-bin/www_bget?ko:K03315
comp90198_c0_seq2.1.1349.minus.B3_1	ddi:DDB_G0292786	K10866	DNA repair protein RAD50 [EC:3.6.-.-]	ko03440,ko03450	3.6.-.-	M00291,M00292,M00295	http://www.genome.jp/dbget-bin/www_bget?ko:K10866
comp113578_c0_seq1.26.1378.minus.B3_1	ssg:Selsp_0329	K02406	flagellin	ko02020,ko02040,ko04626	-	-	http://www.genome.jp/dbget-bin/www_bget?ko:K02406
comp139932_c0_seq1.1.1352.minus.B3_1	osp:Odosp_1906	K02519	translation initiation factor IF-2	-	-	-	http://www.genome.jp/dbget-bin/www_bget?ko:K02519
comp52788_c0_seq1.124.1473.plus.A1_1	mbr:MONBRDRAFT_26884	K00741	N-acetyllactosaminide beta-1,3-N-acetylglucosaminyltransferase [EC:2.4.1.149]	ko00533,ko00601	2.4.1.149	-	http://www.genome.jp/dbget-bin/www_bget?ko:K00741
comp40817_c0_seq1.810.2154.minus.A3_1	ppa:PAS_chr1-4_0355	K14411	RNA-binding protein Musashi	ko03015	-	-	http://www.genome.jp/dbget-bin/www_bget?ko:K14411
comp40856_c0_seq1.130.1476.plus.A3_1	ppl:POSPLDRAFT_89909	K14265	tryptophan aminotransferase [EC:2.6.1.27]	ko00380	2.6.1.27	-	http://www.genome.jp/dbget-bin/www_bget?ko:K14265
comp41933_c0_seq1.1863.3208.minus.A3_1	tgo:TGME49_032660	K09560	suppressor of tumorigenicity protein 13	-	-	-	http://www.genome.jp/dbget-bin/www_bget?ko:K09560
comp80232_c0_seq1.153.1499.minus.B3_1	spo:SPBC13A2.03	K00981	phosphatidate cytidylyltransferase [EC:2.7.7.41]	ko00564,ko04070	2.7.7.41	M00093	http://www.genome.jp/dbget-bin/www_bget?ko:K00981
comp80304_c0_seq1.1052.2398.minus.B3_1	lbc:LACBIDRAFT_293200	K03257	translation initiation factor 4A	ko03013	-	M00428	http://www.genome.jp/dbget-bin/www_bget?ko:K03257
comp83441_c0_seq1.133.1479.plus.B3_1	cst:CLOST_2293	K00262	glutamate dehydrogenase (NADP+) [EC:1.4.1.4]	ko00250,ko00330,ko00910	1.4.1.4	-	http://www.genome.jp/dbget-bin/www_bget?ko:K00262
comp119617_c0_seq1.40.1386.plus.B3_1	cst:CLOST_2293	K00262	glutamate dehydrogenase (NADP+) [EC:1.4.1.4]	ko00250,ko00330,ko00910	1.4.1.4	-	http://www.genome.jp/dbget-bin/www_bget?ko:K00262
comp21969_c0_seq2.314.1657.minus.A1_1	cvi:CV_1183	K07394	SM-20-related protein	-	-	-	http://www.genome.jp/dbget-bin/www_bget?ko:K07394
comp25521_c0_seq2.387.1730.minus.A1_1	ngr:NAEGRDRAFT_1734	K01369	legumain [EC:3.4.22.34]	ko04142,ko04612	3.4.22.34	-	http://www.genome.jp/dbget-bin/www_bget?ko:K01369
comp33900_c0_seq1.1.1341.minus.A3_1	ddi:DDB_G0284203	K01556	kynureninase [EC:3.7.1.3]	ko00380	3.7.1.3	M00038	http://www.genome.jp/dbget-bin/www_bget?ko:K01556
comp6603_c0_seq1.7.1345.minus.A1_1	ddi:DDB_G0277901	K12398	AP-3 complex subunit mu	ko04142	-	-	http://www.genome.jp/dbget-bin/www_bget?ko:K12398
comp19764_c0_seq4.963.2303.minus.A1_1	ppa:PAS_chr1-4_0355	K14411	RNA-binding protein Musashi	ko03015	-	-	http://www.genome.jp/dbget-bin/www_bget?ko:K14411
comp39154_c0_seq1.191.1530.minus.A3_1	pif:PITG_10916	K03250	translation initiation factor 3 subunit E	ko03013,ko05160	-	-	http://www.genome.jp/dbget-bin/www_bget?ko:K03250
comp41161_c0_seq2.5.1345.plus.A3_1	min:Minf_2124	K00962	polyribonucleotide nucleotidyltransferase [EC:2.7.7.8]	ko00230,ko00240,ko03018	2.7.7.8	M00394	http://www.genome.jp/dbget-bin/www_bget?ko:K00962
comp25989_c0_seq1.37.1377.minus.B2_1	mbr:MONBRDRAFT_24772	K00927	phosphoglycerate kinase [EC:2.7.2.3]	ko00010,ko00710	2.7.2.3	M00165,M00166,M00001,M00002,M00003	http://www.genome.jp/dbget-bin/www_bget?ko:K00927
comp26499_c0_seq1.51.1391.plus.B2_1	pif:PITG_17592	K01228	mannosyl-oligosaccharide glucosidase [EC:3.2.1.106]	ko00510,ko04141	3.2.1.106	M00073	http://www.genome.jp/dbget-bin/www_bget?ko:K01228
comp24247_c0_seq1.535.1870.minus.A1_1	mbr:MONBRDRAFT_32910	K05393	chloride channel, other eukaryote	-	-	-	http://www.genome.jp/dbget-bin/www_bget?ko:K05393
comp39604_c0_seq1.232.1569.minus.A3_1	pfo:Pfl01_5234	K00471	gamma-butyrobetaine dioxygenase [EC:1.14.11.1]	ko00310	1.14.11.1	-	http://www.genome.jp/dbget-bin/www_bget?ko:K00471
comp29711_c0_seq1.60.1397.plus.B3_1	bfr:BF3635	K00262	glutamate dehydrogenase (NADP+) [EC:1.4.1.4]	ko00250,ko00330,ko00910	1.4.1.4	-	http://www.genome.jp/dbget-bin/www_bget?ko:K00262
comp87732_c0_seq1.30.1367.minus.B3_1	bfs:BF3437	K00262	glutamate dehydrogenase (NADP+) [EC:1.4.1.4]	ko00250,ko00330,ko00910	1.4.1.4	-	http://www.genome.jp/dbget-bin/www_bget?ko:K00262
comp17799_c0_seq1.191.1524.minus.A1_1	cal:CaO19.10174	K03233	elongation factor 1-gamma	-	-	-	http://www.genome.jp/dbget-bin/www_bget?ko:K03233
comp19134_c0_seq2.8.1342.plus.A1_1	ddi:DDB_G0289361	K12176	COP9 signalosome complex subunit 2	-	-	-	http://www.genome.jp/dbget-bin/www_bget?ko:K12176
comp52590_c0_seq1.1.1333.minus.A3_1	ecu:ECU10_1640	K14326	regulator of nonsense transcripts 1 [EC:3.6.4.-]	ko03013,ko03015	3.6.4.-	M00430	http://www.genome.jp/dbget-bin/www_bget?ko:K14326
comp99534_c0_seq1.1335.2669.minus.B3_1	mbr:MONBRDRAFT_38974	K00166	2-oxoisovalerate dehydrogenase E1 component, alpha subunit [EC:1.2.4.4]	ko00280	1.2.4.4	M00036	http://www.genome.jp/dbget-bin/www_bget?ko:K00166
comp20083_c0_seq1.107.1438.minus.A1_1	cne:CNA06670	K03842	beta-1,4-mannosyltransferase [EC:2.4.1.142]	ko00510,ko00513	2.4.1.142	M00055	http://www.genome.jp/dbget-bin/www_bget?ko:K03842
comp20836_c0_seq1.174.1505.plus.A1_1	mbr:MONBRDRAFT_34718	K03265	peptide chain release factor subunit 1	ko03015	-	-	http://www.genome.jp/dbget-bin/www_bget?ko:K03265
comp17524_c0_seq1.1.1327.minus.A3_1	ecu:ECU01_0800	K00697	alpha,alpha-trehalose-phosphate synthase (UDP-forming) [EC:2.4.1.15]	ko00500	2.4.1.15	-	http://www.genome.jp/dbget-bin/www_bget?ko:K00697
comp36261_c0_seq1.1.1329.minus.A3_1	lth:KLTH0F05522g	K08825	dual-specificity tyrosine-(Y)-phosphorylation regulated kinase [EC:2.7.12.1]	-	2.7.12.1	-	http://www.genome.jp/dbget-bin/www_bget?ko:K08825
comp169418_c0_seq1.715.2046.plus.B3_1	dvm:DvMF_0224	K00282	glycine dehydrogenase subunit 1 [EC:1.4.4.2]	ko00260	1.4.4.2	-	http://www.genome.jp/dbget-bin/www_bget?ko:K00282
comp79097_c0_seq1.1.1324.minus.A1_1	vpa:VP2428	K02355	elongation factor G	-	-	-	http://www.genome.jp/dbget-bin/www_bget?ko:K02355
comp88429_c0_seq1.675.2003.plus.B3_1	osp:Odosp_2314	K03076	preprotein translocase subunit SecY	ko03060,ko03070	-	M00335	http://www.genome.jp/dbget-bin/www_bget?ko:K03076
comp19617_c0_seq1.376.1701.minus.A1_1	lif:LinJ36.5860	K01104	protein-tyrosine phosphatase [EC:3.1.3.48]	-	3.1.3.48	-	http://www.genome.jp/dbget-bin/www_bget?ko:K01104
comp23335_c0_seq1.145.1470.plus.A1_1	cne:CNI00460	K12196	vacuolar protein-sorting-associated protein 4	ko04144	-	M00412	http://www.genome.jp/dbget-bin/www_bget?ko:K12196
comp25444_c0_seq1.106.1431.minus.A3_1	ecu:ECU07_1190	K07374	tubulin alpha	ko04145,ko04540,ko05130	-	-	http://www.genome.jp/dbget-bin/www_bget?ko:K07374
comp8624_c0_seq1.563.1888.minus.B2_1	uma:UM00595.1	K14455	aspartate aminotransferase, mitchondrial [EC:2.6.1.1]	ko00250,ko00270,ko00330,ko00350,ko00360,ko00400,ko04975	2.6.1.1	M00171,M00170	http://www.genome.jp/dbget-bin/www_bget?ko:K14455
comp67445_c0_seq1.1.1325.minus.B2_1	tcr:507611.370	K01829	protein disulfide-isomerase [EC:5.3.4.1]	-	5.3.4.1	-	http://www.genome.jp/dbget-bin/www_bget?ko:K01829
comp88429_c0_seq2.237.1562.plus.B3_1	osp:Odosp_2314	K03076	preprotein translocase subunit SecY	ko03060,ko03070	-	M00335	http://www.genome.jp/dbget-bin/www_bget?ko:K03076
comp94090_c0_seq1.520.1845.minus.B3_1	smr:Smar_1332	K02035	peptide/nickel transport system substrate-binding protein	ko02010	-	M00239	http://www.genome.jp/dbget-bin/www_bget?ko:K02035
comp25517_c0_seq2.16.1338.plus.A1_1	pno:SNOG_15668	K00898	pyruvate dehydrogenase kinase [EC:2.7.11.2]	-	2.7.11.2	-	http://www.genome.jp/dbget-bin/www_bget?ko:K00898
comp25960_c0_seq1.1472.2794.minus.B2_1	mbr:MONBRDRAFT_35315	K00255	long-chain-acyl-CoA dehydrogenase [EC:1.3.99.13]	ko00071,ko03320	1.3.8.8	M00087	http://www.genome.jp/dbget-bin/www_bget?ko:K00255
comp109157_c0_seq1.55.1377.plus.B3_1	amt:Amet_0353	K02112	F-type H+-transporting ATPase subunit beta [EC:3.6.3.14]	ko00190,ko00195	3.6.3.14	M00157	http://www.genome.jp/dbget-bin/www_bget?ko:K02112
comp125915_c0_seq1.1.1322.minus.B3_1	ppn:Palpr_1869	K03545	trigger factor	-	-	-	http://www.genome.jp/dbget-bin/www_bget?ko:K03545
comp22775_c0_seq1.1.1318.minus.A1_1	uma:UM01067.1	K12618	5'-3' exoribonuclease 1 [EC:3.1.13.-]	ko03008,ko03018	3.1.13.-	-	http://www.genome.jp/dbget-bin/www_bget?ko:K12618
comp24475_c0_seq1.2430.3749.minus.A1_1	mbr:MONBRDRAFT_20146	K09503	DnaJ homolog subfamily A member 2	ko04141	-	-	http://www.genome.jp/dbget-bin/www_bget?ko:K09503
comp41816_c0_seq1.360.1678.minus.A3_1	pif:PITG_19557	K12670	oligosaccharyltransferase complex subunit beta	ko00510,ko00513,ko04141	-	M00072	http://www.genome.jp/dbget-bin/www_bget?ko:K12670
comp28554_c0_seq1.22.1341.plus.B2_1	spo:SPAC16E8.06c	K14837	nucleolar protein 12	-	-	-	http://www.genome.jp/dbget-bin/www_bget?ko:K14837
comp38705_c0_seq1.329.1648.plus.B2_1	mbr:MONBRDRAFT_33750	K07192	flotillin	ko04910	-	-	http://www.genome.jp/dbget-bin/www_bget?ko:K07192
comp147147_c0_seq1.1.1316.minus.B3_1	dfe:Dfer_4913	K07263	zinc protease [EC:3.4.24.-]	-	3.4.24.-	-	http://www.genome.jp/dbget-bin/www_bget?ko:K07263
comp14340_c0_seq1.29.1345.plus.A1_1	cci:CC1G_13988	K11592	endoribonuclease Dicer [EC:3.1.26.-]	-	3.1.26.-	-	http://www.genome.jp/dbget-bin/www_bget?ko:K11592
comp18739_c0_seq1.1.1315.minus.A1_1	dha:DEHA2C06864g	K01196	glycogen debranching enzyme [EC:2.4.1.25 3.2.1.33]	ko00500	2.4.1.25,3.2.1.33	-	http://www.genome.jp/dbget-bin/www_bget?ko:K01196
comp21605_c0_seq2.2074.3390.minus.A1_1	mbr:MONBRDRAFT_25267	K08958	casein kinase 1, gamma [EC:2.7.11.1]	ko04340	2.7.11.1	-	http://www.genome.jp/dbget-bin/www_bget?ko:K08958
comp81971_c0_seq1.5.1321.plus.B3_1	gla:GL50803_16779	K01363	cathepsin B [EC:3.4.22.1]	ko04142,ko04612	3.4.22.1	-	http://www.genome.jp/dbget-bin/www_bget?ko:K01363
comp98246_c0_seq2.43.1359.plus.B3_1	ncr:NCU01643	K12619	5'-3' exoribonuclease 2 [EC:3.1.13.-]	ko03008,ko03018	3.1.13.-	-	http://www.genome.jp/dbget-bin/www_bget?ko:K12619
comp99578_c0_seq1.1217.2533.minus.B3_1	rce:RC1_3032	K13775	citronellol/citronellal dehydrogenase	ko00281	-	-	http://www.genome.jp/dbget-bin/www_bget?ko:K13775
comp25355_c0_seq1.1.1312.minus.B2_1	cne:CNI01790	K14550	U3 small nucleolar RNA-associated protein 10	ko03008	-	-	http://www.genome.jp/dbget-bin/www_bget?ko:K14550
comp96923_c0_seq2.1496.2809.minus.B3_1	dvm:DvMF_1553	K11180	sulfite reductase, dissimilatory-type alpha subunit [EC:1.8.99.3]	ko00633	1.8.99.1,1.8.99.3	M00596	http://www.genome.jp/dbget-bin/www_bget?ko:K11180
comp97598_c0_seq2.277.1590.plus.B3_1	mbr:MONBRDRAFT_32814	K12822	RNA-binding protein 25	ko03040	-	-	http://www.genome.jp/dbget-bin/www_bget?ko:K12822
comp102648_c0_seq1.1.1313.minus.B3_1	ppn:Palpr_0190	K00262	glutamate dehydrogenase (NADP+) [EC:1.4.1.4]	ko00250,ko00330,ko00910	1.4.1.4	-	http://www.genome.jp/dbget-bin/www_bget?ko:K00262
comp43971_c0_seq1.1.1308.minus.A3_1	ecu:ECU09_1200	K03257	translation initiation factor 4A	ko03013	-	M00428	http://www.genome.jp/dbget-bin/www_bget?ko:K03257
comp23190_c0_seq1.106.1416.plus.B2_1	ddi:DDB_G0281387	K12412	minichromosome maintenance protein 1	ko04111	-	-	http://www.genome.jp/dbget-bin/www_bget?ko:K12412
comp45960_c0_seq1.604.1912.minus.B2_1	wch:wcw_0241	K00231	protoporphyrinogen oxidase [EC:1.3.3.4]	ko00860	1.3.3.4	M00121	http://www.genome.jp/dbget-bin/www_bget?ko:K00231
comp22295_c0_seq2.144.1451.plus.A1_1	tbr:Tb10.61.0180	K09571	FK506-binding protein 4/5 [EC:5.2.1.8]	-	5.2.1.8	-	http://www.genome.jp/dbget-bin/www_bget?ko:K09571
comp24813_c0_seq1.79.1384.minus.A3_1	mbr:MONBRDRAFT_8093	K14405	pre-mRNA 3'-end-processing factor FIP1	ko03015	-	-	http://www.genome.jp/dbget-bin/www_bget?ko:K14405
comp42527_c2_seq2.77.1384.plus.A3_1	pti:PHATRDRAFT_49325	K00787	farnesyl diphosphate synthase [EC:2.5.1.1 2.5.1.10]	ko00900,ko05164	2.5.1.1,2.5.1.10	M00366,M00367	http://www.genome.jp/dbget-bin/www_bget?ko:K00787
comp26631_c0_seq1.308.1615.plus.B2_1	mbr:MONBRDRAFT_38184	K01889	phenylalanyl-tRNA synthetase alpha chain [EC:6.1.1.20]	ko00970	6.1.1.20	M00360,M00359	http://www.genome.jp/dbget-bin/www_bget?ko:K01889
comp87701_c0_seq2.122.1428.minus.B3_1	zro:ZYRO0F06446g	K10754	replication factor C subunit 1	ko03030,ko03420,ko03430	-	M00289,M00295	http://www.genome.jp/dbget-bin/www_bget?ko:K10754
comp22179_c0_seq5.1.1303.minus.A1_1	tps:THAPSDRAFT_5686	K12898	heterogeneous nuclear ribonucleoprotein F/H	-	-	-	http://www.genome.jp/dbget-bin/www_bget?ko:K12898
comp25009_c0_seq1.284.1588.minus.A1_1	pif:PITG_06732	K09478	short/branched chain acyl-CoA dehydrogenase [EC:1.3.99.12]	ko00071,ko00280	1.3.99.12	-	http://www.genome.jp/dbget-bin/www_bget?ko:K09478
comp25142_c0_seq1.217.1521.plus.A1_1	pif:PITG_09271	K00819	ornithine--oxo-acid transaminase [EC:2.6.1.13]	ko00330	2.6.1.13	-	http://www.genome.jp/dbget-bin/www_bget?ko:K00819
comp22434_c0_seq1.1.1300.minus.B2_1	mbr:MONBRDRAFT_14402	K03099	son of sevenless	ko04010,ko04012,ko04013,ko04062,ko04320,ko04510,ko04540,ko04630,ko04650,ko04660,ko04662,ko04664,ko04722,ko04810,ko04910,ko04912,ko05160,ko05200,ko05211,ko05213,ko05214,ko05215,ko05220,ko05221,ko05223	-	-	http://www.genome.jp/dbget-bin/www_bget?ko:K03099
comp26083_c0_seq1.53.1357.plus.B2_1	mbr:MONBRDRAFT_34910	K10686	ubiquitin-activating enzyme E1 C [EC:6.3.2.19]	ko04120	6.3.2.19	-	http://www.genome.jp/dbget-bin/www_bget?ko:K10686
comp60351_c0_seq1.77.1381.minus.B3_1	mbr:MONBRDRAFT_39304	K13210	far upstream element-binding protein	-	-	-	http://www.genome.jp/dbget-bin/www_bget?ko:K13210
comp12133_c0_seq1.156.1457.plus.A1_1	mbr:MONBRDRAFT_16095	K09584	protein disulfide-isomerase A6 [EC:5.3.4.1]	ko04141	5.3.4.1	-	http://www.genome.jp/dbget-bin/www_bget?ko:K09584
comp21433_c0_seq1.219.1520.plus.A1_1	mbr:MONBRDRAFT_34987	K01251	adenosylhomocysteinase [EC:3.3.1.1]	ko00270	3.3.1.1	M00035	http://www.genome.jp/dbget-bin/www_bget?ko:K01251
comp25243_c0_seq1.80.1381.plus.A1_1	mbr:MONBRDRAFT_32838	K03061	26S proteasome regulatory subunit T1	ko03050	-	M00341	http://www.genome.jp/dbget-bin/www_bget?ko:K03061
comp17391_c0_seq1.21.1322.plus.A3_1	mbr:MONBRDRAFT_44315	K07375	tubulin beta	ko04145,ko04540,ko05130	-	-	http://www.genome.jp/dbget-bin/www_bget?ko:K07375
comp23406_c0_seq1.29.1330.plus.A3_1	ecu:ECU09_1680	K01893	asparaginyl-tRNA synthetase [EC:6.1.1.22]	ko00970	6.1.1.22	M00360,M00359	http://www.genome.jp/dbget-bin/www_bget?ko:K01893
comp43439_c1_seq1.230.1531.minus.A3_1	ngr:NAEGRDRAFT_82969	K00252	glutaryl-CoA dehydrogenase [EC:1.3.99.7]	ko00071,ko00310,ko00362,ko00380	1.3.8.6	M00032	http://www.genome.jp/dbget-bin/www_bget?ko:K00252
comp12505_c0_seq1.1.1298.minus.B2_1	mbr:MONBRDRAFT_16047	K05643	ATP-binding cassette, subfamily A (ABC1), member 3	ko02010	-	-	http://www.genome.jp/dbget-bin/www_bget?ko:K05643
comp34744_c0_seq1.1056.2357.minus.B3_1	dvm:DvMF_2473	K00425	cytochrome bd-I oxidase subunit I [EC:1.10.3.-]	ko00190	1.10.3.-	M00153	http://www.genome.jp/dbget-bin/www_bget?ko:K00425
comp158481_c0_seq1.1.1298.minus.B3_1	cce:Ccel_1008	K00917	tagatose 6-phosphate kinase [EC:2.7.1.144]	ko00052	2.7.1.144	-	http://www.genome.jp/dbget-bin/www_bget?ko:K00917
comp20486_c0_seq1.92.1390.plus.A1_1	cpw:CPC735_027160	K11826	AP-2 complex subunit mu-1	ko04144,ko04961,ko05016	-	-	http://www.genome.jp/dbget-bin/www_bget?ko:K11826
comp24593_c0_seq1.460.1758.minus.A1_1	vpo:Kpol_1042p12	K13519	lysophospholipid acyltransferase [EC:2.3.1.51 2.3.1.23 2.3.1.-]	ko00561,ko00564,ko00565	2.3.1.23,2.3.1.51,2.3.1.-	M00089	http://www.genome.jp/dbget-bin/www_bget?ko:K13519
comp32595_c0_seq1.103.1400.minus.A3_1	mgr:MGG_04474	K01128	-	-	3.1.4.-	-	http://www.genome.jp/dbget-bin/www_bget?ko:K01128
comp37375_c0_seq2.75.1373.plus.A3_1	mbr:MONBRDRAFT_18170	K01001	UDP-N-acetylglucosamine--dolichyl-phosphate N-acetylglucosaminephosphotransferase [EC:2.7.8.15]	ko00510	2.7.8.15	M00055	http://www.genome.jp/dbget-bin/www_bget?ko:K01001
comp17922_c0_seq1.47.1342.minus.A1_1	uma:UM05998.1	K02893	large subunit ribosomal protein L23Ae	ko03010	-	M00177	http://www.genome.jp/dbget-bin/www_bget?ko:K02893
comp23833_c0_seq1.1.1293.minus.A1_1	uma:UM02436.1	K01530	phospholipid-translocating ATPase [EC:3.6.3.1]	-	3.6.3.1	-	http://www.genome.jp/dbget-bin/www_bget?ko:K01530
comp25847_c0_seq1.56.1349.minus.A3_1	tet:TTHERM_00035300	K05680	ATP-binding cassette, subfamily G (WHITE), member 4	ko02010	-	-	http://www.genome.jp/dbget-bin/www_bget?ko:K05680
comp28565_c0_seq2.1583.2878.minus.B2_1	tml:GSTUM_00006856001	K00844	hexokinase [EC:2.7.1.1]	ko00010,ko00051,ko00052,ko00500,ko00520,ko00521,ko00524,ko04910,ko04930,ko04973	2.7.1.1	M00001,M00549	http://www.genome.jp/dbget-bin/www_bget?ko:K00844
comp86767_c0_seq1.1.1295.minus.B3_1	nfi:NFIA_057840	K05285	phosphatidylinositol glycan, class N [EC:2.7.-.-]	ko00563	2.7.-.-	M00065	http://www.genome.jp/dbget-bin/www_bget?ko:K05285
comp176050_c0_seq1.148.1443.minus.B3_1	dvm:DvMF_3158	K03797	carboxyl-terminal processing protease [EC:3.4.21.102]	-	3.4.21.102	-	http://www.genome.jp/dbget-bin/www_bget?ko:K03797
comp22050_c0_seq1.277.1569.minus.A1_1	mbr:MONBRDRAFT_33692	K08334	beclin 1	ko04140	-	-	http://www.genome.jp/dbget-bin/www_bget?ko:K08334
comp7048_c0_seq2.130.1421.minus.A3_1	fgr:FG09324.1	K10295	F-box protein 9	-	-	-	http://www.genome.jp/dbget-bin/www_bget?ko:K10295
comp24661_c0_seq1.1050.2340.minus.B2_1	tgo:TGME49_061250	K11251	histone H2A	ko05322	-	-	http://www.genome.jp/dbget-bin/www_bget?ko:K11251
comp89097_c0_seq1.122.1414.plus.B3_1	dvm:DvMF_0074	K00958	sulfate adenylyltransferase [EC:2.7.7.4]	ko00230,ko00450,ko00920	2.7.7.4	M00176,M00596	http://www.genome.jp/dbget-bin/www_bget?ko:K00958
comp23316_c0_seq1.280.1568.minus.A1_1	mbr:MONBRDRAFT_34864	K00248	butyryl-CoA dehydrogenase [EC:1.3.8.1]	ko00071,ko00280,ko00650	1.3.8.1	-	http://www.genome.jp/dbget-bin/www_bget?ko:K00248
comp10437_c0_seq1.90.1379.minus.A3_1	ddi:DDB_G0293220	K06883	-	-	-	-	http://www.genome.jp/dbget-bin/www_bget?ko:K06883
comp21588_c0_seq2.1.1286.minus.B2_1	tml:GSTUM_00005496001	K14411	RNA-binding protein Musashi	ko03015	-	-	http://www.genome.jp/dbget-bin/www_bget?ko:K14411
comp25745_c0_seq1.1.1289.minus.B2_1	clo:HMPREF0868_0823	K01372	bleomycin hydrolase [EC:3.4.22.40]	-	3.4.22.40	-	http://www.genome.jp/dbget-bin/www_bget?ko:K01372
comp28820_c0_seq1.461.1748.minus.B2_1	ddi:DDB_G0293844	K12178	COP9 signalosome complex subunit 4	-	-	-	http://www.genome.jp/dbget-bin/www_bget?ko:K12178
comp29097_c0_seq1.1.1288.minus.B2_1	ddi:DDB_G0272056	K12580	CCR4-NOT transcription complex subunit 3	ko03018	-	-	http://www.genome.jp/dbget-bin/www_bget?ko:K12580
comp22002_c0_seq1.181.1467.plus.A1_1	tet:TTHERM_00335960	K03843	alpha-1,3/alpha-1,6-mannosyltransferase [EC:2.4.1.132 2.4.1.-]	ko00510,ko00513	2.4.1.132,2.4.1.257	M00055	http://www.genome.jp/dbget-bin/www_bget?ko:K03843
comp23683_c0_seq1.334.1618.minus.A1_1	pti:PHATRDRAFT_3559	K01488	adenosine deaminase [EC:3.5.4.4]	ko00230,ko05340	3.5.4.4	-	http://www.genome.jp/dbget-bin/www_bget?ko:K01488
comp13336_c0_seq1.1.1283.minus.A3_1	mbr:MONBRDRAFT_33771	K11837	ubiquitin carboxyl-terminal hydrolase 6/32 [EC:3.1.2.15]	-	3.1.2.15	-	http://www.genome.jp/dbget-bin/www_bget?ko:K11837
comp8430_c0_seq1.92.1376.minus.B2_1	mbr:MONBRDRAFT_33222	K03063	26S proteasome regulatory subunit T3	ko03050	-	M00341	http://www.genome.jp/dbget-bin/www_bget?ko:K03063
comp93658_c0_seq1.402.1688.minus.B3_1	cce:Ccel_1111	K06306	spore germination protein	-	-	-	http://www.genome.jp/dbget-bin/www_bget?ko:K06306
comp22179_c0_seq1.607.1890.minus.A1_1	tps:THAPSDRAFT_5686	K12898	heterogeneous nuclear ribonucleoprotein F/H	-	-	-	http://www.genome.jp/dbget-bin/www_bget?ko:K12898
comp24829_c0_seq1.198.1480.minus.A1_1	mbr:MONBRDRAFT_21309	K01900	succinyl-CoA synthetase beta subunit [EC:6.2.1.4 6.2.1.5]	ko00020,ko00640	6.2.1.4,6.2.1.5	M00009,M00011	http://www.genome.jp/dbget-bin/www_bget?ko:K01900
comp36619_c0_seq1.1.1282.minus.A3_1	ecu:ECU10_0870	K00111	glycerol-3-phosphate dehydrogenase [EC:1.1.5.3]	ko00564	1.1.5.3	-	http://www.genome.jp/dbget-bin/www_bget?ko:K00111
comp38946_c0_seq1.555.1838.minus.A3_1	mbr:MONBRDRAFT_25864	K00884	N-acetylglucosamine kinase [EC:2.7.1.59]	ko00520	2.7.1.59	-	http://www.genome.jp/dbget-bin/www_bget?ko:K00884
comp44737_c0_seq1.11.1294.plus.A3_1	ecu:ECU08_1850	K00036	glucose-6-phosphate 1-dehydrogenase [EC:1.1.1.49]	ko00030,ko00480	1.1.1.49	M00004,M00006,M00008	http://www.genome.jp/dbget-bin/www_bget?ko:K00036
comp28624_c0_seq1.54.1337.plus.B2_1	mbr:MONBRDRAFT_35277	K03065	26S proteasome regulatory subunit T5	ko03050	-	M00341	http://www.genome.jp/dbget-bin/www_bget?ko:K03065
comp93965_c0_seq1.1.1283.minus.B3_1	mbr:MONBRDRAFT_36983	K04707	E3 ubiquitin-protein ligase CBL [EC:6.3.2.19]	ko04012,ko04120,ko04144,ko04630,ko04660,ko04910,ko05100,ko05200,ko05220	6.3.2.19	-	http://www.genome.jp/dbget-bin/www_bget?ko:K04707
comp21797_c0_seq2.8.1288.plus.A1_1	mbr:MONBRDRAFT_14857	K02259	cytochrome c oxidase subunit XV assembly protein	ko00190,ko00860,ko02020	-	M00154	http://www.genome.jp/dbget-bin/www_bget?ko:K02259
comp22675_c0_seq1.1.1278.minus.A1_1	mbr:MONBRDRAFT_25364	K10276	F-box and leucine-rich repeat protein 10/11 [EC:1.14.11.27]	-	1.14.11.27	-	http://www.genome.jp/dbget-bin/www_bget?ko:K10276
comp38108_c0_seq1.1425.2705.minus.A3_1	afv:AFLA_045020	K14454	aspartate aminotransferase, cytoplasmic [EC:2.6.1.1]	ko00250,ko00270,ko00330,ko00350,ko00360,ko00400	2.6.1.1	M00171,M00170	http://www.genome.jp/dbget-bin/www_bget?ko:K14454
comp29595_c0_seq1.92.1372.minus.B2_1	ehi:EHI_069990	K14688	solute carrier family 30 (zinc transporter), member 1	ko04978	-	-	http://www.genome.jp/dbget-bin/www_bget?ko:K14688
comp93518_c0_seq1.1.1280.minus.B3_1	ddi:DDB_G0284037	K11866	STAM-binding protein [EC:3.1.2.15]	ko04144	3.1.2.15	-	http://www.genome.jp/dbget-bin/www_bget?ko:K11866
comp106245_c0_seq1.39.1319.minus.B3_1	osp:Odosp_1619	K00600	glycine hydroxymethyltransferase [EC:2.1.2.1]	ko00260,ko00460,ko00670,ko00680	2.1.2.1	M00346,M00532,M00140,M00141	http://www.genome.jp/dbget-bin/www_bget?ko:K00600
comp12820_c0_seq1.303.1580.plus.A1_1	mbr:MONBRDRAFT_30080	K04372	MAP kinase interacting serine/threonine kinase [EC:2.7.11.1]	ko04010,ko04910	2.7.11.1	-	http://www.genome.jp/dbget-bin/www_bget?ko:K04372
comp40817_c0_seq3.810.2085.minus.A3_1	ppa:PAS_chr1-4_0355	K14411	RNA-binding protein Musashi	ko03015	-	-	http://www.genome.jp/dbget-bin/www_bget?ko:K14411
comp20340_c0_seq1.1.1277.minus.B2_1	mbr:MONBRDRAFT_33611	K08873	PI-3-kinase-related kinase SMG-1	ko03015	-	-	http://www.genome.jp/dbget-bin/www_bget?ko:K08873
comp119986_c0_seq1.195.1472.plus.B3_1	lby:Lbys_1213	K01951	GMP synthase (glutamine-hydrolysing) [EC:6.3.5.2]	ko00230,ko00983	6.3.5.2	M00050	http://www.genome.jp/dbget-bin/www_bget?ko:K01951
comp125950_c0_seq1.183.1460.minus.B3_1	dvm:DvMF_0951	K03531	cell division protein FtsZ	ko04112	-	-	http://www.genome.jp/dbget-bin/www_bget?ko:K03531
comp21770_c0_seq1.51.1325.plus.A1_1	mbr:MONBRDRAFT_38510	K00249	acyl-CoA dehydrogenase [EC:1.3.99.3]	ko00071,ko00280,ko00410,ko00640,ko03320	1.3.8.7	M00013,M00087,M00036	http://www.genome.jp/dbget-bin/www_bget?ko:K00249
comp25466_c0_seq2.1843.3117.minus.A1_1	mbr:MONBRDRAFT_32617	K00253	isovaleryl-CoA dehydrogenase [EC:1.3.99.10]	ko00280	1.3.8.4	M00036	http://www.genome.jp/dbget-bin/www_bget?ko:K00253
comp42527_c2_seq7.77.1351.plus.A3_1	mbr:MONBRDRAFT_6210	K00787	farnesyl diphosphate synthase [EC:2.5.1.1 2.5.1.10]	ko00900,ko05164	2.5.1.1,2.5.1.10	M00366,M00367	http://www.genome.jp/dbget-bin/www_bget?ko:K00787
comp28984_c0_seq1.951.2225.plus.B2_1	spo:SPBC13E7.05	K05284	phosphatidylinositol glycan, class M [EC:2.4.1.-]	ko00563	2.4.1.-	M00065	http://www.genome.jp/dbget-bin/www_bget?ko:K05284
comp120378_c0_seq1.113.1387.plus.B3_1	gfo:GFO_0314	K00789	S-adenosylmethionine synthetase [EC:2.5.1.6]	ko00270	2.5.1.6	M00609,M00034,M00035,M00368	http://www.genome.jp/dbget-bin/www_bget?ko:K00789
comp18558_c0_seq2.129.1399.minus.A1_1	mbr:MONBRDRAFT_23132	K13094	RNA-binding protein 5/10	-	-	-	http://www.genome.jp/dbget-bin/www_bget?ko:K13094
comp20647_c0_seq1.568.1839.minus.A1_1	mbr:MONBRDRAFT_34985	K01555	fumarylacetoacetase [EC:3.7.1.2]	ko00350,ko00643	3.7.1.2	M00044	http://www.genome.jp/dbget-bin/www_bget?ko:K01555
comp24580_c0_seq1.358.1627.minus.A1_1	tle:Tlet_1365	K00548	5-methyltetrahydrofolate--homocysteine methyltransferase [EC:2.1.1.13]	ko00270,ko00450,ko00670	2.1.1.13	M00017	http://www.genome.jp/dbget-bin/www_bget?ko:K00548
comp41368_c0_seq1.61.1332.plus.A3_1	mbr:MONBRDRAFT_33884	K05954	protein farnesyltransferase subunit beta [EC:2.5.1.58]	-	2.5.1.58	-	http://www.genome.jp/dbget-bin/www_bget?ko:K05954
comp93681_c0_seq1.1.1271.minus.B3_1	mbr:MONBRDRAFT_37751	K03038	26S proteasome regulatory subunit N8	ko03050	-	M00341	http://www.genome.jp/dbget-bin/www_bget?ko:K03038
comp117440_c0_seq1.455.1725.minus.B3_1	vpa:VP1879	K03837	serine transporter	-	-	-	http://www.genome.jp/dbget-bin/www_bget?ko:K03837
comp42957_c0_seq4.292.1559.minus.A3_1	tra:Trad_2895	K00008	L-iditol 2-dehydrogenase [EC:1.1.1.14]	ko00051	1.1.1.14	-	http://www.genome.jp/dbget-bin/www_bget?ko:K00008
comp43755_c0_seq1.1.1267.minus.A3_1	ecu:ECU06_0930	K01530	phospholipid-translocating ATPase [EC:3.6.3.1]	-	3.6.3.1	-	http://www.genome.jp/dbget-bin/www_bget?ko:K01530
comp27672_c0_seq1.123.1391.plus.B2_1	mbr:MONBRDRAFT_39230	K12393	AP-1 complex subunit mu	ko04142	-	-	http://www.genome.jp/dbget-bin/www_bget?ko:K12393
comp53721_c0_seq1.1.1267.minus.B2_1	fgr:FG06876.1	K11450	lysine-specific histone demethylase 1 [EC:1.-.-.-]	-	1.-.-.-	-	http://www.genome.jp/dbget-bin/www_bget?ko:K11450
comp24615_c0_seq4.2145.3409.minus.A1_1	tcr:507537.20	K01376	-	-	3.4.22.-	-	http://www.genome.jp/dbget-bin/www_bget?ko:K01376
comp22824_c0_seq1.1.1261.minus.A3_1	ecu:ECU09_1360	K02210	minichromosome maintenance protein 7 (cell division control protein 47)	ko03030,ko04110,ko04111,ko04113	3.6.4.12	M00285	http://www.genome.jp/dbget-bin/www_bget?ko:K02210
comp29557_c0_seq1.373.1638.plus.B3_1	dvu:DVU1769	K00533	ferredoxin hydrogenase large subunit [EC:1.12.7.2]	ko00680	1.12.7.2	-	http://www.genome.jp/dbget-bin/www_bget?ko:K00533
comp143057_c0_seq1.352.1617.minus.B3_1	osp:Odosp_0151	K01478	arginine deiminase [EC:3.5.3.6]	ko00330	3.5.3.6	-	http://www.genome.jp/dbget-bin/www_bget?ko:K01478
comp19648_c0_seq1.287.1549.minus.A1_1	mbr:MONBRDRAFT_8749	K04439	beta-arrestin	ko04010,ko04062,ko04144,ko04744	-	-	http://www.genome.jp/dbget-bin/www_bget?ko:K04439
comp20211_c0_seq1.1.1260.minus.A1_1	pif:PITG_10890	K08150	MFS transporter, SP family, solute carrier family 2 (myo-inositol transporter), member 13	-	-	-	http://www.genome.jp/dbget-bin/www_bget?ko:K08150
comp20963_c0_seq3.195.1457.plus.A1_1	pno:SNOG_12147	K13162	poly(rC)-binding protein 2/3/4	-	-	-	http://www.genome.jp/dbget-bin/www_bget?ko:K13162
comp58501_c0_seq1.67.1328.minus.A1_1	vpa:VP3071	K02111	F-type H+-transporting ATPase subunit alpha [EC:3.6.3.14]	ko00190,ko00195	3.6.3.14	M00157	http://www.genome.jp/dbget-bin/www_bget?ko:K02111
comp23776_c0_seq3.142.1404.plus.B2_1	pic:PICST_40600	K11227	mitogen-activated protein kinase kinase [EC:2.7.12.2]	ko04011	2.7.12.2	-	http://www.genome.jp/dbget-bin/www_bget?ko:K11227
comp26477_c0_seq1.156.1418.plus.B2_1	mbr:MONBRDRAFT_32061	K14399	polyribonucleotide 5'-hydroxyl-kinase [EC:2.7.1.78]	ko03015	2.7.1.78	-	http://www.genome.jp/dbget-bin/www_bget?ko:K14399
comp28643_c0_seq2.1.1262.minus.B2_1	mbr:MONBRDRAFT_19216	K07192	flotillin	ko04910	-	-	http://www.genome.jp/dbget-bin/www_bget?ko:K07192
comp22686_c0_seq3.54.1313.plus.A1_1	pif:PITG_10938	K01090	protein phosphatase [EC:3.1.3.16]	-	3.1.3.16	-	http://www.genome.jp/dbget-bin/www_bget?ko:K01090
comp24434_c0_seq1.723.1982.minus.A1_1	pcs:Pc22g10010	K01443	N-acetylglucosamine-6-phosphate deacetylase [EC:3.5.1.25]	ko00520	3.5.1.25	-	http://www.genome.jp/dbget-bin/www_bget?ko:K01443
comp33808_c0_seq1.182.1440.minus.A3_1	cgr:CAGL0H05731g	K12275	translocation protein SEC62	ko03060,ko04141	-	-	http://www.genome.jp/dbget-bin/www_bget?ko:K12275
comp66438_c0_seq1.176.1435.plus.B3_1	cpw:CPC735_063400	K05293	phosphatidylinositol glycan, class U	ko00563	-	-	http://www.genome.jp/dbget-bin/www_bget?ko:K05293
comp119322_c0_seq1.34.1293.plus.B3_1	pdn:HMPREF9137_1321	K01745	histidine ammonia-lyase [EC:4.3.1.3]	ko00340,ko00910	4.3.1.3	M00045	http://www.genome.jp/dbget-bin/www_bget?ko:K01745
comp20374_c0_seq1.1.1253.minus.A1_1	mbr:MONBRDRAFT_19302	K12657	delta-1-pyrroline-5-carboxylate synthetase [EC:2.7.2.11 1.2.1.41]	ko00330	1.2.1.41,2.7.2.11	M00015	http://www.genome.jp/dbget-bin/www_bget?ko:K12657
comp21537_c0_seq1.325.1579.minus.B2_1	vpo:Kpol_1062p3	K06062	histone acetyltransferase [EC:2.3.1.48]	ko04330	2.3.1.48	-	http://www.genome.jp/dbget-bin/www_bget?ko:K06062
comp30310_c0_seq15.140.1396.plus.B2_1	ngr:NAEGRDRAFT_77293	K14406	cleavage stimulation factor subunit 1	ko03015	-	-	http://www.genome.jp/dbget-bin/www_bget?ko:K14406
comp36056_c0_seq2.1477.2733.minus.B3_1	ctp:CTRG_03951	K01196	glycogen debranching enzyme [EC:2.4.1.25 3.2.1.33]	ko00500	2.4.1.25,3.2.1.33	-	http://www.genome.jp/dbget-bin/www_bget?ko:K01196
comp63276_c0_seq1.239.1495.minus.B3_1	mbr:MONBRDRAFT_29305	K00670	peptide alpha-N-acetyltransferase [EC:2.3.1.88]	-	2.3.1.88	-	http://www.genome.jp/dbget-bin/www_bget?ko:K00670
comp98470_c0_seq1.10.1266.minus.B3_1	lba:Lebu_2184	K00260	glutamate dehydrogenase [EC:1.4.1.2]	ko00250,ko00330,ko00910	1.4.1.2	-	http://www.genome.jp/dbget-bin/www_bget?ko:K00260
comp104149_c0_seq1.1.1254.minus.B3_1	dfe:Dfer_4373	K01689	enolase [EC:4.2.1.11]	ko00010,ko00680,ko03018	4.2.1.11	M00346,M00001,M00002,M00003,M00394	http://www.genome.jp/dbget-bin/www_bget?ko:K01689
comp156344_c0_seq1.327.1582.minus.B3_1	dde:Dde_1257	K00244	fumarate reductase flavoprotein subunit [EC:1.3.99.1]	ko00020,ko00190,ko00623,ko00650,ko00720,ko02020	1.3.99.1	M00173,M00376,M00374,M00009,M00011,M00150	http://www.genome.jp/dbget-bin/www_bget?ko:K00244
comp21199_c0_seq1.139.1390.minus.A1_1	mbr:MONBRDRAFT_37862	K08342	autophagy-related protein 4 [EC:3.4.22.-]	ko04140	3.4.22.-	-	http://www.genome.jp/dbget-bin/www_bget?ko:K08342
comp24524_c0_seq1.4.1257.plus.A1_1	bam:Bamb_4455	K00471	gamma-butyrobetaine dioxygenase [EC:1.14.11.1]	ko00310	1.14.11.1	-	http://www.genome.jp/dbget-bin/www_bget?ko:K00471
comp63725_c0_seq1.38.1291.plus.A1_1	ssl:SS1G_05697	K01415	endothelin-converting enzyme [EC:3.4.24.71]	-	3.4.24.71	-	http://www.genome.jp/dbget-bin/www_bget?ko:K01415
comp26472_c0_seq1.59.1312.minus.B2_1	cci:CC1G_01900	K01772	ferrochelatase [EC:4.99.1.1]	ko00860	4.99.1.1	M00121	http://www.genome.jp/dbget-bin/www_bget?ko:K01772
comp92920_c0_seq1.54.1307.plus.B3_1	pyo:PY04546	K03254	translation initiation factor 3 subunit A	ko03013	-	-	http://www.genome.jp/dbget-bin/www_bget?ko:K03254
comp101244_c0_seq1.477.1730.plus.B3_1	psn:Pedsa_2756	K09458	3-oxoacyl-[acyl-carrier-protein] synthase II [EC:2.3.1.179]	ko00061	2.3.1.179	M00083,M00572	http://www.genome.jp/dbget-bin/www_bget?ko:K09458
comp19686_c0_seq1.125.1375.plus.A1_1	cci:CC1G_07088	K14818	ribosome assembly protein SQT1	-	-	-	http://www.genome.jp/dbget-bin/www_bget?ko:K14818
comp22565_c0_seq1.2.1252.plus.A1_1	cpv:cgd6_1570	K12304	soluble calcium-activated nucleotidase 1 [EC:3.6.1.6]	ko00230,ko00240	3.6.1.6	-	http://www.genome.jp/dbget-bin/www_bget?ko:K12304
comp30972_c0_seq1.29.1279.plus.A3_1	mbr:MONBRDRAFT_37398	K10807	ribonucleoside-diphosphate reductase subunit M1 [EC:1.17.4.1]	ko00230,ko00240,ko00480	1.17.4.1	M00053	http://www.genome.jp/dbget-bin/www_bget?ko:K10807
comp43227_c0_seq2.93.1342.minus.A3_1	req:REQ_15880	K03927	carboxylesterase type B [EC:3.1.1.1]	ko00983	3.1.1.1,3.1.1.56,3.1.1.84	-	http://www.genome.jp/dbget-bin/www_bget?ko:K03927
comp87778_c0_seq1.1.1249.minus.B3_1	mbr:MONBRDRAFT_35957	K13298	dual 3',5'-cyclic-AMP and -GMP phosphodiesterase 11 [EC:3.1.4.17 3.1.4.35]	ko00230	3.1.4.17,3.1.4.35	-	http://www.genome.jp/dbget-bin/www_bget?ko:K13298
comp99489_c0_seq1.318.1568.plus.B3_1	stc:str1726	K01775	alanine racemase [EC:5.1.1.1]	ko00473	5.1.1.1	-	http://www.genome.jp/dbget-bin/www_bget?ko:K01775
comp101283_c0_seq1.1588.2838.minus.B3_1	psn:Pedsa_2756	K09458	3-oxoacyl-[acyl-carrier-protein] synthase II [EC:2.3.1.179]	ko00061	2.3.1.179	M00083,M00572	http://www.genome.jp/dbget-bin/www_bget?ko:K09458
comp18393_c0_seq1.170.1417.plus.A1_1	cgr:CAGL0C01925g	K14845	RAT1-interacting protein	-	-	-	http://www.genome.jp/dbget-bin/www_bget?ko:K14845
comp21734_c0_seq1.84.1331.minus.A1_1	tml:GSTUM_00008267001	K03036	26S proteasome regulatory subunit N6	ko03050	-	M00341	http://www.genome.jp/dbget-bin/www_bget?ko:K03036
comp41657_c0_seq1.18.1265.plus.A3_1	ecu:ECU03_1330	K03061	26S proteasome regulatory subunit T1	ko03050	-	M00341	http://www.genome.jp/dbget-bin/www_bget?ko:K03061
comp42206_c0_seq4.1.1246.minus.A3_1	msv:Mesil_0777	K01187	alpha-glucosidase [EC:3.2.1.20]	ko00052,ko00500	3.2.1.20	-	http://www.genome.jp/dbget-bin/www_bget?ko:K01187
comp26880_c0_seq1.800.2046.minus.B2_1	ddi:DDB_G0283459	K06062	histone acetyltransferase [EC:2.3.1.48]	ko04330	2.3.1.48	-	http://www.genome.jp/dbget-bin/www_bget?ko:K06062
comp91725_c0_seq1.54.1301.plus.B3_1	cst:CLOST_2207	K02355	elongation factor G	-	-	-	http://www.genome.jp/dbget-bin/www_bget?ko:K02355
comp22804_c0_seq1.1.1242.minus.A1_1	pin:Ping_2208	K08300	ribonuclease E [EC:3.1.26.12]	ko03018	3.1.26.12	M00394	http://www.genome.jp/dbget-bin/www_bget?ko:K08300
comp22887_c0_seq1.52.1296.minus.A1_1	uma:UM03571.1	K00626	acetyl-CoA C-acetyltransferase [EC:2.3.1.9]	ko00071,ko00072,ko00280,ko00310,ko00362,ko00380,ko00620,ko00630,ko00640,ko00650,ko00720,ko00900,ko02020	2.3.1.9	M00375,M00374,M00373,M00088,M00095	http://www.genome.jp/dbget-bin/www_bget?ko:K00626
comp37729_c0_seq1.60.1304.plus.A3_1	yli:YALI0F27533g	K11400	actin-related protein 4	-	-	-	http://www.genome.jp/dbget-bin/www_bget?ko:K11400
comp42024_c0_seq1.931.2175.minus.A3_1	ddi:DDB_G0284473	K02148	V-type H+-transporting ATPase subunit C [EC:3.6.3.14]	ko00190,ko04145,ko04966,ko05110,ko05120,ko05323	3.6.3.14	M00160	http://www.genome.jp/dbget-bin/www_bget?ko:K02148
comp24903_c0_seq1.181.1425.minus.B2_1	mbr:MONBRDRAFT_13536	K14859	ribosome biogenesis protein SSF1/2	-	-	-	http://www.genome.jp/dbget-bin/www_bget?ko:K14859
comp26573_c0_seq2.1.1241.minus.B2_1	pif:PITG_08435	K08869	aarF domain-containing kinase	-	-	-	http://www.genome.jp/dbget-bin/www_bget?ko:K08869
comp27323_c0_seq1.413.1657.minus.B2_1	pif:PITG_07790	K11517	(S)-2-hydroxy-acid oxidase [EC:1.1.3.15]	ko00630,ko04146	1.1.3.15	M00532	http://www.genome.jp/dbget-bin/www_bget?ko:K11517
comp27994_c0_seq1.222.1466.minus.B2_1	mbr:MONBRDRAFT_38167	K03953	NADH dehydrogenase (ubiquinone) 1 alpha subcomplex 9 [EC:1.6.5.3 1.6.99.3]	ko00190,ko05010,ko05012,ko05016	-	M00146	http://www.genome.jp/dbget-bin/www_bget?ko:K03953
comp6400_c0_seq1.1.1241.minus.B2_1	tet:TTHERM_00245200	K14947	epithelial splicing regulatory protein 1/2	-	-	-	http://www.genome.jp/dbget-bin/www_bget?ko:K14947
comp28988_c0_seq2.1.1239.minus.B2_1	pif:PITG_05377	K00297	methylenetetrahydrofolate reductase (NADPH) [EC:1.5.1.20]	ko00670,ko00680,ko00720	1.5.1.20	M00377	http://www.genome.jp/dbget-bin/www_bget?ko:K00297
comp24892_c0_seq1.7.1245.plus.A1_1	mbr:MONBRDRAFT_37018	K00826	branched-chain amino acid aminotransferase [EC:2.6.1.42]	ko00280,ko00290,ko00770	2.6.1.42	M00019,M00570,M00036,M00119	http://www.genome.jp/dbget-bin/www_bget?ko:K00826
comp62206_c0_seq1.196.1432.minus.A1_1	vpa:VP3069	K02112	F-type H+-transporting ATPase subunit beta [EC:3.6.3.14]	ko00190,ko00195	3.6.3.14	M00157	http://www.genome.jp/dbget-bin/www_bget?ko:K02112
comp96445_c0_seq1.99.1337.plus.B3_1	cst:CLOST_0035	K07862	serine/threonine transporter	-	-	-	http://www.genome.jp/dbget-bin/www_bget?ko:K07862
comp98584_c0_seq1.21.1259.plus.B3_1	cyj:Cyan7822_3368	K13963	serpin B	ko05146	-	-	http://www.genome.jp/dbget-bin/www_bget?ko:K13963
comp99272_c3_seq10.217.1453.minus.B3_1	mbr:MONBRDRAFT_18222	K01784	UDP-glucose 4-epimerase [EC:5.1.3.2]	ko00052,ko00520	5.1.3.2	M00362,M00361	http://www.genome.jp/dbget-bin/www_bget?ko:K01784
comp99272_c3_seq15.217.1453.minus.B3_1	mbr:MONBRDRAFT_18222	K01784	UDP-glucose 4-epimerase [EC:5.1.3.2]	ko00052,ko00520	5.1.3.2	M00362,M00361	http://www.genome.jp/dbget-bin/www_bget?ko:K01784
comp126753_c0_seq1.1.1234.minus.B3_1	osp:Odosp_3282	K12257	SecD/SecF fusion protein	ko03060,ko03070	-	M00335	http://www.genome.jp/dbget-bin/www_bget?ko:K12257
comp126925_c0_seq1.37.1275.minus.B3_1	dvm:DvMF_2894	K03388	heterodisulfide reductase subunit A [EC:1.8.98.1]	ko00680	1.8.98.1	M00567,M00357,M00356,M00563	http://www.genome.jp/dbget-bin/www_bget?ko:K03388
comp171917_c0_seq1.203.1441.plus.B3_1	osp:Odosp_1905	K02600	N utilization substance protein A	-	-	-	http://www.genome.jp/dbget-bin/www_bget?ko:K02600
comp22446_c0_seq1.17.1252.plus.A1_1	ddi:DDB_G0270298	K00967	ethanolamine-phosphate cytidylyltransferase [EC:2.7.7.14]	ko00440,ko00564	2.7.7.14	M00092	http://www.genome.jp/dbget-bin/www_bget?ko:K00967
comp85616_c0_seq1.1.1235.minus.B2_1	mbr:MONBRDRAFT_26625	K03021	DNA-directed RNA polymerase III subunit RPC2 [EC:2.7.7.6]	ko00230,ko00240,ko03020,ko04623	2.7.7.6	M00181	http://www.genome.jp/dbget-bin/www_bget?ko:K03021
comp99658_c0_seq4.45.1280.plus.B3_1	tcr:506925.319	K00031	isocitrate dehydrogenase [EC:1.1.1.42]	ko00020,ko00480,ko00720,ko04146	1.1.1.42	M00173,M00009,M00010	http://www.genome.jp/dbget-bin/www_bget?ko:K00031
comp135266_c0_seq1.1.1233.minus.B3_1	dhd:Dhaf_4189	K02406	flagellin	ko02020,ko02040,ko04626	-	-	http://www.genome.jp/dbget-bin/www_bget?ko:K02406
comp6692_c0_seq1.162.1394.minus.A1_1	cci:CC1G_10440	K01809	mannose-6-phosphate isomerase [EC:5.3.1.8]	ko00051,ko00520	5.3.1.8	M00114	http://www.genome.jp/dbget-bin/www_bget?ko:K01809
comp24242_c0_seq1.28.1260.plus.A1_1	mgr:MGG_06371	K00161	pyruvate dehydrogenase E1 component subunit alpha [EC:1.2.4.1]	ko00010,ko00020,ko00290,ko00620,ko00650	1.2.4.1	M00307	http://www.genome.jp/dbget-bin/www_bget?ko:K00161
comp24615_c0_seq1.2145.3376.minus.A1_1	tcr:507537.20	K01376	-	-	3.4.22.-	-	http://www.genome.jp/dbget-bin/www_bget?ko:K01376
comp24776_c0_seq2.1.1231.minus.A1_1	mbr:MONBRDRAFT_27904	K05393	chloride channel, other eukaryote	-	-	-	http://www.genome.jp/dbget-bin/www_bget?ko:K05393
comp28960_c0_seq2.146.1378.plus.B2_1	ddi:DDB_G0288375	K01062	1-alkyl-2-acetylglycerophosphocholine esterase [EC:3.1.1.47]	ko00565	3.1.1.47	-	http://www.genome.jp/dbget-bin/www_bget?ko:K01062
comp83853_c0_seq1.1.1229.minus.B3_1	tgo:TGME49_014590	K13110	microfibrillar-associated protein 1	-	-	-	http://www.genome.jp/dbget-bin/www_bget?ko:K13110
comp153377_c0_seq1.53.1285.plus.B3_1	sbu:SpiBuddy_1807	K06901	putative MFS transporter, AGZA family, xanthine/uracil permease	-	-	-	http://www.genome.jp/dbget-bin/www_bget?ko:K06901
comp263456_c0_seq1.1.1231.minus.B3_1	eha:Ethha_1657	K00656	formate C-acetyltransferase [EC:2.3.1.54]	ko00620,ko00640,ko00650	2.3.1.54	-	http://www.genome.jp/dbget-bin/www_bget?ko:K00656
comp25228_c0_seq2.1.1229.minus.B2_1	mbr:MONBRDRAFT_32735	K08960	casein kinase 1, epsilon [EC:2.7.11.1]	ko04310,ko04340,ko04710,ko04711	2.7.11.1	-	http://www.genome.jp/dbget-bin/www_bget?ko:K08960
comp22882_c0_seq2.161.1387.plus.A1_1	mbr:MONBRDRAFT_35614	K13617	protein phosphatase methylesterase 1 [EC:3.1.1.-]	-	3.1.1.89	-	http://www.genome.jp/dbget-bin/www_bget?ko:K13617
comp24965_c0_seq1.59.1285.plus.A1_1	mbr:MONBRDRAFT_10877	K12348	acid ceramidase [EC:3.5.1.23]	ko00600,ko04142	3.5.1.23	M00099	http://www.genome.jp/dbget-bin/www_bget?ko:K12348
comp36702_c0_seq1.1.1223.minus.A3_1	bfu:BC1G_13278	K13721	aminopeptidase 2 [EC:3.4.11.-]	-	3.4.11.-	-	http://www.genome.jp/dbget-bin/www_bget?ko:K13721
comp24300_c0_seq1.5.1229.minus.B2_1	cci:CC1G_01290	K02925	large subunit ribosomal protein L3e	ko03010	-	M00177	http://www.genome.jp/dbget-bin/www_bget?ko:K02925
comp94376_c0_seq1.1.1224.minus.B3_1	ddi:DDB_G0281585	K14401	cleavage and polyadenylation specificity factor subunit 1	ko03015	-	-	http://www.genome.jp/dbget-bin/www_bget?ko:K14401
comp150220_c0_seq1.22.1248.plus.B3_1	gfo:GFO_2142	K00525	ribonucleoside-diphosphate reductase alpha chain [EC:1.17.4.1]	ko00230,ko00240	1.17.4.1	M00053	http://www.genome.jp/dbget-bin/www_bget?ko:K00525
comp20146_c0_seq1.279.1502.plus.A1_1	yli:YALI0B14509g	K00789	S-adenosylmethionine synthetase [EC:2.5.1.6]	ko00270	2.5.1.6	M00609,M00034,M00035,M00368	http://www.genome.jp/dbget-bin/www_bget?ko:K00789
comp15695_c0_seq1.332.1554.minus.B2_1	ngr:NAEGRDRAFT_81283	K14012	UBX domain-containing protein 1	ko04141	-	-	http://www.genome.jp/dbget-bin/www_bget?ko:K14012
comp28336_c0_seq1.412.1635.minus.B2_1	dha:DEHA2G09636g	K01175	-	-	3.1.-.-	-	http://www.genome.jp/dbget-bin/www_bget?ko:K01175
comp94708_c0_seq1.1603.2826.minus.B3_1	ncr:NCU03481	K09274	HMG box factor, other	-	-	-	http://www.genome.jp/dbget-bin/www_bget?ko:K09274
comp24154_c0_seq5.33.1253.plus.A1_1	yli:YALI0E20361g	K01611	S-adenosylmethionine decarboxylase [EC:4.1.1.50]	ko00270,ko00330	4.1.1.50	M00034,M00133	http://www.genome.jp/dbget-bin/www_bget?ko:K01611
comp24858_c0_seq1.83.1303.plus.A1_1	mbr:MONBRDRAFT_20407	K08057	calreticulin	ko04141,ko04145,ko04612,ko05142	-	-	http://www.genome.jp/dbget-bin/www_bget?ko:K08057
comp25147_c0_seq1.1637.2857.minus.A1_1	scm:SCHCODRAFT_45555	K00720	ceramide glucosyltransferase [EC:2.4.1.80]	ko00600	2.4.1.80	M00066	http://www.genome.jp/dbget-bin/www_bget?ko:K00720
comp25350_c0_seq2.1.1216.minus.A1_1	cci:CC1G_06647	K00728	dolichyl-phosphate-mannose-protein mannosyltransferase [EC:2.4.1.109]	ko00514	2.4.1.109	-	http://www.genome.jp/dbget-bin/www_bget?ko:K00728
comp25514_c0_seq3.1181.2401.minus.A1_1	cyt:cce_2871	K00830	alanine-glyoxylate transaminase / serine-glyoxylate transaminase / serine-pyruvate transaminase [EC:2.6.1.44 2.6.1.45 2.6.1.51]	ko00250,ko00260,ko00680,ko04146	2.6.1.44,2.6.1.45,2.6.1.51	M00346,M00532	http://www.genome.jp/dbget-bin/www_bget?ko:K00830
comp42883_c0_seq1.1281.2499.minus.A3_1	xoo:XOO1152	K01239	purine nucleosidase [EC:3.2.2.1]	ko00230,ko00760	3.2.2.1	-	http://www.genome.jp/dbget-bin/www_bget?ko:K01239
comp19513_c0_seq1.1.1220.minus.B2_1	pti:PHATRDRAFT_9235	K03002	DNA-directed RNA polymerase I subunit RPA2 [EC:2.7.7.6]	ko00230,ko00240,ko03020	2.7.7.6	M00182	http://www.genome.jp/dbget-bin/www_bget?ko:K03002
comp27376_c0_seq1.251.1470.minus.B3_1	scm:SCHCODRAFT_54489	K09518	DnaJ homolog subfamily B member 12	ko04141	-	-	http://www.genome.jp/dbget-bin/www_bget?ko:K09518
comp6278_c0_seq1.106.1323.plus.A1_1	mgr:MGG_01266	K03132	transcription initiation factor TFIID subunit 7	ko03022	-	-	http://www.genome.jp/dbget-bin/www_bget?ko:K03132
comp23953_c0_seq1.869.2086.minus.A1_1	ani:AN2366.2	K01312	trypsin [EC:3.4.21.4]	ko04080,ko04972,ko04974,ko05164	3.4.21.4	-	http://www.genome.jp/dbget-bin/www_bget?ko:K01312
comp25380_c0_seq1.216.1433.plus.A3_1	ddi:DDB_G0274969	K13506	glycerol-3-phosphate O-acyltransferase 3/4 [EC:2.3.1.15]	ko00561,ko00564	2.3.1.15	M00089	http://www.genome.jp/dbget-bin/www_bget?ko:K13506
comp35237_c0_seq1.1.1216.minus.B3_1	dvm:DvMF_3097	K00600	glycine hydroxymethyltransferase [EC:2.1.2.1]	ko00260,ko00460,ko00670,ko00680	2.1.2.1	M00346,M00532,M00140,M00141	http://www.genome.jp/dbget-bin/www_bget?ko:K00600
comp63936_c0_seq1.91.1306.minus.B3_1	ppl:POSPLDRAFT_88493	K14852	regulator of ribosome biosynthesis	-	-	-	http://www.genome.jp/dbget-bin/www_bget?ko:K14852
comp101677_c0_seq1.178.1395.plus.B3_1	ele:Elen_1949	K01478	arginine deiminase [EC:3.5.3.6]	ko00330	3.5.3.6	-	http://www.genome.jp/dbget-bin/www_bget?ko:K01478
comp25501_c0_seq2.95.1308.minus.A1_1	mbr:MONBRDRAFT_38987	K03066	26S proteasome regulatory subunit T6	ko03050	-	M00341	http://www.genome.jp/dbget-bin/www_bget?ko:K03066
comp166305_c0_seq1.22.1236.minus.B3_1	osp:Odosp_1611	K00351	Na+-transporting NADH:ubiquinone oxidoreductase subunit F [EC:1.6.5.-]	-	1.6.5.-	-	http://www.genome.jp/dbget-bin/www_bget?ko:K00351
comp11895_c0_seq1.1.1209.minus.A1_1	cal:CaO19.13969	K14856	protein SDA1	-	-	-	http://www.genome.jp/dbget-bin/www_bget?ko:K14856
comp19075_c0_seq1.580.1791.minus.A1_1	cci:CC1G_04041	K00605	aminomethyltransferase [EC:2.1.2.10]	ko00260,ko00670,ko00910	2.1.2.10	-	http://www.genome.jp/dbget-bin/www_bget?ko:K00605
comp22857_c0_seq1.1.1211.minus.A1_1	ste:STER_0163	K04043	molecular chaperone DnaK	ko03018,ko05152	-	-	http://www.genome.jp/dbget-bin/www_bget?ko:K04043
comp22875_c0_seq1.266.1477.plus.A1_1	mbr:MONBRDRAFT_13539	K12310	Di-N-acetylchitobiase [EC:3.2.1.-]	-	3.2.1.-	-	http://www.genome.jp/dbget-bin/www_bget?ko:K12310
comp23501_c0_seq1.307.1518.minus.A1_1	ddi:DDB_G0278947	K00993	ethanolaminephosphotransferase [EC:2.7.8.1]	ko00440,ko00564,ko00565	2.7.8.1	M00092	http://www.genome.jp/dbget-bin/www_bget?ko:K00993
comp86503_c0_seq2.60.1271.plus.B3_1	mbr:MONBRDRAFT_38629	K00910	beta-adrenergic-receptor kinase [EC:2.7.11.15]	ko04062,ko04144,ko04724,ko04745	2.7.11.15	-	http://www.genome.jp/dbget-bin/www_bget?ko:K00910
comp164798_c0_seq1.20.1231.plus.B3_1	ngr:NAEGRDRAFT_38463	K01610	phosphoenolpyruvate carboxykinase (ATP) [EC:4.1.1.49]	ko00010,ko00020,ko00620,ko00710	4.1.1.49	M00170,M00003	http://www.genome.jp/dbget-bin/www_bget?ko:K01610
comp24077_c0_seq1.461.1669.minus.A1_1	ftn:FTN_0993	K03800	lipoate-protein ligase A [EC:2.7.7.63]	ko00785	2.7.7.63	-	http://www.genome.jp/dbget-bin/www_bget?ko:K03800
comp25236_c0_seq1.2262.3468.minus.A1_1	fgr:FG08773.1	K00966	mannose-1-phosphate guanylyltransferase [EC:2.7.7.13]	ko00051,ko00520	2.7.7.13	M00114,M00362,M00361	http://www.genome.jp/dbget-bin/www_bget?ko:K00966
comp37801_c0_seq1.1.1208.minus.A3_1	ecu:ECU06_0200	K10844	DNA excision repair protein ERCC-2 [EC:3.6.4.12]	ko03022,ko03420	3.6.4.12	M00290	http://www.genome.jp/dbget-bin/www_bget?ko:K10844
comp80072_c0_seq1.247.1454.minus.B3_1	ddi:DDB_G0284597	K09613	COP9 signalosome complex subunit 5 [EC:3.4.-.-]	-	3.4.-.-	-	http://www.genome.jp/dbget-bin/www_bget?ko:K09613
comp87463_c0_seq1.1.1206.minus.B3_1	pah:Poras_0293	K01866	tyrosyl-tRNA synthetase [EC:6.1.1.1]	ko00970	6.1.1.1	M00360,M00359	http://www.genome.jp/dbget-bin/www_bget?ko:K01866
comp91658_c0_seq2.127.1335.plus.B3_1	vpo:Kpol_1031p32	K11227	mitogen-activated protein kinase kinase [EC:2.7.12.2]	ko04011	2.7.12.2	-	http://www.genome.jp/dbget-bin/www_bget?ko:K11227
comp103173_c0_seq1.331.1539.minus.B3_1	tde:TDE0933	K00925	acetate kinase [EC:2.7.2.1]	ko00430,ko00620,ko00640,ko00680,ko00720	2.7.2.1	M00579,M00357	http://www.genome.jp/dbget-bin/www_bget?ko:K00925
comp19731_c0_seq1.1779.2984.minus.A1_1	ddi:DDB_G0283917	K11412	NAD-dependent deacetylase sirtuin 2 [EC:3.5.1.-]	-	3.5.1.-	-	http://www.genome.jp/dbget-bin/www_bget?ko:K11412
comp40620_c0_seq1.71.1274.minus.A3_1	mbr:MONBRDRAFT_32580	K03039	26S proteasome regulatory subunit N9	ko03050	-	M00341	http://www.genome.jp/dbget-bin/www_bget?ko:K03039
comp91019_c0_seq2.29.1234.plus.B3_1	ure:UREG_06030	K01196	glycogen debranching enzyme [EC:2.4.1.25 3.2.1.33]	ko00500	2.4.1.25,3.2.1.33	-	http://www.genome.jp/dbget-bin/www_bget?ko:K01196
comp14540_c0_seq1.88.1290.plus.A1_1	pan:PODANSg1807	K05355	hexaprenyl-diphosphate synthase [EC:2.5.1.82 2.5.1.83]	ko00900	2.5.1.82,2.5.1.83	-	http://www.genome.jp/dbget-bin/www_bget?ko:K05355
comp21543_c0_seq1.153.1355.plus.A1_1	tcr:507853.10	K00227	lathosterol oxidase [EC:1.14.21.6]	ko00100	1.14.21.6	M00101,M00102	http://www.genome.jp/dbget-bin/www_bget?ko:K00227
comp23871_c0_seq2.1803.3003.minus.B2_1	cne:CNB03520	K11434	protein arginine N-methyltransferase 1 [EC:2.1.1.-]	-	2.1.1.-	-	http://www.genome.jp/dbget-bin/www_bget?ko:K11434
comp101380_c0_seq1.38.1240.minus.B3_1	dhd:Dhaf_4189	K02406	flagellin	ko02020,ko02040,ko04626	-	-	http://www.genome.jp/dbget-bin/www_bget?ko:K02406
comp117834_c0_seq1.1.1202.minus.B3_1	bcl:ABC0761	K01342	subtilisin [EC:3.4.21.62]	-	3.4.21.62	-	http://www.genome.jp/dbget-bin/www_bget?ko:K01342
comp143104_c0_seq1.1.1201.minus.B3_1	amt:Amet_2854	K06398	stage IV sporulation protein A	-	-	-	http://www.genome.jp/dbget-bin/www_bget?ko:K06398
comp33661_c0_seq1.30.1229.plus.A3_1	ecu:ECU01_1060	K10843	DNA excision repair protein ERCC-3 [EC:3.6.4.12]	ko03022,ko03420	3.6.4.12	M00290	http://www.genome.jp/dbget-bin/www_bget?ko:K10843
comp39252_c0_seq1.24.1221.minus.A3_1	ecu:ECU10_1420	K03065	26S proteasome regulatory subunit T5	ko03050	-	M00341	http://www.genome.jp/dbget-bin/www_bget?ko:K03065
comp41206_c0_seq2.1.1199.minus.A3_1	pkn:PKH_081520	K01883	cysteinyl-tRNA synthetase [EC:6.1.1.16]	ko00970	6.1.1.16	M00360,M00359	http://www.genome.jp/dbget-bin/www_bget?ko:K01883
comp48192_c0_seq1.1.1198.minus.B2_1	scm:SCHCODRAFT_255890	K14018	phospholipase A-2-activating protein	ko04141	-	-	http://www.genome.jp/dbget-bin/www_bget?ko:K14018
comp34780_c0_seq1.15.1214.plus.B3_1	osp:Odosp_0668	K00925	acetate kinase [EC:2.7.2.1]	ko00430,ko00620,ko00640,ko00680,ko00720	2.7.2.1	M00579,M00357	http://www.genome.jp/dbget-bin/www_bget?ko:K00925
comp91960_c0_seq1.1.1198.minus.B3_1	zro:ZYRO0G01716g	K08900	mitochondrial chaperone BCS1	-	-	-	http://www.genome.jp/dbget-bin/www_bget?ko:K08900
comp102513_c0_seq1.34.1233.minus.B3_1	osp:Odosp_2707	K00811	aspartate aminotransferase [EC:2.6.1.1]	ko00250,ko00270,ko00330,ko00350,ko00360,ko00400,ko00401,ko00710,ko00950,ko00960	2.6.1.1	-	http://www.genome.jp/dbget-bin/www_bget?ko:K00811
comp132753_c0_seq1.21.1218.minus.B3_1	osp:Odosp_2707	K00811	aspartate aminotransferase [EC:2.6.1.1]	ko00250,ko00270,ko00330,ko00350,ko00360,ko00400,ko00401,ko00710,ko00950,ko00960	2.6.1.1	-	http://www.genome.jp/dbget-bin/www_bget?ko:K00811
comp12327_c0_seq1.88.1284.plus.A1_1	pif:PITG_07197	K07508	acetyl-CoA acyltransferase 2 [EC:2.3.1.16]	ko00062,ko00071,ko00280,ko00362	2.3.1.16	M00085,M00087	http://www.genome.jp/dbget-bin/www_bget?ko:K07508
comp19443_c0_seq1.897.2093.minus.A1_1	cim:CIMG_06358	K11279	nucleosome assembly protein 1-like 1	-	-	-	http://www.genome.jp/dbget-bin/www_bget?ko:K11279
comp40110_c0_seq2.44.1240.plus.A3_1	mbr:MONBRDRAFT_5046	K09292	protein TFG	ko05200,ko05216	-	-	http://www.genome.jp/dbget-bin/www_bget?ko:K09292
comp21996_c0_seq1.591.1787.minus.B2_1	mbr:MONBRDRAFT_20548	K03064	26S proteasome regulatory subunit T4	ko03050	-	M00341	http://www.genome.jp/dbget-bin/www_bget?ko:K03064
comp20297_c0_seq1.731.1927.minus.B3_1	osp:Odosp_2299	K00174	2-oxoglutarate ferredoxin oxidoreductase subunit alpha [EC:1.2.7.3]	ko00020,ko00720	1.2.7.3	M00173,M00009,M00011,M00311	http://www.genome.jp/dbget-bin/www_bget?ko:K00174
comp34715_c0_seq1.1.1194.minus.B3_1	hhy:Halhy_4777	K01689	enolase [EC:4.2.1.11]	ko00010,ko00680,ko03018	4.2.1.11	M00346,M00001,M00002,M00003,M00394	http://www.genome.jp/dbget-bin/www_bget?ko:K01689
comp97170_c0_seq1.142.1338.plus.B3_1	amt:Amet_2763	K00925	acetate kinase [EC:2.7.2.1]	ko00430,ko00620,ko00640,ko00680,ko00720	2.7.2.1	M00579,M00357	http://www.genome.jp/dbget-bin/www_bget?ko:K00925
comp21796_c0_seq1.469.1661.minus.A1_1	uma:UM02357.1	K04441	p38 MAP kinase [EC:2.7.11.24]	ko04010,ko04011,ko04370,ko04380,ko04620,ko04621,ko04622,ko04660,ko04664,ko04670,ko04722,ko04912,ko04914,ko05014,ko05120,ko05131,ko05133,ko05140,ko05142,ko05145,ko05152,ko05160,ko05164	2.7.11.24	-	http://www.genome.jp/dbget-bin/www_bget?ko:K04441
comp24453_c0_seq1.267.1460.minus.A1_1	ddi:DDB_G0269122	K01758	cystathionine gamma-lyase [EC:4.4.1.1]	ko00260,ko00270,ko00450,ko00910	4.4.1.1	M00338	http://www.genome.jp/dbget-bin/www_bget?ko:K01758
comp28990_c0_seq2.853.2046.minus.B2_1	sul:SYO3AOP1_1417	K13963	serpin B	ko05146	-	-	http://www.genome.jp/dbget-bin/www_bget?ko:K13963
comp27478_c0_seq1.120.1313.plus.B3_1	cst:CLOST_2204	K01999	branched-chain amino acid transport system substrate-binding protein	ko02010	-	M00237	http://www.genome.jp/dbget-bin/www_bget?ko:K01999
comp90254_c0_seq2.39.1232.plus.B3_1	mgl:MGL_4099	K14824	ribosome biogenesis protein ERB1	-	-	-	http://www.genome.jp/dbget-bin/www_bget?ko:K14824
comp98237_c0_seq6.43.1236.minus.B3_1	ddi:DDB_G0268632	K05699	actinin alpha	ko04510,ko04520,ko04530,ko04670,ko04810,ko05146,ko05322,ko05412	-	-	http://www.genome.jp/dbget-bin/www_bget?ko:K05699
comp98257_c0_seq3.530.1723.plus.B3_1	dvm:DvMF_1447	K02358	elongation factor Tu	ko04626	-	-	http://www.genome.jp/dbget-bin/www_bget?ko:K02358
comp111557_c0_seq1.68.1261.plus.B3_1	shg:Sph21_0066	K00927	phosphoglycerate kinase [EC:2.7.2.3]	ko00010,ko00710	2.7.2.3	M00165,M00166,M00001,M00002,M00003	http://www.genome.jp/dbget-bin/www_bget?ko:K00927
comp22753_c0_seq1.1.1188.minus.A1_1	mbr:MONBRDRAFT_32786	K14677	aminoacylase [EC:3.5.1.14]	ko00330	3.5.1.14	M00028	http://www.genome.jp/dbget-bin/www_bget?ko:K14677
comp37107_c0_seq2.27.1217.plus.A3_1	rxy:Rxyl_0526	K00273	D-amino-acid oxidase [EC:1.4.3.3]	ko00260,ko00311,ko00330,ko00472,ko04146	1.4.3.3	-	http://www.genome.jp/dbget-bin/www_bget?ko:K00273
comp39032_c0_seq1.1.1186.minus.A3_1	ptm:GSPATT00021059001	K10608	tripartite motif-containing protein 37	ko04120	6.3.2.19	-	http://www.genome.jp/dbget-bin/www_bget?ko:K10608
comp39747_c0_seq1.181.1371.plus.A3_1	rop:ROP_45900	K01796	alpha-methylacyl-CoA racemase [EC:5.1.99.4]	ko00120,ko04146	5.1.99.4	M00104	http://www.genome.jp/dbget-bin/www_bget?ko:K01796
comp29735_c0_seq1.22.1212.plus.B3_1	adn:Alide_0409	K02358	elongation factor Tu	ko04626	-	-	http://www.genome.jp/dbget-bin/www_bget?ko:K02358
comp19698_c0_seq5.285.1472.minus.A1_1	mbr:MONBRDRAFT_32735	K08960	casein kinase 1, epsilon [EC:2.7.11.1]	ko04310,ko04340,ko04710,ko04711	2.7.11.1	-	http://www.genome.jp/dbget-bin/www_bget?ko:K08960
comp24020_c0_seq2.650.1837.minus.A1_1	mbr:MONBRDRAFT_37969	K04534	guanine nucleotide binding protein (G protein), alpha o polypeptide	ko04724,ko04725,ko04730,ko04916,ko05142,ko05145	-	-	http://www.genome.jp/dbget-bin/www_bget?ko:K04534
comp29853_c0_seq1.117.1304.plus.B2_1	mbr:MONBRDRAFT_34421	K11090	lupus La protein	ko05322	-	-	http://www.genome.jp/dbget-bin/www_bget?ko:K11090
comp94450_c0_seq1.194.1381.plus.B3_1	lby:Lbys_2376	K02358	elongation factor Tu	ko04626	-	-	http://www.genome.jp/dbget-bin/www_bget?ko:K02358
comp106681_c0_seq1.12.1199.minus.B3_1	dvm:DvMF_2154	K00259	alanine dehydrogenase [EC:1.4.1.1]	ko00250,ko00430	1.4.1.1	-	http://www.genome.jp/dbget-bin/www_bget?ko:K00259
comp125210_c0_seq1.107.1293.minus.B3_1	mem:Memar_2288	K01915	glutamine synthetase [EC:6.3.1.2]	ko00250,ko00330,ko00910,ko02020,ko04724	6.3.1.2	-	http://www.genome.jp/dbget-bin/www_bget?ko:K01915
comp149245_c0_seq1.6.1193.plus.B3_1	bfs:BF2461	K00652	8-amino-7-oxononanoate synthase [EC:2.3.1.47]	ko00780	2.3.1.47	M00123,M00573,M00577	http://www.genome.jp/dbget-bin/www_bget?ko:K00652
comp24076_c0_seq1.53.1237.plus.A1_1	vpa:VP2930	K02358	elongation factor Tu	ko04626	-	-	http://www.genome.jp/dbget-bin/www_bget?ko:K02358
comp37361_c0_seq1.667.1851.minus.A3_1	chu:CHU_1863	K07019	-	-	-	-	http://www.genome.jp/dbget-bin/www_bget?ko:K07019
comp30132_c0_seq1.20.1204.plus.B3_1	toc:Toce_1559	K01761	methionine-gamma-lyase [EC:4.4.1.11]	ko00270,ko00450	4.4.1.11	-	http://www.genome.jp/dbget-bin/www_bget?ko:K01761
comp87462_c0_seq1.1.1182.minus.B3_1	ddi:DDB_G0285815	K08239	UDP-N-acetylglucosamine-lysosomal-enzyme [EC:2.7.8.17]	ko04142	2.7.8.17	-	http://www.genome.jp/dbget-bin/www_bget?ko:K08239
comp94471_c0_seq2.1.1183.minus.B3_1	afv:AFLA_049870	K09184	GATA-binding protein, other eukaryote	-	-	-	http://www.genome.jp/dbget-bin/www_bget?ko:K09184
comp97135_c0_seq1.1.1182.minus.B3_1	amt:Amet_2618	K00811	aspartate aminotransferase [EC:2.6.1.1]	ko00250,ko00270,ko00330,ko00350,ko00360,ko00400,ko00401,ko00710,ko00950,ko00960	2.6.1.1	-	http://www.genome.jp/dbget-bin/www_bget?ko:K00811
comp97717_c0_seq1.1167.2351.plus.B3_1	gyc:GYMC61_0105	K02358	elongation factor Tu	ko04626	-	-	http://www.genome.jp/dbget-bin/www_bget?ko:K02358
comp20566_c0_seq1.97.1278.minus.A1_1	mbr:MONBRDRAFT_38170	K06942	-	-	-	-	http://www.genome.jp/dbget-bin/www_bget?ko:K06942
comp88237_c0_seq1.15.1196.minus.A1_1	pif:PITG_15077	K07019	-	-	-	-	http://www.genome.jp/dbget-bin/www_bget?ko:K07019
comp37753_c0_seq1.721.1901.minus.A3_1	mbr:MONBRDRAFT_35181	K06944	-	-	-	-	http://www.genome.jp/dbget-bin/www_bget?ko:K06944
comp24163_c0_seq1.586.1766.minus.B2_1	rmr:Rmar_1187	K01599	uroporphyrinogen decarboxylase [EC:4.1.1.37]	ko00860	4.1.1.37	M00121	http://www.genome.jp/dbget-bin/www_bget?ko:K01599
comp56692_c0_seq1.55.1236.plus.B3_1	dvm:DvMF_0321	K13954	alcohol dehydrogenase [EC:1.1.1.1]	ko00010,ko00071,ko00350,ko00625,ko00626	1.1.1.1	-	http://www.genome.jp/dbget-bin/www_bget?ko:K13954
comp68594_c0_seq1.59.1240.plus.B3_1	pcs:Pc22g02950	K11450	lysine-specific histone demethylase 1 [EC:1.-.-.-]	-	1.-.-.-	-	http://www.genome.jp/dbget-bin/www_bget?ko:K11450
comp21172_c0_seq2.561.1738.minus.A1_1	pti:PHATRDRAFT_26925	K08819	Cdc2-related kinase, arginine/serine-rich [EC:2.7.11.22]	-	2.7.11.22,2.7.11.23	-	http://www.genome.jp/dbget-bin/www_bget?ko:K08819
comp23278_c0_seq1.141.1319.plus.A1_1	mbr:MONBRDRAFT_29582	K12840	splicing factor 45	ko03040	-	-	http://www.genome.jp/dbget-bin/www_bget?ko:K12840
comp38898_c0_seq2.113.1291.minus.A3_1	pvx:PVX_115315	K11093	U1 small nuclear ribonucleoprotein 70kDa	ko03040	-	M00351	http://www.genome.jp/dbget-bin/www_bget?ko:K11093
comp19189_c0_seq1.1.1176.minus.B2_1	ddi:DDB_G0275733	K15158	mediator of RNA polymerase II transcription subunit 15, fungi type	-	-	-	http://www.genome.jp/dbget-bin/www_bget?ko:K15158
comp134009_c0_seq1.1.1176.minus.B3_1	pdi:BDI_1891	K06950	uncharacterized protein	-	-	-	http://www.genome.jp/dbget-bin/www_bget?ko:K06950
comp135312_c0_seq1.109.1287.minus.B3_1	fnu:FN1432	K01999	branched-chain amino acid transport system substrate-binding protein	ko02010	-	M00237	http://www.genome.jp/dbget-bin/www_bget?ko:K01999
comp22476_c0_seq1.44.1219.plus.A1_1	aba:Acid345_1701	K00849	galactokinase [EC:2.7.1.6]	ko00052,ko00520	2.7.1.6	M00554	http://www.genome.jp/dbget-bin/www_bget?ko:K00849
comp22680_c0_seq1.630.1803.minus.A1_1	tml:GSTUM_00010524001	K15172	transcription elongation factor SPT5	-	-	-	http://www.genome.jp/dbget-bin/www_bget?ko:K15172
comp23405_c0_seq2.147.1322.plus.A1_1	dha:DEHA2C08536g	K11227	mitogen-activated protein kinase kinase [EC:2.7.12.2]	ko04011	2.7.12.2	-	http://www.genome.jp/dbget-bin/www_bget?ko:K11227
comp24381_c0_seq1.1214.2389.minus.A1_1	pif:PITG_04934	K13239	peroxisomal 3,2-trans-enoyl-CoA isomerase [EC:5.3.3.8]	ko00071,ko04146	5.3.3.8	-	http://www.genome.jp/dbget-bin/www_bget?ko:K13239
comp25029_c0_seq1.268.1443.minus.A1_1	tml:GSTUM_00002233001	K00228	coproporphyrinogen III oxidase [EC:1.3.3.3]	ko00860	1.3.3.3	M00121	http://www.genome.jp/dbget-bin/www_bget?ko:K00228
comp99209_c0_seq1.401.1576.plus.B3_1	ddi:DDB_G0286535	K01307	gamma-glutamyl hydrolase [EC:3.4.19.9]	ko00790	3.4.19.9	-	http://www.genome.jp/dbget-bin/www_bget?ko:K01307
comp36550_c0_seq1.1.1170.minus.A3_1	ngr:NAEGRDRAFT_71340	K15181	negative elongation factor C/D	-	-	-	http://www.genome.jp/dbget-bin/www_bget?ko:K15181
comp42940_c0_seq4.169.1339.minus.A3_1	pif:PITG_04470	K11593	eukaryotic translation initiation factor 2C	-	-	-	http://www.genome.jp/dbget-bin/www_bget?ko:K11593
comp6749_c0_seq2.1.1171.minus.B2_1	ago:AGOS_AFL085C	K09419	heat shock transcription factor, other eukaryote	-	-	-	http://www.genome.jp/dbget-bin/www_bget?ko:K09419
comp27730_c0_seq1.205.1377.minus.B2_1	mbr:MONBRDRAFT_26852	K14864	tRNA methyltransferase [EC:2.1.1.-]	-	2.1.1.205	-	http://www.genome.jp/dbget-bin/www_bget?ko:K14864
comp86465_c0_seq1.1.1170.minus.B2_1	ssl:SS1G_10815	K14774	U3 small nucleolar RNA-associated protein 25	-	-	-	http://www.genome.jp/dbget-bin/www_bget?ko:K14774
comp35386_c0_seq1.717.1889.minus.B3_1	dvm:DvMF_2895	K03388	heterodisulfide reductase subunit A [EC:1.8.98.1]	ko00680	1.8.98.1	M00567,M00357,M00356,M00563	http://www.genome.jp/dbget-bin/www_bget?ko:K03388
comp20252_c0_seq1.22.1191.minus.A1_1	npu:Npun_R5177	K07190	phosphorylase kinase alpha/beta subunit	ko04020,ko04910	-	-	http://www.genome.jp/dbget-bin/www_bget?ko:K07190
comp24688_c0_seq1.145.1314.plus.A1_1	mbr:MONBRDRAFT_35605	K03037	26S proteasome regulatory subunit N7	ko03050	-	M00341	http://www.genome.jp/dbget-bin/www_bget?ko:K03037
comp38439_c0_seq1.8.1175.minus.A3_1	ecu:ECU09_1840	K03066	26S proteasome regulatory subunit T6	ko03050	-	M00341	http://www.genome.jp/dbget-bin/www_bget?ko:K03066
comp78593_c0_seq2.44.1211.minus.B3_1	mbr:MONBRDRAFT_36833	K11247	endophilin-A	ko04144	-	-	http://www.genome.jp/dbget-bin/www_bget?ko:K11247
comp96776_c0_seq1.161.1330.minus.B3_1	mbr:MONBRDRAFT_32814	K12822	RNA-binding protein 25	ko03040	-	-	http://www.genome.jp/dbget-bin/www_bget?ko:K12822
comp140569_c0_seq1.71.1240.plus.B3_1	dvm:DvMF_0361	K10206	LL-diaminopimelate aminotransferase [EC:2.6.1.83]	ko00300	2.6.1.83	M00527	http://www.genome.jp/dbget-bin/www_bget?ko:K10206
comp20286_c0_seq1.367.1533.minus.A1_1	spo:SPBC660.15	K14411	RNA-binding protein Musashi	ko03015	-	-	http://www.genome.jp/dbget-bin/www_bget?ko:K14411
comp21262_c0_seq1.196.1362.plus.A1_1	afm:AFUA_3G10570	K07036	-	-	-	-	http://www.genome.jp/dbget-bin/www_bget?ko:K07036
comp22195_c0_seq1.1.1166.minus.A1_1	yli:YALI0E33774g	K08333	phosphoinositide-3-kinase, regulatory subunit 4, p150 [EC:2.7.11.1]	ko04140	2.7.11.1	-	http://www.genome.jp/dbget-bin/www_bget?ko:K08333
comp23677_c0_seq1.16.1182.plus.A1_1	mbr:MONBRDRAFT_1488	K13720	N-acylethanolamine-hydrolyzing acid amidase [EC:3.5.1.-]	-	3.5.1.-	-	http://www.genome.jp/dbget-bin/www_bget?ko:K13720
comp22365_c0_seq2.44.1207.minus.A1_1	fgr:FG10273.1	K14411	RNA-binding protein Musashi	ko03015	-	-	http://www.genome.jp/dbget-bin/www_bget?ko:K14411
comp22702_c0_seq1.127.1290.plus.A1_1	rle:RL3622	K00010	myo-inositol 2-dehydrogenase [EC:1.1.1.18]	ko00521,ko00562	1.1.1.18	-	http://www.genome.jp/dbget-bin/www_bget?ko:K00010
comp24143_c0_seq2.107.1270.plus.A1_1	pvx:PVX_080385	K12890	splicing factor, arginine/serine-rich 1/9	ko03040	-	-	http://www.genome.jp/dbget-bin/www_bget?ko:K12890
comp39696_c0_seq1.1.1162.minus.A3_1	tml:GSTUM_00006137001	K14400	pre-mRNA cleavage complex 2 protein Pcf11	ko03015	-	-	http://www.genome.jp/dbget-bin/www_bget?ko:K14400
comp98968_c0_seq2.1.1160.minus.B3_1	mbr:MONBRDRAFT_849	K01137	N-acetylglucosamine-6-sulfatase [EC:3.1.6.14]	ko00531,ko04142	3.1.6.14	M00078,M00079	http://www.genome.jp/dbget-bin/www_bget?ko:K01137
comp12616_c0_seq1.1042.2202.minus.A1_1	mbr:MONBRDRAFT_39303	K08794	calcium/calmodulin-dependent protein kinase I [EC:2.7.11.17]	-	2.7.11.17	-	http://www.genome.jp/dbget-bin/www_bget?ko:K08794
comp22212_c0_seq1.1.1158.minus.A1_1	cne:CNA07190	K11648	SWI/SNF-related matrix-associated actin-dependent regulator of chromatin subfamily B member 1	-	-	-	http://www.genome.jp/dbget-bin/www_bget?ko:K11648
comp24033_c0_seq2.508.1667.minus.A1_1	pbs:Plabr_3755	K01785	aldose 1-epimerase [EC:5.1.3.3]	ko00010	5.1.3.3	-	http://www.genome.jp/dbget-bin/www_bget?ko:K01785
comp27113_c0_seq1.1.1156.minus.A3_1	mbr:MONBRDRAFT_25105	K01763	selenocysteine lyase [EC:4.4.1.16]	ko00450	4.4.1.16	-	http://www.genome.jp/dbget-bin/www_bget?ko:K01763
comp41471_c0_seq1.999.2159.minus.A3_1	ecu:ECU07_0190	K03064	26S proteasome regulatory subunit T4	ko03050	-	M00341	http://www.genome.jp/dbget-bin/www_bget?ko:K03064
comp98011_c0_seq1.1.1157.minus.A3_1	mbr:MONBRDRAFT_28926	K10876	RAD54-like protein 2 [EC:3.6.4.12]	-	3.6.4.12	-	http://www.genome.jp/dbget-bin/www_bget?ko:K10876
comp123632_c0_seq1.1.1160.minus.B3_1	vpa:VP2428	K02355	elongation factor G	-	-	-	http://www.genome.jp/dbget-bin/www_bget?ko:K02355
comp7100_c0_seq1.14.1171.minus.A1_1	ddi:DDB_G0274123	K01431	beta-ureidopropionase [EC:3.5.1.6]	ko00240,ko00410,ko00770,ko00983	3.5.1.6	M00046	http://www.genome.jp/dbget-bin/www_bget?ko:K01431
comp20682_c0_seq1.127.1284.minus.A1_1	pif:PITG_04718	K06965	protein pelota	ko03015	-	-	http://www.genome.jp/dbget-bin/www_bget?ko:K06965
comp24092_c0_seq4.357.1512.minus.A1_1	mbr:MONBRDRAFT_44322	K06619	proto-oncogene tyrosine-protein kinase ABL1 [EC:2.7.10.2]	ko04012,ko04110,ko04360,ko04722,ko05130,ko05131,ko05200,ko05220,ko05416	2.7.10.2	-	http://www.genome.jp/dbget-bin/www_bget?ko:K06619
comp7570_c0_seq1.1.1154.minus.B2_1	mbr:MONBRDRAFT_16047	K05643	ATP-binding cassette, subfamily A (ABC1), member 3	ko02010	-	-	http://www.genome.jp/dbget-bin/www_bget?ko:K05643
comp26530_c0_seq1.213.1370.plus.B2_1	uma:UM02368.1	K10768	alkylated DNA repair protein alkB homolog 6	-	1.14.11.-	-	http://www.genome.jp/dbget-bin/www_bget?ko:K10768
comp29026_c0_seq1.113.1268.minus.B3_1	psl:Psta_3135	K03430	2-aminoethylphosphonate-pyruvate transaminase [EC:2.6.1.37]	ko00440	2.6.1.37	-	http://www.genome.jp/dbget-bin/www_bget?ko:K03430
comp94918_c0_seq2.63.1219.minus.B3_1	mbr:MONBRDRAFT_34270	K03644	lipoic acid synthetase [EC:2.8.1.8]	ko00785	2.8.1.8	-	http://www.genome.jp/dbget-bin/www_bget?ko:K03644
comp109774_c0_seq1.15.1172.plus.B3_1	aby:p3ABAYE0020	K08325	NADP-dependent alcohol dehydrogenase [EC:1.1.-.-]	-	1.1.-.-	-	http://www.genome.jp/dbget-bin/www_bget?ko:K08325
comp23204_c0_seq1.42.1196.plus.A1_1	ang:ANI_1_482074	K14767	U3 small nucleolar RNA-associated protein 3	-	-	-	http://www.genome.jp/dbget-bin/www_bget?ko:K14767
comp23706_c0_seq1.927.2080.minus.A1_1	pau:PA14_46070	K12255	guanidinobutyrase [EC:3.5.3.7]	ko00330	3.5.3.7	-	http://www.genome.jp/dbget-bin/www_bget?ko:K12255
comp24091_c0_seq2.682.1836.minus.A1_1	pif:PITG_06456	K06685	maintenance of ploidy protein MOB1 (MPS1 binder 1)	ko04111	-	-	http://www.genome.jp/dbget-bin/www_bget?ko:K06685
comp24282_c0_seq2.240.1394.plus.A1_1	ddi:DDB_G0282045	K12190	ESCRT-II complex subunit VPS36	ko04144	-	M00410	http://www.genome.jp/dbget-bin/www_bget?ko:K12190
comp23335_c0_seq1.17.1171.plus.B2_1	dge:Dgeo_2864	K00008	L-iditol 2-dehydrogenase [EC:1.1.1.14]	ko00051	1.1.1.14	-	http://www.genome.jp/dbget-bin/www_bget?ko:K00008
comp30952_c0_seq1.1.1154.minus.B3_1	cci:CC1G_11206	K14310	nuclear pore complex protein Nup205	ko03013	-	M00427	http://www.genome.jp/dbget-bin/www_bget?ko:K14310
comp31852_c0_seq1.22.1176.minus.B3_1	osp:Odosp_2272	K03686	molecular chaperone DnaJ	-	-	-	http://www.genome.jp/dbget-bin/www_bget?ko:K03686
comp66206_c0_seq1.1.1151.minus.B3_1	mbr:MONBRDRAFT_27904	K05393	chloride channel, other eukaryote	-	-	-	http://www.genome.jp/dbget-bin/www_bget?ko:K05393
comp22690_c0_seq1.87.1236.minus.A1_1	fgr:FG02189.1	K01444	N4-(beta-N-acetylglucosaminyl)-L-asparaginase [EC:3.5.1.26]	ko00511,ko04142	3.5.1.26	-	http://www.genome.jp/dbget-bin/www_bget?ko:K01444
comp22708_c0_seq1.130.1281.plus.A1_1	mbr:MONBRDRAFT_14240	K10582	ubiquitin-conjugating enzyme E2 Q [EC:6.3.2.19]	ko04120	6.3.2.19	-	http://www.genome.jp/dbget-bin/www_bget?ko:K10582
comp18939_c0_seq1.22.1172.minus.A3_1	ecu:ECU03_1220	K02925	large subunit ribosomal protein L3e	ko03010	-	M00177	http://www.genome.jp/dbget-bin/www_bget?ko:K02925
comp41471_c0_seq2.1.1148.minus.A3_1	ecu:ECU08_1970	K03063	26S proteasome regulatory subunit T3	ko03050	-	M00341	http://www.genome.jp/dbget-bin/www_bget?ko:K03063
comp21681_c0_seq1.1.1150.minus.B2_1	mgl:MGL_4003	K02327	DNA polymerase delta subunit 1 [EC:2.7.7.7]	ko00230,ko00240,ko03030,ko03410,ko03420,ko03430,ko03440	2.7.7.7	M00262	http://www.genome.jp/dbget-bin/www_bget?ko:K02327
comp61055_c0_seq1.39.1190.plus.B3_1	osp:Odosp_0403	K01868	threonyl-tRNA synthetase [EC:6.1.1.3]	ko00970	6.1.1.3	M00360,M00359	http://www.genome.jp/dbget-bin/www_bget?ko:K01868
comp88562_c0_seq2.267.1418.minus.B3_1	ddi:DDB_G0269972	K14767	U3 small nucleolar RNA-associated protein 3	-	-	-	http://www.genome.jp/dbget-bin/www_bget?ko:K14767
comp135279_c0_seq1.167.1318.plus.B3_1	dca:Desca_1825	K02406	flagellin	ko02020,ko02040,ko04626	-	-	http://www.genome.jp/dbget-bin/www_bget?ko:K02406
comp20446_c0_seq1.1.1147.minus.A1_1	mbr:MONBRDRAFT_24008	K10601	E3 ubiquitin-protein ligase synoviolin [EC:6.3.2.19]	ko04120,ko04141	6.3.2.19	M00403	http://www.genome.jp/dbget-bin/www_bget?ko:K10601
comp23137_c0_seq1.1.1148.minus.A1_1	ddi:DDB_G0277977	K12867	pre-mRNA-splicing factor SYF1	ko03040	-	M00355	http://www.genome.jp/dbget-bin/www_bget?ko:K12867
comp8568_c0_seq1.201.1349.minus.B2_1	ebi:EbC_13250	K00965	UDPglucose--hexose-1-phosphate uridylyltransferase [EC:2.7.7.12]	ko00052,ko00520	2.7.7.12	M00549,M00554,M00362	http://www.genome.jp/dbget-bin/www_bget?ko:K00965
comp82436_c0_seq1.106.1254.minus.B3_1	mxa:MXAN_4277	K01362	-	-	3.4.21.-	-	http://www.genome.jp/dbget-bin/www_bget?ko:K01362
comp90391_c0_seq1.622.1769.minus.B3_1	ang:ANI_1_2110064	K01265	methionyl aminopeptidase [EC:3.4.11.18]	-	3.4.11.18	-	http://www.genome.jp/dbget-bin/www_bget?ko:K01265
comp23756_c0_seq1.410.1553.minus.A1_1	ddi:DDB_G0274375	K01623	fructose-bisphosphate aldolase, class I [EC:4.1.2.13]	ko00010,ko00030,ko00051,ko00710	4.1.2.13	M00165,M00167,M00001,M00003	http://www.genome.jp/dbget-bin/www_bget?ko:K01623
comp32104_c0_seq1.1.1145.minus.A3_1	pno:SNOG_04815	K10807	ribonucleoside-diphosphate reductase subunit M1 [EC:1.17.4.1]	ko00230,ko00240,ko00480	1.17.4.1	M00053	http://www.genome.jp/dbget-bin/www_bget?ko:K10807
comp41195_c0_seq1.912.2057.minus.A3_1	acd:AOLE_14815	K08369	MFS transporter, putative metabolite:H+ symporter	-	-	-	http://www.genome.jp/dbget-bin/www_bget?ko:K08369
comp41265_c0_seq1.390.1533.minus.A3_1	ecu:ECU09_0070	K03243	translation initiation factor 5B	ko03013	-	-	http://www.genome.jp/dbget-bin/www_bget?ko:K03243
comp41555_c0_seq3.385.1530.minus.A3_1	ecu:ECU10_1590	K00968	choline-phosphate cytidylyltransferase [EC:2.7.7.15]	ko00440,ko00564	2.7.7.15	M00090	http://www.genome.jp/dbget-bin/www_bget?ko:K00968
comp22034_c0_seq1.202.1346.minus.B2_1	sno:Snov_4157	K01480	agmatinase [EC:3.5.3.11]	ko00330	3.5.3.11	M00133	http://www.genome.jp/dbget-bin/www_bget?ko:K01480
comp27895_c0_seq1.1.1142.minus.B2_1	pif:PITG_14284	K12879	THO complex subunit 2	ko03013,ko03040	-	M00405,M00406	http://www.genome.jp/dbget-bin/www_bget?ko:K12879
comp36517_c0_seq1.1.1143.minus.B2_1	ddi:DDB_G0281045	K11644	paired amphipathic helix protein Sin3a	ko05016	-	-	http://www.genome.jp/dbget-bin/www_bget?ko:K11644
comp93529_c0_seq1.1956.3101.minus.B3_1	ccb:Clocel_2975	K00248	butyryl-CoA dehydrogenase [EC:1.3.8.1]	ko00071,ko00280,ko00650	1.3.8.1	-	http://www.genome.jp/dbget-bin/www_bget?ko:K00248
comp94820_c0_seq1.1.1141.minus.B3_1	tcu:Tcur_0256	K03927	carboxylesterase type B [EC:3.1.1.1]	ko00983	3.1.1.1,3.1.1.56,3.1.1.84	-	http://www.genome.jp/dbget-bin/www_bget?ko:K03927
comp23390_c0_seq1.338.1480.minus.A1_1	pif:PITG_02244	K14816	pre-60S factor REI1	-	-	-	http://www.genome.jp/dbget-bin/www_bget?ko:K14816
comp25793_c0_seq2.238.1379.minus.A3_1	pti:PHATRDRAFT_48865	K01206	alpha-L-fucosidase [EC:3.2.1.51]	ko00511	3.2.1.51	-	http://www.genome.jp/dbget-bin/www_bget?ko:K01206
comp23405_c0_seq4.147.1286.plus.A1_1	dha:DEHA2C08536g	K11227	mitogen-activated protein kinase kinase [EC:2.7.12.2]	ko04011	2.7.12.2	-	http://www.genome.jp/dbget-bin/www_bget?ko:K11227
comp8389_c0_seq2.249.1388.plus.B2_1	aor:AOR_1_1002194	K04640	guanine nucleotide binding protein (G protein), alpha, other	-	-	-	http://www.genome.jp/dbget-bin/www_bget?ko:K04640
comp27939_c0_seq4.1.1136.minus.B2_1	mbr:MONBRDRAFT_38442	K10696	E3 ubiquitin-protein ligase BRE1 [EC:6.3.2.19]	-	6.3.2.19	-	http://www.genome.jp/dbget-bin/www_bget?ko:K10696
comp28865_c0_seq2.1727.2864.minus.B2_1	ddi:DDB_G0285137	K03639	molybdenum cofactor biosynthesis protein	ko00790,ko04122	-	-	http://www.genome.jp/dbget-bin/www_bget?ko:K03639
comp64862_c0_seq1.2371.3510.minus.B3_1	pgn:PGN_1172	K00248	butyryl-CoA dehydrogenase [EC:1.3.8.1]	ko00071,ko00280,ko00650	1.3.8.1	-	http://www.genome.jp/dbget-bin/www_bget?ko:K00248
comp131641_c0_seq1.1089.2228.plus.B3_1	dvm:DvMF_2192	K07090	-	-	-	-	http://www.genome.jp/dbget-bin/www_bget?ko:K07090
comp22159_c0_seq1.55.1191.plus.A1_1	ddi:DDB_G0281865	K00121	S-(hydroxymethyl)glutathione dehydrogenase / alcohol dehydrogenase [EC:1.1.1.284 1.1.1.1]	ko00010,ko00071,ko00350,ko00625,ko00626,ko00680,ko00830,ko00980,ko00982	1.1.1.1,1.1.1.284	-	http://www.genome.jp/dbget-bin/www_bget?ko:K00121
comp22365_c0_seq1.44.1180.minus.A1_1	cal:CaO19.13410	K14411	RNA-binding protein Musashi	ko03015	-	-	http://www.genome.jp/dbget-bin/www_bget?ko:K14411
comp20863_c0_seq1.66.1202.plus.A3_1	pno:SNOG_05556	K01312	trypsin [EC:3.4.21.4]	ko04080,ko04972,ko04974,ko05164	3.4.21.4	-	http://www.genome.jp/dbget-bin/www_bget?ko:K01312
comp27064_c0_seq1.3829.4965.minus.B2_1	mbr:MONBRDRAFT_27550	K04371	extracellular signal-regulated kinase 1/2 [EC:2.7.11.24]	ko04010,ko04012,ko04013,ko04062,ko04114,ko04150,ko04270,ko04320,ko04350,ko04360,ko04370,ko04380,ko04510,ko04520,ko04540,ko04620,ko04621,ko04650,ko04660,ko04662,ko04664,ko04666,ko04720,ko04722,ko04724,ko04725,ko04730,ko04810,ko04910,ko04912,ko04914,ko04916,ko04930,ko04960,ko05010,ko05020,ko05131,ko05133,ko05140,ko05142,ko05145,ko05152,ko05160,ko05164,ko05200,ko05210,ko05211,ko05212,ko05213,ko05214…	2.7.11.24	-	http://www.genome.jp/dbget-bin/www_bget?ko:K04371
comp64162_c0_seq2.1.1136.minus.B3_1	rbi:RB2501_14304	K01761	methionine-gamma-lyase [EC:4.4.1.11]	ko00270,ko00450	4.4.1.11	-	http://www.genome.jp/dbget-bin/www_bget?ko:K01761
comp92128_c0_seq1.16.1152.plus.B3_1	ssl:SS1G_01350	K11885	DNA damage-inducible protein 1	-	-	-	http://www.genome.jp/dbget-bin/www_bget?ko:K11885
comp112309_c0_seq1.1.1134.minus.B3_1	aoe:Clos_1561	K02945	small subunit ribosomal protein S1	ko03010	-	M00178	http://www.genome.jp/dbget-bin/www_bget?ko:K02945
comp24804_c0_seq1.189.1322.plus.A1_1	mbr:MONBRDRAFT_22031	K00731	glycoprotein-N-acetylgalactosamine 3-beta-galactosyltransferase [EC:2.4.1.122]	ko00512	2.4.1.122	M00056	http://www.genome.jp/dbget-bin/www_bget?ko:K00731
comp43584_c0_seq1.1.1132.minus.A3_1	tgo:TGME49_009030	K05692	actin beta/gamma 1	ko04145,ko04510,ko04520,ko04530,ko04670,ko04745,ko04810,ko05100,ko05110,ko05130,ko05131,ko05164,ko05410,ko05412,ko05414,ko05416	-	-	http://www.genome.jp/dbget-bin/www_bget?ko:K05692
comp27266_c0_seq1.1751.2884.minus.B2_1	cak:Caul_3052	K01692	enoyl-CoA hydratase [EC:4.2.1.17]	ko00071,ko00280,ko00281,ko00310,ko00362,ko00380,ko00410,ko00627,ko00640,ko00650,ko00903,ko00930	4.2.1.17	M00087,M00032	http://www.genome.jp/dbget-bin/www_bget?ko:K01692
comp23228_c0_seq1.60.1190.minus.A1_1	pfl:PFL_4202	K07140	-	-	-	-	http://www.genome.jp/dbget-bin/www_bget?ko:K07140
comp39528_c0_seq1.42.1172.plus.A3_1	pif:PITG_04065	K00006	glycerol-3-phosphate dehydrogenase (NAD+) [EC:1.1.1.8]	ko00564	1.1.1.8	-	http://www.genome.jp/dbget-bin/www_bget?ko:K00006
comp28586_c0_seq1.1.1128.minus.B3_1	tpi:TREPR_1052	K10555	AI-2 transport system substrate-binding protein	ko02010	-	M00219	http://www.genome.jp/dbget-bin/www_bget?ko:K10555
comp98108_c0_seq2.12.1140.minus.B3_1	pno:SNOG_01532	K15027	translation initiation factor 2D	-	-	-	http://www.genome.jp/dbget-bin/www_bget?ko:K15027
comp17956_c0_seq1.37.1164.plus.A1_1	tet:TTHERM_00704010	K00167	2-oxoisovalerate dehydrogenase E1 component, beta subunit [EC:1.2.4.4]	ko00280	1.2.4.4	M00036	http://www.genome.jp/dbget-bin/www_bget?ko:K00167
comp38420_c0_seq2.240.1366.minus.A3_1	ngr:NAEGRDRAFT_58740	K07512	mitochondrial trans-2-enoyl-CoA reductase [EC:1.3.1.38]	ko00062	1.3.1.38	M00085	http://www.genome.jp/dbget-bin/www_bget?ko:K07512
comp77916_c0_seq1.1.1123.minus.B3_1	ddi:DDB_G0273207	K08819	Cdc2-related kinase, arginine/serine-rich [EC:2.7.11.22]	-	2.7.11.22,2.7.11.23	-	http://www.genome.jp/dbget-bin/www_bget?ko:K08819
comp88799_c0_seq1.169.1296.plus.B3_1	tmr:Tmar_1315	K07335	basic membrane protein A and related proteins	-	-	-	http://www.genome.jp/dbget-bin/www_bget?ko:K07335
comp143038_c0_seq1.28.1155.minus.B3_1	osp:Odosp_3019	K01710	dTDP-glucose 4,6-dehydratase [EC:4.2.1.46]	ko00521,ko00523,ko01055	4.2.1.46	-	http://www.genome.jp/dbget-bin/www_bget?ko:K01710
comp23291_c0_seq10.1231.2353.minus.A1_1	aac:Aaci_2861	K07119	-	-	-	-	http://www.genome.jp/dbget-bin/www_bget?ko:K07119
comp25393_c0_seq1.55.1179.plus.A3_1	ecu:ECU07_0750	K10752	histone-binding protein RBBP4	-	-	-	http://www.genome.jp/dbget-bin/www_bget?ko:K10752
comp38239_c0_seq4.135.1259.plus.A3_1	mgr:MGG_06400	K13201	nucleolysin TIA-1/TIAR	-	-	-	http://www.genome.jp/dbget-bin/www_bget?ko:K13201
comp45193_c0_seq1.1.1123.minus.A3_1	scm:SCHCODRAFT_12868	K02999	DNA-directed RNA polymerase I subunit RPA1 [EC:2.7.7.6]	ko00230,ko00240,ko03020	2.7.7.6	M00182	http://www.genome.jp/dbget-bin/www_bget?ko:K02999
comp26692_c0_seq1.179.1303.minus.B2_1	ncr:NCU00597	K09142	hypothetical protein	-	-	-	http://www.genome.jp/dbget-bin/www_bget?ko:K09142
comp85570_c0_seq1.1.1123.minus.B3_1	cne:CNA01230	K03178	ubiquitin-activating enzyme E1 [EC:6.3.2.19]	ko04120,ko05012	6.3.2.19	-	http://www.genome.jp/dbget-bin/www_bget?ko:K03178
comp96432_c0_seq1.1.1122.minus.B3_1	cpy:Cphy_2243	K10540	methyl-galactoside transport system substrate-binding protein	ko02010,ko02030	-	M00214	http://www.genome.jp/dbget-bin/www_bget?ko:K10540
comp107116_c0_seq1.21.1145.minus.B3_1	csh:Closa_0913	K07335	basic membrane protein A and related proteins	-	-	-	http://www.genome.jp/dbget-bin/www_bget?ko:K07335
comp14791_c0_seq1.1.1119.minus.A1_1	mbr:MONBRDRAFT_14112	K05016	chloride channel 7	-	-	-	http://www.genome.jp/dbget-bin/www_bget?ko:K05016
comp17911_c0_seq2.17.1138.plus.A1_1	pmx:PERMA_1024	K03704	cold shock protein (beta-ribbon, CspA family)	-	-	-	http://www.genome.jp/dbget-bin/www_bget?ko:K03704
comp21665_c0_seq1.1.1119.minus.A1_1	scm:SCHCODRAFT_57473	K06670	cohesin complex subunit SCC1	ko04110,ko04111	-	-	http://www.genome.jp/dbget-bin/www_bget?ko:K06670
comp24826_c0_seq1.129.1250.plus.A1_1	mbr:MONBRDRAFT_35994	K05757	actin related protein 2/3 complex, subunit 1A/1B	ko04666,ko04810,ko05100,ko05130,ko05131	-	-	http://www.genome.jp/dbget-bin/www_bget?ko:K05757
comp44319_c0_seq1.1.1118.minus.A3_1	fgr:FG06799.1	K12618	5'-3' exoribonuclease 1 [EC:3.1.13.-]	ko03008,ko03018	3.1.13.-	-	http://www.genome.jp/dbget-bin/www_bget?ko:K12618
comp27850_c0_seq1.97.1218.plus.B3_1	dvm:DvMF_2607	K01999	branched-chain amino acid transport system substrate-binding protein	ko02010	-	M00237	http://www.genome.jp/dbget-bin/www_bget?ko:K01999
comp120615_c0_seq1.167.1288.plus.B3_1	dvm:DvMF_2750	K01999	branched-chain amino acid transport system substrate-binding protein	ko02010	-	M00237	http://www.genome.jp/dbget-bin/www_bget?ko:K01999
comp125497_c0_seq1.1.1118.minus.B3_1	dvm:DvMF_0047	K01940	argininosuccinate synthase [EC:6.3.4.5]	ko00250,ko00330	6.3.4.5	M00029	http://www.genome.jp/dbget-bin/www_bget?ko:K01940
comp155474_c0_seq1.176.1297.plus.B3_1	ppn:Palpr_0709	K01881	prolyl-tRNA synthetase [EC:6.1.1.15]	ko00970	6.1.1.15	M00360,M00359	http://www.genome.jp/dbget-bin/www_bget?ko:K01881
comp15375_c0_seq1.1.1118.minus.A1_1	pic:PICST_74319	K01196	glycogen debranching enzyme [EC:2.4.1.25 3.2.1.33]	ko00500	2.4.1.25,3.2.1.33	-	http://www.genome.jp/dbget-bin/www_bget?ko:K01196
comp21519_c0_seq1.1.1116.minus.A1_1	pif:PITG_10034	K13356	fatty acyl-CoA reductase [EC:1.2.1.-]	ko04146	1.2.1.-	-	http://www.genome.jp/dbget-bin/www_bget?ko:K13356
comp25327_c0_seq3.15.1133.plus.A1_1	ddi:DDB_G0279413	K04739	cAMP-dependent protein kinase regulator	ko04210,ko04910	-	-	http://www.genome.jp/dbget-bin/www_bget?ko:K04739
comp48189_c0_seq1.14.1132.plus.B2_1	bth:BT_2790	K01610	phosphoenolpyruvate carboxykinase (ATP) [EC:4.1.1.49]	ko00010,ko00020,ko00620,ko00710	4.1.1.49	M00170,M00003	http://www.genome.jp/dbget-bin/www_bget?ko:K01610
comp78593_c0_seq1.44.1160.minus.B3_1	mbr:MONBRDRAFT_36833	K11247	endophilin-A	ko04144	-	-	http://www.genome.jp/dbget-bin/www_bget?ko:K11247
comp84940_c0_seq1.1.1117.minus.B3_1	mbr:MONBRDRAFT_33965	K12869	crooked neck	ko03040	-	M00355	http://www.genome.jp/dbget-bin/www_bget?ko:K12869
comp91154_c0_seq1.103.1221.plus.B3_1	cst:CLOST_0589	K03545	trigger factor	-	-	-	http://www.genome.jp/dbget-bin/www_bget?ko:K03545
comp39520_c0_seq1.1.1113.minus.A3_1	ddi:DDB_G0270870	K01530	phospholipid-translocating ATPase [EC:3.6.3.1]	-	3.6.3.1	-	http://www.genome.jp/dbget-bin/www_bget?ko:K01530
comp24630_c0_seq1.1.1113.minus.B2_1	pif:PITG_03514	K10777	DNA ligase 4 [EC:6.5.1.1]	ko03450	6.5.1.1	-	http://www.genome.jp/dbget-bin/www_bget?ko:K10777
comp91025_c0_seq1.170.1285.minus.B3_1	ssl:SS1G_07136	K11215	transcription factor STE12	ko04011	-	-	http://www.genome.jp/dbget-bin/www_bget?ko:K11215
comp98151_c0_seq1.1254.2369.minus.B3_1	cci:CC1G_10315	K01711	GDPmannose 4,6-dehydratase [EC:4.2.1.47]	ko00051,ko00520	4.2.1.47	-	http://www.genome.jp/dbget-bin/www_bget?ko:K01711
comp23778_c0_seq1.64.1176.plus.A1_1	tbr:Tb927.1.3200	K12795	suppressor of G2 allele of SKP1	ko04621,ko04626	-	-	http://www.genome.jp/dbget-bin/www_bget?ko:K12795
comp41555_c0_seq1.385.1497.minus.A3_1	ecu:ECU10_1590	K00968	choline-phosphate cytidylyltransferase [EC:2.7.7.15]	ko00440,ko00564	2.7.7.15	M00090	http://www.genome.jp/dbget-bin/www_bget?ko:K00968
comp91626_c0_seq1.1.1111.minus.B2_1	ddi:DDB_G0270764	K03575	A/G-specific adenine glycosylase [EC:3.2.2.-]	ko03410	3.2.2.-	-	http://www.genome.jp/dbget-bin/www_bget?ko:K03575
comp59139_c0_seq1.1.1110.minus.B3_1	mbr:MONBRDRAFT_25486	K00889	1-phosphatidylinositol-4-phosphate 5-kinase [EC:2.7.1.68]	ko00562,ko04070,ko04144,ko04666,ko04810	2.7.1.68	M00130	http://www.genome.jp/dbget-bin/www_bget?ko:K00889
comp156511_c0_seq1.1.1111.minus.B3_1	dvm:DvMF_2524	K02396	flagellar hook-associated protein 1 FlgK	ko02040	-	-	http://www.genome.jp/dbget-bin/www_bget?ko:K02396
comp16369_c0_seq1.117.1226.plus.A1_1	cal:CaO19.2185	K14841	ribosome biogenesis protein NSA1	-	-	-	http://www.genome.jp/dbget-bin/www_bget?ko:K14841
comp21415_c0_seq1.248.1357.plus.A1_1	bpu:BPUM_0696	K07119	-	-	-	-	http://www.genome.jp/dbget-bin/www_bget?ko:K07119
comp24588_c0_seq3.283.1392.plus.A1_1	ngr:NAEGRDRAFT_31357	K04345	protein kinase A [EC:2.7.11.11]	ko04010,ko04020,ko04062,ko04113,ko04114,ko04210,ko04270,ko04310,ko04340,ko04540,ko04720,ko04724,ko04725,ko04740,ko04742,ko04910,ko04912,ko04914,ko04916,ko04961,ko04962,ko04970,ko04971,ko04976,ko05020,ko05110,ko05146,ko05414	2.7.11.11	-	http://www.genome.jp/dbget-bin/www_bget?ko:K04345
comp33560_c0_seq2.652.1759.minus.A3_1	mbr:MONBRDRAFT_34882	K02377	GDP-L-fucose synthase [EC:1.1.1.271]	ko00051,ko00520	1.1.1.271	-	http://www.genome.jp/dbget-bin/www_bget?ko:K02377
comp41011_c0_seq2.89.1198.plus.A3_1	xcv:XCV1242	K03927	carboxylesterase type B [EC:3.1.1.1]	ko00983	3.1.1.1,3.1.1.56,3.1.1.84	-	http://www.genome.jp/dbget-bin/www_bget?ko:K03927
comp94169_c0_seq1.315.1424.minus.B3_1	ckl:CKL_3429	K02007	cobalt/nickel transport system permease protein	ko02010	-	M00245,M00246	http://www.genome.jp/dbget-bin/www_bget?ko:K02007
comp137207_c0_seq1.421.1530.minus.B3_1	ppn:Palpr_0783	K00378	hydroxylamine reductase [EC:1.7.-.-]	-	-	-	http://www.genome.jp/dbget-bin/www_bget?ko:K00378
comp14775_c0_seq1.247.1353.plus.A1_1	tps:THAPSDRAFT_39539	K03097	casein kinase II subunit alpha [EC:2.7.11.1]	ko03008,ko04310,ko04520,ko04530,ko04712,ko05162	2.7.11.1	-	http://www.genome.jp/dbget-bin/www_bget?ko:K03097
comp18980_c0_seq1.18.1124.plus.A1_1	dps:DP2271	K01493	dCMP deaminase [EC:3.5.4.12]	ko00240	3.5.4.12	-	http://www.genome.jp/dbget-bin/www_bget?ko:K01493
comp41120_c0_seq2.516.1622.minus.A3_1	tva:TVAG_463930	K00913	inositol-1,3,4-trisphosphate 5/6-kinase / inositol-tetrakisphosphate 1-kinase [EC:2.7.1.159 2.7.1.134]	ko00562,ko04070	2.7.1.134,2.7.1.159	M00132	http://www.genome.jp/dbget-bin/www_bget?ko:K00913
comp24097_c0_seq2.135.1241.plus.B2_1	cci:CC1G_12569	K14298	mRNA export factor	ko03013,ko05164	-	M00427	http://www.genome.jp/dbget-bin/www_bget?ko:K14298
comp38057_c0_seq1.4.1110.plus.B2_1	mbr:MONBRDRAFT_387	K12811	ATP-dependent RNA helicase DDX46/PRP5 [EC:3.6.4.13]	ko03040	3.6.4.13	-	http://www.genome.jp/dbget-bin/www_bget?ko:K12811
comp60022_c0_seq1.2.1108.plus.B3_1	osp:Odosp_1791	K00605	aminomethyltransferase [EC:2.1.2.10]	ko00260,ko00670,ko00910	2.1.2.10	-	http://www.genome.jp/dbget-bin/www_bget?ko:K00605
comp23689_c0_seq1.129.1231.minus.A1_1	afn:Acfer_0627	K05521	ADP-ribosylglycohydrolase [EC:3.2.-.-]	-	3.2.-.-	-	http://www.genome.jp/dbget-bin/www_bget?ko:K05521
comp24588_c0_seq1.283.1386.plus.A1_1	tet:TTHERM_00433420	K04345	protein kinase A [EC:2.7.11.11]	ko04010,ko04020,ko04062,ko04113,ko04114,ko04210,ko04270,ko04310,ko04340,ko04540,ko04720,ko04724,ko04725,ko04740,ko04742,ko04910,ko04912,ko04914,ko04916,ko04961,ko04962,ko04970,ko04971,ko04976,ko05020,ko05110,ko05146,ko05414	2.7.11.11	-	http://www.genome.jp/dbget-bin/www_bget?ko:K04345
comp169260_c0_seq1.21.1124.plus.B3_1	pru:PRU_2502	K06942	-	-	-	-	http://www.genome.jp/dbget-bin/www_bget?ko:K06942
comp217440_c0_seq1.1.1100.minus.B3_1	dvm:DvMF_0877	K01872	alanyl-tRNA synthetase [EC:6.1.1.7]	ko00970	6.1.1.7	M00360,M00359	http://www.genome.jp/dbget-bin/www_bget?ko:K01872
comp5310_c0_seq1.49.1149.plus.A1_1	rru:Rru_A3371	K00344	NADPH2:quinone reductase [EC:1.6.5.5]	-	1.6.5.5	-	http://www.genome.jp/dbget-bin/www_bget?ko:K00344
comp25070_c0_seq1.1450.2548.minus.A1_1	sep:SE0473	K01443	N-acetylglucosamine-6-phosphate deacetylase [EC:3.5.1.25]	ko00520	3.5.1.25	-	http://www.genome.jp/dbget-bin/www_bget?ko:K01443
comp63108_c0_seq1.123.1223.plus.A1_1	pgu:PGUG_03622	K11294	nucleolin	ko05130	-	-	http://www.genome.jp/dbget-bin/www_bget?ko:K11294
comp33656_c0_seq1.19.1119.plus.A3_1	ddi:DDB_G0293986	K00683	glutaminyl-peptide cyclotransferase [EC:2.3.2.5]	-	2.3.2.5	-	http://www.genome.jp/dbget-bin/www_bget?ko:K00683
comp26615_c0_seq2.661.1761.minus.B2_1	pif:PITG_20808	K08856	serine/threonine kinase 16 [EC:2.7.11.1]	-	2.7.11.1	-	http://www.genome.jp/dbget-bin/www_bget?ko:K08856
comp34350_c0_seq1.536.1635.minus.B2_1	cci:CC1G_00488	K04536	guanine nucleotide binding protein (G protein), beta 1	ko04062,ko04724,ko04725,ko04742,ko04744	-	-	http://www.genome.jp/dbget-bin/www_bget?ko:K04536
comp116363_c0_seq1.1.1098.minus.B3_1	ppn:Palpr_0372	K07576	metallo-beta-lactamase family protein	-	-	-	http://www.genome.jp/dbget-bin/www_bget?ko:K07576
comp12529_c0_seq2.1.1095.minus.A1_1	mgl:MGL_2038	K08832	serine/threonine kinase 23 [EC:2.7.11.1]	-	2.7.11.1	-	http://www.genome.jp/dbget-bin/www_bget?ko:K08832
comp14618_c0_seq1.39.1136.minus.A1_1	tgo:TGME49_033080	K13103	tuftelin-interacting protein 11	-	-	-	http://www.genome.jp/dbget-bin/www_bget?ko:K13103
comp25160_c0_seq1.556.1653.minus.A3_1	pif:PITG_03557	K10134	etoposide-induced 2.4 mRNA	ko04115	-	-	http://www.genome.jp/dbget-bin/www_bget?ko:K10134
comp16816_c0_seq1.149.1246.minus.B3_1	ppl:POSPLDRAFT_87886	K01974	RNA 3'-terminal phosphate cyclase [EC:6.5.1.4]	-	6.5.1.4	-	http://www.genome.jp/dbget-bin/www_bget?ko:K01974
comp19921_c0_seq1.1.1096.minus.B3_1	osp:Odosp_0176	K03737	putative pyruvate-flavodoxin oxidoreductase [EC:1.2.7.-]	ko00720	1.2.7.-	M00173,M00374	http://www.genome.jp/dbget-bin/www_bget?ko:K03737
comp62190_c0_seq1.94.1190.minus.B3_1	mbr:MONBRDRAFT_15046	K11713	geranylgeranyl transferase type-1 subunit beta [EC:2.5.1.59]	-	2.5.1.59	-	http://www.genome.jp/dbget-bin/www_bget?ko:K11713
comp24700_c0_seq1.1624.2718.minus.A1_1	pif:PITG_16203	K03783	purine-nucleoside phosphorylase [EC:2.4.2.1]	ko00230,ko00240,ko00760	2.4.2.1	-	http://www.genome.jp/dbget-bin/www_bget?ko:K03783
comp23518_c0_seq1.249.1343.plus.A3_1	tet:TTHERM_00058590	K03841	fructose-1,6-bisphosphatase I [EC:3.1.3.11]	ko00010,ko00030,ko00051,ko00680,ko00710,ko04910	3.1.3.11	M00165,M00167,M00344,M00003	http://www.genome.jp/dbget-bin/www_bget?ko:K03841
comp40509_c0_seq1.50.1144.plus.A3_1	mbr:MONBRDRAFT_37916	K00030	isocitrate dehydrogenase (NAD+) [EC:1.1.1.41]	ko00020	1.1.1.41	M00009,M00010	http://www.genome.jp/dbget-bin/www_bget?ko:K00030
comp20861_c0_seq1.47.1141.minus.B2_1	pif:PITG_10508	K14801	pre-rRNA-processing protein TSR4	-	-	-	http://www.genome.jp/dbget-bin/www_bget?ko:K14801
comp28284_c0_seq1.1.1091.minus.B2_1	spo:SPBC14C8.03	K01265	methionyl aminopeptidase [EC:3.4.11.18]	-	3.4.11.18	-	http://www.genome.jp/dbget-bin/www_bget?ko:K01265
comp88658_c0_seq1.33.1127.plus.B3_1	pif:PITG_02671	K04739	cAMP-dependent protein kinase regulator	ko04210,ko04910	-	-	http://www.genome.jp/dbget-bin/www_bget?ko:K04739
comp145993_c0_seq1.287.1381.plus.B3_1	ipo:Ilyop_2000	K00850	6-phosphofructokinase [EC:2.7.1.11]	ko00010,ko00030,ko00051,ko00052,ko00680	2.7.1.11	M00345,M00001	http://www.genome.jp/dbget-bin/www_bget?ko:K00850
comp9021_c0_seq1.41.1132.plus.A1_1	spo:SPBP8B7.03c	K02930	large subunit ribosomal protein L4e	ko03010	-	M00179,M00177	http://www.genome.jp/dbget-bin/www_bget?ko:K02930
comp21100_c0_seq1.651.1742.plus.A1_1	ngr:NAEGRDRAFT_76883	K00869	mevalonate kinase [EC:2.7.1.36]	ko00900,ko04146	2.7.1.36	M00095	http://www.genome.jp/dbget-bin/www_bget?ko:K00869
comp39987_c0_seq1.1.1088.minus.A3_1	tbr:Tb927.6.3500	K09533	DnaJ homolog subfamily C member 13	-	-	-	http://www.genome.jp/dbget-bin/www_bget?ko:K09533
comp40987_c0_seq1.219.1310.minus.A3_1	cgr:CAGL0K05357g	K01915	glutamine synthetase [EC:6.3.1.2]	ko00250,ko00330,ko00910,ko02020,ko04724	6.3.1.2	-	http://www.genome.jp/dbget-bin/www_bget?ko:K01915
comp97626_c0_seq1.514.1605.plus.B3_1	cst:CLOST_1465	K02945	small subunit ribosomal protein S1	ko03010	-	M00178	http://www.genome.jp/dbget-bin/www_bget?ko:K02945
comp99923_c1_seq6.1.1091.minus.B3_1	mbr:MONBRDRAFT_44322	K06619	proto-oncogene tyrosine-protein kinase ABL1 [EC:2.7.10.2]	ko04012,ko04110,ko04360,ko04722,ko05130,ko05131,ko05200,ko05220,ko05416	2.7.10.2	-	http://www.genome.jp/dbget-bin/www_bget?ko:K06619
comp105178_c0_seq1.17.1106.minus.B3_1	bhl:Bache_2143	K03305	proton-dependent oligopeptide transporter, POT family	-	-	-	http://www.genome.jp/dbget-bin/www_bget?ko:K03305
comp171846_c0_seq1.1.1091.minus.B3_1	fnu:FN0495	K00626	acetyl-CoA C-acetyltransferase [EC:2.3.1.9]	ko00071,ko00072,ko00280,ko00310,ko00362,ko00380,ko00620,ko00630,ko00640,ko00650,ko00720,ko00900,ko02020	2.3.1.9	M00375,M00374,M00373,M00088,M00095	http://www.genome.jp/dbget-bin/www_bget?ko:K00626
comp12945_c0_seq1.102.1190.plus.A1_1	cgr:CAGL0K05357g	K01915	glutamine synthetase [EC:6.3.1.2]	ko00250,ko00330,ko00910,ko02020,ko04724	6.3.1.2	-	http://www.genome.jp/dbget-bin/www_bget?ko:K01915
comp24154_c0_seq8.33.1121.plus.A1_1	pif:PITG_01062	K01611	S-adenosylmethionine decarboxylase [EC:4.1.1.50]	ko00270,ko00330	4.1.1.50	M00034,M00133	http://www.genome.jp/dbget-bin/www_bget?ko:K01611
comp35385_c0_seq1.179.1266.minus.A3_1	ppl:POSPLDRAFT_29858	K08832	serine/threonine kinase 23 [EC:2.7.11.1]	-	2.7.11.1	-	http://www.genome.jp/dbget-bin/www_bget?ko:K08832
comp36252_c0_seq1.11.1098.minus.A3_1	ecu:ECU10_1770i	K01255	leucyl aminopeptidase [EC:3.4.11.1]	ko00480	3.4.11.1	-	http://www.genome.jp/dbget-bin/www_bget?ko:K01255
comp39399_c0_seq1.1.1088.minus.A3_1	afv:AFLA_034220	K05289	glycosylphosphatidylinositol transamidase	ko00563	-	-	http://www.genome.jp/dbget-bin/www_bget?ko:K05289
comp26568_c0_seq2.413.1500.minus.B2_1	mbr:MONBRDRAFT_6048	K00030	isocitrate dehydrogenase (NAD+) [EC:1.1.1.41]	ko00020	1.1.1.41	M00009,M00010	http://www.genome.jp/dbget-bin/www_bget?ko:K00030
comp92897_c0_seq5.69.1157.minus.B3_1	mbr:MONBRDRAFT_27454	K07752	carboxypeptidase D [EC:3.4.17.22]	-	3.4.17.22	-	http://www.genome.jp/dbget-bin/www_bget?ko:K07752
comp95866_c0_seq2.71.1159.plus.B3_1	cci:CC1G_01115	K01408	insulysin [EC:3.4.24.56]	ko05010	3.4.24.56	-	http://www.genome.jp/dbget-bin/www_bget?ko:K01408
comp135372_c0_seq1.1.1087.minus.B3_1	dvm:DvMF_2835	K04043	molecular chaperone DnaK	ko03018,ko05152	-	-	http://www.genome.jp/dbget-bin/www_bget?ko:K04043
comp19371_c0_seq1.177.1262.minus.A1_1	ddi:DDB_G0281567	K06641	serine/threonine-protein kinase Chk2 [EC:2.7.11.1]	ko04110,ko04111,ko04115	2.7.11.1	-	http://www.genome.jp/dbget-bin/www_bget?ko:K06641
comp29457_c0_seq1.278.1363.plus.B3_1	osp:Odosp_3201	K00174	2-oxoglutarate ferredoxin oxidoreductase subunit alpha [EC:1.2.7.3]	ko00020,ko00720	1.2.7.3	M00173,M00009,M00011,M00311	http://www.genome.jp/dbget-bin/www_bget?ko:K00174
comp30658_c0_seq1.978.2063.minus.B3_1	ppn:Palpr_1741	K00831	phosphoserine aminotransferase [EC:2.6.1.52]	ko00260,ko00680,ko00750	2.6.1.52	M00020,M00124	http://www.genome.jp/dbget-bin/www_bget?ko:K00831
comp59338_c0_seq1.116.1201.plus.B3_1	osp:Odosp_3201	K00174	2-oxoglutarate ferredoxin oxidoreductase subunit alpha [EC:1.2.7.3]	ko00020,ko00720	1.2.7.3	M00173,M00009,M00011,M00311	http://www.genome.jp/dbget-bin/www_bget?ko:K00174
comp17911_c0_seq4.17.1099.plus.A1_1	pmx:PERMA_1024	K03704	cold shock protein (beta-ribbon, CspA family)	-	-	-	http://www.genome.jp/dbget-bin/www_bget?ko:K03704
comp17918_c0_seq1.157.1237.minus.A1_1	pti:PHATRDRAFT_2819	K14648	poly(U)-specific endoribonuclease [EC:3.1.-.-]	-	3.1.-.-	-	http://www.genome.jp/dbget-bin/www_bget?ko:K14648
comp41011_c0_seq1.89.1171.plus.A3_1	xcv:XCV1242	K03927	carboxylesterase type B [EC:3.1.1.1]	ko00983	3.1.1.1,3.1.1.56,3.1.1.84	-	http://www.genome.jp/dbget-bin/www_bget?ko:K03927
comp21994_c0_seq1.1.1079.minus.B2_1	mbr:MONBRDRAFT_27789	K03130	transcription initiation factor TFIID subunit 5	ko03022	-	-	http://www.genome.jp/dbget-bin/www_bget?ko:K03130
comp104302_c0_seq1.25.1107.plus.B3_1	sta:STHERM_c17750	K07335	basic membrane protein A and related proteins	-	-	-	http://www.genome.jp/dbget-bin/www_bget?ko:K07335
comp152893_c0_seq1.1.1081.minus.B3_1	dvm:DvMF_2037	K01892	histidyl-tRNA synthetase [EC:6.1.1.21]	ko00970	6.1.1.21	M00360,M00359	http://www.genome.jp/dbget-bin/www_bget?ko:K01892
comp6560_c0_seq1.1.1079.minus.A1_1	tml:GSTUM_00009718001	K03364	cell division cycle 20-like protein 1, cofactor of APC complex	ko04110,ko04111,ko04120,ko04914	-	M00389	http://www.genome.jp/dbget-bin/www_bget?ko:K03364
comp25496_c0_seq1.1.1077.minus.A3_1	lel:LELG_01372	K11644	paired amphipathic helix protein Sin3a	ko05016	-	-	http://www.genome.jp/dbget-bin/www_bget?ko:K11644
comp31664_c0_seq1.71.1150.plus.A3_1	cyp:PCC8801_2007	K01749	hydroxymethylbilane synthase [EC:2.5.1.61]	ko00860	2.5.1.61	M00121	http://www.genome.jp/dbget-bin/www_bget?ko:K01749
comp21554_c0_seq3.39.1118.plus.B2_1	pmx:PERMA_1024	K03704	cold shock protein (beta-ribbon, CspA family)	-	-	-	http://www.genome.jp/dbget-bin/www_bget?ko:K03704
comp29751_c0_seq7.169.1248.minus.B2_1	mbr:MONBRDRAFT_38079	K02146	V-type H+-transporting ATPase subunit AC39 [EC:3.6.3.14]	ko00190,ko04142,ko04145,ko04966,ko05110,ko05120,ko05152,ko05323	3.6.3.14	M00160	http://www.genome.jp/dbget-bin/www_bget?ko:K02146
comp138636_c0_seq1.1.1077.minus.B3_1	pdi:BDI_1237	K00639	glycine C-acetyltransferase [EC:2.3.1.29]	ko00260	2.3.1.29	-	http://www.genome.jp/dbget-bin/www_bget?ko:K00639
comp41308_c0_seq1.1.1075.minus.A3_1	pan:PODANSg7965	K08337	autophagy-related protein 7	ko04140	-	-	http://www.genome.jp/dbget-bin/www_bget?ko:K08337
comp92119_c0_seq1.267.1343.minus.B3_1	mbr:MONBRDRAFT_35266	K10588	ubiquitin-protein ligase E3 B [EC:6.3.2.19]	ko04120	6.3.2.19	-	http://www.genome.jp/dbget-bin/www_bget?ko:K10588
comp115142_c0_seq1.7.1081.minus.B3_1	tet:TTHERM_00239260	K09201	transcription factor YY	-	-	-	http://www.genome.jp/dbget-bin/www_bget?ko:K09201
comp19736_c0_seq1.254.1327.minus.A1_1	pcs:Pc22g06960	K00948	ribose-phosphate pyrophosphokinase [EC:2.7.6.1]	ko00030,ko00230	2.7.6.1	M00005	http://www.genome.jp/dbget-bin/www_bget?ko:K00948
comp25851_c0_seq1.77.1150.plus.A1_1	tcr:507241.30	K00934	arginine kinase [EC:2.7.3.3]	ko00330	2.7.3.3	-	http://www.genome.jp/dbget-bin/www_bget?ko:K00934
comp41031_c0_seq1.9.1082.plus.A3_1	mbr:MONBRDRAFT_39307	K01363	cathepsin B [EC:3.4.22.1]	ko04142,ko04612	3.4.22.1	-	http://www.genome.jp/dbget-bin/www_bget?ko:K01363
comp25679_c0_seq1.1.1071.minus.B2_1	ani:AN4721.2	K12818	ATP-dependent RNA helicase DHX8/PRP22 [EC:3.6.4.13]	ko03040	3.6.4.13	-	http://www.genome.jp/dbget-bin/www_bget?ko:K12818
comp29335_c0_seq2.1.1069.minus.B3_1	uma:UM03696.1	K04706	protein inhibitor of activated STAT	ko04120,ko04630,ko05160,ko05200,ko05222	6.3.2.-	-	http://www.genome.jp/dbget-bin/www_bget?ko:K04706
comp25551_c0_seq1.1.1069.minus.B2_1	ddi:DDB_G0288647	K00257	-	ko00281,ko00626	1.3.99.-	-	http://www.genome.jp/dbget-bin/www_bget?ko:K00257
comp91978_c0_seq1.79.1149.minus.B3_1	eel:EUBELI_00241	K02406	flagellin	ko02020,ko02040,ko04626	-	-	http://www.genome.jp/dbget-bin/www_bget?ko:K02406
comp114979_c0_seq1.68.1138.plus.B3_1	dvm:DvMF_2941	K00789	S-adenosylmethionine synthetase [EC:2.5.1.6]	ko00270	2.5.1.6	M00609,M00034,M00035,M00368	http://www.genome.jp/dbget-bin/www_bget?ko:K00789
comp21031_c0_seq1.118.1185.plus.A1_1	tva:TVAG_463930	K00913	inositol-1,3,4-trisphosphate 5/6-kinase / inositol-tetrakisphosphate 1-kinase [EC:2.7.1.159 2.7.1.134]	ko00562,ko04070	2.7.1.134,2.7.1.159	M00132	http://www.genome.jp/dbget-bin/www_bget?ko:K00913
comp25538_c0_seq1.1693.2760.minus.A1_1	mbr:MONBRDRAFT_37852	K05692	actin beta/gamma 1	ko04145,ko04510,ko04520,ko04530,ko04670,ko04745,ko04810,ko05100,ko05110,ko05130,ko05131,ko05164,ko05410,ko05412,ko05414,ko05416	-	-	http://www.genome.jp/dbget-bin/www_bget?ko:K05692
comp41041_c0_seq1.84.1151.minus.A3_1	ddi:DDB_G0285521	K12870	pre-mRNA-splicing factor ISY1	ko03040	-	M00355	http://www.genome.jp/dbget-bin/www_bget?ko:K12870
comp41997_c0_seq2.52.1119.plus.A3_1	cim:CIMG_02644	K07750	methylsterol monooxygenase [EC:1.14.13.72]	ko00100	1.14.13.72	M00101	http://www.genome.jp/dbget-bin/www_bget?ko:K07750
comp8139_c0_seq1.1.1064.minus.B2_1	pgu:PGUG_04230	K03178	ubiquitin-activating enzyme E1 [EC:6.3.2.19]	ko04120,ko05012	6.3.2.19	-	http://www.genome.jp/dbget-bin/www_bget?ko:K03178
comp10628_c0_seq1.5.1072.minus.B2_1	pif:PITG_03615	K01488	adenosine deaminase [EC:3.5.4.4]	ko00230,ko05340	3.5.4.4	-	http://www.genome.jp/dbget-bin/www_bget?ko:K01488
comp89042_c0_seq1.1.1065.minus.B3_1	cci:CC1G_01887	K10592	E3 ubiquitin-protein ligase HUWE1 [EC:6.3.2.19]	ko04120	6.3.2.19	-	http://www.genome.jp/dbget-bin/www_bget?ko:K10592
comp132602_c0_seq1.1.1066.minus.B3_1	sdl:Sdel_2006	K01424	L-asparaginase [EC:3.5.1.1]	ko00250,ko00460,ko00910	3.5.1.1	-	http://www.genome.jp/dbget-bin/www_bget?ko:K01424
comp12238_c0_seq1.23.1087.plus.A1_1	uma:UM02000.1	K13704	abhydrolase domain-containing protein 12 [EC:3.1.1.23]	-	3.1.1.23	-	http://www.genome.jp/dbget-bin/www_bget?ko:K13704
comp19828_c0_seq1.332.1396.plus.A1_1	mbr:MONBRDRAFT_34287	K10249	elongation of very long chain fatty acids protein 4	-	2.3.1.199	M00415	http://www.genome.jp/dbget-bin/www_bget?ko:K10249
comp22613_c0_seq1.285.1349.minus.A1_1	bte:BTH_I1485	K01784	UDP-glucose 4-epimerase [EC:5.1.3.2]	ko00052,ko00520	5.1.3.2	M00362,M00361	http://www.genome.jp/dbget-bin/www_bget?ko:K01784
comp25508_c0_seq3.94.1158.plus.A1_1	bse:Bsel_1818	K00060	threonine 3-dehydrogenase [EC:1.1.1.103]	ko00260	1.1.1.103	-	http://www.genome.jp/dbget-bin/www_bget?ko:K00060
comp160450_c0_seq1.1.1064.minus.B3_1	cbl:CLK_3163	K01761	methionine-gamma-lyase [EC:4.4.1.11]	ko00270,ko00450	4.4.1.11	-	http://www.genome.jp/dbget-bin/www_bget?ko:K01761
comp12568_c0_seq1.2976.4037.minus.A1_1	mbr:MONBRDRAFT_25538	K04634	guanine nucleotide binding protein (G protein), alpha q polypeptide	ko04020,ko04270,ko04540,ko04720,ko04724,ko04725,ko04730,ko04745,ko04912,ko04916,ko04961,ko04970,ko04971,ko04972,ko05010,ko05016,ko05142,ko05143,ko05146	-	-	http://www.genome.jp/dbget-bin/www_bget?ko:K04634
comp19115_c0_seq1.209.1270.minus.A1_1	spo:SPCC330.10	K00565	mRNA (guanine-N7-)-methyltransferase [EC:2.1.1.56]	ko03015	2.1.1.56	-	http://www.genome.jp/dbget-bin/www_bget?ko:K00565
comp23009_c0_seq2.3.1064.plus.A1_1	spo:SPCC1620.06c	K00948	ribose-phosphate pyrophosphokinase [EC:2.7.6.1]	ko00030,ko00230	2.7.6.1	M00005	http://www.genome.jp/dbget-bin/www_bget?ko:K00948
comp23795_c0_seq1.267.1328.plus.A1_1	mbr:MONBRDRAFT_38336	K09519	DnaJ homolog subfamily B member 13	-	-	-	http://www.genome.jp/dbget-bin/www_bget?ko:K09519
comp24931_c0_seq1.1987.3048.minus.A1_1	apb:SAR116_1436	K00020	3-hydroxyisobutyrate dehydrogenase [EC:1.1.1.31]	ko00280	1.1.1.31	-	http://www.genome.jp/dbget-bin/www_bget?ko:K00020
comp41897_c0_seq1.761.1822.minus.A3_1	pif:PITG_15661	K00364	GMP reductase [EC:1.7.1.7]	ko00230	1.7.1.7	-	http://www.genome.jp/dbget-bin/www_bget?ko:K00364
comp15670_c0_seq1.365.1424.minus.B2_1	pcs:Pc16g10230	K00008	L-iditol 2-dehydrogenase [EC:1.1.1.14]	ko00051	1.1.1.14	-	http://www.genome.jp/dbget-bin/www_bget?ko:K00008
comp95075_c0_seq3.1.1061.minus.B3_1	ppa:PAS_chr3_0063	K10632	BRCA1-associated protein [EC:6.3.2.19]	-	6.3.2.19	-	http://www.genome.jp/dbget-bin/www_bget?ko:K10632
comp108900_c0_seq1.237.1298.plus.B3_1	dvm:DvMF_1866	K06873	-	-	-	-	http://www.genome.jp/dbget-bin/www_bget?ko:K06873
comp41744_c0_seq2.871.1927.minus.A3_1	mbr:MONBRDRAFT_39088	K00856	adenosine kinase [EC:2.7.1.20]	ko00230	2.7.1.20	-	http://www.genome.jp/dbget-bin/www_bget?ko:K00856
comp6109_c0_seq1.590.1648.plus.B2_1	met:M446_0263	K03438	S-adenosyl-methyltransferase [EC:2.1.1.-]	-	2.1.1.199	-	http://www.genome.jp/dbget-bin/www_bget?ko:K03438
comp92187_c0_seq3.1.1056.minus.B3_1	mgl:MGL_2850	K08286	protein-serine/threonine kinase [EC:2.7.11.-]	-	2.7.11.-	-	http://www.genome.jp/dbget-bin/www_bget?ko:K08286
comp100895_c0_seq1.1752.2810.minus.B3_1	cci:CC1G_13077	K07442	tRNA (adenine-N1-)-methyltransferase catalytic subunit [EC:2.1.1.36]	-	2.1.1.219,2.1.1.220	-	http://www.genome.jp/dbget-bin/www_bget?ko:K07442
comp110753_c0_seq1.128.1186.plus.B3_1	cst:CLOST_1294	K00215	dihydrodipicolinate reductase [EC:1.3.1.26]	ko00300	1.17.1.8	M00016,M00525,M00526,M00527	http://www.genome.jp/dbget-bin/www_bget?ko:K00215
comp142559_c0_seq1.609.1667.minus.B3_1	dvm:DvMF_0850	K01887	arginyl-tRNA synthetase [EC:6.1.1.19]	ko00970	6.1.1.19	M00360,M00359	http://www.genome.jp/dbget-bin/www_bget?ko:K01887
comp142752_c0_seq1.1.1057.minus.B3_1	elm:ELI_3086	K00864	glycerol kinase [EC:2.7.1.30]	ko00561,ko03320,ko04626	2.7.1.30	-	http://www.genome.jp/dbget-bin/www_bget?ko:K00864
comp12571_c0_seq2.1242.2297.minus.A1_1	act:ACLA_022330	K04640	guanine nucleotide binding protein (G protein), alpha, other	-	-	-	http://www.genome.jp/dbget-bin/www_bget?ko:K04640
comp21969_c0_seq1.314.1367.minus.A1_1	cvi:CV_1183	K07394	SM-20-related protein	-	-	-	http://www.genome.jp/dbget-bin/www_bget?ko:K07394
comp40192_c0_seq1.49.1104.plus.A3_1	gag:Glaag_2026	K01563	haloalkane dehalogenase [EC:3.8.1.5]	ko00361,ko00625	3.8.1.5	-	http://www.genome.jp/dbget-bin/www_bget?ko:K01563
comp85895_c0_seq1.88.1143.minus.B3_1	cci:CC1G_00997	K02202	cyclin-dependent kinase 7 [EC:2.7.11.22]	ko03022,ko03420,ko04110	2.7.11.22,2.7.11.23	M00290	http://www.genome.jp/dbget-bin/www_bget?ko:K02202
comp90333_c0_seq2.1.1053.minus.B3_1	mgr:MGG_08345	K03361	F-box and WD-40 domain protein CDC4	ko04111,ko04120	-	M00407	http://www.genome.jp/dbget-bin/www_bget?ko:K03361
comp116225_c0_seq1.370.1425.minus.B3_1	bvu:BVU_1173	K07568	S-adenosylmethionine:tRNA ribosyltransferase-isomerase [EC:5.-.-.-]	-	2.4.99.17	-	http://www.genome.jp/dbget-bin/www_bget?ko:K07568
comp147937_c0_seq1.72.1127.plus.B3_1	fjo:Fjoh_3142	K01130	arylsulfatase [EC:3.1.6.1]	ko00140,ko00600	3.1.6.1	-	http://www.genome.jp/dbget-bin/www_bget?ko:K01130
comp4779_c0_seq1.166.1218.minus.A1_1	bpy:Bphyt_6416	K07048	phosphotriesterase-related protein	-	-	-	http://www.genome.jp/dbget-bin/www_bget?ko:K07048
comp22003_c0_seq1.1.1052.minus.A1_1	aoe:Clos_2560	K02112	F-type H+-transporting ATPase subunit beta [EC:3.6.3.14]	ko00190,ko00195	3.6.3.14	M00157	http://www.genome.jp/dbget-bin/www_bget?ko:K02112
comp22915_c0_seq1.257.1309.plus.A1_1	tml:GSTUM_00011064001	K04640	guanine nucleotide binding protein (G protein), alpha, other	-	-	-	http://www.genome.jp/dbget-bin/www_bget?ko:K04640
comp28167_c0_seq1.554.1606.minus.A1_1	pif:PITG_01146	K01008	selenide, water dikinase [EC:2.7.9.3]	ko00450	2.7.9.3	-	http://www.genome.jp/dbget-bin/www_bget?ko:K01008
comp109353_c0_seq1.119.1171.plus.B3_1	ipo:Ilyop_2179	K00656	formate C-acetyltransferase [EC:2.3.1.54]	ko00620,ko00640,ko00650	2.3.1.54	-	http://www.genome.jp/dbget-bin/www_bget?ko:K00656
comp17682_c0_seq1.157.1206.minus.A1_1	syg:sync_1059	K03453	bile acid:Na+ symporter, BASS family	-	-	-	http://www.genome.jp/dbget-bin/www_bget?ko:K03453
comp19769_c0_seq2.34.1082.minus.A1_1	mbr:MONBRDRAFT_33884	K05954	protein farnesyltransferase subunit beta [EC:2.5.1.58]	-	2.5.1.58	-	http://www.genome.jp/dbget-bin/www_bget?ko:K05954
comp22658_c0_seq1.8.1057.plus.A1_1	ang:ANI_1_1628024	K01191	alpha-mannosidase [EC:3.2.1.24]	ko00511	3.2.1.24	-	http://www.genome.jp/dbget-bin/www_bget?ko:K01191
comp24907_c0_seq1.1.1048.minus.A3_1	mbr:MONBRDRAFT_17634	K07374	tubulin alpha	ko04145,ko04540,ko05130	-	-	http://www.genome.jp/dbget-bin/www_bget?ko:K07374
comp25174_c0_seq1.1.1047.minus.A3_1	ecu:ECU04_1250	K03363	cell division cycle 20, cofactor of APC complex	ko04110,ko04111,ko04113,ko04114,ko04120	-	M00389	http://www.genome.jp/dbget-bin/www_bget?ko:K03363
comp71023_c0_seq1.1.1048.minus.A3_1	lbc:LACBIDRAFT_188270	K06883	-	-	-	-	http://www.genome.jp/dbget-bin/www_bget?ko:K06883
comp26529_c0_seq1.133.1182.plus.B2_1	mbr:MONBRDRAFT_10632	K12817	pre-mRNA-splicing factor 18	ko03040	-	-	http://www.genome.jp/dbget-bin/www_bget?ko:K12817
comp127089_c0_seq1.1.1047.minus.B3_1	bvu:BVU_2892	K13038	phosphopantothenoylcysteine decarboxylase / phosphopantothenate--cysteine ligase [EC:4.1.1.36 6.3.2.5]	ko00770	4.1.1.36,6.3.2.5	M00120	http://www.genome.jp/dbget-bin/www_bget?ko:K13038
comp179666_c0_seq1.1.1048.minus.B3_1	pdi:BDI_0484	K03070	preprotein translocase subunit SecA	ko03060,ko03070	-	M00335	http://www.genome.jp/dbget-bin/www_bget?ko:K03070
comp180215_c0_seq1.1.1048.minus.B3_1	psn:Pedsa_1022	K00971	mannose-1-phosphate guanylyltransferase [EC:2.7.7.22]	ko00051,ko00520	2.7.7.13	M00114,M00362,M00361	http://www.genome.jp/dbget-bin/www_bget?ko:K00971
comp16223_c0_seq1.69.1115.plus.B2_1	tva:TVAG_370340	K08857	NIMA (never in mitosis gene a)-related kinase [EC:2.7.11.1]	-	2.7.11.1	-	http://www.genome.jp/dbget-bin/www_bget?ko:K08857
comp29489_c0_seq2.523.1568.minus.B2_1	lbc:LACBIDRAFT_301251	K14798	protein LTV1	-	-	-	http://www.genome.jp/dbget-bin/www_bget?ko:K14798
comp9500_c0_seq1.160.1201.minus.A1_1	mbr:MONBRDRAFT_15806	K00025	malate dehydrogenase [EC:1.1.1.37]	ko00020,ko00620,ko00630,ko00710,ko04964	1.1.1.37	M00168,M00171,M00009,M00011,M00012	http://www.genome.jp/dbget-bin/www_bget?ko:K00025
comp20165_c1_seq1.1038.2081.minus.A1_1	tps:THAPSDRAFT_22511	K00507	stearoyl-CoA desaturase (delta-9 desaturase) [EC:1.14.19.1]	ko01040,ko03320	1.14.19.1	-	http://www.genome.jp/dbget-bin/www_bget?ko:K00507
comp20530_c0_seq1.1.1039.minus.A1_1	mbr:MONBRDRAFT_26903	K14008	endoplasmic reticulum lectin 1	ko04141	-	M00403	http://www.genome.jp/dbget-bin/www_bget?ko:K14008
comp28688_c0_seq1.27.1070.minus.B3_1	ddi:DDB_G0288461	K01641	hydroxymethylglutaryl-CoA synthase [EC:2.3.3.10]	ko00072,ko00280,ko00650,ko00900	2.3.3.10	M00088,M00095	http://www.genome.jp/dbget-bin/www_bget?ko:K01641
comp102099_c0_seq1.22.1065.plus.B3_1	csh:Closa_2374	K10540	methyl-galactoside transport system substrate-binding protein	ko02010,ko02030	-	M00214	http://www.genome.jp/dbget-bin/www_bget?ko:K10540
comp140594_c0_seq1.1.1041.minus.B3_1	aoe:Clos_1543	K06950	uncharacterized protein	-	-	-	http://www.genome.jp/dbget-bin/www_bget?ko:K06950
comp12751_c0_seq1.16.1056.plus.A1_1	cth:Cthe_0137	K00134	glyceraldehyde 3-phosphate dehydrogenase [EC:1.2.1.12]	ko00010,ko05010	1.2.1.12	M00165,M00166,M00001,M00002,M00003	http://www.genome.jp/dbget-bin/www_bget?ko:K00134
comp14007_c0_seq1.58.1098.plus.A1_1	pif:PITG_07282	K12857	Prp8 binding protein	ko03040	-	M00354,M00355	http://www.genome.jp/dbget-bin/www_bget?ko:K12857
comp25160_c0_seq2.556.1596.minus.A3_1	pif:PITG_03557	K10134	etoposide-induced 2.4 mRNA	ko04115	-	-	http://www.genome.jp/dbget-bin/www_bget?ko:K10134
comp5834_c0_seq1.335.1373.minus.B2_1	mbr:MONBRDRAFT_14895	K12855	pre-mRNA-processing factor 6	ko03040	-	M00354	http://www.genome.jp/dbget-bin/www_bget?ko:K12855
comp16979_c0_seq2.11.1051.plus.B2_1	naz:Aazo_0428	K03469	ribonuclease HI [EC:3.1.26.4]	ko03030	3.1.26.4	-	http://www.genome.jp/dbget-bin/www_bget?ko:K03469
comp21201_c0_seq1.29.1069.minus.B2_1	mbr:MONBRDRAFT_12901	K02937	large subunit ribosomal protein L7e	ko03010	-	M00177	http://www.genome.jp/dbget-bin/www_bget?ko:K02937
comp21554_c0_seq2.39.1079.plus.B2_1	pmx:PERMA_1024	K03704	cold shock protein (beta-ribbon, CspA family)	-	-	-	http://www.genome.jp/dbget-bin/www_bget?ko:K03704
comp81136_c0_seq1.40.1078.minus.B3_1	dhd:Dhaf_4189	K02406	flagellin	ko02020,ko02040,ko04626	-	-	http://www.genome.jp/dbget-bin/www_bget?ko:K02406
comp92873_c0_seq1.1.1038.minus.B3_1	mbr:MONBRDRAFT_14315	K11654	SWI/SNF-related matrix-associated actin-dependent regulator of chromatin subfamily A member 5 [EC:3.6.4.-]	-	3.6.4.-	-	http://www.genome.jp/dbget-bin/www_bget?ko:K11654
comp12289_c0_seq1.96.1131.minus.A1_1	mbr:MONBRDRAFT_32982	K05610	ubiquitin carboxyl-terminal hydrolase L5 [EC:3.4.19.12]	-	3.4.19.12	-	http://www.genome.jp/dbget-bin/www_bget?ko:K05610
comp12928_c0_seq1.8.1045.plus.A1_1	mbr:MONBRDRAFT_31730	K08870	PTK9 protein tyrosine kinase 9	-	-	-	http://www.genome.jp/dbget-bin/www_bget?ko:K08870
comp33174_c0_seq1.1.1035.minus.A3_1	ecu:ECU10_1120	K03131	transcription initiation factor TFIID subunit 6	ko03022	-	-	http://www.genome.jp/dbget-bin/www_bget?ko:K03131
comp29146_c0_seq1.308.1345.plus.B3_1	mtt:Ftrac_1554	K00346	Na+-transporting NADH:ubiquinone oxidoreductase subunit A [EC:1.6.5.-]	-	1.6.5.-	-	http://www.genome.jp/dbget-bin/www_bget?ko:K00346
comp58956_c0_seq1.94.1131.minus.B3_1	mgl:MGL_3188	K09467	zinc-finger protein CreA/MIG	-	-	-	http://www.genome.jp/dbget-bin/www_bget?ko:K09467
comp95075_c0_seq5.1.1037.minus.B3_1	ppa:PAS_chr3_0063	K10632	BRCA1-associated protein [EC:6.3.2.19]	-	6.3.2.19	-	http://www.genome.jp/dbget-bin/www_bget?ko:K10632
comp119945_c0_seq1.1.1033.minus.B3_1	dvm:DvMF_2513	K02519	translation initiation factor IF-2	-	-	-	http://www.genome.jp/dbget-bin/www_bget?ko:K02519
comp29519_c0_seq1.368.1402.plus.B3_1	dvm:DvMF_0221	K03286	OmpA-OmpF porin, OOP family	-	-	-	http://www.genome.jp/dbget-bin/www_bget?ko:K03286
comp91158_c0_seq1.419.1452.minus.B3_1	pif:PITG_13403	K04712	sphingolipid delta-4 desaturase [EC:1.14.-.-]	ko00600	1.14.-.-	M00094,M00099	http://www.genome.jp/dbget-bin/www_bget?ko:K04712
comp92187_c0_seq2.1.1032.minus.B3_1	mgl:MGL_2850	K08286	protein-serine/threonine kinase [EC:2.7.11.-]	-	2.7.11.-	-	http://www.genome.jp/dbget-bin/www_bget?ko:K08286
comp94431_c0_seq1.1.1032.minus.B3_1	bpo:BP951000_1808	K07335	basic membrane protein A and related proteins	-	-	-	http://www.genome.jp/dbget-bin/www_bget?ko:K07335
comp119798_c0_seq1.64.1098.plus.B3_1	psn:Pedsa_2230	K03551	holliday junction DNA helicase RuvB	ko03440	3.6.4.12	-	http://www.genome.jp/dbget-bin/www_bget?ko:K03551
comp25578_c0_seq1.75.1106.plus.A3_1	ecu:ECU02_1210	K01885	glutamyl-tRNA synthetase [EC:6.1.1.17]	ko00860,ko00970	6.1.1.17	M00121,M00360,M00359	http://www.genome.jp/dbget-bin/www_bget?ko:K01885
comp25829_c0_seq1.1.1029.minus.A3_1	ppa:PAS_chr2-2_0379	K14835	ribosomal RNA methyltransferase Nop2 [EC:2.1.1.-]	-	2.1.1.-	-	http://www.genome.jp/dbget-bin/www_bget?ko:K14835
comp38307_c0_seq1.2.1033.plus.A3_1	ecu:ECU10_0750	K01265	methionyl aminopeptidase [EC:3.4.11.18]	-	3.4.11.18	-	http://www.genome.jp/dbget-bin/www_bget?ko:K01265
comp39169_c0_seq1.228.1259.minus.A3_1	ots:OTBS_0329	K06195	ApaG protein	-	-	-	http://www.genome.jp/dbget-bin/www_bget?ko:K06195
comp20857_c0_seq1.56.1085.minus.B2_1	ddi:DDB_G0275049	K10251	beta-keto reductase [EC:1.1.1.-]	ko01040	1.1.1.62,1.1.1.330	M00415	http://www.genome.jp/dbget-bin/www_bget?ko:K10251
comp29033_c0_seq1.94.1125.plus.B2_1	ddi:DDB_G0275663	K01082	3'(2'), 5'-bisphosphate nucleotidase [EC:3.1.3.7]	ko00920	3.1.3.7	-	http://www.genome.jp/dbget-bin/www_bget?ko:K01082
comp151816_c0_seq1.99.1128.minus.B3_1	tle:Tlet_1830	K13963	serpin B	ko05146	-	-	http://www.genome.jp/dbget-bin/www_bget?ko:K13963
comp153571_c0_seq1.1.1028.minus.B3_1	shg:Sph21_1132	K01876	aspartyl-tRNA synthetase [EC:6.1.1.12]	ko00970	6.1.1.12	M00360,M00359	http://www.genome.jp/dbget-bin/www_bget?ko:K01876
comp33024_c0_seq1.1.1027.minus.B3_1	ppn:Palpr_1926	K01893	asparaginyl-tRNA synthetase [EC:6.1.1.22]	ko00970	6.1.1.22	M00360,M00359	http://www.genome.jp/dbget-bin/www_bget?ko:K01893
comp16916_c0_seq1.120.1145.minus.A1_1	ngr:NAEGRDRAFT_81621	K03392	aminocarboxymuconate-semialdehyde decarboxylase [EC:4.1.1.45]	ko00380	4.1.1.45	M00038	http://www.genome.jp/dbget-bin/www_bget?ko:K03392
comp19957_c0_seq2.161.1186.minus.A1_1	mav:MAV_2796	K00273	D-amino-acid oxidase [EC:1.4.3.3]	ko00260,ko00311,ko00330,ko00472,ko04146	1.4.3.3	-	http://www.genome.jp/dbget-bin/www_bget?ko:K00273
comp24554_c0_seq1.1030.2053.minus.A1_1	ddi:DDB_G0292052	K14004	protein transport protein SEC13	ko03013,ko04141	-	M00427,M00404	http://www.genome.jp/dbget-bin/www_bget?ko:K14004
comp30592_c0_seq1.616.1641.minus.B3_1	das:Daes_0123	K07090	-	-	-	-	http://www.genome.jp/dbget-bin/www_bget?ko:K07090
comp92152_c0_seq1.654.1679.minus.B3_1	tps:THAPSDRAFT_37963	K12580	CCR4-NOT transcription complex subunit 3	ko03018	-	-	http://www.genome.jp/dbget-bin/www_bget?ko:K12580
comp95022_c0_seq1.67.1092.plus.B3_1	pif:PITG_04395	K06063	SNW domain-containing protein 1	ko03040,ko04330	-	M00355	http://www.genome.jp/dbget-bin/www_bget?ko:K06063
comp7296_c0_seq1.58.1080.minus.A1_1	cnb:CNBK0900	K01551	arsenite-transporting ATPase [EC:3.6.3.16]	-	3.6.3.16	-	http://www.genome.jp/dbget-bin/www_bget?ko:K01551
comp7706_c0_seq1.155.1177.plus.A1_1	cci:CC1G_00488	K04536	guanine nucleotide binding protein (G protein), beta 1	ko04062,ko04724,ko04725,ko04742,ko04744	-	-	http://www.genome.jp/dbget-bin/www_bget?ko:K04536
comp12242_c0_seq1.127.1149.plus.A1_1	scm:SCHCODRAFT_58502	K01698	porphobilinogen synthase [EC:4.2.1.24]	ko00860	4.2.1.24	M00121	http://www.genome.jp/dbget-bin/www_bget?ko:K01698
comp17620_c0_seq1.63.1085.plus.A1_1	mbr:MONBRDRAFT_38523	K00026	malate dehydrogenase [EC:1.1.1.37]	ko00020,ko00620,ko00630,ko00710	1.1.1.37	M00168,M00171,M00009,M00011,M00012	http://www.genome.jp/dbget-bin/www_bget?ko:K00026
comp24091_c0_seq1.682.1704.minus.A1_1	pif:PITG_06456	K06685	maintenance of ploidy protein MOB1 (MPS1 binder 1)	ko04111	-	-	http://www.genome.jp/dbget-bin/www_bget?ko:K06685
comp25493_c0_seq1.1.1020.minus.A3_1	ago:AGOS_AGL062C	K11648	SWI/SNF-related matrix-associated actin-dependent regulator of chromatin subfamily B member 1	-	-	-	http://www.genome.jp/dbget-bin/www_bget?ko:K11648
comp41426_c0_seq1.64.1086.minus.A3_1	ddi:DDB_G0292566	K00020	3-hydroxyisobutyrate dehydrogenase [EC:1.1.1.31]	ko00280	1.1.1.31	-	http://www.genome.jp/dbget-bin/www_bget?ko:K00020
comp86996_c0_seq1.1.1022.minus.A3_1	cci:CC1G_08650	K13192	RNA-binding protein 26	-	-	-	http://www.genome.jp/dbget-bin/www_bget?ko:K13192
comp30706_c0_seq2.39.1061.minus.B3_1	cbu:CBU_0721	K00809	deoxyhypusine synthase [EC:2.5.1.46]	-	2.5.1.46	-	http://www.genome.jp/dbget-bin/www_bget?ko:K00809
comp31644_c0_seq1.545.1567.plus.B3_1	fte:Fluta_1895	K03569	rod shape-determining protein MreB and related proteins	-	-	-	http://www.genome.jp/dbget-bin/www_bget?ko:K03569
comp68714_c0_seq1.1.1016.minus.A3_1	mbr:MONBRDRAFT_26401	K10798	poly [ADP-ribose] polymerase [EC:2.4.2.30]	ko03410	2.4.2.30	M00296	http://www.genome.jp/dbget-bin/www_bget?ko:K10798
comp29736_c0_seq1.105.1124.minus.B2_1	aac:Aaci_1813	K03979	GTP-binding protein	-	-	-	http://www.genome.jp/dbget-bin/www_bget?ko:K03979
comp58007_c0_seq1.1.1017.minus.B2_1	ecu:ECU01_1230	K13525	transitional endoplasmic reticulum ATPase	ko04141	-	M00400,M00403	http://www.genome.jp/dbget-bin/www_bget?ko:K13525
comp105899_c0_seq1.61.1080.minus.B3_1	pmz:HMPREF0659_A5829	K00826	branched-chain amino acid aminotransferase [EC:2.6.1.42]	ko00280,ko00290,ko00770	2.6.1.42	M00019,M00570,M00036,M00119	http://www.genome.jp/dbget-bin/www_bget?ko:K00826
comp6192_c0_seq1.1.1016.minus.A1_1	edi:EDI_171550	K01873	valyl-tRNA synthetase [EC:6.1.1.9]	ko00290,ko00970	6.1.1.9	M00360,M00359	http://www.genome.jp/dbget-bin/www_bget?ko:K01873
comp20431_c0_seq1.1.1016.minus.A1_1	pif:PITG_20055	K05677	ATP-binding cassette, subfamily D (ALD), member 3	ko02010,ko04146	-	-	http://www.genome.jp/dbget-bin/www_bget?ko:K05677
comp20932_c0_seq6.1.1014.minus.A1_1	mbr:MONBRDRAFT_25486	K00889	1-phosphatidylinositol-4-phosphate 5-kinase [EC:2.7.1.68]	ko00562,ko04070,ko04144,ko04666,ko04810	2.7.1.68	M00130	http://www.genome.jp/dbget-bin/www_bget?ko:K00889
comp21151_c0_seq1.1.1014.minus.A1_1	mbr:MONBRDRAFT_37886	K10643	CCR4-NOT transcription complex subunit 4 [EC:6.3.2.19]	ko03018	6.3.2.19	-	http://www.genome.jp/dbget-bin/www_bget?ko:K10643
comp24827_c0_seq2.43.1059.plus.A1_1	azc:AZC_3359	K12972	gyoxylate/hydroxypyruvate reductase A [EC:1.1.1.79 1.1.1.81]	ko00260,ko00620,ko00630	1.1.1.79,1.1.1.81	-	http://www.genome.jp/dbget-bin/www_bget?ko:K12972
comp59209_c0_seq1.92.1108.plus.A1_1	mbr:MONBRDRAFT_38213	K03754	translation initiation factor eIF-2B subunit beta	ko03013	-	-	http://www.genome.jp/dbget-bin/www_bget?ko:K03754
comp6516_c0_seq1.1.1015.minus.B2_1	cci:CC1G_02879	K10625	E3 ubiquitin-protein ligase UBR1 [EC:6.3.2.19]	-	6.3.2.19	-	http://www.genome.jp/dbget-bin/www_bget?ko:K10625
comp8544_c0_seq1.28.1043.minus.B2_1	mbr:MONBRDRAFT_30792	K02998	small subunit ribosomal protein SAe	ko03010	-	M00177	http://www.genome.jp/dbget-bin/www_bget?ko:K02998
comp20956_c0_seq1.1.1015.minus.B2_1	tcr:504797.10	K01514	exopolyphosphatase [EC:3.6.1.11]	ko00230	3.6.1.11	-	http://www.genome.jp/dbget-bin/www_bget?ko:K01514
comp28133_c0_seq1.689.1703.minus.B2_1	mbr:MONBRDRAFT_21355	K00469	inositol oxygenase [EC:1.13.99.1]	ko00053,ko00562	1.13.99.1	-	http://www.genome.jp/dbget-bin/www_bget?ko:K00469
comp113257_c0_seq1.27.1043.plus.B3_1	gym:GYMC10_1100	K02012	iron(III) transport system substrate-binding protein	ko02010	-	M00190	http://www.genome.jp/dbget-bin/www_bget?ko:K02012
comp156391_c0_seq1.1.1014.minus.B3_1	ssg:Selsp_1586	K07080	-	-	-	-	http://www.genome.jp/dbget-bin/www_bget?ko:K07080
comp18331_c0_seq1.194.1207.plus.A1_1	ngr:NAEGRDRAFT_44614	K08517	vesicle transport protein SEC22	ko04130,ko04145	-	-	http://www.genome.jp/dbget-bin/www_bget?ko:K08517
comp20684_c0_seq1.39.1052.plus.A1_1	cpw:CPC735_037140	K07750	methylsterol monooxygenase [EC:1.14.13.72]	ko00100	1.14.13.72	M00101	http://www.genome.jp/dbget-bin/www_bget?ko:K07750
comp22797_c0_seq2.418.1429.minus.A1_1	cim:CIMG_09252	K09584	protein disulfide-isomerase A6 [EC:5.3.4.1]	ko04141	5.3.4.1	-	http://www.genome.jp/dbget-bin/www_bget?ko:K09584
comp23637_c0_seq1.46.1059.minus.A1_1	pna:Pnap_1221	K01692	enoyl-CoA hydratase [EC:4.2.1.17]	ko00071,ko00280,ko00281,ko00310,ko00362,ko00380,ko00410,ko00627,ko00640,ko00650,ko00903,ko00930	4.2.1.17	M00087,M00032	http://www.genome.jp/dbget-bin/www_bget?ko:K01692
comp24876_c0_seq1.249.1262.plus.A1_1	ddi:DDB_G0291436	K11778	ditrans,polycis-polyprenyl diphosphate synthase [EC:2.5.1.87]	ko00900	2.5.1.87	-	http://www.genome.jp/dbget-bin/www_bget?ko:K11778
comp28941_c0_seq1.123.1136.plus.A1_1	vpa:VP2467	K08720	outer membrane protein OmpU	ko05111	-	-	http://www.genome.jp/dbget-bin/www_bget?ko:K08720
comp19993_c0_seq1.277.1288.minus.A3_1	afm:AFUA_3G08380	K01507	inorganic pyrophosphatase [EC:3.6.1.1]	ko00190	3.6.1.1	-	http://www.genome.jp/dbget-bin/www_bget?ko:K01507
comp36189_c0_seq1.587.1598.minus.A3_1	pfv:Psefu_2714	K03522	electron transfer flavoprotein alpha subunit	-	-	-	http://www.genome.jp/dbget-bin/www_bget?ko:K03522
comp36413_c0_seq1.28.1041.plus.A3_1	ecu:ECU08_1640	K11684	bromodomain-containing factor 1	-	-	-	http://www.genome.jp/dbget-bin/www_bget?ko:K11684
comp40663_c0_seq1.57.1070.plus.A3_1	clu:CLUG_04283	K12584	scavenger mRNA-decapping enzyme DcpS [EC:3.-.-.-]	ko03018	3.-.-.-	-	http://www.genome.jp/dbget-bin/www_bget?ko:K12584
comp86157_c0_seq1.1.1011.minus.B3_1	spo:SPBC25B2.05	K06961	ribosomal RNA assembly protein	-	-	-	http://www.genome.jp/dbget-bin/www_bget?ko:K06961
comp99038_c0_seq8.1.1011.minus.B3_1	ngr:NAEGRDRAFT_77683	K14950	cation-transporting ATPase 13A1 [EC:3.6.3.-]	-	3.6.3.-	-	http://www.genome.jp/dbget-bin/www_bget?ko:K14950
comp106107_c0_seq1.1945.2958.minus.B3_1	dvm:DvMF_0984	K01868	threonyl-tRNA synthetase [EC:6.1.1.3]	ko00970	6.1.1.3	M00360,M00359	http://www.genome.jp/dbget-bin/www_bget?ko:K01868
comp118272_c0_seq1.127.1140.plus.B3_1	vpa:VPA1186	K03286	OmpA-OmpF porin, OOP family	-	-	-	http://www.genome.jp/dbget-bin/www_bget?ko:K03286
comp124631_c0_seq1.253.1266.plus.B3_1	psn:Pedsa_3823	K03553	recombination protein RecA	ko03440	-	-	http://www.genome.jp/dbget-bin/www_bget?ko:K03553
comp169106_c0_seq1.1.1011.minus.B3_1	dvm:DvMF_0266	K01870	isoleucyl-tRNA synthetase [EC:6.1.1.5]	ko00290,ko00970	6.1.1.5	M00360,M00359	http://www.genome.jp/dbget-bin/www_bget?ko:K01870
comp176547_c0_seq1.22.1034.minus.B3_1	osp:Odosp_1181	K03924	MoxR-like ATPase [EC:3.6.3.-]	-	3.6.3.-	-	http://www.genome.jp/dbget-bin/www_bget?ko:K03924
comp190091_c0_seq1.9.1020.minus.B3_1	ppn:Palpr_0829	K06158	ATP-binding cassette, sub-family F, member 3	-	-	-	http://www.genome.jp/dbget-bin/www_bget?ko:K06158
comp17195_c0_seq1.168.1177.minus.A1_1	ddi:DDB_G0275049	K10251	beta-keto reductase [EC:1.1.1.-]	ko01040	1.1.1.62,1.1.1.330	M00415	http://www.genome.jp/dbget-bin/www_bget?ko:K10251
comp21245_c0_seq1.57.1067.plus.A1_1	mbr:MONBRDRAFT_27016	K08272	calcium binding protein 39	ko04150	-	-	http://www.genome.jp/dbget-bin/www_bget?ko:K08272
comp23405_c0_seq3.203.1213.plus.A1_1	dha:DEHA2C08536g	K11227	mitogen-activated protein kinase kinase [EC:2.7.12.2]	ko04011	2.7.12.2	-	http://www.genome.jp/dbget-bin/www_bget?ko:K11227
comp7075_c0_seq1.1.1009.minus.A3_1	ecu:ECU10_1770i	K01255	leucyl aminopeptidase [EC:3.4.11.1]	ko00480	3.4.11.1	-	http://www.genome.jp/dbget-bin/www_bget?ko:K01255
comp37139_c0_seq1.194.1204.plus.A3_1	tgo:TGME49_028000	K12826	splicing factor 3A subunit 2	ko03040	-	M00352	http://www.genome.jp/dbget-bin/www_bget?ko:K12826
comp27073_c0_seq1.501.1511.plus.B2_1	mbr:MONBRDRAFT_22031	K00731	glycoprotein-N-acetylgalactosamine 3-beta-galactosyltransferase [EC:2.4.1.122]	ko00512	2.4.1.122	M00056	http://www.genome.jp/dbget-bin/www_bget?ko:K00731
comp111131_c0_seq1.102.1112.minus.B3_1	txy:Thexy_0174	K00611	ornithine carbamoyltransferase [EC:2.1.3.3]	ko00330	2.1.3.3	M00029	http://www.genome.jp/dbget-bin/www_bget?ko:K00611
comp127462_c0_seq1.14.1024.plus.B3_1	aco:Amico_0095	K00226	dihydroorotate dehydrogenase (fumarate) [EC:1.3.98.1]	ko00240	1.3.98.1	M00051	http://www.genome.jp/dbget-bin/www_bget?ko:K00226
comp55140_c0_seq1.225.1232.minus.A1_1	ure:UREG_04385	K10684	ubiquitin-like 1-activating enzyme E1 A [EC:6.3.2.19]	ko04120	6.3.2.19	-	http://www.genome.jp/dbget-bin/www_bget?ko:K10684
comp37607_c0_seq1.189.1196.minus.A3_1	nhl:Nhal_0504	K00846	ketohexokinase [EC:2.7.1.3]	ko00051	2.7.1.3	-	http://www.genome.jp/dbget-bin/www_bget?ko:K00846
comp38852_c0_seq1.65.1072.minus.A3_1	mbr:MONBRDRAFT_9558	K03247	translation initiation factor 3 subunit H	ko03013,ko05162	-	-	http://www.genome.jp/dbget-bin/www_bget?ko:K03247
comp29571_c0_seq1.42.1049.plus.B3_1	cts:Ctha_1883	K00134	glyceraldehyde 3-phosphate dehydrogenase [EC:1.2.1.12]	ko00010,ko05010	1.2.1.12	M00165,M00166,M00001,M00002,M00003	http://www.genome.jp/dbget-bin/www_bget?ko:K00134
comp93756_c0_seq1.1.1004.minus.B3_1	tml:GSTUM_00007328001	K11236	cell division control protein 24	ko04011	-	-	http://www.genome.jp/dbget-bin/www_bget?ko:K11236
comp136278_c0_seq1.62.1068.minus.B3_1	fbc:FB2170_01392	K01183	chitinase [EC:3.2.1.14]	ko00520	3.2.1.14	-	http://www.genome.jp/dbget-bin/www_bget?ko:K01183
comp139567_c0_seq1.2.1009.plus.B3_1	ppn:Palpr_1682	K02470	DNA gyrase subunit B [EC:5.99.1.3]	-	5.99.1.3	-	http://www.genome.jp/dbget-bin/www_bget?ko:K02470
comp16130_c0_seq1.1.1004.minus.A1_1	mbr:MONBRDRAFT_38279	K12831	splicing factor 3B subunit 4	ko03040	-	M00352	http://www.genome.jp/dbget-bin/www_bget?ko:K12831
comp55779_c0_seq1.187.1191.plus.A1_1	lbc:LACBIDRAFT_183994	K01868	threonyl-tRNA synthetase [EC:6.1.1.3]	ko00970	6.1.1.3	M00360,M00359	http://www.genome.jp/dbget-bin/www_bget?ko:K01868
comp33552_c0_seq1.1.1004.minus.A3_1	ani:AN3839.2	K00671	glycylpeptide N-tetradecanoyltransferase [EC:2.3.1.97]	-	2.3.1.97	-	http://www.genome.jp/dbget-bin/www_bget?ko:K00671
comp43187_c0_seq2.438.1442.plus.A3_1	mmo:MMOB2350	K02906	large subunit ribosomal protein L3	ko03010	-	M00178,M00179	http://www.genome.jp/dbget-bin/www_bget?ko:K02906
comp16319_c0_seq1.1.1003.minus.B2_1	cgr:CAGL0J07546g	K01341	kexin [EC:3.4.21.61]	-	3.4.21.61	-	http://www.genome.jp/dbget-bin/www_bget?ko:K01341
comp24543_c0_seq1.104.1106.minus.B2_1	yli:YALI0B01078g	K14558	periodic tryptophan protein 2	ko03008	-	-	http://www.genome.jp/dbget-bin/www_bget?ko:K14558
comp27848_c0_seq2.541.1544.minus.B2_1	mbr:MONBRDRAFT_16401	K01899	succinyl-CoA synthetase alpha subunit [EC:6.2.1.4 6.2.1.5]	ko00020,ko00640	6.2.1.4,6.2.1.5	M00009,M00011	http://www.genome.jp/dbget-bin/www_bget?ko:K01899
comp29076_c0_seq1.40.1044.plus.B2_1	mbr:MONBRDRAFT_27741	K14191	18S rRNA (adenine1779-N6/adenine1780-N6)-dimethyltransferase [EC:2.1.1.183]	-	2.1.1.183	-	http://www.genome.jp/dbget-bin/www_bget?ko:K14191
comp39060_c0_seq1.1.1003.minus.B2_1	ptm:GSPATT00024473001	K11835	ubiquitin carboxyl-terminal hydrolase 4/11/15 [EC:3.1.2.15]	-	3.1.2.15	-	http://www.genome.jp/dbget-bin/www_bget?ko:K11835
comp88340_c0_seq1.1.1003.minus.B3_1	ddi:DDB_G0282265	K01128	-	-	3.1.4.-	-	http://www.genome.jp/dbget-bin/www_bget?ko:K01128
comp123239_c0_seq1.1.1001.minus.B3_1	vpa:VP2157	K00134	glyceraldehyde 3-phosphate dehydrogenase [EC:1.2.1.12]	ko00010,ko05010	1.2.1.12	M00165,M00166,M00001,M00002,M00003	http://www.genome.jp/dbget-bin/www_bget?ko:K00134
comp22653_c0_seq2.1605.2606.minus.A1_1	lbc:LACBIDRAFT_294311	K06269	protein phosphatase 1, catalytic subunit [EC:3.1.3.16]	ko04113,ko04114,ko04270,ko04510,ko04720,ko04810,ko04910	3.1.3.16	-	http://www.genome.jp/dbget-bin/www_bget?ko:K06269
comp25218_c0_seq1.129.1130.minus.A1_1	ddi:DDB_G0290671	K05956	geranylgeranyl transferase type-2 subunit beta [EC:2.5.1.60]	-	2.5.1.60	-	http://www.genome.jp/dbget-bin/www_bget?ko:K05956
comp40572_c0_seq1.1.998.minus.A3_1	mbr:MONBRDRAFT_10827	K12858	ATP-dependent RNA helicase DDX23/PRP28 [EC:3.6.4.13]	ko03040	3.6.4.13	M00354	http://www.genome.jp/dbget-bin/www_bget?ko:K12858
comp29629_c0_seq1.38.1039.plus.B3_1	osp:Odosp_1844	K00611	ornithine carbamoyltransferase [EC:2.1.3.3]	ko00330	2.1.3.3	M00029	http://www.genome.jp/dbget-bin/www_bget?ko:K00611
comp94964_c0_seq1.153.1154.plus.B3_1	tbr:Tb09.211.4270	K01072	ubiquitin thiolesterase [EC:3.1.2.15]	-	3.1.2.15	-	http://www.genome.jp/dbget-bin/www_bget?ko:K01072
comp99038_c0_seq2.10.1011.minus.B3_1	ngr:NAEGRDRAFT_77683	K14950	cation-transporting ATPase 13A1 [EC:3.6.3.-]	-	3.6.3.-	-	http://www.genome.jp/dbget-bin/www_bget?ko:K14950
comp111218_c0_seq1.136.1137.minus.B3_1	dvm:DvMF_1586	K02012	iron(III) transport system substrate-binding protein	ko02010	-	M00190	http://www.genome.jp/dbget-bin/www_bget?ko:K02012
comp182723_c0_seq1.52.1053.plus.B3_1	dvm:DvMF_1473	K00527	ribonucleoside-triphosphate reductase [EC:1.17.4.2]	ko00230,ko00240	1.17.4.2	M00053	http://www.genome.jp/dbget-bin/www_bget?ko:K00527
comp17256_c0_seq1.1.994.minus.A1_1	aor:AOR_1_772164	K14338	cytochrome P450 / NADPH-cytochrome P450 reductase [EC:1.14.14.1 1.6.2.4]	ko00071,ko00380,ko00627	1.6.2.4,1.14.14.1	-	http://www.genome.jp/dbget-bin/www_bget?ko:K14338
comp22323_c0_seq1.1.997.minus.A1_1	ngr:NAEGRDRAFT_77683	K14950	cation-transporting ATPase 13A1 [EC:3.6.3.-]	-	3.6.3.-	-	http://www.genome.jp/dbget-bin/www_bget?ko:K14950
comp24853_c0_seq1.454.1452.minus.A1_1	gvi:gll3324	K00016	L-lactate dehydrogenase [EC:1.1.1.27]	ko00010,ko00270,ko00620,ko00640	1.1.1.27	-	http://www.genome.jp/dbget-bin/www_bget?ko:K00016
comp24853_c0_seq4.886.1884.minus.A1_1	gvi:gll3324	K00016	L-lactate dehydrogenase [EC:1.1.1.27]	ko00010,ko00270,ko00620,ko00640	1.1.1.27	-	http://www.genome.jp/dbget-bin/www_bget?ko:K00016
comp25057_c0_seq1.488.1486.minus.A1_1	lel:LELG_01585	K06634	cyclin H	ko03022,ko03420,ko04110	-	M00290	http://www.genome.jp/dbget-bin/www_bget?ko:K06634
comp24544_c0_seq1.22.1018.minus.A3_1	pfl:PFL_2667	K06998	-	-	5.3.3.17	-	http://www.genome.jp/dbget-bin/www_bget?ko:K06998
comp27851_c0_seq1.1.996.minus.B3_1	ppn:Palpr_1482	K01889	phenylalanyl-tRNA synthetase alpha chain [EC:6.1.1.20]	ko00970	6.1.1.20	M00360,M00359	http://www.genome.jp/dbget-bin/www_bget?ko:K01889
comp51876_c0_seq1.1.998.minus.B3_1	noc:Noc_1365	K03453	bile acid:Na+ symporter, BASS family	-	-	-	http://www.genome.jp/dbget-bin/www_bget?ko:K03453
comp111426_c0_seq1.30.1028.minus.B3_1	osp:Odosp_1844	K00611	ornithine carbamoyltransferase [EC:2.1.3.3]	ko00330	2.1.3.3	M00029	http://www.genome.jp/dbget-bin/www_bget?ko:K00611
comp144688_c0_seq1.15.1013.minus.B3_1	dvm:DvMF_0012	K00134	glyceraldehyde 3-phosphate dehydrogenase [EC:1.2.1.12]	ko00010,ko05010	1.2.1.12	M00165,M00166,M00001,M00002,M00003	http://www.genome.jp/dbget-bin/www_bget?ko:K00134
comp197498_c0_seq1.1.996.minus.B3_1	cpv:cgd2_3920	K03260	translation initiation factor 4G	ko03013,ko05416	-	M00428	http://www.genome.jp/dbget-bin/www_bget?ko:K03260
comp9601_c0_seq1.525.1520.minus.A1_1	cdu:CD36_28930	K00616	transaldolase [EC:2.2.1.2]	ko00030	2.2.1.2	M00004,M00007	http://www.genome.jp/dbget-bin/www_bget?ko:K00616
comp23829_c0_seq1.22.1017.plus.A1_1	pic:PICST_43096	K03850	alpha-1,2-glucosyltransferase [EC:2.4.1.-]	ko00510	2.4.1.256	M00055	http://www.genome.jp/dbget-bin/www_bget?ko:K03850
comp87197_c0_seq1.70.1064.minus.B2_1	tps:THAPSDRAFT_29936	K02540	minichromosome maintenance protein 2	ko03030,ko04110,ko04111,ko04113	3.6.4.12	M00285	http://www.genome.jp/dbget-bin/www_bget?ko:K02540
comp81179_c0_seq1.33.1028.plus.B3_1	ddi:DDB_G0291063	K12879	THO complex subunit 2	ko03013,ko03040	-	M00405,M00406	http://www.genome.jp/dbget-bin/www_bget?ko:K12879
comp98896_c0_seq3.187.1182.plus.B3_1	pif:PITG_08211	K12842	U2-associated protein SR140	ko03040	-	-	http://www.genome.jp/dbget-bin/www_bget?ko:K12842
comp134330_c0_seq1.1.993.minus.B3_1	bfr:BF2538	K01006	pyruvate,orthophosphate dikinase [EC:2.7.9.1]	ko00620,ko00710	2.7.9.1	M00169,M00172,M00171,M00173	http://www.genome.jp/dbget-bin/www_bget?ko:K01006
comp18121_c0_seq1.100.1092.plus.A1_1	tgo:TGME49_003030	K06890	-	-	-	-	http://www.genome.jp/dbget-bin/www_bget?ko:K06890
comp23334_c0_seq1.93.1085.plus.A1_1	ptm:GSPATT00006130001	K00477	phytanoyl-CoA hydroxylase [EC:1.14.11.18]	ko04146	1.14.11.18	-	http://www.genome.jp/dbget-bin/www_bget?ko:K00477
comp54429_c0_seq1.330.1322.minus.A1_1	vpa:VP0282	K03040	DNA-directed RNA polymerase subunit alpha [EC:2.7.7.6]	ko00230,ko00240,ko03020	2.7.7.6	M00183	http://www.genome.jp/dbget-bin/www_bget?ko:K03040
comp25150_c0_seq1.1.992.minus.A3_1	mbr:MONBRDRAFT_19302	K12657	delta-1-pyrroline-5-carboxylate synthetase [EC:2.7.2.11 1.2.1.41]	ko00330	1.2.1.41,2.7.2.11	M00015	http://www.genome.jp/dbget-bin/www_bget?ko:K12657
comp30254_c0_seq1.1.991.minus.A3_1	ava:Ava_2696	K03654	ATP-dependent DNA helicase RecQ [EC:3.6.4.12]	ko03018	3.6.4.12	-	http://www.genome.jp/dbget-bin/www_bget?ko:K03654
comp88429_c0_seq2.4204.5196.plus.B3_1	pdi:BDI_2354	K03040	DNA-directed RNA polymerase subunit alpha [EC:2.7.7.6]	ko00230,ko00240,ko03020	2.7.7.6	M00183	http://www.genome.jp/dbget-bin/www_bget?ko:K03040
comp100359_c0_seq4.99.1091.plus.B3_1	cst:CLOST_1059	K05020	glycine betaine transporter	-	-	-	http://www.genome.jp/dbget-bin/www_bget?ko:K05020
comp101677_c0_seq1.1432.2424.plus.B3_1	ols:Olsu_0837	K00611	ornithine carbamoyltransferase [EC:2.1.3.3]	ko00330	2.1.3.3	M00029	http://www.genome.jp/dbget-bin/www_bget?ko:K00611
comp107319_c0_seq1.27.1019.plus.B3_1	osp:Odosp_2879	K01624	fructose-bisphosphate aldolase, class II [EC:4.1.2.13]	ko00010,ko00030,ko00051,ko00680,ko00710	4.1.2.13	M00165,M00167,M00345,M00344,M00001,M00003	http://www.genome.jp/dbget-bin/www_bget?ko:K01624
comp208533_c0_seq1.1.989.minus.B3_1	cst:CLOST_1059	K05020	glycine betaine transporter	-	-	-	http://www.genome.jp/dbget-bin/www_bget?ko:K05020
comp23441_c0_seq1.66.1055.plus.A1_1	scm:SCHCODRAFT_66951	K03246	translation initiation factor 3 subunit I	ko03013	-	-	http://www.genome.jp/dbget-bin/www_bget?ko:K03246
comp42167_c0_seq1.129.1118.plus.A3_1	ppa:PAS_chr3_1159	K11648	SWI/SNF-related matrix-associated actin-dependent regulator of chromatin subfamily B member 1	-	-	-	http://www.genome.jp/dbget-bin/www_bget?ko:K11648
comp7294_c0_seq1.76.1065.minus.B2_1	mbr:MONBRDRAFT_18666	K09564	peptidyl-prolyl isomerase E (cyclophilin E) [EC:5.2.1.8]	ko03040	5.2.1.8	M00355	http://www.genome.jp/dbget-bin/www_bget?ko:K09564
comp27329_c0_seq1.335.1324.minus.B3_1	osp:Odosp_2516	K00648	3-oxoacyl-[acyl-carrier-protein] synthase III [EC:2.3.1.180]	ko00061	2.3.1.180	M00082,M00083	http://www.genome.jp/dbget-bin/www_bget?ko:K00648
comp61331_c0_seq1.147.1136.minus.B3_1	ncr:NCU04787	K14782	protein AATF/BFR2	-	-	-	http://www.genome.jp/dbget-bin/www_bget?ko:K14782
comp162165_c0_seq1.1.987.minus.B3_1	osp:Odosp_2478	K09181	hypothetical protein	-	-	-	http://www.genome.jp/dbget-bin/www_bget?ko:K09181
comp195368_c0_seq1.46.1035.plus.B3_1	ngr:NAEGRDRAFT_4440	K11422	histone-lysine N-methyltransferase SETD1 [EC:2.1.1.43]	ko00310	2.1.1.43	-	http://www.genome.jp/dbget-bin/www_bget?ko:K11422
comp23051_c0_seq1.26.1012.minus.A1_1	pti:PHATRDRAFT_1690	K13998	dihydrofolate reductase / thymidylate synthase [EC:1.5.1.3 2.1.1.45]	ko00240,ko00670,ko00790	1.5.1.3,2.1.1.45	M00053,M00126	http://www.genome.jp/dbget-bin/www_bget?ko:K13998
comp23640_c0_seq1.245.1230.minus.A1_1	mbr:MONBRDRAFT_12202	K12392	AP-1 complex subunit beta-1	ko04142	-	-	http://www.genome.jp/dbget-bin/www_bget?ko:K12392
comp25048_c0_seq1.46.1032.plus.A1_1	mbr:MONBRDRAFT_33686	K05728	c-src tyrosine kinase [EC:2.7.10.2]	ko05120	2.7.10.2	-	http://www.genome.jp/dbget-bin/www_bget?ko:K05728
comp69061_c0_seq1.1.983.minus.A1_1	ngr:NAEGRDRAFT_82249	K08825	dual-specificity tyrosine-(Y)-phosphorylation regulated kinase [EC:2.7.12.1]	-	2.7.12.1	-	http://www.genome.jp/dbget-bin/www_bget?ko:K08825
comp18619_c0_seq1.1269.2253.minus.A3_1	ddi:DDB_G0283867	K01365	cathepsin L [EC:3.4.22.15]	ko04142,ko04145,ko04612,ko05323	3.4.22.15	-	http://www.genome.jp/dbget-bin/www_bget?ko:K01365
comp38966_c0_seq1.191.1177.minus.A3_1	mxa:MXAN_2127	K01417	-	-	3.4.24.-	-	http://www.genome.jp/dbget-bin/www_bget?ko:K01417
comp99160_c1_seq1.3.989.plus.B3_1	dsy:DSY3022	K02406	flagellin	ko02020,ko02040,ko04626	-	-	http://www.genome.jp/dbget-bin/www_bget?ko:K02406
comp108697_c0_seq1.1.984.minus.B3_1	osp:Odosp_0046	K00134	glyceraldehyde 3-phosphate dehydrogenase [EC:1.2.1.12]	ko00010,ko05010	1.2.1.12	M00165,M00166,M00001,M00002,M00003	http://www.genome.jp/dbget-bin/www_bget?ko:K00134
comp8327_c0_seq1.101.1084.plus.A1_1	ddi:DDB_G0281369	K10578	ubiquitin-conjugating enzyme E2 J1 [EC:6.3.2.19]	ko04120,ko04141,ko05012	6.3.2.19	-	http://www.genome.jp/dbget-bin/www_bget?ko:K10578
comp105183_c0_seq1.20.1003.minus.A1_1	pif:PITG_21516	K06990	-	-	-	-	http://www.genome.jp/dbget-bin/www_bget?ko:K06990
comp38228_c0_seq1.299.1280.minus.A3_1	mbr:MONBRDRAFT_18592	K13125	nitric oxide synthase-interacting protein	-	-	-	http://www.genome.jp/dbget-bin/www_bget?ko:K13125
comp70043_c0_seq1.1.981.minus.A3_1	mbr:MONBRDRAFT_12660	K13179	ATP-dependent RNA helicase DDX18/HAS1 [EC:3.6.4.13]	-	3.6.4.13	-	http://www.genome.jp/dbget-bin/www_bget?ko:K13179
comp29918_c1_seq2.265.1248.minus.B2_1	mbr:MONBRDRAFT_34126	K00022	3-hydroxyacyl-CoA dehydrogenase [EC:1.1.1.35]	ko00062,ko00071,ko00280,ko00281,ko00310,ko00380,ko00650,ko00930	1.1.1.35	M00085,M00087,M00032	http://www.genome.jp/dbget-bin/www_bget?ko:K00022
comp86064_c0_seq1.1.981.minus.B3_1	kla:KLLA0D07898g	K14536	ribosome assembly protein 1 [EC:3.6.5.-]	ko03008	3.6.5.-	-	http://www.genome.jp/dbget-bin/www_bget?ko:K14536
comp91478_c0_seq1.1.980.minus.B3_1	mbr:MONBRDRAFT_16700	K14847	ribosome production factor 2	-	-	-	http://www.genome.jp/dbget-bin/www_bget?ko:K14847
comp97623_c0_seq2.1.983.minus.B3_1	cst:CLOST_2384	K03315	Na+:H+ antiporter, NhaC family	ko00680	-	-	http://www.genome.jp/dbget-bin/www_bget?ko:K03315
comp122950_c0_seq1.1.980.minus.B3_1	osp:Odosp_1622	K01960	pyruvate carboxylase subunit B [EC:6.4.1.1]	ko00020,ko00620,ko00720	6.4.1.1	M00173	http://www.genome.jp/dbget-bin/www_bget?ko:K01960
comp164610_c0_seq1.1.979.minus.B3_1	ote:Oter_1863	K00939	adenylate kinase [EC:2.7.4.3]	ko00230	2.7.4.3	M00049	http://www.genome.jp/dbget-bin/www_bget?ko:K00939
comp19695_c0_seq1.128.1108.minus.A1_1	ddi:DDB_G0288321	K00729	dolichyl-phosphate beta-glucosyltransferase [EC:2.4.1.117]	ko00510	2.4.1.117	M00055	http://www.genome.jp/dbget-bin/www_bget?ko:K00729
comp22874_c0_seq1.16.996.plus.A1_1	lbc:LACBIDRAFT_305996	K12669	oligosaccharyltransferase complex subunit gamma	ko00510,ko00513,ko04141	-	M00072	http://www.genome.jp/dbget-bin/www_bget?ko:K12669
comp23848_c0_seq1.85.1065.plus.A1_1	aur:HMPREF9243_0488	K00948	ribose-phosphate pyrophosphokinase [EC:2.7.6.1]	ko00030,ko00230	2.7.6.1	M00005	http://www.genome.jp/dbget-bin/www_bget?ko:K00948
comp73421_c0_seq1.500.1480.minus.A1_1	lbc:LACBIDRAFT_178406	K02180	cell cycle arrest protein BUB3	ko04110,ko04111	-	-	http://www.genome.jp/dbget-bin/www_bget?ko:K02180
comp20373_c0_seq1.1.979.minus.A3_1	ecu:ECU10_0900	K14403	cleavage and polyadenylation specificity factor subunit 3 [EC:3.1.27.-]	ko03015	3.1.27.-	-	http://www.genome.jp/dbget-bin/www_bget?ko:K14403
comp45023_c0_seq1.209.1189.minus.A3_1	ecu:ECU09_0140	K01409	O-sialoglycoprotein endopeptidase [EC:3.4.24.57]	-	3.4.24.57	-	http://www.genome.jp/dbget-bin/www_bget?ko:K01409
comp26254_c0_seq1.22.1002.plus.B2_1	ddi:DDB_G0286457	K13137	serine-threonine kinase receptor-associated protein	ko03013	-	M00426	http://www.genome.jp/dbget-bin/www_bget?ko:K13137
comp29918_c1_seq1.15.995.minus.B2_1	mbr:MONBRDRAFT_34126	K00022	3-hydroxyacyl-CoA dehydrogenase [EC:1.1.1.35]	ko00062,ko00071,ko00280,ko00281,ko00310,ko00380,ko00650,ko00930	1.1.1.35	M00085,M00087,M00032	http://www.genome.jp/dbget-bin/www_bget?ko:K00022
comp29270_c0_seq1.1.978.minus.B3_1	sta:STHERM_c18000	K03150	thiamine biosynthesis ThiH	ko00730	-	-	http://www.genome.jp/dbget-bin/www_bget?ko:K03150
comp94742_c0_seq2.371.1351.minus.B3_1	mbr:MONBRDRAFT_37027	K05758	actin related protein 2/3 complex, subunit 2	ko04666,ko04810,ko05100,ko05130,ko05131	-	-	http://www.genome.jp/dbget-bin/www_bget?ko:K05758
comp99443_c0_seq1.670.1648.minus.B3_1	mbr:MONBRDRAFT_13022	K14563	rRNA 2'-O-methyltransferase fibrillarin [EC:2.1.1.-]	ko03008	2.1.1.-	-	http://www.genome.jp/dbget-bin/www_bget?ko:K14563
comp12810_c0_seq1.858.1835.minus.A1_1	mbr:MONBRDRAFT_33635	K03238	translation initiation factor 2 subunit 2	ko03013	-	-	http://www.genome.jp/dbget-bin/www_bget?ko:K03238
comp109999_c0_seq1.1.973.minus.A1_1	mbr:MONBRDRAFT_33160	K14442	ATP-dependent RNA helicase DHX36 [EC:3.6.4.13]	ko03018	3.6.4.13	-	http://www.genome.jp/dbget-bin/www_bget?ko:K14442
comp32680_c0_seq1.185.1162.minus.A3_1	cci:CC1G_05036	K12581	CCR4-NOT transcription complex subunit 7/8	ko03018	-	-	http://www.genome.jp/dbget-bin/www_bget?ko:K12581
comp147271_c0_seq1.1.975.minus.B3_1	afm:AFUA_6G09310	K01183	chitinase [EC:3.2.1.14]	ko00520	3.2.1.14	-	http://www.genome.jp/dbget-bin/www_bget?ko:K01183
comp157052_c0_seq1.380.1356.minus.B3_1	osp:Odosp_2054	K00248	butyryl-CoA dehydrogenase [EC:1.3.8.1]	ko00071,ko00280,ko00650	1.3.8.1	-	http://www.genome.jp/dbget-bin/www_bget?ko:K00248
comp7000_c0_seq1.110.1084.plus.A1_1	ddi:DDB_G0287273	K14963	COMPASS component SWD3	-	-	-	http://www.genome.jp/dbget-bin/www_bget?ko:K14963
comp19147_c0_seq1.59.1033.minus.A1_1	ddi:DDB_G0289463	K12235	serine racemase [EC:5.1.1.18]	ko00260	5.1.1.18	-	http://www.genome.jp/dbget-bin/www_bget?ko:K12235
comp19264_c0_seq1.20.994.plus.A1_1	rlt:Rleg2_6546	K01126	glycerophosphoryl diester phosphodiesterase [EC:3.1.4.46]	ko00564	3.1.4.46	-	http://www.genome.jp/dbget-bin/www_bget?ko:K01126
comp23253_c0_seq1.97.1071.minus.A1_1	bad:BAD_0324	K02886	large subunit ribosomal protein L2	ko03010	-	M00178,M00179	http://www.genome.jp/dbget-bin/www_bget?ko:K02886
comp24000_c0_seq1.21.995.minus.A1_1	mfl:Mfl596	K00016	L-lactate dehydrogenase [EC:1.1.1.27]	ko00010,ko00270,ko00620,ko00640	1.1.1.27	-	http://www.genome.jp/dbget-bin/www_bget?ko:K00016
comp27130_c0_seq1.20.994.plus.B2_1	mbr:MONBRDRAFT_1464	K00558	DNA (cytosine-5-)-methyltransferase [EC:2.1.1.37]	ko00270	2.1.1.37	M00035	http://www.genome.jp/dbget-bin/www_bget?ko:K00558
comp169459_c0_seq1.1.972.minus.B3_1	clj:CLJU_c24320	K03294	basic amino acid/polyamine antiporter, APA family	-	-	-	http://www.genome.jp/dbget-bin/www_bget?ko:K03294
comp198886_c0_seq1.1.971.minus.B3_1	cpi:Cpin_6082	K02004	-	-	-	M00258	http://www.genome.jp/dbget-bin/www_bget?ko:K02004
comp5923_c0_seq1.13.984.plus.A1_1	mbr:MONBRDRAFT_16483	K10158	galactosylgalactosylxylosylprotein 3-beta-glucuronosyltransferase 3 [EC:2.4.1.135]	ko00532,ko00534	2.4.1.135	M00057	http://www.genome.jp/dbget-bin/www_bget?ko:K10158
comp18130_c0_seq1.97.1068.plus.A1_1	pif:PITG_10986	K08066	nuclear transcription factor Y, gamma	ko04612,ko05152	-	-	http://www.genome.jp/dbget-bin/www_bget?ko:K08066
comp94575_c0_seq1.1.968.minus.A1_1	scm:SCHCODRAFT_52884	K06883	-	-	-	-	http://www.genome.jp/dbget-bin/www_bget?ko:K06883
comp28021_c0_seq2.880.1851.minus.B2_1	mbr:MONBRDRAFT_32814	K12822	RNA-binding protein 25	ko03040	-	-	http://www.genome.jp/dbget-bin/www_bget?ko:K12822
comp85323_c0_seq3.64.1033.minus.B3_1	ppn:Palpr_0827	K01897	long-chain acyl-CoA synthetase [EC:6.2.1.3]	ko00071,ko03320,ko04146,ko04920	6.2.1.3	M00086	http://www.genome.jp/dbget-bin/www_bget?ko:K01897
comp86845_c0_seq1.1.969.minus.B3_1	csh:Closa_1914	K10439	ribose transport system substrate-binding protein	ko02010,ko02030	-	M00212	http://www.genome.jp/dbget-bin/www_bget?ko:K10439
comp97271_c0_seq1.344.1315.minus.B3_1	tps:THAPSDRAFT_11294	K14648	poly(U)-specific endoribonuclease [EC:3.1.-.-]	-	3.1.-.-	-	http://www.genome.jp/dbget-bin/www_bget?ko:K14648
comp15700_c0_seq1.559.1527.plus.A1_1	ddi:DDB_G0281787	K06883	-	-	-	-	http://www.genome.jp/dbget-bin/www_bget?ko:K06883
comp20820_c0_seq1.150.1118.plus.A1_1	mbr:MONBRDRAFT_28381	K00344	NADPH2:quinone reductase [EC:1.6.5.5]	-	1.6.5.5	-	http://www.genome.jp/dbget-bin/www_bget?ko:K00344
comp20932_c0_seq2.1.966.minus.A1_1	mbr:MONBRDRAFT_25486	K00889	1-phosphatidylinositol-4-phosphate 5-kinase [EC:2.7.1.68]	ko00562,ko04070,ko04144,ko04666,ko04810	2.7.1.68	M00130	http://www.genome.jp/dbget-bin/www_bget?ko:K00889
comp22341_c1_seq2.23.991.minus.A1_1	ipa:Isop_2107	K00286	pyrroline-5-carboxylate reductase [EC:1.5.1.2]	ko00330	1.5.1.2	M00015	http://www.genome.jp/dbget-bin/www_bget?ko:K00286
comp23250_c0_seq1.1.966.minus.A1_1	ddi:DDB_G0287977	K13990	glutamate formiminotransferase / formiminotetrahydrofolate cyclodeaminase [EC:2.1.2.5 4.3.1.4]	ko00340,ko00670	2.1.2.5,4.3.1.4	-	http://www.genome.jp/dbget-bin/www_bget?ko:K13990
comp37890_c0_seq1.51.1019.plus.A3_1	avr:B565_0578	K01692	enoyl-CoA hydratase [EC:4.2.1.17]	ko00071,ko00280,ko00281,ko00310,ko00362,ko00380,ko00410,ko00627,ko00640,ko00650,ko00903,ko00930	4.2.1.17	M00087,M00032	http://www.genome.jp/dbget-bin/www_bget?ko:K01692
comp8892_c0_seq1.268.1236.minus.B2_1	pif:PITG_12683	K14313	nuclear pore complex protein Nup53	ko03013	-	M00427	http://www.genome.jp/dbget-bin/www_bget?ko:K14313
comp78995_c0_seq1.1.964.minus.B3_1	cyc:PCC7424_0746	K01322	prolyl oligopeptidase [EC:3.4.21.26]	-	3.4.21.26	-	http://www.genome.jp/dbget-bin/www_bget?ko:K01322
comp94954_c0_seq3.97.1065.minus.B3_1	cai:Caci_1733	K00491	nitric-oxide synthase, bacterial [EC:1.14.13.39]	ko00330	1.14.13.39	-	http://www.genome.jp/dbget-bin/www_bget?ko:K00491
comp20485_c0_seq1.14.977.minus.A1_1	ddi:DDB_G0275049	K10251	beta-keto reductase [EC:1.1.1.-]	ko01040	1.1.1.62,1.1.1.330	M00415	http://www.genome.jp/dbget-bin/www_bget?ko:K10251
comp22435_c0_seq1.84.1049.plus.A1_1	mbr:MONBRDRAFT_1946	K00750	glycogenin glucosyltransferase [EC:2.4.1.186]	-	2.4.1.186	-	http://www.genome.jp/dbget-bin/www_bget?ko:K00750
comp24870_c0_seq1.541.1505.minus.A1_1	scm:SCHCODRAFT_63532	K13025	ATP-dependent RNA helicase [EC:3.6.4.13]	ko03013,ko03015,ko03040	3.6.4.13	M00430	http://www.genome.jp/dbget-bin/www_bget?ko:K13025
comp27599_c0_seq1.1.963.minus.B2_1	spo:SPCC553.02	K01950	NAD+ synthase (glutamine-hydrolysing) [EC:6.3.5.1]	ko00760	6.3.5.1	M00115	http://www.genome.jp/dbget-bin/www_bget?ko:K01950
comp27892_c0_seq1.627.1592.minus.B2_1	mbr:MONBRDRAFT_28429	K07767	microtubule-severing ATPase [EC:3.6.4.3]	-	3.6.4.3	-	http://www.genome.jp/dbget-bin/www_bget?ko:K07767
comp35985_c0_seq1.18.983.minus.B3_1	pfa:PFD0660w	K01834	phosphoglycerate mutase [EC:5.4.2.1]	ko00010,ko00680	5.4.2.11	M00001,M00002,M00003	http://www.genome.jp/dbget-bin/www_bget?ko:K01834
comp86552_c0_seq1.1.965.minus.B3_1	chu:CHU_0052	K01362	-	-	3.4.21.-	-	http://www.genome.jp/dbget-bin/www_bget?ko:K01362
comp93911_c0_seq3.61.1026.minus.B3_1	mbr:MONBRDRAFT_27624	K04445	mitogen-,stress activated protein kinases [EC:2.7.11.1]	ko04010,ko04722	2.7.11.1	-	http://www.genome.jp/dbget-bin/www_bget?ko:K04445
comp127048_c0_seq1.28.992.minus.B3_1	dvm:DvMF_0055	K03798	cell division protease FtsH [EC:3.4.24.-]	-	3.4.24.-	-	http://www.genome.jp/dbget-bin/www_bget?ko:K03798
comp22959_c0_seq1.159.1119.minus.A1_1	hau:Haur_3271	K01619	deoxyribose-phosphate aldolase [EC:4.1.2.4]	ko00030	4.1.2.4	-	http://www.genome.jp/dbget-bin/www_bget?ko:K01619
comp39544_c0_seq1.208.1168.minus.A3_1	mbr:MONBRDRAFT_30285	K12347	natural resistance-associated macrophage protein	ko04142,ko04978	-	-	http://www.genome.jp/dbget-bin/www_bget?ko:K12347
comp72778_c0_seq1.1.960.minus.B2_1	scm:SCHCODRAFT_81507	K12571	PAB-dependent poly(A)-specific ribonuclease subunit 2 [EC:3.1.13.4]	ko03018	3.1.13.4	-	http://www.genome.jp/dbget-bin/www_bget?ko:K12571
comp34649_c0_seq1.1.961.minus.B3_1	bhl:Bache_0916	K01610	phosphoenolpyruvate carboxykinase (ATP) [EC:4.1.1.49]	ko00010,ko00020,ko00620,ko00710	4.1.1.49	M00170,M00003	http://www.genome.jp/dbget-bin/www_bget?ko:K01610
comp12761_c0_seq1.109.1067.minus.A1_1	aby:ABAYE2317	K05306	phosphonoacetaldehyde hydrolase [EC:3.11.1.1]	ko00440	3.11.1.1	-	http://www.genome.jp/dbget-bin/www_bget?ko:K05306
[truncated: 5,432 more rows]
