# Supplementary material for: A Meta-Transcriptomics Survey Reveals Changes in the Microbiota of the Chinese Mitten Crab Eriocheir sinensis Infected with Hepatopancreatic Necrosis Disease
Source: Front Microbiol. 2017 Apr 26;8:732. doi: 10.3389/fmicb.2017.00732 (PMC5405120; doi:10.3389/fmicb.2017.00732)
Supplement: Table S7 — Abundance of phylum in different samples. [file Table7.XLSX]

## Sheet: phylum
Table S7 abundance of phylum in different samples
	HPND 01#	HPND 02#	Healthy 01#	Healthy 02#
Acetothermia	0	0	0	6.878
Acidobacteria	0	0	0	24.689
Actinobacteria	1555.17	668.815	244.222	483.02
Aminicenantes	0	0	0	76.775
Annelida	5123.56	7422.91	9989.5	4338.98
Apicomplexa	1151.87	2932.43	1569.09	2506.24
Arthropoda	1.03833e+06	646752	753687	389249
Ascomycota	3018.3	4080.44	1651.92	1618.68
Atribacteria	0	0	0	1.936
Bacillariophyta	6.966	3.924	5.604	3.872
Bacteria_unclassified	0	0	0	4.636
Bacteroidetes	185.54	219.391	1074.03	29388.3
Basidiomycota	78.469	365.665	124.731	123.92
Calescamantes	0	0	0	7.865
Candidatus Saccharibacteria	0	9.576	0.636	0
Chlamydiae	0	0	0	6.967
Chlorobi	0	0	1.82	82.061
Chloroflexi	10.226	7.858	3.12	5.273
Chlorophyta	420.392	695.879	428.936	312.669
Chordata	74095	89150.1	80979.6	52212.2
Cloacimonetes	0	0.127	1.839	171.126
Cnidaria	1760.96	2532.51	2024.39	1925.95
Crenarchaeota	0.876	3.309	1.107	5.445
Cryptomycota	3.045	0	0	0
Ctenophora	5.397	11.389	9.649	3.095
Cyanobacteria	11.318	27.499	69.979	127.778
Deferribacteres	1.968	2.513	0	4.324
Deinococcus-Thermus	0	0	0	98.682
Echinodermata	23587.9	19450	4510.56	5875.84
Euryarchaeota	47.638	690.851	55.505	578.956
Eustigmatophyceae	0	0	0	0
Fibrobacteres	0	0	0	3.165
Firmicutes	1676.59	1034.66	968.193	14134.4
Fusobacteria	13.655	7.211	6.163	84.786
Glomeromycota	30.708	115.487	56.054	145.984
Hemichordata	5903.58	7444.64	7367.96	5161.29
Hydrogenedentes	0	0	0	3.452
Ignavibacteriae	0	0	6.586	314.482
Lentisphaerae	0	0	0	9.164
Marinimicrobia	0	0	1.05	70.791
Microgenomates	0	0	0	1.91
Microsporidia	139.925	67925.9	2618.47	1332.23
Mollusca	16903.2	18238.8	23955.1	13752.9
Nematoda	5776.95	11264.4	14909.1	7622.13
Nitrospirae	0	3.309	1.964	4.33
Placozoa	545.362	601.366	484.797	295.035
Planctomycetes	33.199	18.739	28.166	39.407
Platyhelminthes	54.296	178.266	106.513	231.646
Porifera	163.81	472.349	287.278	516.253
Proteobacteria	2364.19	1022.47	969.442	13645.7
Rotifera	0.846	0	1.059	0.701
Spirochaetes	0	0	7.743	363.18
Streptophyta	1061.18	3742.87	1995.26	2759.37
Synergistetes	0	0	1.146	47.551
Tenericutes	2320.71	1639.17	1.194	1.261
Thaumarchaeota	18.529	14.518	6.529	3.725
Thermotogae	0	0	0	16.875
Verrucomicrobia	1.615	0	2.234	81.137
Xenoturbellida	62.292	259.489	27.897	14.309
norank	2089.8	19941.8	2288.81	3829.04
