# Supplementary material for: A Meta-Transcriptomics Survey Reveals Changes in the Microbiota of the Chinese Mitten Crab Eriocheir sinensis Infected with Hepatopancreatic Necrosis Disease
Source: Front Microbiol. 2017 Apr 26;8:732. doi: 10.3389/fmicb.2017.00732 (PMC5405120; doi:10.3389/fmicb.2017.00732)
Supplement: Table S8 — Abundance of genus in different samples. [file Table8.XLSX]

## Sheet: genus
Table S8 abundance of genus in different samples
	HPND 01#	HPND 02#	Healthy 01#	Healthy 02#
Acanthamoeba	25.88	35.208	47.676	38.432
Acanthochelys	425.697	4773.74	726.566	3852.6
Acetivibrio	0	0	0	7.693
Acetobacter	0	0	0	25.201
Acetobacterium	9.411	16.745	3.322	55.696
Acheta	12.609	11.793	22.87	27.931
Acholeplasma	63.292	55.176	0	1.261
Acidaminococcus	0	0	0	1.936
Acidovorax	0	0	0	6.871
Acinetobacter	0	0	2.253	10.851
Acromyrmex	1179.29	1515.6	1743.87	1378.98
Actinidia	0	37.18	0	30.823
Actinobaculum	0	0	0	1.554
Acyrthosiphon	7162.78	10713	8058.99	5732.93
Adhaeribacter	0	0	0	29.377
Aedes	3417.7	1831.09	2144.02	1537.41
Aegilops	25.249	42.971	49.987	31.306
Aegimia	1.123	0	9.995	32.816
Aequorivita	0	0	0	30.841
Aerococcus	0	0	0	3.413
Aeromonas	0	0	6.124	75.036
Agaricus	28.325	35.717	36.216	59.167
Ahrensia	1.476	0	0	0
Ailuropoda	27.386	48.941	54.541	79.176
Ajellomyces	3.414	7.869	5.758	18.296
Akkermansia	0	0	2.234	66.943
Albugo	4.306	0	2.407	2.216
Algoriphagus	0	0	0	47.8
Alicyclobacillus	0	0	0	1.554
Aliivibrio	0	0	0	3.694
Alistipes	5.967	4.857	21.405	1657.52
Alkaliflexus	0	0	8.733	678.693
Alkaliphilus	0	0	7.193	81.15
Alligator	2188.89	2880.97	698.781	434.39
Allobaculum	2.506	0	0	0
Alloprevotella	0	0	0	6.82
Alphalipothrixvirus	0	0	0	1.726
Alteromonas	0	0	0	3.719
Alvinella	16.345	25.653	23.708	24.83
Amblyomma	57.664	111.255	136.912	70.311
Amborella	33.43	50.882	16.881	47.348
Aminicenantes_unclassified	0	0	0	14.513
Aminiphilus	0	0	0	1.14
Aminobacter	0	0	0	0.841
Amphimedon	163.81	472.349	287.278	516.253
Amycolatopsis	0	0	0.693	13.628
Anaerobaculum	0	0	0	20.105
Anaerococcus	11.84	11.061	0	0
Anaerofustis	0	0	0	0
Anaeromusa	0	0	1.512	26.956
Anaeromyxobacter	0	0	0	4.827
Anaerophaga	0	0	8.976	916.273
Anaerostipes	0	0	0	3.21
Anaerotruncus	0	0.604	0.876	73
Anaerovibrio	0	0	0	3.165
Anaerovorax	0	0	52.453	1086.35
Ananas	3.46	0	2.937	0
Anas	64.922	89.6	129.546	106.967
Ancylostoma	91.401	302.584	125.465	399.738
Anditalea	0	0	1.425	11.717
Andrias	6.028	3.871	3.13	1.516
Angomonas	0	0.456	0	8.33
Anncaliia	3.075	2693.21	69.266	53.845
Annona	0	0	0	1.159
Anolis	1105.73	1402.52	700.201	371.905
Anopheles	4568.06	5823.48	8107.1	5190.8
Anoplius	15.685	24.009	2.821	2.452
Anoplophora	10.287	10.393	9.601	16.933
Anoplopoma	112.406	146.432	96.421	68.019
Anoxybacillus	0	0	0	3.808
Anurida	0	0	2.041	5.719
Aphanomyces	65.275	36.162	19.366	39.718
Apis	5986.46	8621.48	15273.9	8102.05
Aplysia	3592.64	4542.56	6763.86	4212.38
Aquimarina	0	0	3.64	144.395
Arabidopsis	2.952	9.47	2.234	5.439
Aralia	0	1.93	0	2.044
Arcobacter	0	0	14.165	57.282
Arcticibacter	0	0	1.714	23.243
Arenibacter	0	0	0	10.31
Arenimonas	0	0	0	7.164
Arenitalea	0	0	0	18.066
Argopecten	489.02	1055.6	2214.89	692.801
Artemia	25.188	13.691	71.836	29.759
Ascaris	21.543	11.495	11.517	5.107
Asparagus	6.428	0	12.191	0
Aspergillus	86.619	61.645	77.96	66.453
Astacus	14539.3	4762.62	2189.66	941.303
Asticcacaulis	396.466	266.457	269.097	129.377
Astyanax	3577.02	2098.84	1494.35	1176.44
Atopobium	0	0	0	1.745
Atribacteria_unclassified	0	0	0	1.936
Aureobasidium	2.599	269.893	11.247	4.763
Azonexus	0	0	0	3.853
Azorhizobium	0	0	0	3.401
Azospirillum	3.66	3.659	2.773	34.388
Azumapecten	5.213	73.746	21.127	78.705
Babesia	15.607	39.514	15.032	10.24
Bacillus	146.388	30.935	14.463	123.74
Bacteria_unclassified	0	0	0	4.636
Bacteriovorax	0	0	0	0
Bacteroidales_unclassified	0	0	12.586	175.011
Bacteroides	1.538	2.227	406.481	3377.1
Balaenoptera	9.565	8.579	27.309	4.203
Balneola	0	0	0	6.292
Barnesiella	0	0	1.367	98.388
Bartonella	0	0	0	1.643
Bathycoccus	0.554	4.104	2.099	2.891
Baudoinia	4.752	4.624	6.028	2.178
Bavariicoccus	182.818	26.618	0	0
Bdellovibrio	0	0	0	4.318
Beauveria	5.49	3.5	4.276	7.489
Beggiatoa	0	0	0	2.828
Belliella	0	0	0	4.388
Bergeyella	0	0	0	4.165
Betanodavirus	1.599	13.118	0.404	0
Betula	0	3.171	0	1.038
Bifidobacterium	0	0	0	3.369
Bilophila	0	0	0	10.495
Biomphalaria	40.088	185.233	79.194	192.155
Bizionia	0	0	0	6.343
Blastocystis	40.888	62.123	28.398	41.051
Blattella	450.548	830.792	1226.09	1015.48
Blautia	2.307	7.731	2.927	53.099
Blumeria	24.803	22.822	8.089	15.539
Bombus	3020.99	3177.5	4247.01	3386.21
Bombyx	6535.99	12224.5	6335.22	6895.2
Bos	330.315	182.965	131.991	64.371
Brachionus	0.846	0	1.059	0.701
Brachypodium	4.444	9.576	9.119	7.228
Bracovirus	0	0	2.013	0
Bradyrhizobium	39.672	18.993	1.204	9.807
Branchiostoma	4812.28	6822.72	9494.51	5237.53
Brassica	0	41.953	1.772	3.076
Brettanomyces	0	23.5	2.147	0
Brevibacillus	2.245	1.453	5.595	4.98
Brevundimonas	0	0	0	12.877
Brugia	146.512	223.274	158.184	147.795
Bubalus	7.058	8.813	8.994	7.693
Bulleidia	0	0	2.224	30.573
Burkholderia	9.441	16.756	13.058	70.758
Burkholderiales_unclassified	0	0	0	3.611
Butyricicoccus	0	0	18.286	469.626
Butyricimonas	0	0	28.041	1142.78
Butyrivibrio	4.536	6.437	0.819	30.949
Caenorhabditis	2303.74	3228.77	3474.35	1620.89
Caldanaerobacter	0	0	0	5.298
Caldicellulosiruptor	22.112	1.782	0	11.647
Caldicoprobacter	0	0	0.751	18.857
Caldilinea	10.226	7.858	3.12	3.159
Calditerrivibrio	0	0	0	4.324
Caldithrix	0	0	0.318	26.989
Caligus	514.359	461.776	838.248	470.823
Callinectes	692.488	857.357	1679.07	861.59
Callithrix	45.132	70.534	85.491	92.691
Callorhinchus	4001.66	5968.93	11956.7	4993.73
Caloramator	0	0	0	3.929
Calothrix	0	0	3.65	0
Calypte	55.649	40.139	50.911	49.615
Camellia	0	82.081	0	68.98
Camelus	3.69	7.307	6.625	7.139
Camponotus	11715	17575.1	16283.2	10678.2
Cancer	1486.76	1226.12	3564.57	2534.52
Candida	94.261	80.194	97.181	100.619
Candidatus Accumulibacter	0	0	0	2.356
Candidatus Acetothermum	0	0	0	6.878
Candidatus Amoebophilus	0	0	1.647	7.247
Candidatus Azobacteroides	0	0	1.753	10.794
Candidatus Cloacimonas	0	0	0	8.571
Candidatus Entotheonella	4.736	21.305	7.068	23.442
Candidatus Hamiltonella	0.815	12.291	4.121	17.417
Candidatus Hepatoplasma	1595.6	1262.83	0	0
Candidatus Odyssella	0	0	0	2.948
Candidatus Pelagibacter	0	0	0	12.921
Candidatus Phaeomarinobacter	0	0	0	4.878
Candidatus Stoquefichus	61.754	217.791	0	9.979
Canis	7.98	12.588	34.301	48.01
Capitella	4632.45	6782.83	9575.28	3852.16
Capnocytophaga	0	0.657	4.421	272.861
Capra	18.806	13.861	18.846	23.863
Capronia	2155.43	1883.51	855.148	758.381
Capsaspora	400.863	78.316	59.723	29.835
Capsella	10.795	9.417	13.607	8.916
Carabus	1217.29	3104.87	4828.95	2618.48
Carcinus	881.058	262.395	141.495	87.454
Cardiobacterium	0	0	2.956	55.117
Caridina	0	2.789	0	4.318
Carnobacterium	0	0	0.674	6.941
Catenovulum	0	0	0	1.91
Catonella	0	0	0	15.812
Caulobacter	0	0	0	13.704
Cavia	147.266	211.545	217.839	120.384
Cecembia	0	0	2.436	16.519
Cellulophaga	0	0	0	30.065
Cerapachys	1816.77	2418.9	2481.75	1837.53
Ceratitis	1851.61	2162.11	2725.06	1807.62
Ceratotherium	21.036	23.765	36.111	23.512
Ceriporiopsis	1.43	0.891	0	0
Cesiribacter	0	0	0	11.368
Cetobacterium	0	0	0	15.13
Chaetomium	2.952	14.2	2.022	4.311
Charybdis	1011.82	372.166	494.62	371.753
Chelonia	383.901	576.392	656.85	672.461
Cherax	65936	24387	15514.4	6098.24
Chinchilla	45.346	36.904	44.055	24.186
Chironomus	4.844	9.969	3.38	6.61
Chitinophaga	0	0	11.276	39.699
Chlamydia	0	0	0	0
Chlamydomonas	2.676	7.879	8.522	14.074
Chlorella	149.51	136.559	136.199	65.587
Chlorobium	0	0	1.82	75.744
Chlorocebus	27.294	20.733	27.829	27.097
Chlorogloeopsis	0	0	0	11.673
Chloroherpeton	0	0	0	6.317
Chlorovirus	1.43	9.3	0	7.368
Chorthippus	8.503	5.08	10.506	8.527
Chrysemys	479.224	495.701	481.562	290.972
Chryseobacterium	0	0.085	1.493	204.708
Chrysochloris	89.648	68.21	110.913	110.928
Cicer	0	2.545	0	2.687
Ciona	288.242	320.086	271.746	300.617
Citreicella	0	0	0	4.095
Citrobacter	0	0	0	7.4
Citromicrobium	0	0	0	2.063
Citrus	0	22.026	0	18.602
Cladophialophora	12.455	12.058	5.421	9.221
Cloacimonetes_unclassified	0	0.127	1.839	143.877
Clonorchis	1.184	25.558	5.345	22.11
Clostridiales_unclassified	0	0	0	102.679
Clostridiisalibacter	0	0	0.684	27.587
Clostridium	118.126	50.681	32.249	1436.03
Coccolithovirus	51.79	73.799	213.072	127.658
Coccomyxa	16.899	32.058	14.666	25.397
Coffea	19.252	128.743	19.172	101.407
Cohnella	3.66	0.912	0	10.533
Coleofasciculus	0	0	0.337	5.381
Colletotrichum	9.426	0	19.577	2.363
Columba	221.383	864.442	283.522	883.676
Commensalibacter	0	0	0	3.967
Condylura	509.425	230.484	210.192	122.455
Coprobacillus	17.191	14.751	0	19.615
Coprobacter	0	0	3.293	134.077
Coprococcus	0	0	0	7.362
Coprothermobacter	0	0	0	0
Coptotermes	1134.01	1412.39	1842.24	1180.47
Cordyceps	9.026	12.789	1.878	4.572
Cordylosaurus	1.015	1.304	0	0.917
Corvus	11.902	13.361	19.933	4.559
Cotesia	1	0	1.261	0.898
Crassostrea	6557.63	8636.32	10581.2	6060.94
Cricetulus	61.846	116.25	177.278	211.056
Croceibacter	0	0	0.636	16.035
Crocinitomix	0	0	2.793	218.965
Cronobacter	100.289	56.662	76.439	51.264
Cryptocercus	121.479	149.889	142.093	103.739
Cryptosporidium	12.964	55.41	16.775	74.739
Ctenolepisma	94.553	45.961	8.368	1.446
Cucumis	2.153	29.874	47.493	42.693
Culex	1561.38	2837.01	2076.41	1865.64
Cupiennius	4.905	0	0	5.305
Cyanothece	1.292	0	0	0
Cyclobacterium	0	0	1.926	74.941
Cycloclasticus	0	0	0	5.407
Cynoglossus	471.446	470.344	542.091	490.598
Cystobacter	0	0	0	12.151
Cytophaga	0	0	10.633	877.842
Danaus	2347.34	7386.62	5317.9	4267.16
Danio	751.58	1242.49	1359.85	1095.05
Daphnia	49169.4	43514.9	52217.5	28567.8
Dasypus	1214.39	1174.55	626.487	734.743
Daucus	0	35.654	0	23.276
Davidia	0	5.907	0	6.661
Dehalobacter	0	0.191	0.607	47.762
Deinococcus	0	0	0	83.57
Demania	283.891	115.423	1659.52	809.875
Dendroctonus	2957.51	3056.92	5703.71	3629.68
Desulfatibacillum	0	0	0	27.689
Desulfitibacter	0	0	0	11.813
Desulfitobacterium	0	0	9.099	263.472
Desulfobacter	0	0	0	7.865
Desulfobacula	0	0	0	0
Desulfobulbus	0	0	0	50.971
Desulfococcus	0	0	0	4.98
Desulfocurvus	0	0	1.367	33.821
Desulfofustis	0	0	0	6.534
Desulfomicrobium	0	0	0	19.251
Desulfomonile	0	0	0	5.687
Desulfonatronum	0	0	0	3.897
Desulfonauticus	0	0	0	5.056
Desulfonispora	0	0	6.673	2.273
Desulforegula	0	0	1.175	4.802
Desulfosporosinus	0	0	0.684	24.619
Desulfotignum	0	0	0	2.866
Desulfotomaculum	0	0	0.299	51.729
Desulfovibrio	0	1.431	30.527	9265.93
Desulfurivibrio	0	0	0.472	45.998
Desulfuromonas	0	0	0	4.222
Dialister	0	0	51.036	629.399
Diaphorina	3621.8	7458.53	12020.5	5609.74
Dicentrarchus	208.451	208.841	337.678	189.429
Dickeya	0	0	0	6.502
Dictyostelium	142.762	6256.31	256.098	388.344
Dielma	6.858	0	1.638	76.457
Diospyros	0	4.698	0	1.108
Dokdonia	0	0	0	32.809
Dolosigranulum	0	0	0	0
Dorea	0	0	0	13.526
Doryteuthis	1.568	0	3.967	11.106
Draconibacterium	0	0	39.383	1611.63
Dreissena	0.784	0.997	5.007	0.701
Drosophila	8980.28	8653.66	11601.7	6569.44
Dyadobacter	0	0	2.484	107.478
Dysgonomonas	0	0	6.818	338.135
Echinicola	0	0	0.886	29.34
Echinops	78.47	103.715	126.947	92.689
Ectothiorhodospira	0	0	0	5.897
Edhazardia	0.261	540.571	13.838	12.552
Edwardsiella	0	0	0	5.241
Eggerthella	0	0	0.847	51.729
Eimeria	812.941	1326	942.828	1622.83
Elephantulus	278.371	113.895	92.106	64.504
Eleutherococcus	0	5.917	0	5.209
Elioraea	0	0	0	17.723
Elizabethkingia	0	0	0.915	24.715
Emiliania	0	1.05	0	17.519
Empedobacter	0	0	0	14.067
Emticicia	0	0	0.838	33.541
Encephalitozoon	10.624	5374	160.534	101.657
Endocarpon	0	0	0	1.745
Ensifer	1.476	0	0	0
Entamoeba	0	289.628	8.252	1.91
Enterobacter	0	0	0	0
Enterobacteriaceae_unclassified	4.644	0	0	4.884
Enterocytozoon	76.622	30994.7	1175.88	581.164
Entomoplasma	8.811	0	0	0
Epilithonimonas	0	0	2.022	47.055
Eptatretus	34.168	43.915	51.479	45.011
Eptesicus	289.058	266.585	142.921	69.381
Epulopiscium	0	0	0	10.953
Equus	96.645	128.678	71.161	62.797
Eremothecium	38.043	124.924	24.603	46.991
Erinaceus	33.06	62.992	52.587	62.442
Eriocheir	167076	126769	115592	53329.4
Erysipelatoclostridium	0	0	0.607	28.446
Erysipelothrix	1.845	0	9.447	14.781
Erysipelotrichaceae_unclassified	7.012	0	0.905	5.636
Erythranthe	0	13.51	2.022	17.64
Erythrobacter	83.604	185.712	3.669	10.845
Escherichia	14.162	11.188	4.343	0
Esox	677.558	928.856	2800.22	747.243
Ethanoligenens	0	0	0	17.055
Eubacterium	18.776	3.595	19.759	233.085
Eucalyptus	5.551	28.114	0	14.603
Eudoraea	0	0	1.03	11.558
Euphausia	264.885	57.765	164.481	89.303
Euphydryas	855.163	1240.55	3477.08	944.672
Eurydice	108.238	84.35	94.628	114.227
Eurypanopeus	151.91	294.273	299.025	98.988
Eutrema	36.751	30.023	59.444	42.005
Faecalibacterium	0	0	2.147	130.821
Falco	208.989	335.038	335.59	350.903
Felis	17.53	42.802	79.242	27.39
Fenneropenaeus	9095.58	10591.8	16957.9	7314.71
Ferrimonas	0	0	0	7.145
Fibrisoma	0	0	0	22.193
Fibrobacter	0	0	0	3.165
Ficedula	268.298	315.473	134.37	184.125
Filifactor	0	0	1.955	30.236
Filobasidiella	0	0	0	0
Finegoldia	105.194	22.705	0	6.839
Firmicutes_unclassified	10.349	1.803	4.593	115.221
Fischerella	0	0	2.032	5.101
Flavobacterium	0	0.795	12.595	862.277
Flectobacillus	0	0	0.905	69.471
Flexibacter	0	0	0.809	26.39
Flexistipes	1.968	2.513	0	0
Flexithrix	0	0	2.976	180.749
Fluviicola	0	0	5.884	140.778
Fonticula	3.06	0	2.87	2.14
Formosa	0	0	0	8.986
Fragaria	0.138	28.623	1.079	6.903
Frankliniella	26.556	86.249	87.869	101.14
Fulvivirga	0	0	0.732	130.535
Fusarium	31.846	63.979	54.253	51.532
Fusobacterium	0	2.216	2.976	42.731
Gaetbulibacter	0	0	0.905	7.661
Galbibacter	0	0	0	2.828
Galdieria	2.752	2261.21	45.548	21.856
Galeopterus	13.379	32.101	33.27	50.875
Gallus	1451.25	3824.06	1492.11	3099.99
Gardnerella	0	0	0	45.157
Gecarcinus	544.348	556.825	861.514	727.312
Gelidibacter	0	0	0	6.273
Geminicoccus	0	0	0	3.541
Gemmata	0	0	0	0
Genlisea	3.368	13.754	10.236	17.754
Geobacillus	0	0	0	6.286
Geobacter	0	0	0	30.969
Geospiza	187.461	227.262	223.934	213.679
Geothrix	0	0	0	24.689
Giardia	4.275	16.491	8.137	49.551
Gillisia	0	0	1.261	26.569
Glarea	11.18	12.853	2.783	8.324
Gluconobacter	0	0	0	6.426
Glycine	42.549	90.957	59.722	119.545
Glyptapanteles	2.122	10.287	15.812	7.107
Gossypium	0	3.245	0	1.713
Gottschalkia	0	0	0	23.766
Gracilimonas	0	0	0	17.761
Gramella	0	0	1.878	35.076
Granulibacter	0	0	0	47.838
Granulicatella	0	0	0	5.171
Gryllus	60.217	67.829	93.059	100.032
Guillardia	35.537	93.79	27.001	102.713
Haemaphysalis	171.453	284.242	120.398	79.514
Haemonchus	27.079	42.441	54.985	52.888
Haemophilus	0	0	0.308	11.87
Hahella	0	0	0	15.118
Haladaptatus	38.919	21.273	18.662	37.49
Halanaerobium	0	0	0	7.897
Halarchaeum	6.551	7.084	20.819	17.232
Haliotis	125.491	162.932	225.571	107.388
Haliscomenobacter	0	0	0	38.496
Halobacteroides	0	0	0.26	10.068
Halomonas	28.648	60.49	43.063	40.87
Haloplasma	15.792	7.307	6.452	15.086
Halorubrum	1.061	1.972	1.936	54.372
Hammondia	25.495	41.444	36.977	17.43
Haplochromis	184.587	130.228	68.659	74.202
Harpegnathos	2517.42	3058.92	3377.48	2729.39
Heliconius	5.843	1.824	5.547	0
Hellea	0	0	0	5.126
Helobdella	458.297	609.503	366.482	453.76
Herbaspirillum	0	0	0	2.56
Heterocephalus	86.711	100.915	114.176	155.908
Hippea	0	0	0	0
Holdemania	1.092	12.715	90.905	1146.37
Homalodisca	14.808	13.723	5.71	4.744
Homarus	14118.1	28867.7	47462.1	26709
Homo	71.688	125.297	110.786	122.194
Hordeum	62.861	98.624	83.989	72.177
Hydra	807.248	813.069	1011.6	736.258
Hydrogenedentes_unclassified	0	0	0	3.452
Hymenobacter	0	0	0.645	45.024
Hyphomicrobium	0	0	0	6.432
Hyphomonas	0	0	0	2.866
Ichthyophthirius	0	31.761	0.684	0.93
Ictalurus	5.228	5.854	8.252	1.127
Ictidomys	504.827	534.896	930.625	447.49
Ignavibacterium	0	0	3.775	189.303
Ilyobacter	0	0	0	10.699
Imtechella	0	0	0.481	19.034
Indibacter	66.552	22.122	2.234	11.494
Inquilinus	0	0	0	8.661
Intestinibacter	0	0	0	7.19
Ixodes	8236.21	6962.25	5847.16	3579.97
Jaculus	23.327	58.38	33.625	48.946
Jannaschia	0	0	0	0
Jatropha	0	12.153	0	14.341
Jiangella	10.564	3.669	0	3.452
Joostella	0	0	0	1.388
Juglans	0	14.136	0	7.667
Kandleria	11.702	6.214	0	0.815
Kazachstania	29.478	22.493	11.604	2.757
Ketogulonicigenium	0	0	0	1.013
Klebsiella	31.523	48.316	14.001	15.392
Komagataeibacter	0	0	0	8.075
Komagataella	6.243	5.419	11.575	11.374
Kordia	0	0	0	17.659
Kordiimonas	0	0	0	2.796
Kutzneria	2.399	7.423	5.932	29.033
Kyrpidia	0	0	2.581	7.355
Lachnoclostridium	7.52	7.858	23.187	322.494
Lachnospira	0	0	0	6.432
Lachnospiraceae_unclassified	0	0	4.179	182.279
Lactobacillus	188.723	16.098	5.171	28.167
Lactococcus	0	0	0	0
Lampyris	50.683	9.396	20.347	1.891
Laodelphax	2.291	11.74	1.733	4.33
Latimeria	953.545	1049.82	928.623	726.925
Latrodectus	655.646	963.449	647.99	189.786
Leadbetterella	0	0	0	19.009
Lebetimonas	0	0	0	1.503
Leeuwenhoekiella	0	0	0	21.136
Lentisphaera	0	0	0	9.164
Lepeophtheirus	4685.34	3301.75	874.958	363.544
Lepisosteus	718.372	903.214	741.48	534.519
Leptinotarsa	8.611	7.964	12.287	10.444
Leptolyngbya	0	0	0	0
Leptonema	0	0	0	3.076
Leptonychotes	25.203	36.226	40.579	40.762
Leptospira	0	0	0	18.379
Leptospirillum	0	3.309	1.964	4.33
Leptotrichia	0	0	3.187	9.909
Lethenteron	15.577	3.203	11.372	0
Leuconostoc	16.7	6.67	0	0
Levivirus	0	0	0	189.665
Lewinella	0	0	1.531	227.92
Libinia	40.965	4.411	136.152	65.211
Lichtheimia	2.506	28.199	20.202	38.866
Limnobacter	0	0	0	3.248
Limnoria	827.146	66.089	15.292	0.204
Limulus	125.861	181.915	101.64	64.873
Lipotes	11.225	20.721	9.186	37.923
Listeria	0	0	0	5.617
Litopenaeus	26266.5	21821.1	30188.1	13037.5
Loa	16.991	24.211	23.14	37.285
Locusta	1666.15	2475.15	3705.82	1766
Lophopyrum	2.676	9.862	10.121	22.212
Lottia	6022.76	3504.3	3914.77	2338.11
Lotus	0	0	0	4.98
Loxodonta	81.283	69.282	66.405	49.271
Lutzomyia	32.261	19.756	27.357	27.39
Lycosa	1.645	0	1.82	1.433
Lymnaea	1.891	1.05	1.05	2.707
Lyngbya	0	0.817	3.39	5.158
Lysinibacillus	47.161	38.549	31.017	57.913
Macaca	1242.42	1737.73	3983.96	1196.23
Macanavirus	32.43	0	0	0
Macavirus	0	0	0	0
Maconellicoccus	28.847	68.369	147.11	60.167
Macrobrachium	7055.75	2325.69	2155.66	896.367
Macrophomina	0	3.298	1.676	6.967
Macrophthalmus	3149.15	800.548	411.892	283.056
Magnaporthe	1.599	5.599	1.04	2.732
Magnetospirillum	0	0	0	6.33
Malassezia	14.562	20.584	3.9	2.63
Malus	18.76	49.069	18.518	26.384
Manduca	54.112	46.736	84.171	48.851
Maribacter	0	0	3.889	191.467
Marinilabilia	0	1.601	17.997	773.864
Marinimicrobia_unclassified	0	0	1.05	65.123
Mariniradius	0	0	0	13.628
Marinitoga	0	0	0	3.12
Marinobacter	0	0	0	4.26
Marinomonas	0	0	1.801	22.104
Maritimibacter	0	0	0	33.847
Marivirga	0	0	0	98.784
Marsupenaeus	14162	8645.81	10394.7	4373.79
Martelella	0	0	0	4.636
Marvinbryantia	0	0	0	4.337
Massilia	0	0	0	38.375
Maylandia	2682.93	1440.09	585.126	418.636
Medicago	31.538	40.489	17.901	27.599
Megachile	4612.73	7383.73	9362.46	6173.69
Meiothermus	0	0	0	6.432
Meleagris	66.644	132.466	178.195	141.419
Melioribacter	0	0	2.811	125.179
Melitaea	162.274	152.773	221.623	113.934
Melopsittacus	6263.13	6047.53	887.262	722.198
Mesocricetus	11.21	15.25	16.004	20.754
Mesoflavibacter	0	0	0	5.203
Mesonia	0	0	0.376	86.85
Mesoplasma	11.24	0	0	0
Mesorhizobium	0	0	0	3.452
Metacarcinus	229842	7864.58	127.341	13.749
Metapenaeus	14.208	9.661	23.871	21.187
Metaseiulus	1639.93	774.599	1367.54	951.462
Methanobacterium	0	0	0	5.63
Methanocorpusculum	0	0	0	380.324
Methanoculleus	0	0	0	24.996
Methanohalobium	0	0	0	0
Methanoplanus	0	0	0	10.476
Methanosarcina	0	0	0	29.395
Methylocystis	0	0	0	0
Methylomicrobium	0	0	0	8.304
Methylomonas	0	0	0	8.069
Methylosarcina	0	0	0	4.069
Methylosinus	0	0	0	2.796
Methylotenera	0	0	2.09	17.264
Micavibrio	0	0	0	24.116
Microbacterium	0	0	0	5.056
Microbulbifer	0	0	0	9.578
Microcoleus	0	0	0.337	27.638
Microplitis	5398.5	7599.77	12537.3	6689.12
Microscilla	0	0	2.629	60.799
Microtus	165.935	208.863	202.258	136.23
Mitsuokella	0	0	0	3.318
Mnemiopsis	5.397	11.389	9.649	3.095
Monodelphis	218.736	295.227	363.189	327.667
Monosiga	65.877	8167.71	185.984	220.258
Morus	0	7.837	0	9.705
Mucilaginibacter	0	0.403	4.286	49.373
Mucor	92.985	114.957	27.723	45.947
Muricauda	0	0	1.021	30.987
Mus	4329.57	6485.25	3085.37	1334.72
Musca	3443.38	7035.63	8534.49	4587.1
Mustela	79.068	97.925	197.655	89.658
Mycobacterium	9.764	7.286	32.287	49.596
Mycoplasma	562.645	289.131	0	0
Myotis	269.961	269.959	313.931	237.854
Myroides	0	0	1.406	2.739
Myxococcus	8.027	12.036	26.886	29.6
Naegleria	184.432	1130.96	163.866	189.385
Nafulsella	0	0.848	2.388	149.407
Nannochloropsis	0	0	0	0
Nasonia	5039.24	5534.66	6896.63	4860.47
Nasutitermes	9.472	4.825	12.942	7.642
Natranaerobius	0	0	2.167	4.923
Natrinema	0	0	0	0
Necator	2083.93	4879.12	6455.31	3309.53
Nematocida	0	174.502	4.969	2.248
Nematostella	953.715	1719.44	1012.79	1189.7
Neohelice	3976.85	8386.73	4998.24	2477.23
Neolamprologus	973.167	744.437	417.661	260.206
Neospora	20.328	116.431	60.887	137.018
Nephila	7.227	22.344	12.172	13.634
Nephrops	1166.47	1636.88	3343.02	1012.51
Neurospora	0.507	8.59	6.307	12.52
Nevskia	0	0	0	1.968
Niabella	0	0	0	3.369
Niastella	0	0	0.376	18.086
Nilaparvata	34.292	32.843	54.57	38.675
Nitritalea	0	0	0	7.228
Nitrosococcus	7.196	1.548	0.53	0
Nitrosopumilus	18.529	14.518	6.529	3.725
Nomascus	4.629	23.425	15.551	22.988
Nonlabens	0	0	0	13.226
Nosema	6.166	3344.32	100.483	67.686
Novosphingobium	0	0	0	11.368
Oceanimonas	0	0	0	4.719
Ochlerotatus	12.702	27.53	30.362	9.68
Ochotona	8256.97	8054.6	527.495	410.172
Ochrobactrum	0	0	0	0
Octodon	100.043	205.669	145.02	193.913
Odobenus	218.569	280.243	153.436	136.854
Odoribacter	0	0	26.356	1348.18
Oikopleura	273.664	160.96	323.012	156.431
Olivibacter	0	0	0.559	26.524
Olleya	0	0	0	9.317
Olsenella	14.7	0	0	0
Oncorhynchus	448.918	524.995	886.936	550.636
Oniscus	52.451	47.138	106.647	95.715
Onychostoma	44.732	46.979	34.512	14.443
Ophiocordyceps	4.321	3.531	10.91	8.285
Ophiophagus	92.293	124.618	88.9	111.661
Opitutus	1.615	0	0	8.909
Oratosquilla	26.203	21.125	12.586	16.837
Orbilia	0	0	0.741	3.592
Orcinus	631.058	1063.06	2166.6	677.072
Orconectes	1233.7	2140.4	4977.13	1961.37
Oreochromis	1328.26	1647.12	4139.48	1655.54
Oribacterium	0	0	1.377	10.374
Ornithobacterium	0	0	2.33	59.76
Ornithodoros	30.462	16.045	20.588	31.561
Ornithorhynchus	124.662	235.353	176.17	259.901
Orycteropus	5.213	5.663	5.421	12.526
Oryctolagus	150.542	100.417	129.951	97.804
Oryza	340.078	1678.73	877.634	1119.38
Oryzias	812.151	1335.56	1873.92	1860.8
Oscillatoria	4.721	0.626	46.434	21.022
Oscillibacter	0	0	4.477	161.766
Osmerus	0	0	0	2.777
Otolemur	119.187	192.732	208.104	186.335
Ourmiavirus	0	0	0	30.962
Ovis	23.573	44.827	43.775	46.374
Owenweeksia	0	0	12.182	333.625
Oxalobacter	0	0	0	5.725
Pachygrapsus	40.011	31.634	45.817	27.294
Pacifastacus	1800.01	3766.53	6792.29	3020.14
Paenibacillus	31.707	4.719	4.709	202.504
Paenirhodobacter	0	0	0	4.216
Paenisporosarcina	11.041	15.515	10.602	5.343
Palaemon	2150.45	2320.4	7109.77	1899.23
Paludibacter	0	0	51.027	693.034
Pan	22.45	17.095	29.582	25.046
Pandalopsis	3131.66	1886.37	943.662	914.001
Pandalus	22.773	33.543	55.832	25.817
Pandinus	0	0	0	0
Panthera	1.169	3.595	2.937	7.585
Pantholops	0	1.273	2.523	1.789
Panulirus	353.688	276.363	326.893	262.984
Papilio	301.559	421.172	681.923	413.891
Papio	5.705	8.462	13.924	17.06
Parabacteroides	0	0.223	14.763	707.008
Paracentrotus	14.839	35.272	159.888	28.702
Parachlamydia	0	0	0	4.165
Paracoccidioides	85.389	106.823	23.64	100.593
Paracoccus	0	0	0	4.471
Paracyclopina	8.349	7.519	6.76	4.248
Paralithodes	22496.5	3211.78	1142.31	81.151
Paramecium	1.568	242.543	10.034	14.488
Paraprevotella	0	0	0	26.307
Parhyale	51.745	13.67	34.899	40.495
Parvimonas	0	0	0	8.253
Parvularcula	0	0	0	3.541
Patiria	9.472	11.325	4.766	8.362
Pectinatus	0	0	0	22.926
Pectinophora	2.23	14.168	10.265	5.642
Pectobacterium	0	0	0	5.165
Pediculus	4295.86	5093.41	5609.31	4797.02
Pedobacter	0.446	109.081	14.771	372.492
Pelagibacterium	4.567	2.036	0	0
Pelodiscus	213.695	378.963	132.559	155.385
Pelophylax	40.181	58.199	37.815	28.039
Pelosinus	0	0	1.165	32.726
Penaeus	7718.69	11843.1	22006.9	11387.7
Penicillium	4.613	2.991	7.328	5.279
Peptoclostridium	0	0	21.378	254.041
Peptoniphilus	0	0	6.028	161.295
Peptostreptococcaceae_unclassified	0	0	0	18.385
Peptostreptococcus	0	0	0	1.242
Perinereis	16.469	4.921	16.881	4.859
Periplaneta	762.701	554.887	508.968	235.345
Perkinsus	6.136	10.892	10.689	16.621
Peromyscus	463.386	434.501	164.587	90.976
Petunia	0	1.856	0	4.592
Phaeodactylum	6.966	3.924	5.604	3.872
Phanerochaete	1.384	1.824	3.505	1.286
Phascolarctobacterium	0	0	2.147	33.904
Phaseolus	0	18.357	0	7.814
Phi29likevirus	0	0	1.916	0
Phoenix	5.289	9.884	8.792	3.127
Physcomitrella	143.022	246.287	245.668	141.732
Physeter	17.176	21.135	7.992	14.807
Phytophthora	1.23	0.764	3.11	5.362
Pieris	21.482	6.108	8.089	5.044
Planctomyces	0	0	0	8.164
Planktothrix	0	0	0	4.267
Planococcus	8.134	1.792	0	0
Plasmodium	256.319	1347.67	487.947	626.59
Platynereis	0	0	7.145	3.369
Plesiomonas	2.752	3.5	1.165	12.348
Pleurocapsa	0.784	4.974	2.417	2.802
Pleurotus	2.091	2.598	6.153	1.223
Poecilia	1160.1	2196.47	3434.39	1858.13
Polaribacter	0	0	6.625	75.935
Polypedilum	1.814	1.156	1.156	0
Polysphondylium	2.845	2.11	1.444	4.458
Pongo	33.183	43.501	80.474	35.235
Pontastacus	1858.24	528.332	174.92	16.436
Pontibacter	0	0	6.713	678.032
Populus	27.201	42.442	27.435	50.404
Porphyromonadaceae_unclassified	0	0	0.876	22.378
Porphyromonas	0	0	113.706	1115.75
Portunus	5035.75	8264.43	1516.51	1452.77
Potyvirus	9.011	0	2.898	0
Prevotella	0	0.636	10.342	787.056
Prionchulus	733.7	1416.29	3810.74	1193.84
Procambarus	18862.9	27684.3	54192	19966
Prochlorococcus	0	0	0	8.374
Prolixibacter	0	0	30.758	1589.01
Proteiniphilum	0	0	2.34	139.274
Proteocatella	0	0	312.502	2669.51
Protopterus	2.645	23.585	1.666	6.706
Prototheca	100.227	55.665	152.994	157.729
Providencia	0	0	0	11.323
Prunus	0	117.469	0	83.519
Pseudoalteromonas	0	0	0	7.572
Pseudobutyrivibrio	51.744	20.871	0	4.84
Pseudoflavonifractor	0	0	0	61.103
Pseudomonas	0	0	1.079	13.406
Pseudonocardia	2.014	1.283	0	0.904
Pseudopodoces	372.556	381.753	398.102	241.268
Pseudoramibacter	0	0	0	2.146
Pseudoxanthomonas	0	0	0	7.451
Psychrilyobacter	6.72	0	0	6.317
Psychroflexus	0	0	0.645	106.643
Psychroserpens	0	0	2.176	11.132
Pteria	0	0	0	4.26
Pteropus	47.532	57.044	49.88	92.454
Ptychognathus	5.382	0	1.704	14.163
Puccinia	1.445	3.924	1.781	8.1
Pundamilia	95.477	103.27	144.779	62.728
Pyrococcus	0	0	0	2.866
Python	190.335	235.807	160.495	144.84
Rattus	61.446	80.056	109.515	101.21
Reticulitermes	169.686	183.845	194.025	90.225
Reticulomyxa	454.222	145.264	480.493	691.311
Rhipicephalus	0.923	0.562	3.486	9.89
Rhizobium	1.476	7.37	0	6.496
Rhizoctonia	1.03	266.552	7.752	4.426
Rhizophagus	30.708	115.487	56.054	145.984
Rhizopus	0	11.379	2.87	28.052
Rhodobacter	0	0	0	2.948
Rhododendron	0	18.675	0	13.603
Rhodomicrobium	0	0	0	1.91
Rhodonellum	0	0	0	5.839
Rhodopirellula	18.606	0	0	0
Rhodopseudomonas	0	0	0	0
Rhodospirillum	0	0	0	14.487
Rhodothermus	0	0	0	8.406
Rhodovibrio	0	0	0	3.827
Ricinus	4.29	50.067	11.392	40.049
Rickettsia	0	0	0	3.967
Riemerella	0	0	2.022	115.704
Rikenella	0	0	3.939	470.528
Rimicaris	2559.4	2960.8	7611.15	2054.82
Riptortus	2057.91	1341.27	1965.84	1013.54
Robiginitalea	0	0	0	3.12
Robinsoniella	0	0	6.153	203.35
Roseburia	0	0	0	3.05
Roseibium	0	0	0	20.799
Roseovarius	0	0	0	7.349
Rozella	3.045	0	0	0
Rubritalea	0	0	0	2.528
Rubrobacter	6.935	11.411	4.381	9.037
Rudaea	0	0	0	4.044
Ruditapes	52.651	57.849	114.861	25.39
Ruegeria	0	0	0	5.095
Ruminiclostridium	0	0	16.013	369.436
Ruminococcus	82.544	102.92	42.967	312.694
Runella	0	0	0	51.164
Rusa	0	0	0	0
Saccharomonospora	0	1.75	2.157	0
Saccharomyces	13.039	759.305	40.818	38.686
Saccharothrix	9.857	5.652	2.783	21.735
Saccharum	14.685	20.531	31.585	12.444
Saccoglossus	5903.58	7444.64	7367.96	5161.29
Sagittula	0	0	0	1.809
Saimiri	17.575	29.937	33.694	41.528
Salinibacter	0	0	0	7.451
Salinimicrobium	0	0	1.781	25.175
Salmo	141.054	226.274	295.298	206.235
Salpingoeca	205.609	335.546	399.538	363.238
Saprolegnia	18.452	44.339	21.184	48.914
Saprospira	0	0	0.539	15.614
Sarcophilus	4108.37	3929.61	4295.07	3020.87
Scardovia	0	0	0	5.515
Schistocerca	93.154	55.453	77.045	62.65
Schistosoma	53.112	152.708	101.168	209.536
Schizosaccharomyces	1.061	6.776	0	0
Schleiferia	0	0	1.483	90.53
Scolopendra	0.907	0	0	0.815
Scylla	191269	71046.8	86936.5	30993.2
Sebaldella	6.935	4.995	0	0
Sediminibacillus	0	0	7.501	12.717
Sediminibacter	0	0	0	4.471
Sediminibacterium	100.227	71.127	1.406	45.233
Segetibacter	0	0	0.847	16.105
Selaginella	13.916	21.475	64.2	21.009
Selenomonas	0	0	0	2.987
Sepiella	12.148	8.823	29.524	26.218
Serratia	0	0	0	4.668
Setaria	12.609	23.67	21.638	27.938
Shewanella	0	0	15.802	190.245
Simkania	0	0	0	2.802
Simplexvirus	1.461	2.991	6.163	17.704
Solanum	16.3	62.24	31.315	74.038
Solenopsis	556.523	806.605	855.918	926.189
Solitalea	0	0	4.592	183.489
Solobacterium	6.335	25.759	5.248	100.128
Sorex	152.309	245.066	149.739	121.052
Sorghum	0	2.577	5.19	5.222
Spathaspora	8.119	12.535	7.444	14.704
Sphaerochaeta	0	0	2.09	181.482
Sphingobacterium	0	0	9.34	371.898
Sphingomonas	2.168	0	0	5.139
Spirochaeta	0	0	0	16.583
Spiroplasma	73.578	32.026	1.194	0
Spirosoma	0	0	2.59	72.528
Spisula	1.261	9.353	0	0
Spodoptera	3.583	6.819	0	1.49
Sporisorium	0	5.642	0	5.566
Sporocytophaga	0	0	0	77.488
Sporomusa	0	4.624	0	3.662
Spraguea	4.198	753.907	33.308	14.399
Squilla	0	0	14.242	5.235
Stanieria	0	0	0	3.846
Staphylococcus	8.98	8.325	0	3.63
Stegastes	732.179	864.61	700.67	541.421
Stenotrophomonas	0	0	0	0
Stereum	0	2.556	0.867	0.599
Streptococcus	0	2.736	0.982	11.827
Streptomyces	1498.94	630.341	195.142	103.593
Streptosporangium	0	0	0	128.441
Strongylocentrotus	23563.6	19403.4	4345.9	5838.78
Subdoligranulum	0	0	1.079	242.542
Succinispira	0	0	0.501	34.223
Sulfuricurvum	0	0	0	14.863
Sulfurimonas	0	0	0	0
Sulfurospirillum	0	0	0	14.717
Sus	151.326	219.774	261.942	161.091
Sutterella	0	0	0	9.304
Synechococcus	0	0	0	0
Synergistes	0	0	1.146	26.306
Syntrophomonas	0	0	0	5.661
Taeniopygia	460.435	390.787	106.829	39.139
Takifugu	292.657	197.611	330.011	194.606
Tannerella	0	0.551	3.467	273.122
Tarsius	45.747	49.397	58.153	66.395
Taylorella	0	0	1.05	7.374
Tenacibaculum	0	0	0	21.289
Tepidanaerobacter	0	0	4.227	0
Terasakiella	0	0	0	3.069
Teredinibacter	0	0	0	6.91
Terrimonas	0	0	0	8.82
Terrisporobacter	0	0	1.242	81.628
Tetragenococcus	0	19.619	0	0
Tetrahymena	4.906	45.209	1.088	53.678
Tetranychus	2.722	2.312	3.457	1.63
Tetraodon	1576.55	2593.47	4508.38	1922.4
Tetrapisispora	50.129	71.148	54.513	56.518
Thalassobaculum	0	0	0	8.737
Thalassolituus	0	0	0	57.881
Thalassospira	0	0	0	25.275
Theobroma	144.267	178.66	193.582	156.436
Thereuonema	1.153	0	5.864	5.279
Thermithiobacillus	0	0	0	19.659
Thermoanaerobacter	0	0	0	8.521
Thermoanaerobacterium	26.095	3.139	0	0
Thermoanaerobaculum	0	0	0	0
Thermobia	31.17	27.381	18.748	36.318
Thermobrachium	0	0	0	9.399
Thermofilum	0.876	3.309	1.107	5.445
Thermomonas	0	0	0	0.898
Thermophagus	0	0	15.349	865.512
Thermosediminibacter	0	0	0	3.076
Thermotoga	0	0	0	13.755
Thermus	0	0	0	8.68
Thielavia	172.915	175.944	34.147	23.569
Thioalkalivibrio	13.609	14.115	13.703	19.5
Thiobacillus	0	0	0	3.764
Thiohalocapsa	0	0	0	6.922
Thiomicrospira	0	0	0	11.756
Thiomonas	0	0	0	2.286
Thiothrix	0	0	0	1.866
Tityus	108.362	126.452	93.647	56.62
Tolypothrix	0	0	0	7.718
Torulaspora	0	7.901	2.253	0
Toxoplasma	8.211	5.96	8.647	17.398
Trachipleistophora	0	157.619	4.016	0.955
Tremella	8.396	0	24.931	0
Treponema	0	0	5.653	141.941
Triatoma	1290.13	1869.41	3862.51	1516.21
Tribolium	14479.5	13990.9	13576.6	9914.99
Trichechus	93.923	96.462	200.534	137.133
Trichinella	25.573	46.066	24.499	47.527
Trichoderma	0	1.05	0	0
Trichomonas	90.048	75.465	82.873	144.253
Trichophyton	14.993	8.272	27.444	19.346
Trichoplax	545.362	601.366	484.797	295.035
Trichoplusia	10.426	0	0	3.776
Trichosporon	12.194	18.06	20.299	22.34
Trichuris	326.484	1090.17	770.896	807.524
Triticum	0	75.676	4.795	3.515
Trypanosoma	3.567	73.301	15.09	43.494
Tuber	76.562	128.254	86.194	45.119
Tupaia	712.217	692.24	564.068	303.21
Turicibacter	0	0	0	10.96
Turneriella	0	0	0	1.719
Tursiops	201.285	150.334	99.993	45.979
Tyzzerella	0	0	0	26.059
Uca	33.045	7.932	25.489	22.595
Ureaplasma	5.551	0	0	0
Urocerus	14.916	27.615	38.422	54.353
Ursus	23.434	27.266	50.045	38.879
Ustilago	5.121	1.824	8.32	8.368
Vaccinium	0	95.836	0	76.292
Variovorax	1.476	9.809	0	0
Veillonella	0	0	24.304	24.575
Verrucomicrobium	0	0	0	2.757
Vibrio	1365.16	0.742	74.953	1684.97
Vibrionaceae_unclassified	20.406	0	0	22.073
Vicugna	27.632	60.904	46.472	52.137
Virgibacillus	0	0	0	6.152
Viridibacillus	0	0	0	3.439
Vitis	27.171	109.632	33.606	101.249
Vittaforma	38.979	23893.1	1056.17	497.724
Volvox	150.526	459.614	114.456	46.991
Wallemia	2.491	5.493	11.007	10.215
Weeksella	0	0	3.39	74.553
Whispovirus	3.183	33.84	26.394	55.359
Winogradskyella	0	0	1.184	109.056
Wolbachia	31.646	82.569	59.953	110.26
Xanthobacter	25.218	19.905	4.757	2.012
Xanthomonas	24.157	51.741	116.401	98.893
Xenopsylla	78.177	20.361	48.928	22.104
Xenopus	4631.32	2414.03	3087.58	1622.66
Xenorhabdus	2.629	0	0	0
Xenoturbella	62.292	259.489	27.897	14.309
Xiphophorus	929.279	1216.46	395.022	273.612
Xylella	8.257	0	1.753	5.139
Yersinia	0	0	0	7.399
Zavarzinella	14.593	18.739	28.166	31.243
Zea	0	4.412	0	2.777
Zhouia	0	0	4.709	77.393
Zobellia	0	0	0	1.471
Zonotrichia	84.035	60.076	53.146	26.052
Zootermopsis	33482.2	42782.2	50418.3	37324.9
Zunongwangia	0	0	0	0
Zygosaccharomyces	57.033	152.148	145.916	163.861
Zymophilus	0	0	0	0.841
norank	696.578	1340.25	415.892	5317.91
