# Supplementary material for: A Meta-Transcriptomics Survey Reveals Changes in the Microbiota of the Chinese Mitten Crab Eriocheir sinensis Infected with Hepatopancreatic Necrosis Disease
Source: Front Microbiol. 2017 Apr 26;8:732. doi: 10.3389/fmicb.2017.00732 (PMC5405120; doi:10.3389/fmicb.2017.00732)
Supplement: Table S9 — T-test between HPND group and Healthy grup in phylum level. [file Table9.XLSX]

## Sheet: Table S6-phylum
Table S9 T-test between HPND group and Healthy grup in phylum level
Observation Ids	HPND: mean rel. freq. (%)	HPND: std. dev. (%)	Healthy: mean rel. freq. (%)	Healthy: std. dev. (%)	p-values	p-values (corrected)	Difference between means	95.0% lower CI	95.0% upper CI	Note
Acetothermia	0	0	0.000621059	0.000621059	0.42265	0.42265	-0.000621059	-0.00329326	0.00205114
Acidobacteria	0	0	0.00222933	0.00222933	0.42265	0.42265	-0.00222933	-0.0118214	0.0073627
Actinobacteria	0.102213	0.0286325	0.0569966	0.0302334	0.390979	0.390979	0.0452168	-0.133945	0.224379
Aminicenantes	0	0	0.00693251	0.00693251	0.42265	0.42265	-0.00693251	-0.0367607	0.0228957
Annelida	0.62386	0.192784	0.939145	0.155556	0.331043	0.331043	-0.315285	-1.38112	0.750553
Apicomplexa	0.209765	0.112852	0.31228	0.14033	0.626577	0.626577	-0.102515	-0.877327	0.672298
Arthropoda	79.2571	8.10356	76.4443	6.14864	0.808105	0.808105	2.81281	-40.9546	46.5802
Ascomycota	0.351432	0.0974845	0.236674	0.0556479	0.414143	0.414143	0.114758	-0.368212	0.597728
Atribacteria	0	0	0.000174814	0.000174814	0.42265	0.42265	-0.000174814	-0.000926978	0.00057735
Bacillariophyta	0.000508899	7.7193e-05	0.000656686	4.25699e-05	0.235637	0.235637	-0.000147787	-0.000527079	0.000231505
Bacteria_unclassified	0	0	0.000418614	0.000418614	0.42265	0.42265	-0.000418614	-0.00221977	0.00138254
Bacteroidetes	0.0198736	0.00426304	2.71251	2.59481	0.408411	0.408411	-2.69264	-13.8572	8.47196
Basidiomycota	0.0234157	0.0168136	0.0180239	0.0043552	0.785594	0.785594	0.00539179	-0.0693388	0.0801224
Calescamantes	0	0	0.000710182	0.000710182	0.42265	0.42265	-0.000710182	-0.00376585	0.00234548
Candidatus Saccharibacteria	0.00052676	0.00052676	3.48481e-05	3.48481e-05	0.449805	0.449805	0.000491912	-0.00177951	0.00276333
Chlamydiae	0	0	0.000629095	0.000629095	0.42265	0.42265	-0.000629095	-0.00333587	0.00207768
Chlorobi	0	0	0.00750954	0.00731009	0.412291	0.412291	-0.00750954	-0.0389623	0.0239433
Chloroflexi	0.000862443	2.06814e-06	0.000647086	0.00030518	0.553521	0.553521	0.000215357	-0.00109776	0.00152847
Chlorophyta	0.0559642	0.0205941	0.0517354	0.00473037	0.859884	0.859884	0.00422879	-0.086688	0.0951455
Chordata	8.02103	1.78697	9.15167	0.277494	0.595657	0.595657	-1.13063	-8.9115	6.65024
Cloacimonetes	6.98606e-06	6.98606e-06	0.0155528	0.0153513	0.417803	0.417803	-0.0155458	-0.0815972	0.0505055
Cnidaria	0.213389	0.0652289	0.284829	0.062985	0.513324	0.513324	-0.0714394	-0.461582	0.318703
Crenarchaeota	0.000218874	0.000145171	0.00055232	0.000431009	0.539746	0.539746	-0.000333445	-0.00229029	0.0016234
Cryptomycota	0.000128097	0.000128097	0	0	0.42265	0.42265	0.000128097	-0.00042306	0.000679255
Ctenophora	0.000853531	0.000399449	0.000808162	0.000249227	0.932019	0.932019	4.53698e-05	-0.00198041	0.00207115
Cyanobacteria	0.0019888	0.00103655	0.0153722	0.00770357	0.227249	0.227249	-0.0133834	-0.0468279	0.020061
Deferribacteres	0.000221026	5.54462e-05	0.000390442	0.000390442	0.709343	0.709343	-0.000169416	-0.00186621	0.00152737
Deinococcus-Thermus	0	0	0.00891063	0.00891063	0.42265	0.42265	-0.00891063	-0.04725	0.0294287
Echinodermata	2.06221	0.0776166	0.777713	0.283422	0.0485569	0.0485569	1.28449	0.0201253	2.54886
Euryarchaeota	0.0400066	0.0359985	0.0553189	0.0492364	0.825213	0.825213	-0.0153123	-0.277743	0.247118
Eustigmatophyceae	0	0	0	0	1	1	0	0	0	float division by zero
Fibrobacteres	0	0	0.000285788	0.000285788	0.42265	0.42265	-0.000285788	-0.00151544	0.000943859
Firmicutes	0.127446	0.0136158	1.32934	1.22324	0.429449	0.429449	-1.20189	-6.46538	4.0616
Fusobacteria	0.000971104	0.000177774	0.00799356	0.00731819	0.438634	0.438634	-0.00702246	-0.0385194	0.0244745
Glomeromycota	0.00764458	0.00506093	0.0162532	0.0101105	0.525952	0.525952	-0.00860861	-0.0572562	0.040039
Hemichordata	0.657869	0.161166	0.869756	0.0623361	0.344906	0.344906	-0.211886	-0.955389	0.531616
Hydrogenedentes	0	0	0.000311703	0.000311703	0.42265	0.42265	-0.000311703	-0.00165285	0.00102945
Ignavibacteriae	0	0	0.0287575	0.0280357	0.412868	0.412868	-0.0287575	-0.149386	0.0918706
Lentisphaerae	0	0	0.000827477	0.000827477	0.42265	0.42265	-0.000827477	-0.00438782	0.00273287
Marinimicrobia	0	0	0.00644971	0.00633464	0.415722	0.415722	-0.00644971	-0.0337055	0.0208061
Microgenomates	0	0	0.000172466	0.000172466	0.42265	0.42265	-0.000172466	-0.000914528	0.000569596
Microsporidia	3.74238	3.73061	0.263768	0.0231771	0.449547	0.449547	3.47861	-12.5732	19.5304
Mollusca	1.71437	0.292202	2.5544	0.0707261	0.107773	0.107773	-0.84003	-2.13358	0.453519
Nematoda	0.862662	0.376612	1.50516	0.128657	0.247798	0.247798	-0.642498	-2.35487	1.06988
Nitrospirae	0.000182023	0.000182023	0.000498596	0.000283371	0.446463	0.446463	-0.000316574	-0.00176569	0.00113254
norank	1.18488	1.00905	0.471159	0.220339	0.560974	0.560974	0.713721	-3.73018	5.15762
Placozoa	0.0560225	0.0101379	0.0532039	7.73079e-05	0.807107	0.807107	0.00281854	-0.0408024	0.0464395
Planctomycetes	0.00242742	0.000365815	0.0051016	0.00201502	0.321621	0.321621	-0.00267418	-0.0114858	0.00613747
Platyhelminthes	0.0120902	0.007522	0.0267529	0.0150807	0.476001	0.476001	-0.0146627	-0.0871732	0.0578478
Porifera	0.0328743	0.019092	0.0623565	0.0308751	0.501997	0.501997	-0.0294822	-0.185674	0.126709
Proteobacteria	0.155701	0.0432121	1.28527	1.17904	0.439398	0.439398	-1.12957	-6.20597	3.94682
Rotifera	3.55895e-05	3.55895e-05	0.000121323	5.27241e-06	0.14004	0.14004	-8.57337e-05	-0.000240534	6.9067e-05
Spirochaetes	0	0	0.0332181	0.0323696	0.412692	0.412692	-0.0332181	-0.172493	0.106057
Streptophyta	0.250531	0.161247	0.358486	0.139836	0.663237	0.663237	-0.107955	-1.02629	0.810383
Synergistetes	0	0	0.00435648	0.00423089	0.411393	0.411393	-0.00435648	-0.0225605	0.0138476
Tenericutes	0.187796	0.00745992	0.000179286	4.84414e-05	0.00157731	0.00157731	0.187616	0.155518	0.219714
Thaumarchaeota	0.00157809	1.91331e-05	0.000694095	2.13868e-05	0.00105212	0.00105212	0.000883994	0.000760525	0.00100746
Thermotogae	0	0	0.00152375	0.00152375	0.42265	0.42265	-0.00152375	-0.00807993	0.00503243
Verrucomicrobia	6.79399e-05	6.79399e-05	0.00744879	0.00720398	0.413332	0.413332	-0.00738085	-0.0383784	0.0236167
Xenoturbellida	0.0168946	0.0116536	0.0028206	0.000236498	0.350678	0.350678	0.014074	-0.0360776	0.0642255
