# Supplementary material for: A Meta-Transcriptomics Survey Reveals Changes in the Microbiota of the Chinese Mitten Crab Eriocheir sinensis Infected with Hepatopancreatic Necrosis Disease
Source: Front Microbiol. 2017 Apr 26;8:732. doi: 10.3389/fmicb.2017.00732 (PMC5405120; doi:10.3389/fmicb.2017.00732)
Supplement: Table S10 — T-test between HPND group and Healthy grup in genus level. [file Table10.XLSX]

## Sheet: Table S7-all.genus
Table S10 T-test between HPND group and Healthy grup in genus level
Observation Ids	A: mean rel. freq. (%)	A: std. dev. (%)	B: mean rel. freq. (%)	B: std. dev. (%)	p-values	p-values (corrected)	Difference between means	95.0% lower CI	95.0% upper CI	Note
Acanthamoeba	0.00302545	0.000848014	0.00608257	0.000857979	0.126769	0.126769	-0.00305711	-0.00824757	0.00213335
Acanthochelys	0.280504	0.244687	0.387686	0.308065	0.810834	0.810834	-0.107182	-1.79991	1.58555
Acetivibrio	0	0	0.000694651	0.000694651	0.42265	0.42265	-0.000694651	-0.00368349	0.00229419
Acetobacter	0	0	0.00227556	0.00227556	0.42265	0.42265	-0.00227556	-0.0120665	0.00751539
Acetobacterium	0.00131702	0.000525213	0.00521117	0.00484713	0.508232	0.508232	-0.00389415	-0.0248717	0.0170834
Acheta	0.00117915	0.000118278	0.00377518	0.00126896	0.178566	0.178566	-0.00259603	-0.0080796	0.00288754
Acholeplasma	0.00569771	0.000372572	0.000113864	0.000113864	0.00483255	0.00483255	0.00558385	0.00390761	0.00726009
Acidaminococcus	0	0	0.000174814	0.000174814	0.42265	0.42265	-0.000174814	-0.000926978	0.00057735
Acidovorax	0	0	0.000620427	0.000620427	0.42265	0.42265	-0.000620427	-0.00328991	0.00204905
Acinetobacter	0	0	0.00110325	0.000856359	0.326566	0.326566	-0.00110325	-0.00478787	0.00258136
Acromyrmex	0.132981	0.0337599	0.220068	0.0289661	0.189378	0.189378	-0.087087	-0.278483	0.10431
Actinidia	0.00204521	0.00204521	0.00278321	0.00278321	0.850606	0.850606	-0.000737996	-0.0155987	0.0141228
Actinobaculum	0	0	0.000140321	0.000140321	0.42265	0.42265	-0.000140321	-0.000744072	0.00046343
Acyrthosiphon	0.890626	0.287978	0.959237	0.0760901	0.839239	0.839239	-0.0686111	-1.3502	1.21298
Adhaeribacter	0	0	0.00265264	0.00265264	0.42265	0.42265	-0.00265264	-0.014066	0.00876074
Aedes	0.244501	0.0430504	0.256299	0.0213456	0.828947	0.828947	-0.0117978	-0.218548	0.194952
Aegilops	0.00342594	0.00130159	0.00556574	8.79012e-05	0.242636	0.242636	-0.0021398	-0.00775284	0.00347324
Aegimia	4.72424e-05	4.72424e-05	0.00351082	0.00241552	0.288093	0.288093	-0.00346358	-0.0138587	0.00693154
Aequorivita	0	0	0.00278483	0.00278483	0.42265	0.42265	-0.00278483	-0.014767	0.00919734
Aerococcus	0	0	0.000308182	0.000308182	0.42265	0.42265	-0.000308182	-0.00163418	0.00101782
Aeromonas	0	0	0.00711103	0.00643993	0.384579	0.384579	-0.00711103	-0.0348198	0.0205978
Agaricus	0.00315631	0.000773157	0.00732694	0.0033582	0.349804	0.349804	-0.00417063	-0.0189978	0.0106565
Ahrensia	6.20924e-05	6.20924e-05	0	0	0.42265	0.42265	6.20924e-05	-0.00020507	0.000329254
Ailuropoda	0.00384424	0.00154009	0.0101378	0.00416087	0.291824	0.291824	-0.00629352	-0.0253833	0.0127962
Ajellomyces	0.000576481	0.000289241	0.00196756	0.00133657	0.416072	0.416072	-0.00139108	-0.00727498	0.00449283
Akkermansia	0	0	0.00616712	0.00592231	0.407065	0.407065	-0.00616712	-0.0316488	0.0193145
Albugo	0.000181145	0.000181145	0.000331983	6.82111e-05	0.517389	0.517389	-0.000150838	-0.000983668	0.000681992
Algoriphagus	0	0	0.00431617	0.00431617	0.42265	0.42265	-0.00431617	-0.0228872	0.0142548
Alicyclobacillus	0	0	0.000140321	0.000140321	0.42265	0.42265	-0.000140321	-0.000744072	0.00046343
Aliivibrio	0	0	0.000333555	0.000333555	0.42265	0.42265	-0.000333555	-0.00176873	0.00110162
Alistipes	0.000518196	1.61557e-05	0.150841	0.148495	0.417942	0.417942	-0.150323	-0.789247	0.488601
Alkaliflexus	0	0	0.0617621	0.0608051	0.416639	0.416639	-0.0617621	-0.323385	0.199861
Alkaliphilus	0	0	0.00772168	0.00693343	0.381313	0.381313	-0.00772168	-0.0375538	0.0221105
Alligator	0.25056	0.0663951	0.0775119	0.000935822	0.121074	0.121074	0.173048	-0.112656	0.458752
Allobaculum	0.000105422	0.000105422	0	0	0.42265	0.42265	0.000105422	-0.000348174	0.000559019
Alloprevotella	0	0	0.000615822	0.000615822	0.42265	0.42265	-0.000615822	-0.00326549	0.00203385
Alphalipothrixvirus	0	0	0.000155852	0.000155852	0.42265	0.42265	-0.000155852	-0.000826427	0.000514724
Alteromonas	0	0	0.000335812	0.000335812	0.42265	0.42265	-0.000335812	-0.0017807	0.00110907
Alvinella	0.00209873	0.000723528	0.00354108	0.000943037	0.34881	0.34881	-0.00144235	-0.00655656	0.00367185
Amblyomma	0.00854577	0.00369415	0.0138506	0.00115294	0.304	0.304	-0.00530484	-0.0219556	0.0113459
Amborella	0.00420527	0.0013926	0.00520031	0.0033504	0.809626	0.809626	-0.000995041	-0.0166063	0.0146163
Aminicenantes_unclassified	0	0	0.00131047	0.00131047	0.42265	0.42265	-0.00131047	-0.00694898	0.00432804
Aminiphilus	0	0	0.000102938	0.000102938	0.42265	0.42265	-0.000102938	-0.000545844	0.000339968
Aminobacter	0	0	7.59393e-05	7.59393e-05	0.42265	0.42265	-7.59393e-05	-0.00040268	0.000250801
Amphimedon	0.0328743	0.019092	0.0623565	0.0308751	0.501997	0.501997	-0.0294822	-0.185674	0.126709
Amycolatopsis	0	0	0.00126853	0.00119259	0.398909	0.398909	-0.00126853	-0.00639983	0.00386276
Anaerobaculum	0	0	0.00181541	0.00181541	0.42265	0.42265	-0.00181541	-0.00962649	0.00599567
Anaerococcus	0.00110653	0.000110362	0	0	0.00980144	0.00980144	0.00110653	0.000631683	0.00158138
Anaerofustis	0	0	0	0	1	1	0	0	0	float division by zero
Anaeromusa	0	0	0.00251688	0.00235118	0.396465	0.396465	-0.00251688	-0.0126332	0.00759945
Anaeromyxobacter	0	0	0.000435861	0.000435861	0.42265	0.42265	-0.000435861	-0.00231122	0.0014395
Anaerophaga	0	0	0.083228	0.0822444	0.418074	0.418074	-0.083228	-0.437097	0.270641
Anaerostipes	0	0	0.000289852	0.000289852	0.42265	0.42265	-0.000289852	-0.00153698	0.000957279
Anaerotruncus	3.32251e-05	3.32251e-05	0.00663964	0.00654364	0.41898	0.41898	-0.00660641	-0.0347618	0.021549
Anaerovibrio	0	0	0.000285788	0.000285788	0.42265	0.42265	-0.000285788	-0.00151544	0.000943859
Anaerovorax	0	0	0.100967	0.0952191	0.400106	0.400106	-0.100967	-0.510662	0.308727
Ananas	0.000145555	0.000145555	0.000160926	0.000160926	0.949974	0.949974	-1.53706e-05	-0.000948992	0.000918251
Anas	0.00765989	0.00219761	0.0167569	0.00256057	0.114445	0.114445	-0.00909702	-0.0236155	0.0054215
Ancylostoma	0.0204897	0.0127996	0.0429695	0.0292204	0.554017	0.554017	-0.0224798	-0.159738	0.114778
Anditalea	0	0	0.00113608	0.000979924	0.366017	0.366017	-0.00113608	-0.00535236	0.00308019
Andrias	0.000466523	4.06487e-05	0.00030839	3.46115e-05	0.0975841	0.0975841	0.000158133	-7.15767e-05	0.000387843
Angomonas	2.50838e-05	2.50838e-05	0.000752169	0.000752169	0.435915	0.435915	-0.000727086	-0.00396521	0.00251104
Anncaliia	0.148278	0.14802	0.00865728	0.00106675	0.445126	0.445126	0.139621	-0.497273	0.776515
Annona	0	0	0.000104654	0.000104654	0.42265	0.42265	-0.000104654	-0.000554942	0.000345634
Anolis	0.123666	0.0306346	0.0719476	0.00478416	0.237247	0.237247	0.0517187	-0.0816888	0.185126
Anopheles	0.512509	0.128171	0.91292	0.0245016	0.0918151	0.0918151	-0.400411	-0.961873	0.161051
Anoplius	0.00198053	0.000660859	0.000375977	6.68369e-05	0.137012	0.137012	0.00160456	-0.0012534	0.00446251
Anoplophora	0.00100446	0.000138948	0.00205505	0.00100293	0.408439	0.408439	-0.0010506	-0.00540706	0.00330586
Anoplopoma	0.0127837	0.00332629	0.011425	0.000858714	0.730678	0.730678	0.00135865	-0.0134224	0.0161397
Anoxybacillus	0	0	0.000343849	0.000343849	0.42265	0.42265	-0.000343849	-0.00182331	0.00113561
Anurida	0	0	0.000628237	0.000404574	0.260663	0.260663	-0.000628237	-0.00236898	0.0011125
Aphanomyces	0.0047352	0.000756778	0.00464751	0.00252528	0.976485	0.976485	8.76942e-05	-0.0112551	0.0114305
Apis	0.726092	0.222415	1.56849	0.105313	0.0757677	0.0757677	-0.842394	-1.90122	0.216436
Aplysia	0.401014	0.0987435	0.750973	0.00975332	0.0718351	0.0718351	-0.349959	-0.776885	0.076968
Aquimarina	0	0	0.0132378	0.0128389	0.410876	0.410876	-0.0132378	-0.0684792	0.0420036
Arabidopsis	0.000645114	0.000396744	0.000613529	0.000368716	0.9588	0.9588	3.15849e-05	-0.00229884	0.00236201
Aralia	0.000106166	0.000106166	0.000184566	0.000184566	0.748037	0.748037	-7.83998e-05	-0.00099453	0.00083773
Arcobacter	0	0	0.0059485	0.00439622	0.308679	0.308679	-0.0059485	-0.0248639	0.0129669
Arcticibacter	0	0	0.00219267	0.00200485	0.388242	0.388242	-0.00219267	-0.0108188	0.00643348
Arenibacter	0	0	0.000930956	0.000930956	0.42265	0.42265	-0.000930956	-0.00493654	0.00307463
Arenimonas	0	0	0.000646884	0.000646884	0.42265	0.42265	-0.000646884	-0.0034302	0.00213643
Arenitalea	0	0	0.0016313	0.0016313	0.42265	0.42265	-0.0016313	-0.00865019	0.0053876
Argopecten	0.0786392	0.0374949	0.183917	0.0588024	0.270215	0.270215	-0.105278	-0.405343	0.194787
Artemia	0.00181273	0.00030649	0.00662322	0.00124895	0.0646176	0.0646176	-0.00481049	-0.0103437	0.000722759
Ascaris	0.00153859	0.00027395	0.00109219	0.000169903	0.300364	0.300364	0.000446402	-0.0009406	0.0018334
Asparagus	0.000270413	0.000270413	0.000667977	0.000667977	0.636574	0.636574	-0.000397564	-0.00349821	0.00270308
Aspergillus	0.00703488	0.000252899	0.0102721	0.00172884	0.205102	0.205102	-0.00323722	-0.010755	0.00428053
Astacus	0.873623	0.349656	0.204973	0.0349806	0.197397	0.197397	0.66865	-0.843307	2.18061
Asticcacaulis	0.0313359	0.00202118	0.0264268	0.00306225	0.312753	0.312753	0.00490909	-0.0108779	0.0206961
Astyanax	0.265932	0.0350247	0.188108	0.0243485	0.209643	0.209643	0.077824	-0.105712	0.26136
Atopobium	0	0	0.000157567	0.000157567	0.42265	0.42265	-0.000157567	-0.000835525	0.00052039
Atribacteria_unclassified	0	0	0.000174814	0.000174814	0.42265	0.42265	-0.000174814	-0.000926978	0.00057735
Aureobasidium	0.0149557	0.014737	0.00104633	0.000186171	0.444912	0.444912	0.0139094	-0.049504	0.0773228
Azonexus	0	0	0.000347912	0.000347912	0.42265	0.42265	-0.000347912	-0.00184486	0.00114903
Azorhizobium	0	0	0.000307098	0.000307098	0.42265	0.42265	-0.000307098	-0.00162844	0.00101424
Azospirillum	0.000355245	4.73066e-05	0.00325705	0.00295317	0.429452	0.429452	-0.00290181	-0.0156099	0.0098063
Azumapecten	0.00427595	0.00383735	0.00826439	0.00594918	0.629912	0.629912	-0.00398844	-0.0344487	0.0264718
Babesia	0.00283016	0.00151704	0.00174828	0.000100993	0.550531	0.550531	0.00108188	-0.00545989	0.00762364
Bacillus	0.00785994	0.00445657	0.0119657	0.0103808	0.751096	0.751096	-0.00410581	-0.0527129	0.0445013
Bacteria_unclassified	0	0	0.000418614	0.000418614	0.42265	0.42265	-0.000418614	-0.00221977	0.00138254
Bacteriovorax	0	0	0	0	1	1	0	0	0	float division by zero
Bacteroidales_unclassified	0	0	0.0164925	0.0151133	0.389093	0.389093	-0.0164925	-0.0815196	0.0485346
Bacteroides	0.000187204	5.7803e-05	0.327212	0.282668	0.366815	0.366815	-0.327025	-1.54325	0.889196
Balaenoptera	0.000874297	6.95361e-05	0.00187585	0.00111682	0.465208	0.465208	-0.00100155	-0.00581613	0.00381303
Balneola	0	0	0.000568145	0.000568145	0.42265	0.42265	-0.000568145	-0.00301268	0.00187639
Barnesiella	0	0	0.00895899	0.00880919	0.41616	0.41616	-0.00895899	-0.0468619	0.0289439
Bartonella	0	0	0.000148357	0.000148357	0.42265	0.42265	-0.000148357	-0.000786686	0.000489972
Bathycoccus	0.00024906	0.000202449	0.000376057	0.000146037	0.661496	0.661496	-0.000126997	-0.00120104	0.00094705
Baudoinia	0.000454266	5.44514e-05	0.000526956	0.000133624	0.664438	0.664438	-7.26897e-05	-0.000693532	0.000548152
Bavariicoccus	0.009155	0.00622658	0	0	0.279278	0.279278	0.009155	-0.0176358	0.0359458
Bdellovibrio	0	0	0.0003899	0.0003899	0.42265	0.42265	-0.0003899	-0.0020675	0.0012877
Beauveria	0.000423483	3.84242e-05	0.000910523	0.000441937	0.386765	0.386765	-0.000487041	-0.00239571	0.00142163
Beggiatoa	0	0	0.000255358	0.000255358	0.42265	0.42265	-0.000255358	-0.00135408	0.00084336
Belliella	0	0	0.000396221	0.000396221	0.42265	0.42265	-0.000396221	-0.00210102	0.00130858
Bergeyella	0	0	0.000376085	0.000376085	0.42265	0.42265	-0.000376085	-0.00199425	0.00124208
Betanodavirus	0.000788867	0.000654333	2.21362e-05	2.21362e-05	0.362199	0.362199	0.00076673	-0.00205025	0.00358371
Betula	0.000174432	0.000174432	9.37277e-05	9.37277e-05	0.723083	0.723083	8.07038e-05	-0.0007713	0.000932708
Bifidobacterium	0	0	0.000304209	0.000304209	0.42265	0.42265	-0.000304209	-0.00161311	0.0010047
Bilophila	0	0	0.000947661	0.000947661	0.42265	0.42265	-0.000947661	-0.00502512	0.0031298
Biomphalaria	0.0118758	0.00850294	0.0216902	0.0130117	0.592315	0.592315	-0.00981437	-0.0766931	0.0570643
Bizionia	0	0	0.00057275	0.00057275	0.42265	0.42265	-0.00057275	-0.0030371	0.0018916
Blastocystis	0.00513736	0.00169721	0.00526276	0.00215076	0.967653	0.967653	-0.000125399	-0.0119136	0.0116628
Blattella	0.0646542	0.0267468	0.158875	0.0245138	0.121776	0.121776	-0.0942207	-0.250326	0.0618844
Blautia	0.000522321	0.000328219	0.00495503	0.00463427	0.44072	0.44072	-0.00443271	-0.0244223	0.0155569
Blumeria	0.00229881	0.000211988	0.00184633	0.000959899	0.690505	0.690505	0.00045248	-0.00377715	0.00468211
Bombus	0.301876	0.0477023	0.538467	0.0730578	0.113345	0.113345	-0.236591	-0.612007	0.138825
Bombyx	0.947405	0.397493	0.969735	0.275489	0.967369	0.967369	-0.0223301	-2.10321	2.05855
Bos	0.0239603	0.00383109	0.0130446	0.00141966	0.116182	0.116182	0.0109157	-0.00666353	0.0284949
Brachionus	3.55895e-05	3.55895e-05	0.000121323	5.27241e-06	0.14004	0.14004	-8.57337e-05	-0.000240534	6.9067e-05
Brachypodium	0.00071371	0.00033981	0.00115232	0.000153009	0.360322	0.360322	-0.000438606	-0.00204207	0.00116486
Bracovirus	0	0	0.000110298	0.000110298	0.42265	0.42265	-0.000110298	-0.00058487	0.000364275
Bradyrhizobium	0.0027137	0.000624149	0.000951508	0.000819567	0.229287	0.229287	0.00176219	-0.00267028	0.00619466
Branchiostoma	0.57775	0.172864	0.993159	0.0472993	0.146344	0.146344	-0.41541	-1.18652	0.355703
Brassica	0.00230777	0.00230777	0.000374844	0.000180659	0.491566	0.491566	0.00193292	-0.00802697	0.0118928
Brettanomyces	0.0012927	0.0012927	0.00011764	0.00011764	0.460879	0.460879	0.00117506	-0.00440995	0.00676007
Brevibacillus	0.00017437	1.45156e-05	0.000756241	0.000143112	0.0560272	0.0560272	-0.000581871	-0.00120079	3.70472e-05
Brevundimonas	0	0	0.00116275	0.00116275	0.42265	0.42265	-0.00116275	-0.00616565	0.00384015
Brugia	0.0184454	0.00611847	0.0220127	0.00467805	0.688759	0.688759	-0.00356727	-0.036706	0.0295715
Bubalus	0.000781705	0.000187873	0.00118746	0.000201846	0.27901	0.27901	-0.000405751	-0.0015922	0.000780704
Bulleidia	0	0	0.00288249	0.00263877	0.388707	0.388707	-0.00288249	-0.0142362	0.00847124
Burkholderia	0.00131888	0.000524556	0.00710468	0.00567371	0.416759	0.416759	-0.00578579	-0.0303019	0.0187303
Burkholderiales_unclassified	0	0	0.00032606	0.00032606	0.42265	0.42265	-0.00032606	-0.00172899	0.00107686
Butyricicoccus	0	0	0.0434075	0.0414036	0.404467	0.404467	-0.0434075	-0.221553	0.134738
Butyricimonas	0	0	0.104726	0.101653	0.411189	0.411189	-0.104726	-0.542101	0.33265
Butyrivibrio	0.000544909	0.000163268	0.00283946	0.00274971	0.492476	0.492476	-0.00229455	-0.0141464	0.00955733
Caenorhabditis	0.274523	0.0806953	0.336729	0.0440079	0.568328	0.568328	-0.0622065	-0.457686	0.333273
Caldanaerobacter	0	0	0.000478391	0.000478391	0.42265	0.42265	-0.000478391	-0.00253674	0.00157996
Caldicellulosiruptor	0.00102823	0.000832183	0.00105168	0.00105168	0.987637	0.987637	-2.34497e-05	-0.00579376	0.00574686
Caldicoprobacter	0	0	0.00174387	0.00166157	0.404052	0.404052	-0.00174387	-0.00889303	0.00540529
Caldilinea	0.000862443	2.06814e-06	0.000456199	0.000114293	0.0708657	0.0708657	0.000406244	-8.56017e-05	0.000898089
Calditerrivibrio	0	0	0.000390442	0.000390442	0.42265	0.42265	-0.000390442	-0.00207038	0.00128949
Caldithrix	0	0	0.00245443	0.00241959	0.417146	0.417146	-0.00245443	-0.0128651	0.00795621
Caligus	0.0470396	0.00376348	0.0884435	0.00341617	0.0147376	0.0147376	-0.0414039	-0.063273	-0.0195347
Callinectes	0.0762934	0.0180302	0.169799	0.0142022	0.0553	0.0553	-0.0935058	-0.19226	0.00524825
Callithrix	0.00577857	0.00198135	0.0130539	0.00368539	0.224208	0.224208	-0.00727537	-0.0252787	0.0107279
Callorhinchus	0.496683	0.159999	1.10605	0.204221	0.143297	0.143297	-0.609372	-1.72563	0.506884
Caloramator	0	0	0.000354775	0.000354775	0.42265	0.42265	-0.000354775	-0.00188125	0.0011717
Calothrix	0	0	0.000199993	0.000199993	0.42265	0.42265	-0.000199993	-0.00106049	0.000660508
Calypte	0.00454902	0.000133063	0.00726961	0.00169051	0.249837	0.249837	-0.00272058	-0.0100168	0.00457559
Camellia	0.00451514	0.00451514	0.00622865	0.00622865	0.84442	0.84442	-0.00171351	-0.0348139	0.0313869
Camelus	0.000557177	0.000246715	0.00100763	0.000281625	0.352033	0.352033	-0.00045045	-0.0020614	0.0011605
Camponotus	1.45961	0.473951	1.8564	0.0720041	0.494878	0.494878	-0.396794	-2.45944	1.66585
Cancer	0.129992	0.00490174	0.42417	0.0335464	0.0130225	0.0130225	-0.294179	-0.44005	-0.148307
Candida	0.00837671	0.000445967	0.0144103	0.00376074	0.252131	0.252131	-0.00603363	-0.0223281	0.0102609
Candidatus Accumulibacter	0	0	0.000212738	0.000212738	0.42265	0.42265	-0.000212738	-0.00112808	0.000702601
Candidatus Acetothermum	0	0	0.000621059	0.000621059	0.42265	0.42265	-0.000621059	-0.00329326	0.00205114
Candidatus Amoebophilus	0	0	0.000744622	0.000564135	0.317681	0.317681	-0.000744622	-0.0031719	0.00168265
Candidatus Azobacteroides	0	0	0.00107071	0.000878608	0.347216	0.347216	-0.00107071	-0.00485106	0.00270964
Candidatus Cloacimonas	0	0	0.000773931	0.000773931	0.42265	0.42265	-0.000773931	-0.00410389	0.00255602
Candidatus Entotheonella	0.00137119	0.000972719	0.002504	0.00172946	0.625659	0.625659	-0.00113282	-0.0096703	0.00740467
Candidatus Hamiltonella	0.000710393	0.000641822	0.00179849	0.00134689	0.541668	0.541668	-0.0010881	-0.00750765	0.00533145
Candidatus Hepatoplasma	0.13659	0.00234285	0	0	0.000294077	0.000294077	0.13659	0.126509	0.14667
Candidatus Odyssella	0	0	0.000266194	0.000266194	0.42265	0.42265	-0.000266194	-0.00141153	0.000879146
Candidatus Pelagibacter	0	0	0.00116672	0.00116672	0.42265	0.42265	-0.00116672	-0.00618671	0.00385327
Candidatus Phaeomarinobacter	0	0	0.000440466	0.000440466	0.42265	0.42265	-0.000440466	-0.00233564	0.00145471
Candidatus Stoquefichus	0.0145782	0.00938246	0.000901068	0.000901068	0.28386	0.28386	0.0136771	-0.0268781	0.0542323
Canis	0.00102815	0.000356742	0.00621457	0.00245569	0.17178	0.17178	-0.00518643	-0.0158633	0.00549047
Capitella	0.567991	0.178234	0.872491	0.176818	0.349002	0.349002	-0.304501	-1.38473	0.775733
Capnocytophaga	3.61405e-05	3.61405e-05	0.0248806	0.0243961	0.415641	0.415641	-0.0248445	-0.129813	0.0801238
Capra	0.0015536	2.86603e-05	0.00318737	0.00112212	0.282798	0.282798	-0.00163376	-0.00646344	0.00319591
Capronia	0.194284	0.0129343	0.115335	0.0216233	0.0885384	0.0885384	0.0789486	-0.0294631	0.18736
Capsaspora	0.0211715	0.0125555	0.00596638	0.000578386	0.349961	0.349961	0.0152052	-0.038874	0.0692843
Capsella	0.000972138	6.38895e-05	0.00155065	5.95198e-05	0.0220318	0.0220318	-0.000578508	-0.000954208	-0.000202809
Carabus	0.222003	0.119585	0.501031	0.0281513	0.151113	0.151113	-0.279028	-0.807624	0.249569
Carcinus	0.0514983	0.0226304	0.0156497	0.000143902	0.254034	0.254034	0.0358486	-0.0615243	0.133222
Cardiobacterium	0	0	0.00513884	0.0048149	0.397612	0.397612	-0.00513884	-0.0258557	0.015578
Caridina	0.000153418	0.000153418	0.0003899	0.0003899	0.629338	0.629338	-0.000236482	-0.00203928	0.00156632
Carnobacterium	0	0	0.000663678	0.000589817	0.37738	0.37738	-0.000663678	-0.00320146	0.0018741
Catenovulum	0	0	0.000172466	0.000172466	0.42265	0.42265	-0.000172466	-0.000914528	0.000569596
Catonella	0	0	0.00142777	0.00142777	0.42265	0.42265	-0.00142777	-0.00757095	0.00471542
Caulobacter	0	0	0.00123742	0.00123742	0.42265	0.42265	-0.00123742	-0.00656162	0.00408678
Cavia	0.0178319	0.00544156	0.0228062	0.00106573	0.464344	0.464344	-0.00497429	-0.0288322	0.0188836
Cecembia	0	0	0.00162508	0.00135813	0.354085	0.354085	-0.00162508	-0.00746865	0.00421849
Cellulophaga	0	0	0.00271476	0.00271476	0.42265	0.42265	-0.00271476	-0.0143954	0.00896592
Cerapachys	0.209487	0.056632	0.301904	0.0299409	0.285888	0.285888	-0.0924163	-0.368043	0.18321
Ceratitis	0.196828	0.0410406	0.312534	0.0139082	0.116294	0.116294	-0.115707	-0.302155	0.0707412
Ceratotherium	0.00219222	0.000422331	0.00410167	0.000144433	0.0505356	0.0505356	-0.00190945	-0.00382992	1.10197e-05
Ceriporiopsis	0.00010917	1.11448e-05	0	0	0.0102616	0.0102616	0.00010917	6.12174e-05	0.000157122
Cesiribacter	0	0	0.00102649	0.00102649	0.42265	0.42265	-0.00102649	-0.00544312	0.00339014
Cetobacterium	0	0	0.00136619	0.00136619	0.42265	0.42265	-0.00136619	-0.00724441	0.00451204
Chaetomium	0.000905304	0.000656934	0.000500059	0.000278477	0.627328	0.627328	0.000405245	-0.00266479	0.00347528
Charybdis	0.0630377	0.0220932	0.0606695	0.00646644	0.927449	0.927449	0.00236817	-0.0966792	0.101416
Chelonia	0.0478563	0.0155564	0.0967114	0.0247303	0.236453	0.236453	-0.048855	-0.174562	0.0768524
Cherax	4.11528	1.43231	1.40073	0.299428	0.20473	0.20473	2.71456	-3.58139	9.0105
Chinchilla	0.00393765	0.000122412	0.0045978	0.00022998	0.126794	0.126794	-0.000660154	-0.00178112	0.000460812
Chironomus	0.000752156	0.000344601	0.000782059	0.00041166	0.960645	0.960645	-2.99027e-05	-0.00233981	0.00228
Chitinophaga	0	0	0.00420252	0.00296684	0.292323	0.292323	-0.00420252	-0.0169678	0.00856275
Chlamydia	0	0	0	0	1	1	0	0	0	float division by zero
Chlamydomonas	0.000545985	0.000320837	0.00173778	0.000803889	0.302404	0.302404	-0.00119179	-0.00491595	0.00253237
Chlorella	0.0138015	0.0012223	0.013385	0.00154043	0.851884	0.851884	0.000416502	-0.00804446	0.00887746
Chlorobium	0	0	0.00693914	0.00673969	0.411427	0.411427	-0.00693914	-0.0359377	0.0220594
Chlorocebus	0.00228869	7.71617e-06	0.00397159	0.000921939	0.209499	0.209499	-0.00168289	-0.00564981	0.00228403
Chlorogloeopsis	0	0	0.00105403	0.00105403	0.42265	0.42265	-0.00105403	-0.00558916	0.0034811
Chloroherpeton	0	0	0.000570403	0.000570403	0.42265	0.42265	-0.000570403	-0.00302465	0.00188384
Chlorovirus	0.000571735	0.000451421	0.000665304	0.000665304	0.917984	0.917984	-9.35692e-05	-0.00355289	0.00336575
Chorthippus	0.000637147	7.82619e-05	0.00134561	0.000194306	0.0774093	0.0774093	-0.000708462	-0.00160976	0.000192837
Chrysemys	0.0474277	0.0071077	0.0526598	0.000112312	0.538335	0.538335	-0.00523208	-0.0358178	0.0253537
Chryseobacterium	4.67571e-06	4.67571e-06	0.0185662	0.0184026	0.41934	0.41934	-0.0185615	-0.0977415	0.0606185
Chrysochloris	0.00752343	1.91935e-05	0.0160936	0.00393919	0.16157	0.16157	-0.00857019	-0.0255193	0.00837898
Cicer	0.000139996	0.000139996	0.000242627	0.000242627	0.749209	0.749209	-0.00010263	-0.00130788	0.00110262
Ciona	0.0297332	0.00548164	0.0420343	0.012255	0.456246	0.456246	-0.0123011	-0.0700646	0.0454623
Citreicella	0	0	0.000369764	0.000369764	0.42265	0.42265	-0.000369764	-0.00196073	0.0012212
Citrobacter	0	0	0.000668194	0.000668194	0.42265	0.42265	-0.000668194	-0.0035432	0.00220681
Citromicrobium	0	0	0.000186282	0.000186282	0.42265	0.42265	-0.000186282	-0.000987786	0.000615223
Citrus	0.00121161	0.00121161	0.00167969	0.00167969	0.842191	0.842191	-0.00046808	-0.00937923	0.00844307
Cladophialophora	0.00118725	0.000139334	0.00112965	0.000535593	0.926611	0.926611	5.75937e-05	-0.00232358	0.00243877
Cloacimonetes_unclassified	6.98606e-06	6.98606e-06	0.0130923	0.0128908	0.416885	0.416885	-0.0130854	-0.0685501	0.0423794
Clonorchis	0.00145571	0.0013561	0.00228932	0.00170359	0.738696	0.738696	-0.000833609	-0.0102023	0.00853512
Clostridiales_unclassified	0	0	0.00927155	0.00927155	0.42265	0.42265	-0.00927155	-0.0491638	0.0306207
Clostridiisalibacter	0	0	0.00252849	0.00245353	0.411069	0.411069	-0.00252849	-0.0130852	0.0080282
Clostridium	0.00775721	0.00218145	0.131435	0.127901	0.435626	0.435626	-0.123678	-0.674073	0.426717
Coccolithovirus	0.00623827	0.00188086	0.0232018	0.000147712	0.0121445	0.0121445	-0.0169636	-0.0250812	-0.00884597
Coccomyxa	0.00247437	0.00105255	0.00309685	0.00148967	0.765417	0.765417	-0.000622482	-0.00847053	0.00722556
Coffea	0.00789184	0.00627205	0.0102072	0.00810621	0.842263	0.842263	-0.00231534	-0.0464147	0.0417841
Cohnella	0.000204137	0.000103801	0.000951092	0.000951092	0.516698	0.516698	-0.000746956	-0.00486348	0.00336956
Coleofasciculus	0	0	0.00050435	0.00046742	0.393419	0.393419	-0.00050435	-0.0025155	0.0015068
Colletotrichum	0.000396533	0.000396533	0.00128605	0.000859305	0.446484	0.446484	-0.000889513	-0.00496148	0.00318245
Columba	0.0568647	0.0382384	0.0953277	0.0642579	0.658183	0.658183	-0.038463	-0.360192	0.283266
Commensalibacter	0	0	0.000358206	0.000358206	0.42265	0.42265	-0.000358206	-0.00189944	0.00118303
Condylura	0.0341091	0.00875195	0.0225742	0.000459722	0.318727	0.318727	0.0115348	-0.0261737	0.0492434
Coprobacillus	0.00153462	8.8237e-05	0.00177116	0.00177116	0.906097	0.906097	-0.000236545	-0.0078667	0.00739361
Coprobacter	0	0	0.0122871	0.0119262	0.411178	0.411178	-0.0122871	-0.0636016	0.0390274
Coprococcus	0	0	0.000664762	0.000664762	0.42265	0.42265	-0.000664762	-0.003525	0.00219548
Coprothermobacter	0	0	0	0	1	1	0	0	0	float division by zero
Coptotermes	0.125399	0.0299879	0.207533	0.00565072	0.114758	0.114758	-0.0821344	-0.213433	0.0491637
Cordyceps	0.00108321	0.000323796	0.000515736	0.000309935	0.333	0.333	0.000567472	-0.00136107	0.00249602
Cordylosaurus	0.00011443	2.90319e-05	8.28018e-05	8.28018e-05	0.753013	0.753013	3.16281e-05	-0.000345903	0.00040916
Corvus	0.00123566	0.000234273	0.00150384	0.00068052	0.745212	0.745212	-0.000268183	-0.00336487	0.00282851
Cotesia	4.2068e-05	4.2068e-05	0.00015018	1.19927e-05	0.132052	0.132052	-0.000108112	-0.000296327	8.01038e-05
Crassostrea	0.750936	0.199203	1.12706	0.0324928	0.203417	0.203417	-0.37612	-1.24455	0.492309
Cricetulus	0.00899646	0.00379298	0.0287711	0.00934408	0.188932	0.188932	-0.0197747	-0.0631651	0.0236157
Croceibacter	0	0	0.00148275	0.00141306	0.404128	0.404128	-0.00148275	-0.00756264	0.00459714
Crocinitomix	0	0	0.0199248	0.0196187	0.416692	0.416692	-0.0199248	-0.104337	0.0644878
Cronobacter	0.00733584	0.00110208	0.00881725	0.000440663	0.338293	0.338293	-0.00148141	-0.00658827	0.00362545
Cryptocercus	0.0133555	0.00313477	0.0171529	0.00158161	0.392529	0.392529	-0.00379738	-0.0189047	0.0113099
Cryptosporidium	0.00359338	0.00250264	0.00766781	0.00582952	0.586505	0.586505	-0.00407443	-0.0313705	0.0232217
Ctenolepisma	0.0065059	0.00144942	0.000589073	0.000327936	0.0576767	0.0576767	0.00591682	-0.000477149	0.0123108
Cucumis	0.00173389	0.00155275	0.00645729	0.00125276	0.141503	0.141503	-0.0047234	-0.0133076	0.00386083
Culex	0.221744	0.0903751	0.282232	0.0546886	0.624694	0.624694	-0.0604882	-0.514994	0.394017
Cupiennius	0.000206344	0.000206344	0.000479023	0.000479023	0.653259	0.653259	-0.000272679	-0.00251683	0.00197148
Cyanothece	5.43519e-05	5.43519e-05	0	0	0.42265	0.42265	5.43519e-05	-0.000179505	0.000288209
Cyclobacterium	0	0	0.00687244	0.00666138	0.410646	0.410646	-0.00687244	-0.035534	0.0217891
Cycloclasticus	0	0	0.000488233	0.000488233	0.42265	0.42265	-0.000488233	-0.00258893	0.00161246
Cynoglossus	0.0457057	0.00604005	0.0740019	0.0145967	0.215134	0.215134	-0.0282962	-0.0962651	0.0396728
Cystobacter	0	0	0.00109719	0.00109719	0.42265	0.42265	-0.00109719	-0.00581803	0.00362364
Cytophaga	0	0	0.0798486	0.0786834	0.416992	0.416992	-0.0798486	-0.418396	0.258699
Danaus	0.505074	0.307578	0.676691	0.0939276	0.646961	0.646961	-0.171617	-1.55535	1.21212
Danio	0.0999646	0.0367296	0.173389	0.0243695	0.237681	0.237681	-0.0734245	-0.26308	0.116231
Daphnia	4.46215	0.325226	5.44071	0.28156	0.150738	0.150738	-0.978561	-2.82944	0.87232
Dasypus	0.115697	0.0135232	0.100672	0.0320178	0.70767	0.70767	0.0150253	-0.13452	0.164571
Daucus	0.00196127	0.00196127	0.00210174	0.00210174	0.965468	0.965468	-0.000140472	-0.0125093	0.0122284
Davidia	0.000324934	0.000324934	0.000601465	0.000601465	0.724999	0.724999	-0.00027653	-0.00321793	0.00266487
Dehalobacter	1.05066e-05	1.05066e-05	0.004346	0.00427948	0.417646	0.417646	-0.00433549	-0.0227487	0.0140777
Deinococcus	0	0	0.00754607	0.00754607	0.42265	0.42265	-0.00754607	-0.0400142	0.0249221
Demania	0.018292	0.0055935	0.164058	0.0178007	0.0159933	0.0159933	-0.145766	-0.226049	-0.0654839
Dendroctonus	0.292573	0.0437399	0.640268	0.0152258	0.0172844	0.0172844	-0.347696	-0.546969	-0.148422
Desulfatibacillum	0	0	0.00250022	0.00250022	0.42265	0.42265	-0.00250022	-0.0132578	0.00825735
Desulfitibacter	0	0	0.00106667	0.00106667	0.42265	0.42265	-0.00106667	-0.00565619	0.00352285
Desulfitobacterium	0	0	0.0242891	0.023292	0.406522	0.406522	-0.0242891	-0.124507	0.0759284
Desulfobacter	0	0	0.000710182	0.000710182	0.42265	0.42265	-0.000710182	-0.00376585	0.00234548
Desulfobacula	0	0	0	0	1	1	0	0	0	float division by zero
Desulfobulbus	0	0	0.0046025	0.0046025	0.42265	0.42265	-0.0046025	-0.0244055	0.0152005
Desulfococcus	0	0	0.000449676	0.000449676	0.42265	0.42265	-0.000449676	-0.00238448	0.00148512
Desulfocurvus	0	0	0.00312882	0.00297901	0.403776	0.403776	-0.00312882	-0.0159465	0.00968885
Desulfofustis	0	0	0.000589997	0.000589997	0.42265	0.42265	-0.000589997	-0.00312855	0.00194856
Desulfomicrobium	0	0	0.0017383	0.0017383	0.42265	0.42265	-0.0017383	-0.00921758	0.00574099
Desulfomonile	0	0	0.000513516	0.000513516	0.42265	0.42265	-0.000513516	-0.002723	0.00169596
Desulfonatronum	0	0	0.000351885	0.000351885	0.42265	0.42265	-0.000351885	-0.00186593	0.00116215
Desulfonauticus	0	0	0.000456539	0.000456539	0.42265	0.42265	-0.000456539	-0.00242087	0.00150779
Desulfonispora	0	0	0.000570875	0.000160387	0.0706681	0.0706681	-0.000570875	-0.00126097	0.000119216
Desulforegula	0	0	0.000497985	0.000369222	0.309843	0.309843	-0.000497985	-0.00208662	0.00109065
Desulfosporosinus	0	0	0.00226049	0.00218553	0.409674	0.409674	-0.00226049	-0.0116641	0.00714309
Desulfotignum	0	0	0.00025879	0.00025879	0.42265	0.42265	-0.00025879	-0.00137227	0.000854692
Desulfotomaculum	0	0	0.00468733	0.00465456	0.41995	0.41995	-0.00468733	-0.0247143	0.0153396
Desulfovibrio	7.8717e-05	7.8717e-05	0.838353	0.835008	0.421147	0.421147	-0.838274	-4.43102	2.75447
Desulfurivibrio	0	0	0.00417932	0.00412759	0.417857	0.417857	-0.00417932	-0.0219389	0.0135803
Desulfuromonas	0	0	0.000381232	0.000381232	0.42265	0.42265	-0.000381232	-0.00202154	0.00125908
Dialister	0	0	0.0596289	0.0540361	0.384825	0.384825	-0.0596289	-0.292127	0.17287
Diaphorina	0.562643	0.25792	1.16517	0.152094	0.181841	0.181841	-0.60253	-1.89085	0.685791
Dicentrarchus	0.0202571	0.00271888	0.035607	0.0013975	0.0374489	0.0374489	-0.0153499	-0.0285032	-0.00219665
Dickeya	0	0	0.000587108	0.000587108	0.42265	0.42265	-0.000587108	-0.00311323	0.00193901
Dictyostelium	0.350155	0.338144	0.0490984	0.0210338	0.46797	0.46797	0.301057	-1.15667	1.75878
Dielma	0.000288503	0.000288503	0.00699355	0.00681405	0.429201	0.429201	-0.00670504	-0.0360498	0.0226397
Diospyros	0.000258429	0.000258429	0.000100048	0.000100048	0.625311	0.625311	0.000158381	-0.00103397	0.00135073
Dokdonia	0	0	0.00296254	0.00296254	0.42265	0.42265	-0.00296254	-0.0157093	0.00978423
Dolosigranulum	0	0	0	0	1	1	0	0	0	float division by zero
Dorea	0	0	0.00122135	0.00122135	0.42265	0.42265	-0.00122135	-0.00647639	0.00403369
Doryteuthis	6.59627e-05	6.59627e-05	0.00122019	0.00078547	0.280692	0.280692	-0.00115423	-0.00454573	0.00223727
Draconibacterium	0	0	0.147683	0.143367	0.411236	0.411236	-0.147683	-0.76454	0.469175
Dreissena	8.78247e-05	2.1862e-05	0.000337645	0.000211049	0.36017	0.36017	-0.00024982	-0.00116275	0.000663109
Drosophila	0.853806	0.0982411	1.22888	0.0424882	0.0726703	0.0726703	-0.375077	-0.835612	0.0854593
Dyadobacter	0	0	0.00984099	0.00956878	0.411855	0.411855	-0.00984099	-0.0510121	0.0313301
Dysgonomonas	0	0	0.030906	0.0301588	0.413232	0.413232	-0.030906	-0.160669	0.0988569
Echinicola	0	0	0.00269784	0.00260075	0.408546	0.408546	-0.00269784	-0.013888	0.00849229
Echinops	0.00900627	0.00240411	0.0153252	0.00141373	0.151691	0.151691	-0.00631898	-0.018319	0.00568102
Ectothiorhodospira	0	0	0.000532478	0.000532478	0.42265	0.42265	-0.000532478	-0.00282355	0.00175859
Edhazardia	0.0297469	0.0297249	0.00189162	0.000375181	0.447662	0.447662	0.0278553	-0.100051	0.155762
Edwardsiella	0	0	0.000473244	0.000473244	0.42265	0.42265	-0.000473244	-0.00250945	0.00156296
Eggerthella	0	0	0.00471735	0.00462454	0.415002	0.415002	-0.00471735	-0.0246151	0.0151804
Eimeria	0.10714	0.0387423	0.198196	0.0948757	0.468009	0.468009	-0.0910558	-0.531996	0.349884
Elephantulus	0.0179757	0.00544534	0.0108712	0.000777752	0.325633	0.325633	0.00710448	-0.0165627	0.0307717
Eleutherococcus	0.000325485	0.000325485	0.000470354	0.000470354	0.823714	0.823714	-0.00014487	-0.00260595	0.00231621
Elioraea	0	0	0.00160032	0.00160032	0.42265	0.42265	-0.00160032	-0.00848596	0.00528531
Elizabethkingia	0	0	0.00228181	0.00218154	0.405361	0.405361	-0.00228181	-0.0116682	0.0071046
Emiliania	5.77588e-05	5.77588e-05	0.0015819	0.0015819	0.437218	0.437218	-0.00152414	-0.00833506	0.00528677
Empedobacter	0	0	0.0012702	0.0012702	0.42265	0.42265	-0.0012702	-0.00673543	0.00419503
Emticicia	0	0	0.00307455	0.00298272	0.410981	0.410981	-0.00307455	-0.0159081	0.00975905
Encephalitozoon	0.296062	0.295168	0.0179753	0.000383185	0.445577	0.445577	0.278086	-0.99192	1.54809
Endocarpon	0	0	0.000157567	0.000157567	0.42265	0.42265	-0.000157567	-0.000835525	0.00052039
Ensifer	6.20924e-05	6.20924e-05	0	0	0.42265	0.42265	6.20924e-05	-0.00020507	0.000329254
Entamoeba	0.015932	0.015932	0.000624615	0.000279683	0.438097	0.438097	0.0153073	-0.0532529	0.0838676
Enterobacter	0	0	0	0	1	1	0	0	0	float division by zero
Enterobacteriaceae_unclassified	0.000195364	0.000195364	0.000441008	0.000441008	0.661189	0.661189	-0.000245644	-0.002321	0.00182971
Enterocytozoon	1.70819	1.70175	0.116907	0.0119525	0.448465	0.448465	1.59129	-5.73092	8.91349
Entomoplasma	0.000370661	0.000370661	0	0	0.42265	0.42265	0.000370661	-0.00122417	0.00196549
Epilithonimonas	0	0	0.00435969	0.00413811	0.402585	0.402585	-0.00435969	-0.0221645	0.0134452
Eptatretus	0.00385307	0.000978312	0.006885	0.00124366	0.195415	0.195415	-0.00303193	-0.00984018	0.00377632
Eptesicus	0.0268245	0.00250431	0.0140959	0.00156616	0.0498557	0.0498557	0.0127286	1.98345e-05	0.0254374
Epulopiscium	0	0	0.000989017	0.000989017	0.42265	0.42265	-0.000989017	-0.00524441	0.00326638
Equus	0.011144	0.0030127	0.00956944	0.00177125	0.696446	0.696446	0.00157459	-0.0134624	0.0166115
Eremothecium	0.00847226	0.00527147	0.00559118	0.00289506	0.679167	0.679167	0.00288108	-0.0229956	0.0287578
Erinaceus	0.00485586	0.00207432	0.00851967	0.00275691	0.399538	0.399538	-0.00366382	-0.0185085	0.0111809
Eriocheir	14.0019	0.0552172	11.149	1.51812	0.201173	0.201173	2.85286	-3.68339	9.3891
Erysipelatoclostridium	0	0	0.00260183	0.00253531	0.412683	0.412683	-0.00260183	-0.0135104	0.00830674
Erysipelothrix	7.76155e-05	7.76155e-05	0.0018523	0.000817046	0.163097	0.163097	-0.00177468	-0.00530597	0.00175661
Erysipelotrichaceae_unclassified	0.000294981	0.000294981	0.000558498	0.000459323	0.676958	0.676958	-0.000263517	-0.00261228	0.00208524
Erythranthe	0.000743163	0.000743163	0.00170362	0.00148204	0.620936	0.620936	-0.000960457	-0.00809395	0.00617304
Erythrobacter	0.0137328	0.00669866	0.0011803	0.000778231	0.203751	0.203751	0.0125525	-0.0164634	0.0415683
Escherichia	0.0012112	1.96663e-05	0.000237964	0.000237964	0.0552513	0.0552513	0.000973237	-5.41323e-05	0.00200061
Esox	0.0795984	0.0225913	0.220905	0.0859582	0.252816	0.252816	-0.141307	-0.523715	0.241102
Ethanoligenens	0	0	0.00154001	0.00154001	0.42265	0.42265	-0.00154001	-0.00816612	0.0050861
Eubacterium	0.000987624	0.000592114	0.0221294	0.0199641	0.400774	0.400774	-0.0211418	-0.107078	0.0647946
Eucalyptus	0.00178002	0.00131299	0.0013186	0.0013186	0.827294	0.827294	0.000461426	-0.00754502	0.00846787
Eudoraea	0	0	0.00110008	0.00098721	0.381091	0.381091	-0.00110008	-0.0053477	0.00314754
Euphausia	0.0143207	0.00796563	0.0170761	0.000948604	0.763986	0.763986	-0.00275534	-0.0372709	0.0317602
Euphydryas	0.104216	0.0322657	0.275819	0.105218	0.25928	0.25928	-0.171603	-0.645128	0.301921
Eurydice	0.00919331	8.6597e-05	0.0154992	0.00512937	0.343991	0.343991	-0.0063059	-0.028379	0.0157672
Eurypanopeus	0.022578	0.00979692	0.0253226	0.0074461	0.844213	0.844213	-0.0027446	-0.0556907	0.0502015
Eutrema	0.00319756	0.000105474	0.00705	0.000535809	0.0195077	0.0195077	-0.00385244	-0.00620208	-0.00150279
Faecalibacterium	0	0	0.0119303	0.011695	0.414984	0.414984	-0.0119303	-0.06225	0.0383893
Falco	0.0272216	0.00963814	0.0500732	0.0132974	0.298658	0.298658	-0.0228515	-0.093514	0.047811
Felis	0.00309192	0.00161702	0.0068151	0.00186866	0.27088	0.27088	-0.00372318	-0.0143557	0.00690936
Fenneropenaeus	0.965269	0.200004	1.58966	0.268678	0.203314	0.203314	-0.624394	-2.06555	0.816766
Ferrimonas	0	0	0.000645168	0.000645168	0.42265	0.42265	-0.000645168	-0.0034211	0.00213077
Fibrisoma	0	0	0.00200395	0.00200395	0.42265	0.42265	-0.00200395	-0.0106262	0.00661835
Fibrobacter	0	0	0.000285788	0.000285788	0.42265	0.42265	-0.000285788	-0.00151544	0.000943859
Ficedula	0.0286404	0.00606689	0.0239883	0.00926335	0.71523	0.71523	0.0046521	-0.0429922	0.0522964
Filifactor	0	0	0.00283732	0.00262308	0.392473	0.392473	-0.00283732	-0.0141235	0.0084489
Filobasidiella	0	0	0	0	1	1	0	0	0	float division by zero
Finegoldia	0.00567427	0.00317634	0.000617537	0.000617537	0.258537	0.258537	0.00505673	-0.00886584	0.0189793
Firmicutes_unclassified	0.000534542	0.000336182	0.0106557	0.0101524	0.424046	0.424046	-0.0101212	-0.0538273	0.033585
Fischerella	0	0	0.000571941	0.000349264	0.243167	0.243167	-0.000571941	-0.0020747	0.000930819
Flavobacterium	4.37317e-05	4.37317e-05	0.0785507	0.0771704	0.416041	0.416041	-0.0785069	-0.410545	0.253531
Flectobacillus	0	0	0.00632257	0.0062234	0.416565	0.416565	-0.00632257	-0.0330997	0.0204545
Flexibacter	0	0	0.00242725	0.0023386	0.408333	0.408333	-0.00242725	-0.0124894	0.00763492
Flexistipes	0.000221026	5.54462e-05	0	0	0.057551	0.057551	0.000221026	-1.75397e-05	0.000459591
Flexithrix	0	0	0.0164841	0.0161579	0.414959	0.414959	-0.0164841	-0.086006	0.0530379
Fluviicola	0	0	0.0130342	0.0123894	0.403133	0.403133	-0.0130342	-0.0663412	0.0402729
Fonticula	0.000128728	0.000128728	0.000350489	3.59795e-05	0.238958	0.238958	-0.000221761	-0.000796861	0.000353339
Formosa	0	0	0.000811404	0.000811404	0.42265	0.42265	-0.000811404	-0.00430259	0.00267979
Fragaria	0.00158031	0.0015687	0.000682438	0.000564195	0.644095	0.644095	0.000897872	-0.00627496	0.00807071
Frankliniella	0.00586157	0.00362726	0.0139472	0.00431801	0.288052	0.288052	-0.00808558	-0.0323497	0.0161786
Fulvivirga	0	0	0.011827	0.0117467	0.42003	0.42003	-0.011827	-0.0623691	0.0387152
Fusarium	0.00485908	0.00217968	0.00762582	0.00168049	0.420633	0.420633	-0.00276674	-0.0146089	0.00907538
Fusobacterium	0.000121899	0.000121899	0.00402152	0.00369539	0.402167	0.402167	-0.00389962	-0.0198083	0.012009
Gaetbulibacter	0	0	0.000741348	0.000642174	0.367631	0.367631	-0.000741348	-0.0035044	0.0020217
Galbibacter	0	0	0.000255358	0.000255358	0.42265	0.42265	-0.000255358	-0.00135408	0.00084336
Galdieria	0.124501	0.12427	0.00446921	0.000522176	0.436004	0.436004	0.120032	-0.414663	0.654727
Galeopterus	0.00232865	0.001203	0.00641678	0.00277088	0.308612	0.308612	-0.00408813	-0.0170854	0.00890914
Gallus	0.271407	0.149304	0.361675	0.198162	0.750852	0.750852	-0.0902684	-1.15781	0.977272
Gardnerella	0	0	0.00407752	0.00407752	0.42265	0.42265	-0.00407752	-0.0216217	0.0134666
Gecarcinus	0.0535297	0.00773039	0.112878	0.0184691	0.0974561	0.0974561	-0.0593486	-0.145495	0.0267975
Gelidibacter	0	0	0.00056643	0.00056643	0.42265	0.42265	-0.00056643	-0.00300358	0.00187072
Geminicoccus	0	0	0.00031974	0.00031974	0.42265	0.42265	-0.00031974	-0.00169547	0.00105599
Gemmata	0	0	0	0	1	1	0	0	0	float division by zero
Genlisea	0.00089827	0.0006149	0.00216398	0.00104227	0.405374	0.405374	-0.00126571	-0.00647249	0.00394107
Geobacillus	0	0	0.000567603	0.000567603	0.42265	0.42265	-0.000567603	-0.0030098	0.0018746
Geobacter	0	0	0.00279639	0.00279639	0.42265	0.42265	-0.00279639	-0.0148283	0.00923551
Geospiza	0.0203874	0.0046152	0.0315644	0.00702452	0.31497	0.31497	-0.011177	-0.0473407	0.0249868
Geothrix	0	0	0.00222933	0.00222933	0.42265	0.42265	-0.00222933	-0.0118214	0.0073627
Giardia	0.00108698	0.000727302	0.00492013	0.00402843	0.447925	0.447925	-0.00383314	-0.0214463	0.01378
Gillisia	0	0	0.00246818	0.00232999	0.40049	0.40049	-0.00246818	-0.0124933	0.00755697
Glarea	0.00117734	0.000236702	0.000904116	0.00059914	0.712733	0.712733	0.000273227	-0.00249855	0.00304501
Gluconobacter	0	0	0.000580245	0.000580245	0.42265	0.42265	-0.000580245	-0.00307684	0.00191635
Glycine	0.00679335	0.00321344	0.0140668	0.00752216	0.467715	0.467715	-0.00727347	-0.0424683	0.0279214
Glyptapanteles	0.000655139	0.000476603	0.00150812	0.000224644	0.24689	0.24689	-0.000852979	-0.00312001	0.00141405
Gossypium	0.000178502	0.000178502	0.000154678	0.000154678	0.928857	0.928857	2.38243e-05	-0.000992442	0.00104009
Gottschalkia	0	0	0.00214599	0.00214599	0.42265	0.42265	-0.00214599	-0.0113794	0.00708744
Gracilimonas	0	0	0.00160376	0.00160376	0.42265	0.42265	-0.00160376	-0.00850416	0.00529665
Gramella	0	0	0.00327014	0.00306434	0.397655	0.397655	-0.00327014	-0.0164549	0.00991464
Granulibacter	0	0	0.0043196	0.0043196	0.42265	0.42265	-0.0043196	-0.0229053	0.0142661
Granulicatella	0	0	0.000466923	0.000466923	0.42265	0.42265	-0.000466923	-0.00247593	0.00154208
Gryllus	0.00626437	0.00119795	0.0141315	0.00393359	0.195842	0.195842	-0.00786711	-0.0255594	0.00982521
Guillardia	0.00665421	0.00366426	0.0107541	0.00779516	0.681011	0.681011	-0.00409987	-0.0411605	0.0329608
Haemaphysalis	0.0228484	0.008423	0.0137768	0.000582908	0.395047	0.395047	0.00907162	-0.0272563	0.0453995
Haemonchus	0.00347377	0.00119545	0.00778837	0.00176283	0.180052	0.180052	-0.0043146	-0.013479	0.0048498
Haemophilus	0	0	0.00108869	0.00105494	0.410531	0.410531	-0.00108869	-0.00562775	0.00345036
Hahella	0	0	0.0013651	0.0013651	0.42265	0.42265	-0.0013651	-0.00723866	0.00450846
Haladaptatus	0.00280744	0.000467052	0.00440775	0.00236267	0.574747	0.574747	-0.00160032	-0.0119628	0.00876217
Halanaerobium	0	0	0.000713071	0.000713071	0.42265	0.42265	-0.000713071	-0.00378117	0.00235503
Halarchaeum	0.000665267	0.000114092	0.00269672	0.000415261	0.0421211	0.0421211	-0.00203145	-0.00388438	-0.000178518
Haliotis	0.0142418	0.00368346	0.0220564	0.00266287	0.227698	0.227698	-0.0078146	-0.027371	0.0117418
Haliscomenobacter	0	0	0.00347605	0.00347605	0.42265	0.42265	-0.00347605	-0.0184323	0.0114802
Halobacteroides	0	0	0.000923351	0.000894859	0.410588	0.410588	-0.000923351	-0.00477362	0.00292691
Halomonas	0.00453262	0.00212229	0.00604995	0.00133088	0.606293	0.606293	-0.00151733	-0.0122958	0.00926111
Haloplasma	0.00106628	0.000262392	0.00171573	0.00100869	0.596793	0.596793	-0.00064945	-0.00513393	0.00383503
Halorubrum	0.000153111	6.38423e-05	0.00501568	0.00480352	0.417981	0.417981	-0.00486257	-0.0255323	0.0158071
Hammondia	0.00335229	0.00120724	0.00359993	0.0004522	0.865403	0.865403	-0.000247643	-0.00579443	0.00529914
Haplochromis	0.0149288	0.000601581	0.0104622	0.00293817	0.274845	0.274845	0.00446666	-0.00843753	0.0173708
Harpegnathos	0.274169	0.0623632	0.431515	0.0613927	0.213999	0.213999	-0.157346	-0.533877	0.219185
Heliconius	0.000346139	0.000145468	0.000303935	0.000303935	0.911779	0.911779	4.2204e-05	-0.00140759	0.001492
Hellea	0	0	0.00046286	0.00046286	0.42265	0.42265	-0.00046286	-0.00245438	0.00152866
Helobdella	0.0528074	0.0142481	0.0610534	0.0208924	0.775322	0.775322	-0.00824602	-0.117053	0.100561
Herbaspirillum	0	0	0.000231159	0.000231159	0.42265	0.42265	-0.000231159	-0.00122576	0.000763438
Heterocephalus	0.00919893	0.00190341	0.0203339	0.00782193	0.300776	0.300776	-0.011135	-0.0457722	0.0235022
Hippea	0	0	0	0	1	1	0	0	0	float division by zero
Holdemania	0.00074537	0.000653493	0.108494	0.0985324	0.388303	0.388303	-0.107749	-0.531709	0.316211
Homalodisca	0.00137782	0.000131937	0.000741232	0.0001155	0.0682027	0.0682027	0.000636591	-0.000117879	0.00139106
Homarus	2.18188	0.994045	5.0123	0.188845	0.107565	0.107565	-2.83042	-7.18394	1.52311
Homo	0.00990816	0.00387661	0.0171039	0.00496343	0.371557	0.371557	-0.00719579	-0.0342935	0.019902
Hordeum	0.00806958	0.00278071	0.0111193	0.00191535	0.461742	0.461742	-0.00304972	-0.0175777	0.0114783
Hydra	0.0786849	0.0107663	0.12191	0.0110531	0.107304	0.107304	-0.043225	-0.109615	0.0231648
Hydrogenedentes_unclassified	0	0	0.000311703	0.000311703	0.42265	0.42265	-0.000311703	-0.00165285	0.00102945
Hymenobacter	0	0	0.00410085	0.00403017	0.415958	0.415958	-0.00410085	-0.0214413	0.0132396
Hyphomicrobium	0	0	0.000580787	0.000580787	0.42265	0.42265	-0.000580787	-0.00307971	0.00191814
Hyphomonas	0	0	0.00025879	0.00025879	0.42265	0.42265	-0.00025879	-0.00137227	0.000854692
Ichthyophthirius	0.00174712	0.00174712	0.000121454	4.64975e-05	0.450486	0.450486	0.00162567	-0.00589425	0.00914558
Ictalurus	0.000541951	0.000102087	0.000553913	0.000350385	0.976829	0.976829	-1.19623e-05	-0.00158223	0.00155831
Ictidomys	0.0506608	0.00818668	0.0913982	0.0105846	0.093077	0.093077	-0.0407373	-0.0983119	0.0168373
Ignavibacterium	0	0	0.0173002	0.0168865	0.413335	0.413335	-0.0173002	-0.0899572	0.0553567
Ilyobacter	0	0	0.000966082	0.000966082	0.42265	0.42265	-0.000966082	-0.0051228	0.00319063
Imtechella	0	0	0.00174506	0.00169235	0.410847	0.410847	-0.00174506	-0.00902664	0.00553653
Indibacter	0.00401661	0.00158282	0.00116027	0.000915461	0.258668	0.258668	0.00285633	-0.00501102	0.0107237
Inquilinus	0	0	0.000782058	0.000782058	0.42265	0.42265	-0.000782058	-0.00414698	0.00258286
Intestinibacter	0	0	0.000649231	0.000649231	0.42265	0.42265	-0.000649231	-0.00344265	0.00214419
Ixodes	0.729463	0.0365007	0.64364	0.00287762	0.143769	0.143769	0.0858231	-0.0717141	0.24336
Jaculus	0.00419271	0.00223007	0.00626205	0.00257725	0.605485	0.605485	-0.00206934	-0.0167334	0.0125947
Jannaschia	0	0	0	0	1	1	0	0	0	float division by zero
Jatropha	0.000668517	0.000668517	0.00129494	0.00129494	0.709189	0.709189	-0.000626425	-0.00689678	0.00564393
Jiangella	0.000646232	0.000242581	0.000311703	0.000311703	0.486202	0.486202	0.000334529	-0.00136491	0.00203396
Joostella	0	0	0.000125331	0.000125331	0.42265	0.42265	-0.000125331	-0.000664589	0.000413926
Juglans	0.000777598	0.000777598	0.000692303	0.000692303	0.942166	0.942166	8.52954e-05	-0.00439431	0.0045649
Kandleria	0.000834102	0.000150458	7.35916e-05	7.35916e-05	0.0452377	0.0452377	0.00076051	3.98534e-05	0.00148117
Kazachstania	0.00247738	2.77801e-06	0.000884761	0.000386866	0.0542516	0.0542516	0.00159262	-7.19715e-05	0.00325722
Ketogulonicigenium	0	0	9.14703e-05	9.14703e-05	0.42265	0.42265	-9.14703e-05	-0.000485035	0.000302095
Klebsiella	0.00398389	0.00133167	0.00215699	0.000622691	0.339904	0.339904	0.0018269	-0.00449829	0.00815209
Komagataeibacter	0	0	0.000729144	0.000729144	0.42265	0.42265	-0.000729144	-0.0038664	0.00240811
Komagataella	0.000560721	3.54597e-05	0.00166126	0.000392807	0.108019	0.108019	-0.00110054	-0.00279752	0.000596449
Kordia	0	0	0.00159454	0.00159454	0.42265	0.42265	-0.00159454	-0.00845532	0.00526623
Kordiimonas	0	0	0.000252469	0.000252469	0.42265	0.42265	-0.000252469	-0.00133875	0.000833817
Kutzneria	0.000509248	0.000307406	0.00294661	0.00229655	0.403174	0.403174	-0.00243736	-0.0124067	0.00753202
Kyrpidia	0	0	0.00080555	0.000522711	0.263212	0.263212	-0.00080555	-0.00305459	0.00144349
Lachnoclostridium	0.000748607	0.000115904	0.0303905	0.0278496	0.398667	0.398667	-0.0296419	-0.14947	0.0901862
Lachnospira	0	0	0.000580787	0.000580787	0.42265	0.42265	-0.000580787	-0.00307971	0.00191814
Lachnospiraceae_unclassified	0	0	0.0166881	0.0162302	0.411941	0.411941	-0.0166881	-0.0865209	0.0531447
Lactobacillus	0.00882473	0.00705368	0.00282671	0.00226005	0.503091	0.503091	0.00599802	-0.0258713	0.0378673
Lactococcus	0	0	0	0	1	1	0	0	0	float division by zero
Lampyris	0.00264899	0.00161528	0.00128562	0.000944115	0.541958	0.541958	0.00136338	-0.00668669	0.00941344
Laodelphax	0.000742176	0.00054942	0.000485939	0.000296028	0.721193	0.721193	0.000256237	-0.00242903	0.0029415
Latimeria	0.0978625	0.017635	0.11652	0.014757	0.502349	0.502349	-0.0186579	-0.117597	0.080281
Latrodectus	0.0805795	0.025416	0.0526421	0.0183681	0.466985	0.466985	0.0279374	-0.106988	0.162862
Leadbetterella	0	0	0.00171645	0.00171645	0.42265	0.42265	-0.00171645	-0.00910171	0.00566882
Lebetimonas	0	0	0.000135716	0.000135716	0.42265	0.42265	-0.000135716	-0.000719652	0.000448221
Leeuwenhoekiella	0	0	0.00190851	0.00190851	0.42265	0.42265	-0.00190851	-0.0101201	0.00630313
Lentisphaera	0	0	0.000827477	0.000827477	0.42265	0.42265	-0.000827477	-0.00438782	0.00273287
Lepeophtheirus	0.378727	0.0154789	0.080768	0.0151145	0.00523066	0.00523066	0.297959	0.204874	0.391044
Lepisosteus	0.0799048	0.0194638	0.0888928	0.00763752	0.709175	0.709175	-0.00898799	-0.0989508	0.0809748
Leptinotarsa	0.000800334	7.58389e-05	0.00161629	0.000269819	0.100511	0.100511	-0.000815959	-0.00202188	0.000389965
Leptolyngbya	0	0	0	0	1	1	0	0	0	float division by zero
Leptonema	0	0	0.000277752	0.000277752	0.42265	0.42265	-0.000277752	-0.00147282	0.000917318
Leptonychotes	0.00305297	0.000932493	0.00590409	0.00145723	0.241117	0.241117	-0.00285112	-0.0102949	0.00459268
Leptospira	0	0	0.00165956	0.00165956	0.42265	0.42265	-0.00165956	-0.00880006	0.00548095
Leptospirillum	0.000182023	0.000182023	0.000498596	0.000283371	0.446463	0.446463	-0.000316574	-0.00176569	0.00113254
Leptotrichia	0	0	0.00106937	0.000720123	0.275848	0.275848	-0.00106937	-0.00416781	0.00202907
Lethenteron	0.000831485	0.000479102	0.000623102	0.000623102	0.815742	0.815742	0.000208384	-0.0031735	0.00359026
Leuconostoc	0.00106944	0.00033563	0	0	0.0859809	0.0859809	0.00106944	-0.000374658	0.00251354
Levivirus	0	0	0.0171261	0.0171261	0.42265	0.42265	-0.0171261	-0.0908136	0.0565615
Lewinella	0	0	0.0206643	0.0204965	0.419512	0.419512	-0.0206643	-0.108853	0.067525
Libinia	0.00196596	0.00148067	0.0133484	0.00157181	0.0341572	0.0341572	-0.0113825	-0.0206736	-0.00209138
Lichtheimia	0.0016566	0.00144576	0.00461638	0.00240254	0.401853	0.401853	-0.00295978	-0.0150244	0.00910486
Limnobacter	0	0	0.000293283	0.000293283	0.42265	0.42265	-0.000293283	-0.00155518	0.000968611
Limnoria	0.0384318	0.0311609	0.000856309	0.000819468	0.351304	0.351304	0.0375755	-0.0965456	0.171697
Limulus	0.0153016	0.00471212	0.0114269	0.000288678	0.498058	0.498058	0.00387465	-0.016438	0.0241873
Lipotes	0.00161204	0.000667615	0.00392764	0.00292099	0.520466	0.520466	-0.0023156	-0.0152077	0.0105765
Listeria	0	0	0.000507195	0.000507195	0.42265	0.42265	-0.000507195	-0.00268948	0.00167509
Litopenaeus	2.30532	0.0953613	2.83133	0.476841	0.39247	0.39247	-0.526004	-2.61831	1.5663
Loa	0.00204659	0.00061703	0.0046346	0.0020988	0.358371	0.358371	-0.00258802	-0.0120006	0.00682456
Locusta	0.206245	0.0660622	0.362515	0.0435884	0.187027	0.187027	-0.15627	-0.49681	0.18427
Lophopyrum	0.000655067	0.000429918	0.00256022	0.00145111	0.335125	0.335125	-0.00190515	-0.00841703	0.00460672
Lottia	0.446131	0.0606002	0.425624	0.00337692	0.767622	0.767622	0.0205074	-0.240639	0.281654
Lotus	0	0	0.000449676	0.000449676	0.42265	0.42265	-0.000449676	-0.00238448	0.00148512
Loxodonta	0.0072305	0.000391674	0.0080875	0.000810491	0.441557	0.441557	-0.000856996	-0.00473011	0.00301612
Lutzomyia	0.0024439	0.000270411	0.00397218	0.000974258	0.26978	0.26978	-0.00152828	-0.00587864	0.00282208
Lycosa	6.92019e-05	6.92019e-05	0.000229117	2.96722e-05	0.167645	0.167645	-0.000159916	-0.000483884	0.000164053
Lymnaea	0.000137309	2.17918e-05	0.000301965	0.0001869	0.473825	0.473825	-0.000164655	-0.00097427	0.000644959
Lyngbya	4.49418e-05	4.49418e-05	0.000651496	0.000280002	0.165849	0.165849	-0.000606554	-0.00182673	0.000613617
Lysinibacillus	0.00410449	0.000136547	0.00692884	0.00352984	0.507849	0.507849	-0.00282435	-0.0180234	0.0123747
Macaca	0.147856	0.0433235	0.326307	0.110276	0.270992	0.270992	-0.178452	-0.688235	0.331332
Macanavirus	0.00136427	0.00136427	0	0	0.42265	0.42265	0.00136427	-0.0045057	0.00723423
Macavirus	0	0	0	0	1	1	0	0	0	float division by zero
Maconellicoccus	0.0049744	0.00254733	0.0134934	0.00262768	0.145363	0.145363	-0.00851901	-0.0242655	0.00722752
Macrobrachium	0.424754	0.168889	0.199053	0.0371753	0.321799	0.321799	0.225701	-0.518365	0.969767
Macrophomina	0.000181418	0.000181418	0.000720928	0.000537263	0.441813	0.441813	-0.00053951	-0.0029794	0.00190038
Macrophthalmus	0.176516	0.0884418	0.0481276	0.0029903	0.283913	0.283913	0.128388	-0.252364	0.50914
Magnaporthe	0.000375259	0.000240725	0.000303674	0.000189706	0.837055	0.837055	7.15844e-05	-0.00124714	0.00139031
Magnetospirillum	0	0	0.000571577	0.000571577	0.42265	0.42265	-0.000571577	-0.00303087	0.00188772
Malassezia	0.00174489	0.000519698	0.000451171	2.37884e-05	0.130736	0.130736	0.00129372	-0.000944704	0.00353214
Malus	0.0034884	0.00191001	0.00339703	0.00136773	0.972508	0.972508	9.13701e-05	-0.0100165	0.0101992
Manduca	0.00484726	0.000294486	0.00902302	0.000200879	0.00720891	0.00720891	-0.00417577	-0.00570956	-0.00264198
Maribacter	0	0	0.0175019	0.0170757	0.413163	0.413163	-0.0175019	-0.0909727	0.0559689
Marinilabilia	8.80684e-05	8.80684e-05	0.0708633	0.0688911	0.412266	0.412266	-0.0707752	-0.36719	0.225639
Marinimicrobia_unclassified	0	0	0.00593791	0.00582284	0.415119	0.415119	-0.00593791	-0.0309916	0.0191158
Mariniradius	0	0	0.00123056	0.00123056	0.42265	0.42265	-0.00123056	-0.00652523	0.00406411
Marinitoga	0	0	0.000281725	0.000281725	0.42265	0.42265	-0.000281725	-0.00149389	0.00093044
Marinobacter	0	0	0.000384663	0.000384663	0.42265	0.42265	-0.000384663	-0.00203973	0.00127041
Marinomonas	0	0	0.00209459	0.00189723	0.384642	0.384642	-0.00209459	-0.0102577	0.00606853
Maritimibacter	0	0	0.00305626	0.00305626	0.42265	0.42265	-0.00305626	-0.0162063	0.0100938
Marivirga	0	0	0.00891984	0.00891984	0.42265	0.42265	-0.00891984	-0.0472988	0.0294591
Marsupenaeus	1.07136	0.120174	0.964493	0.174618	0.664217	0.664217	0.106864	-0.805187	1.01892
Martelella	0	0	0.000418614	0.000418614	0.42265	0.42265	-0.000418614	-0.00221977	0.00138254
Marvinbryantia	0	0	0.000391616	0.000391616	0.42265	0.42265	-0.000391616	-0.0020766	0.00129337
Massilia	0	0	0.00346513	0.00346513	0.42265	0.42265	-0.00346513	-0.0183744	0.0114441
Maylandia	0.192083	0.0336482	0.0698619	0.00574075	0.0699185	0.0699185	0.122221	-0.0246479	0.269089
Medicago	0.00355398	0.000900492	0.00347293	0.00151125	0.967443	0.967443	8.10404e-05	-0.00748816	0.00765024
Megachile	0.600215	0.212118	1.07046	0.0444686	0.162245	0.162245	-0.470242	-1.40275	0.46227
Meiothermus	0	0	0.000580787	0.000580787	0.42265	0.42265	-0.000580787	-0.00307971	0.00191814
Meleagris	0.0100903	0.00448316	0.0225334	0.00300586	0.14761	0.14761	-0.0124431	-0.035667	0.0107808
Melioribacter	0	0	0.0114572	0.0111492	0.412161	0.412161	-0.0114572	-0.0594284	0.0365139
Melitaea	0.0152303	0.00157725	0.0224311	0.00185547	0.0978713	0.0978713	-0.0072008	-0.0176789	0.00327727
Melopsittacus	0.596142	0.0691874	0.113827	0.0165965	0.021076	0.021076	0.482315	0.176181	0.788449
Mesocricetus	0.00131046	0.000367295	0.00275091	0.000997111	0.308016	0.308016	-0.00144045	-0.00601249	0.00313158
Mesoflavibacter	0	0	0.000469812	0.000469812	0.42265	0.42265	-0.000469812	-0.00249125	0.00155163
Mesonia	0	0	0.00786285	0.00782164	0.420627	0.420627	-0.00786285	-0.0415167	0.025791
Mesoplasma	0.000472845	0.000472845	0	0	0.42265	0.42265	0.000472845	-0.00156164	0.00250733
Mesorhizobium	0	0	0.000311703	0.000311703	0.42265	0.42265	-0.000311703	-0.00165285	0.00102945
Metacarcinus	10.1016	9.23639	0.00821883	0.00573586	0.388558	0.388558	10.0934	-29.6476	49.8344
Metapenaeus	0.00112914	6.62666e-05	0.00322107	0.000605156	0.0752524	0.0752524	-0.00209193	-0.00471127	0.000527412
Metaseiulus	0.111598	0.0263792	0.160845	0.0109827	0.226947	0.226947	-0.0492465	-0.172191	0.0736984
Methanobacterium	0	0	0.000508369	0.000508369	0.42265	0.42265	-0.000508369	-0.0026957	0.00167897
Methanocorpusculum	0	0	0.0343419	0.0343419	0.42265	0.42265	-0.0343419	-0.182103	0.113419
Methanoculleus	0	0	0.00225705	0.00225705	0.42265	0.42265	-0.00225705	-0.0119684	0.00745425
Methanohalobium	0	0	0	0	1	1	0	0	0	float division by zero
Methanoplanus	0	0	0.000945946	0.000945946	0.42265	0.42265	-0.000945946	-0.00501602	0.00312413
Methanosarcina	0	0	0.00265426	0.00265426	0.42265	0.42265	-0.00265426	-0.0140746	0.00876611
Methylocystis	0	0	0	0	1	1	0	0	0	float division by zero
Methylomicrobium	0	0	0.000749822	0.000749822	0.42265	0.42265	-0.000749822	-0.00397604	0.0024764
Methylomonas	0	0	0.000728602	0.000728602	0.42265	0.42265	-0.000728602	-0.00386352	0.00240632
Methylosarcina	0	0	0.000367416	0.000367416	0.42265	0.42265	-0.000367416	-0.00194828	0.00121345
Methylosinus	0	0	0.000252469	0.000252469	0.42265	0.42265	-0.000252469	-0.00133875	0.000833817
Methylotenera	0	0	0.00167339	0.00144436	0.366275	0.366275	-0.00167339	-0.00788798	0.00454119
Micavibrio	0	0	0.00217759	0.00217759	0.42265	0.42265	-0.00217759	-0.011547	0.00719182
Microbacterium	0	0	0.000456539	0.000456539	0.42265	0.42265	-0.000456539	-0.00242087	0.00150779
Microbulbifer	0	0	0.000864859	0.000864859	0.42265	0.42265	-0.000864859	-0.00458605	0.00285633
Microcoleus	0	0	0.00251408	0.00247715	0.416954	0.416954	-0.00251408	-0.0131724	0.00814423
Microplitis	0.645155	0.190947	1.29095	0.0829462	0.0900969	0.0900969	-0.645799	-1.54154	0.249945
Microscilla	0	0	0.00563398	0.00534588	0.402459	0.402459	-0.00563398	-0.0286355	0.0173675
Microtus	0.0184698	0.00450865	0.0233833	0.00121884	0.403133	0.403133	-0.00491356	-0.0250091	0.015182
Mitsuokella	0	0	0.000299604	0.000299604	0.42265	0.42265	-0.000299604	-0.00158869	0.000989487
Mnemiopsis	0.000853531	0.000399449	0.000808162	0.000249227	0.932019	0.932019	4.53698e-05	-0.00198041	0.00207115
Monodelphis	0.0254417	0.00703816	0.0494872	0.00968708	0.182399	0.182399	-0.0240455	-0.0755652	0.0274742
Monosiga	0.452064	0.446521	0.0300791	0.00969796	0.444479	0.444479	0.421985	-1.49969	2.34366
Morus	0.000431101	0.000431101	0.000876327	0.000876327	0.693189	0.693189	-0.000445226	-0.00464731	0.00375685
Mucilaginibacter	2.21684e-05	2.21684e-05	0.00469305	0.00422337	0.383978	0.383978	-0.00467088	-0.0228428	0.013501
Mucor	0.0102353	0.0024119	0.00566787	0.00262983	0.328958	0.328958	0.00456742	-0.0107861	0.0199209
Muricauda	0	0	0.00285396	0.00274207	0.407262	0.407262	-0.00285396	-0.0146521	0.00894423
Mus	0.53888	0.174607	0.289577	0.0485348	0.302736	0.302736	0.249303	-0.530452	1.02906
Musca	0.531875	0.242162	0.881826	0.0534285	0.293654	0.293654	-0.349951	-1.41695	0.717046
Mustela	0.00871293	0.00206046	0.0189258	0.00273424	0.0964031	0.0964031	-0.0102129	-0.0249438	0.00451798
Mycobacterium	0.000811543	9.96122e-06	0.00624743	0.00270925	0.182635	0.182635	-0.00543589	-0.0170929	0.00622116
Mycoplasma	0.039574	0.00776474	0	0	0.0364082	0.0364082	0.039574	0.00616501	0.072983
Myotis	0.0262067	0.00349328	0.0386785	0.00427626	0.152431	0.152431	-0.0124717	-0.0362298	0.0112863
Myroides	0	0	0.00032436	0.000170284	0.197095	0.197095	-0.00032436	-0.00105703	0.00040831
Myxococcus	0.000999761	0.000324401	0.00414593	0.00119962	0.126974	0.126974	-0.00314617	-0.00849311	0.00220077
Naegleria	0.0699711	0.0544537	0.0260794	0.00812214	0.508934	0.508934	0.0438916	-0.192996	0.280779
Nafulsella	4.66471e-05	4.66471e-05	0.0136218	0.0133601	0.416506	0.416506	-0.0135751	-0.0710592	0.043909
Nannochloropsis	0	0	0	0	1	1	0	0	0	float division by zero
Nasonia	0.516444	0.092462	0.816768	0.0609981	0.113369	0.113369	-0.300324	-0.776929	0.176281
Nasutitermes	0.000663884	0.000133053	0.00139917	1.90808e-05	0.0318306	0.0318306	-0.000735288	-0.00131363	-0.000156951
Natranaerobius	0	0	0.000563265	0.000325794	0.225968	0.225968	-0.000563265	-0.00196504	0.000838512
Natrinema	0	0	0	0	1	1	0	0	0	float division by zero
Necator	0.356059	0.180726	0.652542	0.0548643	0.25704	0.25704	-0.296483	-1.10913	0.516159
Nematocida	0.00959907	0.00959907	0.000475251	6.92782e-05	0.442193	0.442193	0.00912382	-0.0321787	0.0504264
Nematostella	0.134704	0.0544626	0.162919	0.0519319	0.74374	0.74374	-0.0282145	-0.352005	0.295576
Neohelice	0.628639	0.294042	0.497552	0.0501812	0.703255	0.703255	0.131087	-1.15237	1.41454
Neolamprologus	0.0818895	1.10512e-05	0.0463804	0.000610931	0.000295975	0.000295975	0.0355091	0.03288	0.0381381
Neospora	0.00725984	0.00554952	0.0157084	0.00903608	0.509165	0.509165	-0.00844856	-0.0540745	0.0371774
Nephila	0.00153313	0.000925081	0.00189804	0.000564166	0.768344	0.768344	-0.000364905	-0.005027	0.00429719
Nephrops	0.139113	0.0409707	0.274599	0.0917466	0.309934	0.309934	-0.135486	-0.567813	0.29684
Neurospora	0.00049385	0.000451193	0.00147609	0.000784934	0.391332	0.391332	-0.000982238	-0.00487774	0.00291326
Nevskia	0	0	0.000177703	0.000177703	0.42265	0.42265	-0.000177703	-0.000942299	0.000586893
Niabella	0	0	0.000304209	0.000304209	0.42265	0.42265	-0.000304209	-0.00161311	0.0010047
Niastella	0	0	0.0016537	0.0016125	0.412939	0.412939	-0.0016537	-0.00859173	0.00528432
Nilaparvata	0.00324924	0.000364043	0.00648225	0.000502181	0.0348914	0.0348914	-0.00323301	-0.00590174	-0.000564281
Nitritalea	0	0	0.000652663	0.000652663	0.42265	0.42265	-0.000652663	-0.00346084	0.00215552
Nitrosococcus	0.000387874	0.000217569	2.90401e-05	2.90401e-05	0.243714	0.243714	0.000358834	-0.00058559	0.00130326
Nitrosopumilus	0.00157809	1.91331e-05	0.000694095	2.13868e-05	0.00105212	0.00105212	0.000883994	0.000760525	0.00100746
Nomascus	0.0014833	0.00109384	0.00292782	0.00122365	0.471631	0.471631	-0.00144451	-0.00850638	0.00561736
Nonlabens	0	0	0.00119426	0.00119426	0.42265	0.42265	-0.00119426	-0.00633275	0.00394423
norank	0.103029	0.0444212	0.502976	0.457401	0.475897	0.475897	-0.399948	-2.37724	1.57735
Nosema	0.184225	0.183706	0.0116175	0.000606077	0.446618	0.446618	0.172607	-0.61782	0.963034
Novosphingobium	0	0	0.00102649	0.00102649	0.42265	0.42265	-0.00102649	-0.00544312	0.00339014
Oceanimonas	0	0	0.000426109	0.000426109	0.42265	0.42265	-0.000426109	-0.00225951	0.00140729
Ochlerotatus	0.00204873	0.000980032	0.00253768	0.000789544	0.73509	0.73509	-0.000488955	-0.00590388	0.00492597
Ochotona	0.790425	0.0957157	0.0659399	0.00813423	0.0171301	0.0171301	0.724485	0.311169	1.1378
Ochrobactrum	0	0	0	0	1	1	0	0	0	float division by zero
Octodon	0.0155221	0.0071049	0.0254557	0.00956363	0.492128	0.492128	-0.00993356	-0.0611952	0.0413281
Odobenus	0.0246105	0.00622094	0.0207646	0.00395027	0.653791	0.653791	0.00384588	-0.0278611	0.0355529
Odoribacter	0	0	0.12318	0.120292	0.413519	0.413519	-0.12318	-0.640753	0.394393
Oikopleura	0.0203667	0.00265836	0.0318238	0.00357351	0.123695	0.123695	-0.0114572	-0.0306206	0.00770622
Olivibacter	0	0	0.00242565	0.00236439	0.412806	0.412806	-0.00242565	-0.0125988	0.00774751
Olleya	0	0	0.000841292	0.000841292	0.42265	0.42265	-0.000841292	-0.00446108	0.0027785
Olsenella	0.0006184	0.0006184	0	0	0.42265	0.42265	0.0006184	-0.00204236	0.00327916
Oncorhynchus	0.0477642	0.00999402	0.098318	0.00112292	0.0373707	0.0373707	-0.0505538	-0.0938252	-0.00728243
Oniscus	0.00479949	0.000386474	0.0144862	0.00279925	0.0755793	0.0755793	-0.0096867	-0.0218452	0.00247177
Onychostoma	0.00446602	0.000702451	0.00319515	0.000586852	0.299429	0.299429	0.00127087	-0.00266749	0.00520923
Ophiocordyceps	0.00037601	1.24586e-05	0.00134589	0.000150318	0.0233422	0.0233422	-0.000969883	-0.00161887	-0.000320898
Ophiophagus	0.0107376	0.00297245	0.0149537	0.00521153	0.555011	0.555011	-0.00421604	-0.0300303	0.0215982
Opitutus	6.79399e-05	6.79399e-05	0.000804451	0.000804451	0.457914	0.457914	-0.000736511	-0.00421011	0.00273708
Oratosquilla	0.00226436	5.97433e-05	0.00220994	0.000830701	0.953846	0.953846	5.44187e-05	-0.00352903	0.00363787
Orbilia	0	0	0.000364946	0.000283744	0.327174	0.327174	-0.000364946	-0.0015858	0.000855904
Orcinus	0.0850246	0.0319298	0.179851	0.0575766	0.286459	0.286459	-0.0948265	-0.378103	0.18845
Orconectes	0.169639	0.0658408	0.449815	0.0956054	0.137203	0.137203	-0.280175	-0.779643	0.219292
Oreochromis	0.146483	0.0347285	0.376302	0.0773239	0.113367	0.113367	-0.229819	-0.594532	0.134894
Oribacterium	0	0	0.00101218	0.000861286	0.360878	0.360878	-0.00101218	-0.004718	0.00269363
Ornithobacterium	0	0	0.00552378	0.00526845	0.404443	0.404443	-0.00552378	-0.0281921	0.0171445
Ornithodoros	0.00216409	0.000398867	0.00397792	0.00172178	0.412664	0.412664	-0.00181383	-0.00941822	0.00579056
Ornithorhynchus	0.0181907	0.0077021	0.033121	0.0138153	0.444846	0.444846	-0.0149303	-0.0829864	0.0531258
Orycteropus	0.000530813	9.22118e-05	0.00142808	0.000834022	0.396879	0.396879	-0.000897271	-0.00450765	0.0027131
Oryctolagus	0.0118568	0.000809229	0.0159517	0.001711	0.16296	0.16296	-0.00409493	-0.0122386	0.00404875
Oryza	0.106651	0.0780379	0.149164	0.052988	0.696356	0.696356	-0.042513	-0.448371	0.363345
Oryzias	0.107633	0.0393014	0.2707	0.0653461	0.165897	0.165897	-0.163068	-0.491163	0.165028
Oscillatoria	0.000233038	0.000164168	0.00444245	0.000646029	0.0241695	0.0241695	-0.00420941	-0.0070774	-0.00134143
Oscillibacter	0	0	0.0148522	0.0143616	0.409724	0.409724	-0.0148522	-0.0766451	0.0469407
Osmerus	0	0	0.000250753	0.000250753	0.42265	0.42265	-0.000250753	-0.00132966	0.000828151
Otolemur	0.0156158	0.00558791	0.028228	0.00542282	0.246724	0.246724	-0.0126121	-0.0461153	0.0208911
Ourmiavirus	0	0	0.00279576	0.00279576	0.42265	0.42265	-0.00279576	-0.0148249	0.00923342
Ovis	0.00345753	0.00147419	0.00658596	0.00178886	0.309611	0.309611	-0.00312843	-0.0131021	0.00684525
Owenweeksia	0	0	0.0307926	0.0294577	0.405598	0.405598	-0.0307926	-0.157539	0.0959535
Oxalobacter	0	0	0.000516947	0.000516947	0.42265	0.42265	-0.000516947	-0.00274119	0.0017073
Pachygrapsus	0.00342332	5.6951e-05	0.00497499	4.58829e-05	0.00221413	0.00221413	-0.00155167	-0.00186634	-0.00123699
Pacifastacus	0.282913	0.131468	0.644876	0.0994596	0.159292	0.159292	-0.361962	-1.07126	0.347336
Paenibacillus	0.00159344	0.00107427	0.0185434	0.0180274	0.44703	0.44703	-0.01695	-0.0946531	0.0607532
Paenirhodobacter	0	0	0.00038069	0.00038069	0.42265	0.42265	-0.00038069	-0.00201867	0.00125729
Paenisporosarcina	0.00131793	0.000388982	0.00106337	9.84576e-05	0.590693	0.590693	0.000254562	-0.00147187	0.001981
Palaemon	0.218106	0.0371763	0.561057	0.218069	0.261211	0.261211	-0.34295	-1.29476	0.608861
Paludibacter	0	0	0.0653744	0.0597826	0.388295	0.388295	-0.0653744	-0.322598	0.191849
Pan	0.0018848	4.0591e-06	0.00388244	0.000640689	0.0893022	0.0893022	-0.00199765	-0.00475436	0.000759073
Pandalopsis	0.235508	0.0279767	0.134237	0.0308253	0.135463	0.135463	0.101272	-0.0778393	0.280383
Pandalus	0.00280316	0.000887131	0.00539037	0.000727999	0.152878	0.152878	-0.00258721	-0.00752492	0.00235051
Pandinus	0	0	0	0	1	1	0	0	0	float division by zero
Panthera	0.000246933	0.000148578	0.000845825	0.000523973	0.386169	0.386169	-0.000598892	-0.00294225	0.00174446
Pantholops	7.00256e-05	7.00256e-05	0.000299782	2.32985e-05	0.0895349	0.0895349	-0.000229757	-0.000547291	8.77785e-05
Panulirus	0.0300812	0.000323322	0.0416578	0.00583519	0.186129	0.186129	-0.0115766	-0.0367219	0.0135687
Papilio	0.035854	0.010482	0.0747372	8.52969e-06	0.0656011	0.0656011	-0.0388833	-0.0839837	0.00621712
Papio	0.000705479	0.000225483	0.00230339	0.000777525	0.187116	0.187116	-0.00159791	-0.00508117	0.00188534
Parabacteroides	1.22669e-05	1.22669e-05	0.0646492	0.0630314	0.41297	0.41297	-0.0646369	-0.335839	0.206565
Paracentrotus	0.0025645	0.00131601	0.0113524	0.006169	0.298212	0.298212	-0.00878787	-0.0359282	0.0183524
Parachlamydia	0	0	0.000376085	0.000376085	0.42265	0.42265	-0.000376085	-0.00199425	0.00124208
Paracoccidioides	0.00946831	0.00228401	0.0103785	0.00778789	0.920948	0.920948	-0.000910183	-0.0358301	0.0340098
Paracoccus	0	0	0.000403715	0.000403715	0.42265	0.42265	-0.000403715	-0.00214076	0.00133333
Paracyclopina	0.000764834	6.2382e-05	0.000753978	1.31811e-05	0.880464	0.880464	1.08563e-05	-0.000263478	0.000285191
Paralithodes	1.12306	0.76971	0.0699179	0.0552626	0.305598	0.305598	1.05314	-2.26718	4.37346
Paramecium	0.0134079	0.0132759	0.001858	0.000758426	0.476653	0.476653	0.0115499	-0.045665	0.0687647
Paraprevotella	0	0	0.00237543	0.00237543	0.42265	0.42265	-0.00237543	-0.0125961	0.00784522
Parhyale	0.00292877	0.00142485	0.00556876	0.00174435	0.361871	0.361871	-0.00263999	-0.0123309	0.00705095
Parvimonas	0	0	0.000745217	0.000745217	0.42265	0.42265	-0.000745217	-0.00395162	0.00246119
Parvularcula	0	0	0.00031974	0.00031974	0.42265	0.42265	-0.00031974	-0.00169547	0.00105599
Patiria	0.00102144	0.000224501	0.0010162	0.000493917	0.993174	0.993174	5.23746e-06	-0.00232915	0.00233962
Pectinatus	0	0	0.00207014	0.00207014	0.42265	0.42265	-0.00207014	-0.0109772	0.00683694
Pectinophora	0.00087317	0.000685547	0.0010719	5.29938e-05	0.79977	0.79977	-0.000198729	-0.0031572	0.00275974
Pectobacterium	0	0	0.000466381	0.000466381	0.42265	0.42265	-0.000466381	-0.00247306	0.00154029
Pediculus	0.460898	0.0994621	0.740503	0.125805	0.223375	0.223375	-0.279604	-0.969636	0.410428
Pedobacter	0.00601913	0.00598161	0.034444	0.0328254	0.483997	0.483997	-0.0284249	-0.171987	0.115137
Pelagibacterium	0.000304122	8.01276e-05	0	0	0.0629354	0.0629354	0.000304122	-4.06397e-05	0.000648883
Pelodiscus	0.0298359	0.0118564	0.021294	0.00676746	0.595398	0.595398	0.00854189	-0.0501973	0.067281
Pelophylax	0.00489177	0.0015111	0.00460381	0.000459839	0.872145	0.872145	0.000287962	-0.00650814	0.00708406
Pelosinus	0	0	0.00301887	0.00289121	0.406025	0.406025	-0.00301887	-0.0154587	0.00942099
Penaeus	0.976181	0.326761	2.23409	0.177543	0.0773895	0.0773895	-1.25791	-2.85797	0.34216
Penicillium	0.00035859	2.95298e-05	0.000878195	7.51545e-05	0.0233088	0.0233088	-0.000519606	-0.000867035	-0.000172176
Peptoclostridium	0	0	0.0241104	0.0217676	0.383399	0.383399	-0.0241104	-0.117769	0.0695483
Peptoniphilus	0	0	0.0148947	0.0142341	0.405197	0.405197	-0.0148947	-0.0761389	0.0463496
Peptostreptococcaceae_unclassified	0	0	0.0016601	0.0016601	0.42265	0.42265	-0.0016601	-0.00880293	0.00548273
Peptostreptococcus	0	0	0.000112148	0.000112148	0.42265	0.42265	-0.000112148	-0.000594683	0.000370387
Perinereis	0.000963514	0.000422122	0.0013637	0.000486204	0.597654	0.597654	-0.00040019	-0.00317058	0.0023702
Periplaneta	0.0626088	0.0015619	0.0491385	0.00663688	0.18686	0.18686	0.0134702	-0.0158661	0.0428065
Perkinsus	0.000857281	0.000341022	0.0020865	0.000915139	0.335173	0.335173	-0.00122922	-0.00543125	0.00297282
Peromyscus	0.0433949	0.00440746	0.017233	0.000803346	0.0280945	0.0280945	0.026162	0.00688577	0.0454382
Petunia	0.000102096	0.000102096	0.000414641	0.000414641	0.540367	0.540367	-0.000312546	-0.00214989	0.0015248
Phaeodactylum	0.000508899	7.7193e-05	0.000656686	4.25699e-05	0.235637	0.235637	-0.000147787	-0.000527079	0.000231505
Phanerochaete	0.000158557	4.21131e-05	0.000308169	7.5927e-05	0.227001	0.227001	-0.000149612	-0.000523186	0.000223962
Phascolarctobacterium	0	0	0.00317905	0.00294377	0.393094	0.393094	-0.00317905	-0.0158451	0.00948697
Phaseolus	0.00100979	0.00100979	0.000705576	0.000705576	0.827982	0.827982	0.000304212	-0.00499611	0.00560453
Phi29likevirus	0	0	0.000104983	0.000104983	0.42265	0.42265	-0.000104983	-0.000556687	0.000346721
Phoenix	0.0007662	0.000321205	0.000764094	0.00019938	0.99606	0.99606	2.10663e-06	-0.00162453	0.00162874
Physcomitrella	0.0195645	0.00753119	0.0262587	0.000662901	0.469331	0.469331	-0.00669419	-0.0392236	0.0258352
Physeter	0.00188516	0.000440041	0.00177492	0.000899117	0.922363	0.922363	0.00011024	-0.00419682	0.0044173
Phytophthora	9.37701e-05	9.71728e-06	0.000654575	0.000313764	0.215935	0.215935	-0.000560805	-0.00191147	0.000789862
Pieris	0.0012397	0.000567714	0.000898673	1.22377e-05	0.609127	0.609127	0.000341023	-0.00210222	0.00278427
Planctomyces	0	0	0.00073718	0.00073718	0.42265	0.42265	-0.00073718	-0.00390901	0.00243465
Planktothrix	0	0	0.000385295	0.000385295	0.42265	0.42265	-0.000385295	-0.00204309	0.0012725
Planococcus	0.000440756	0.000243606	0	0	0.212124	0.212124	0.000440756	-0.000607397	0.00148891
Plasmodium	0.084916	0.0633503	0.0833148	0.0298429	0.983833	0.983833	0.00160126	-0.299703	0.302906
Platynereis	0	0	0.000695702	8.72846e-05	0.0153787	0.0153787	-0.000695702	-0.00107126	-0.000320147
Plesiomonas	0.0003083	7.67581e-05	0.00117881	0.00105115	0.495674	0.495674	-0.000870513	-0.00540528	0.00366425
Pleurocapsa	0.000306593	0.00024063	0.000385444	0.000120577	0.797149	0.797149	-7.88515e-05	-0.00123691	0.00107921
Pleurotus	0.000230876	5.49475e-05	0.000447572	0.000226707	0.450985	0.450985	-0.000216696	-0.00122038	0.000786986
Poecilia	0.169628	0.0720211	0.355962	0.0203964	0.130518	0.130518	-0.186334	-0.508403	0.135734
Polaribacter	0	0	0.00721966	0.00649366	0.381961	0.381961	-0.00721966	-0.0351596	0.0207203
Polypedilum	0.000139901	1.27217e-05	6.33403e-05	6.33403e-05	0.357725	0.357725	7.65608e-05	-0.000201413	0.000354535
Polysphondylium	0.000235751	3.61587e-06	0.000481662	0.000323421	0.526482	0.526482	-0.000245911	-0.00163757	0.00114574
Pongo	0.00378886	0.000996976	0.00759098	0.00122779	0.138082	0.138082	-0.00380212	-0.0106071	0.00300291
Pontastacus	0.107235	0.0491097	0.0110684	0.00810022	0.193066	0.193066	0.0961666	-0.11799	0.310323
Pontibacter	0	0	0.0615917	0.0608561	0.418025	0.418025	-0.0615917	-0.323434	0.200251
Populus	0.00347896	0.00119037	0.00605454	0.00304807	0.513686	0.513686	-0.00257558	-0.016655	0.0115038
Porphyromonadaceae_unclassified	0	0	0.00206865	0.00197266	0.40437	0.40437	-0.00206865	-0.0105563	0.006419
Porphyromonas	0	0	0.106979	0.0945183	0.37515	0.37515	-0.106979	-0.513658	0.299701
Portunus	0.666457	0.242769	0.214274	0.0480863	0.209209	0.209209	0.452183	-0.61266	1.51703
Potyvirus	0.000379075	0.000379075	0.000158789	0.000158789	0.645598	0.645598	0.000220286	-0.00154806	0.00198863
Prevotella	3.49853e-05	3.49853e-05	0.071635	0.0705017	0.4167	0.4167	-0.0716	-0.374944	0.231744
Prionchulus	0.108773	0.0470422	0.3166	0.101001	0.203139	0.203139	-0.207828	-0.687225	0.271569
Procambarus	2.31639	0.729341	4.77218	1.16646	0.216169	0.216169	-2.45579	-8.37499	3.46342
Prochlorococcus	0	0	0.000756142	0.000756142	0.42265	0.42265	-0.000756142	-0.00400956	0.00249728
Prolixibacter	0	0	0.145168	0.141797	0.413609	0.413609	-0.145168	-0.755271	0.464936
Proteiniphilum	0	0	0.0127042	0.0124477	0.414802	0.414802	-0.0127042	-0.0662624	0.0408541
Proteocatella	0	0	0.25817	0.223924	0.368126	0.368126	-0.25817	-1.22164	0.705299
Protopterus	0.00140864	0.0011861	0.000696813	0.000514243	0.637184	0.637184	0.00071183	-0.00485056	0.00627422
Prototheca	0.00727839	0.00115431	0.0226253	0.00585942	0.123903	0.123903	-0.0153469	-0.0410425	0.0103487
Providencia	0	0	0.00102243	0.00102243	0.42265	0.42265	-0.00102243	-0.00542157	0.00337672
Prunus	0.00646178	0.00646178	0.00754147	0.00754147	0.923351	0.923351	-0.00107969	-0.0438101	0.0416507
Pseudoalteromonas	0	0	0.000683725	0.000683725	0.42265	0.42265	-0.000683725	-0.00362555	0.00225811
Pseudobutyrivibrio	0.00332485	0.00102869	0.000437035	0.000437035	0.122803	0.122803	0.00288781	-0.00192116	0.00769678
Pseudoflavonifractor	0	0	0.00551738	0.00551738	0.42265	0.42265	-0.00551738	-0.0292568	0.018222
Pseudomonas	0	0	0.00126964	0.00115139	0.385104	0.385104	-0.00126964	-0.00622368	0.00368441
Pseudonocardia	0.000155301	1.41493e-05	8.1628e-05	8.1628e-05	0.467679	0.467679	7.36727e-05	-0.000282781	0.000430127
Pseudopodoces	0.0366723	0.00532691	0.0435987	2.74138e-05	0.323177	0.323177	-0.0069264	-0.0298466	0.0159938
Pseudoramibacter	0	0	0.000193776	0.000193776	0.42265	0.42265	-0.000193776	-0.00102753	0.000639975
Pseudoxanthomonas	0	0	0.000672799	0.000672799	0.42265	0.42265	-0.000672799	-0.00356762	0.00222202
Psychrilyobacter	0.000282697	0.000282697	0.000570403	0.000570403	0.695601	0.695601	-0.000287706	-0.00302683	0.00245142
Psychroflexus	0	0	0.00966483	0.00959414	0.419825	0.419825	-0.00966483	-0.0509451	0.0316154
Psychroserpens	0	0	0.00112441	0.000885951	0.332094	0.332094	-0.00112441	-0.00493635	0.00268753
Pteria	0	0	0.000384663	0.000384663	0.42265	0.42265	-0.000384663	-0.00203973	0.00127041
Pteropus	0.00513747	0.00113832	0.0110813	0.00561521	0.408512	0.408512	-0.00594385	-0.0305956	0.0187079
Ptychognathus	0.00022641	0.00022641	0.00137224	0.0011855	0.442635	0.442635	-0.00114583	-0.00633882	0.00404717
Puccinia	0.000276641	0.000155065	0.000828987	0.000633816	0.486411	0.486411	-0.000552346	-0.00335986	0.00225517
Pundamilia	0.00969724	0.00166419	0.0135969	0.00226871	0.300053	0.300053	-0.0038997	-0.0160058	0.0082064
Pyrococcus	0	0	0.00025879	0.00025879	0.42265	0.42265	-0.00025879	-0.00137227	0.000854692
Python	0.0209784	0.00496434	0.0218725	0.00428459	0.904034	0.904034	-0.000894107	-0.0291093	0.0273211
Rattus	0.00698866	0.00181884	0.0151395	0.00313829	0.15366	0.15366	-0.00815086	-0.0237577	0.00745599
Reticulitermes	0.0172514	0.00297466	0.0187781	0.00248414	0.73165	0.73165	-0.00152677	-0.0182017	0.0151482
Reticulomyxa	0.027099	0.0111175	0.0887504	0.0360955	0.244201	0.244201	-0.0616514	-0.224157	0.100854
Rhipicephalus	6.97435e-05	7.91408e-06	0.00108404	0.000702025	0.285388	0.285388	-0.0010143	-0.00403506	0.00200647
Rhizobium	0.000467504	0.000343319	0.000586566	0.000586566	0.877068	0.877068	-0.000119062	-0.00304337	0.00280525
Rhizoctonia	0.0147059	0.0146193	0.000824405	2.51004e-05	0.442569	0.442569	0.0138815	-0.0490202	0.0767832
Rhizophagus	0.00764458	0.00506093	0.0162532	0.0101105	0.525952	0.525952	-0.00860861	-0.0572562	0.040039
Rhizopus	0.00062594	0.00062594	0.00269025	0.00237574	0.489215	0.489215	-0.00206431	-0.0126351	0.00850652
Rhodobacter	0	0	0.000266194	0.000266194	0.42265	0.42265	-0.000266194	-0.00141153	0.000879146
Rhododendron	0.00102728	0.00102728	0.0012283	0.0012283	0.911578	0.911578	-0.000201021	-0.00709069	0.00668864
Rhodomicrobium	0	0	0.000172466	0.000172466	0.42265	0.42265	-0.000172466	-0.000914528	0.000569596
Rhodonellum	0	0	0.000527241	0.000527241	0.42265	0.42265	-0.000527241	-0.00279578	0.00174129
Rhodopirellula	0.000782718	0.000782718	0	0	0.42265	0.42265	0.000782718	-0.00258504	0.00415048
Rhodopseudomonas	0	0	0	0	1	1	0	0	0	float division by zero
Rhodospirillum	0	0	0.00130812	0.00130812	0.42265	0.42265	-0.00130812	-0.00693653	0.00432028
Rhodothermus	0	0	0.000759032	0.000759032	0.42265	0.42265	-0.000759032	-0.00402488	0.00250682
Rhodovibrio	0	0	0.000345565	0.000345565	0.42265	0.42265	-0.000345565	-0.00183241	0.00114128
Ricinus	0.00293458	0.00257363	0.00424048	0.00299208	0.772179	0.772179	-0.0013059	-0.018287	0.0156752
Rickettsia	0	0	0.000358206	0.000358206	0.42265	0.42265	-0.000358206	-0.00189944	0.00118303
Riemerella	0	0	0.0105585	0.0103369	0.414487	0.414487	-0.0105585	-0.0550344	0.0339175
Rikenella	0	0	0.0427028	0.0422712	0.418739	0.418739	-0.0427028	-0.224581	0.139175
Rimicaris	0.270538	0.0552001	0.602578	0.231492	0.297687	0.297687	-0.33204	-1.35599	0.691914
Riptortus	0.160353	0.0127912	0.199233	0.0161949	0.200253	0.200253	-0.0388796	-0.127674	0.0499148
Robiginitalea	0	0	0.000281725	0.000281725	0.42265	0.42265	-0.000281725	-0.00149389	0.00093044
Robinsoniella	0	0	0.0186989	0.0180246	0.408518	0.408518	-0.0186989	-0.0962527	0.0588549
Roseburia	0	0	0.000275404	0.000275404	0.42265	0.42265	-0.000275404	-0.00146037	0.000909564
Roseibium	0	0	0.00187808	0.00187808	0.42265	0.42265	-0.00187808	-0.00995878	0.00620263
Roseovarius	0	0	0.000663589	0.000663589	0.42265	0.42265	-0.000663589	-0.00351878	0.0021916
Rozella	0.000128097	0.000128097	0	0	0.42265	0.42265	0.000128097	-0.00042306	0.000679255
Rubritalea	0	0	0.000228269	0.000228269	0.42265	0.42265	-0.000228269	-0.00121043	0.000753895
Rubrobacter	0.000919442	0.000335959	0.00105606	0.000575962	0.856622	0.856622	-0.000136613	-0.00300555	0.00273233
Rudaea	0	0	0.000365159	0.000365159	0.42265	0.42265	-0.000365159	-0.00193631	0.00120599
Ruditapes	0.0053971	0.000967255	0.00858616	0.00400091	0.519536	0.519536	-0.00318906	-0.0208995	0.0145214
Ruegeria	0	0	0.00046006	0.00046006	0.42265	0.42265	-0.00046006	-0.00243954	0.00151942
Ruminiclostridium	0	0	0.0342362	0.0324814	0.402411	0.402411	-0.0342362	-0.173992	0.10552
Ruminococcus	0.00913392	0.002189	0.0305894	0.0258809	0.495627	0.495627	-0.0214555	-0.13321	0.0902985
Runella	0	0	0.00461993	0.00461993	0.42265	0.42265	-0.00461993	-0.0244979	0.015258
Rusa	0	0	0	0	1	1	0	0	0	float division by zero
Saccharomonospora	9.62646e-05	9.62646e-05	0.000118188	0.000118188	0.898824	0.898824	-2.19231e-05	-0.000677781	0.000633935
Saccharomyces	0.0423167	0.0412196	0.00572973	0.00125668	0.468574	0.468574	0.0365869	-0.140849	0.214023
Saccharothrix	0.000725572	0.000103757	0.00211508	0.00181011	0.523549	0.523549	-0.00138951	-0.00919055	0.00641153
Saccharum	0.00174715	0.000511608	0.00285427	0.000606976	0.29783	0.29783	-0.00110713	-0.00452269	0.00230844
Saccoglossus	0.657869	0.161166	0.869756	0.0623361	0.344906	0.344906	-0.211886	-0.955389	0.531616
Sagittula	0	0	0.000163346	0.000163346	0.42265	0.42265	-0.000163346	-0.000866169	0.000539476
Saimiri	0.00238613	0.00090744	0.00559601	0.00190365	0.26741	0.26741	-0.00320988	-0.0122836	0.00586384
Salinibacter	0	0	0.000672799	0.000672799	0.42265	0.42265	-0.000672799	-0.00356762	0.00222202
Salinimicrobium	0	0	0.0023708	0.00217563	0.389638	0.389638	-0.0023708	-0.0117318	0.00699017
Salmo	0.0183808	0.0065131	0.0348024	0.00244213	0.142142	0.142142	-0.0164216	-0.0463504	0.0135072
Salpingoeca	0.0271074	0.00980827	0.0546908	0.0109074	0.200796	0.200796	-0.0275834	-0.0906981	0.0355312
Saprolegnia	0.00321526	0.00166278	0.00557749	0.00325603	0.584442	0.584442	-0.00236223	-0.0180929	0.0133684
Saprospira	0	0	0.00143942	0.00138036	0.406529	0.406529	-0.00143942	-0.00737861	0.00449977
Sarcophilus	0.388992	0.0433301	0.508112	0.0374352	0.173005	0.173005	-0.119119	-0.365496	0.127257
Scardovia	0	0	0.000497985	0.000497985	0.42265	0.42265	-0.000497985	-0.00264064	0.00164467
Schistocerca	0.00696918	0.000868426	0.00987857	0.00143557	0.225048	0.225048	-0.00290939	-0.0101284	0.00430963
Schistosoma	0.0106345	0.0061659	0.0244636	0.0133771	0.446913	0.446913	-0.0138291	-0.077206	0.0495478
Schizosaccharomyces	0.000417371	0.000328103	0	0	0.331244	0.331244	0.000417371	-0.00099434	0.00182908
Schleiferia	0	0	0.00825579	0.00809328	0.414998	0.414998	-0.00825579	-0.0430784	0.0265668
Scolopendra	3.81557e-05	3.81557e-05	7.35916e-05	7.35916e-05	0.710656	0.710656	-3.54359e-05	-0.000392104	0.000321233
Scylla	11.9545	4.13813	7.56205	1.96491	0.438819	0.438819	4.39242	-15.3178	24.1026
Sebaldella	0.000566509	1.6975e-05	0	0	0.000896643	0.000896643	0.000566509	0.000493471	0.000639546
Sediminibacillus	0	0	0.0015593	0.0007373	0.16873	0.16873	-0.0015593	-0.00473165	0.00161305
Sediminibacter	0	0	0.000403715	0.000403715	0.42265	0.42265	-0.000403715	-0.00214076	0.00133333
Sediminibacterium	0.00812893	0.000303772	0.00416142	0.00400734	0.427597	0.427597	0.00396751	-0.0133241	0.0212592
Segetibacter	0	0	0.00150063	0.00140781	0.398097	0.398097	-0.00150063	-0.00755797	0.00455671
Selaginella	0.00176672	0.000595886	0.00541473	0.00162065	0.168998	0.168998	-0.003648	-0.0110775	0.0037815
Selenomonas	0	0	0.000269715	0.000269715	0.42265	0.42265	-0.000269715	-0.00143021	0.000890777
Sepiella	0.000996381	2.57035e-05	0.00398509	0.000749695	0.0576062	0.0576062	-0.00298871	-0.00621628	0.000238862
Serratia	0	0	0.000421504	0.000421504	0.42265	0.42265	-0.000421504	-0.00223509	0.00139208
Setaria	0.00183248	0.000771612	0.00370831	0.0013371	0.348309	0.348309	-0.00187582	-0.00851812	0.00476648
Shewanella	0	0	0.0180443	0.0163126	0.383906	0.383906	-0.0180443	-0.0882318	0.0521432
Simkania	0	0	0.000253011	0.000253011	0.42265	0.42265	-0.000253011	-0.00134163	0.000835606
Simplexvirus	0.000225991	0.000103069	0.0019363	0.00126092	0.309002	0.309002	-0.0017103	-0.00715371	0.0037331
Solanum	0.00410943	0.00273801	0.0084012	0.00496954	0.528364	0.528364	-0.00429177	-0.0287045	0.020121
Solenopsis	0.0677818	0.0209582	0.13053	0.0367336	0.27615	0.27615	-0.0627477	-0.244715	0.119219
Solitalea	0	0	0.01682	0.0163168	0.410961	0.410961	-0.01682	-0.0870255	0.0533855
Solobacterium	0.00168346	0.00115046	0.00932875	0.00875365	0.477806	0.477806	-0.00764529	-0.0456331	0.0303425
Sorex	0.019888	0.00707334	0.0191352	0.00272597	0.929946	0.929946	0.000752859	-0.0318631	0.0333689
Sorghum	0.000141757	0.000141757	0.000755902	0.000187154	0.120329	0.120329	-0.000614145	-0.00162432	0.000396032
Spathaspora	0.00103108	0.00034798	0.0017356	0.000919843	0.548122	0.548122	-0.000704515	-0.00493602	0.00352699
Sphaerochaeta	0	0	0.0165017	0.0162727	0.41727	0.41727	-0.0165017	-0.0865173	0.0535139
Sphingobacterium	0	0	0.0340928	0.0330693	0.41092	0.41092	-0.0340928	-0.176379	0.108193
Sphingomonas	9.12035e-05	9.12035e-05	0.000464033	0.000464033	0.513084	0.513084	-0.00037283	-0.0024076	0.00166194
Spirochaeta	0	0	0.00149739	0.00149739	0.42265	0.42265	-0.00149739	-0.00794012	0.00494535
Spiroplasma	0.00485698	0.00133358	6.54224e-05	6.54224e-05	0.0696351	0.0696351	0.00479156	-0.000953289	0.0105364
Spirosoma	0	0	0.00669093	0.00640711	0.405973	0.405973	-0.00669093	-0.0342585	0.0208766
Spisula	0.000567541	0.000461445	0	0	0.34377	0.34377	0.000567541	-0.0014179	0.00255298
Spodoptera	0.000525832	0.000224372	0.000134542	0.000134542	0.273388	0.273388	0.00039129	-0.000734365	0.00151695
Sporisorium	0.000310357	0.000310357	0.00050259	0.00050259	0.775743	0.775743	-0.000192233	-0.00273378	0.00234931
Sporocytophaga	0	0	0.00699689	0.00699689	0.42265	0.42265	-0.00699689	-0.0371021	0.0231083
Sporomusa	0.000254359	0.000254359	0.000330666	0.000330666	0.87173	0.87173	-7.63069e-05	-0.00187128	0.00171867
Spraguea	0.0416478	0.0412946	0.00312521	0.000524855	0.449398	0.449398	0.0385226	-0.139168	0.216213
Squilla	0	0	0.00125306	0.000307655	0.0553263	0.0553263	-0.00125306	-0.00257679	7.06731e-05
Stanieria	0	0	0.00034728	0.00034728	0.42265	0.42265	-0.00034728	-0.00184151	0.00114695
Staphylococcus	0.000835715	8.01738e-05	0.000327776	0.000327776	0.271192	0.271192	0.000507939	-0.000943943	0.00195982
Stegastes	0.0783621	0.0167595	0.0872799	0.0104968	0.696196	0.696196	-0.00891784	-0.0940042	0.0761685
Stenotrophomonas	0	0	0	0	1	1	0	0	0	float division by zero
Stereum	0.000140601	0.000140601	0.000101593	6.58236e-06	0.807692	0.807692	3.90086e-05	-0.000566613	0.00064463
Streptococcus	0.000150503	0.000150503	0.00112174	0.00101413	0.443462	0.443462	-0.00097124	-0.00538248	0.00344
Streptomyces	0.0977313	0.0283833	0.0200464	0.00133826	0.111795	0.111795	0.0776849	-0.0445742	0.199944
Streptosporangium	0	0	0.0115978	0.0115978	0.42265	0.42265	-0.0115978	-0.0614989	0.0383034
Strongylocentrotus	2.05862	0.0760761	0.765344	0.289097	0.0494965	0.0494965	1.29328	0.00704377	2.57951
Subdoligranulum	0	0	0.0219598	0.0218416	0.420572	0.420572	-0.0219598	-0.115936	0.0720168
Succinispira	0	0	0.00311767	0.00306276	0.415812	0.415812	-0.00311767	-0.0162957	0.0100603
Sulfuricurvum	0	0	0.00134208	0.00134208	0.42265	0.42265	-0.00134208	-0.00711656	0.00443241
Sulfurimonas	0	0	0	0	1	1	0	0	0	float division by zero
Sulfurospirillum	0	0	0.00132889	0.00132889	0.42265	0.42265	-0.00132889	-0.00704666	0.00438887
Sus	0.0184554	0.00572342	0.0288984	0.000193453	0.209783	0.209783	-0.010443	-0.035083	0.0141969
Sutterella	0	0	0.000840118	0.000840118	0.42265	0.42265	-0.000840118	-0.00445485	0.00277462
Synechococcus	0	0	0	0	1	1	0	0	0	float division by zero
Synergistes	0	0	0.00243813	0.00231255	0.402308	0.402308	-0.00243813	-0.0123882	0.00751195
Syntrophomonas	0	0	0.000511168	0.000511168	0.42265	0.42265	-0.000511168	-0.00271055	0.00168821
Taeniopygia	0.0408661	0.00212696	0.00938756	0.00231933	0.00984682	0.00984682	0.0314786	0.0179384	0.0450188
Takifugu	0.0231818	0.00144124	0.0356544	0.000509941	0.0146936	0.0146936	-0.0124726	-0.0190505	-0.00589476
Tannerella	3.03096e-05	3.03096e-05	0.0248519	0.024472	0.41719	0.41719	-0.0248216	-0.130116	0.0804729
Tarsius	0.00464173	0.000792762	0.00918159	0.00280888	0.260092	0.260092	-0.00453985	-0.0170976	0.00801789
Taylorella	0	0	0.000723378	0.000608314	0.356423	0.356423	-0.000723378	-0.00334074	0.00189398
Tenacibaculum	0	0	0.00192232	0.00192232	0.42265	0.42265	-0.00192232	-0.0101934	0.00634876
Tepidanaerobacter	0	0	0.000231608	0.000231608	0.42265	0.42265	-0.000231608	-0.00122814	0.000764922
Terasakiella	0	0	0.00027712	0.00027712	0.42265	0.42265	-0.00027712	-0.00146947	0.00091523
Teredinibacter	0	0	0.000623948	0.000623948	0.42265	0.42265	-0.000623948	-0.00330858	0.00206069
Terrimonas	0	0	0.000796415	0.000796415	0.42265	0.42265	-0.000796415	-0.00422311	0.00263028
Terrisporobacter	0	0	0.00743877	0.00730267	0.415543	0.415543	-0.00743877	-0.0388596	0.0239821
Tetragenococcus	0.00107921	0.00107921	0	0	0.42265	0.42265	0.00107921	-0.00356425	0.00572267
Tetrahymena	0.00269326	0.00228049	0.00490655	0.00478732	0.716935	0.716935	-0.00221329	-0.0250291	0.0206026
Tetranychus	0.000241689	1.26702e-05	0.000336601	4.22349e-05	0.164245	0.164245	-9.49128e-05	-0.000284636	9.48104e-05
Tetraodon	0.208985	0.0763406	0.420611	0.0734402	0.183806	0.183806	-0.211626	-0.66741	0.244157
Tetrapisispora	0.00602256	0.00180491	0.00809029	0.00211646	0.534723	0.534723	-0.00206772	-0.0140358	0.00990039
Thalassobaculum	0	0	0.00078892	0.00078892	0.42265	0.42265	-0.00078892	-0.00418337	0.00260553
Thalassolituus	0	0	0.00522645	0.00522645	0.42265	0.42265	-0.00522645	-0.027714	0.0172611
Thalassospira	0	0	0.00228224	0.00228224	0.42265	0.42265	-0.00228224	-0.0121019	0.00753746
Theobroma	0.0158968	0.00375877	0.0247325	0.00351875	0.228286	0.228286	-0.00883566	-0.0309891	0.0133177
Thereuonema	4.85044e-05	4.85044e-05	0.000797979	0.000155371	0.04407	0.04407	-0.000749475	-0.0014498	-4.91484e-05
Thermithiobacillus	0	0	0.00177514	0.00177514	0.42265	0.42265	-0.00177514	-0.00941294	0.00586266
Thermoanaerobacter	0	0	0.000769416	0.000769416	0.42265	0.42265	-0.000769416	-0.00407995	0.00254111
Thermoanaerobacterium	0.00127044	0.000925094	0	0	0.303345	0.303345	0.00127044	-0.00270992	0.00525079
Thermoanaerobaculum	0	0	0	0	1	1	0	0	0	float division by zero
Thermobia	0.00281744	0.000194924	0.00430664	0.00225213	0.577742	0.577742	-0.00148919	-0.0112156	0.00823718
Thermobrachium	0	0	0.000848696	0.000848696	0.42265	0.42265	-0.000848696	-0.00450034	0.00280295
Thermofilum	0.000218874	0.000145171	0.00055232	0.000431009	0.539746	0.539746	-0.000333445	-0.00229029	0.0016234
Thermomonas	0	0	8.10862e-05	8.10862e-05	0.42265	0.42265	-8.10862e-05	-0.000429972	0.0002678
Thermophagus	0	0	0.0789937	0.0773116	0.414366	0.414366	-0.0789937	-0.411639	0.253651
Thermosediminibacter	0	0	0.000277752	0.000277752	0.42265	0.42265	-0.000277752	-0.00147282	0.000917318
Thermotoga	0	0	0.00124203	0.00124203	0.42265	0.42265	-0.00124203	-0.00658604	0.00410199
Thermus	0	0	0.000783773	0.000783773	0.42265	0.42265	-0.000783773	-0.00415608	0.00258853
Thielavia	0.0169526	0.0024042	0.0039992	0.000257193	0.0331217	0.0331217	0.0129534	0.00254992	0.0233568
Thioalkalivibrio	0.00134895	0.000203939	0.0025116	0.00100996	0.3763	0.3763	-0.00116266	-0.00559586	0.00327055
Thiobacillus	0	0	0.000339876	0.000339876	0.42265	0.42265	-0.000339876	-0.00180224	0.00112249
Thiohalocapsa	0	0	0.000625032	0.000625032	0.42265	0.42265	-0.000625032	-0.00331433	0.00206426
Thiomicrospira	0	0	0.00106153	0.00106153	0.42265	0.42265	-0.00106153	-0.0056289	0.00350585
Thiomonas	0	0	0.000206418	0.000206418	0.42265	0.42265	-0.000206418	-0.00109456	0.000681726
Thiothrix	0	0	0.000168493	0.000168493	0.42265	0.42265	-0.000168493	-0.000893461	0.000556474
Tityus	0.0115145	0.00239734	0.0102438	1.85809e-05	0.649041	0.649041	0.00127074	-0.0090445	0.011586
Tolypothrix	0	0	0.000696908	0.000696908	0.42265	0.42265	-0.000696908	-0.00369546	0.00230165
Torulaspora	0.000434621	0.000434621	0.000123448	0.000123448	0.562161	0.562161	0.000311173	-0.00163282	0.00225517
Toxoplasma	0.00067327	1.75707e-05	0.00204477	0.00109719	0.337777	0.337777	-0.0013715	-0.00609291	0.00334992
Trachipleistophora	0.00867036	0.00867036	0.00030628	0.000133814	0.436534	0.436534	0.00836408	-0.0289459	0.0456741
Tremella	0.000353203	0.000353203	0.00136604	0.00136604	0.547384	0.547384	-0.00101283	-0.0070837	0.00505803
Treponema	0	0	0.0131265	0.012507	0.404052	0.404052	-0.0131265	-0.0669399	0.0406869
Triatoma	0.157106	0.0485597	0.348545	0.0747289	0.16476	0.16476	-0.191439	-0.574893	0.192015
Tribolium	1.37874	0.160489	1.63919	0.151389	0.359177	0.359177	-0.260449	-1.20972	0.688824
Trichechus	0.00925737	0.00135506	0.0233704	0.00139484	0.0184627	0.0184627	-0.014113	-0.0224803	-0.00574577
Trichinella	0.00360982	0.00145821	0.00563388	0.00294915	0.601085	0.601085	-0.00202406	-0.0161797	0.0121315
Trichoderma	5.77588e-05	5.77588e-05	0	0	0.42265	0.42265	5.77588e-05	-0.000190757	0.000306275
Trichomonas	0.00793935	0.000363065	0.0175664	0.0084847	0.374557	0.374557	-0.00962702	-0.0461672	0.0269131
Trichophyton	0.00108576	0.000175697	0.0032506	0.000243146	0.0186656	0.0186656	-0.00216485	-0.00345557	-0.00087413
Trichoplax	0.0560225	0.0101379	0.0532039	7.73079e-05	0.807107	0.807107	0.00281854	-0.0408024	0.0464395
Trichoplusia	0.000438601	0.000438601	0.000340959	0.000340959	0.876668	0.876668	9.76418e-05	-0.00229265	0.00248794
Trichosporon	0.00150643	0.000480474	0.00312946	0.000904987	0.254041	0.254041	-0.00162303	-0.00603164	0.00278558
Trichuris	0.0737028	0.0462337	0.115156	0.0306771	0.532895	0.532895	-0.0414532	-0.280188	0.197282
Triticum	0.00416281	0.00416281	0.000580123	5.46613e-05	0.480167	0.480167	0.00358269	-0.01433	0.0214954
Trypanosoma	0.00418222	0.00388211	0.00475417	0.00310053	0.918867	0.918867	-0.00057195	-0.0219489	0.020805
Tuber	0.0102759	0.00383423	0.00879688	0.000648711	0.740298	0.740298	0.00147897	-0.0152528	0.0182108
Tupaia	0.0680406	0.00811743	0.0582856	0.00352799	0.385296	0.385296	0.00975499	-0.0283276	0.0478376
Turicibacter	0	0	0.000989649	0.000989649	0.42265	0.42265	-0.000989649	-0.00524777	0.00326847
Turneriella	0	0	0.00015522	0.00015522	0.42265	0.42265	-0.00015522	-0.000823076	0.000512636
Tursiops	0.0167373	0.000198034	0.00963062	0.00132714	0.0338506	0.0338506	0.00710667	0.00133323	0.0128801
Tyzzerella	0	0	0.00235304	0.00235304	0.42265	0.42265	-0.00235304	-0.0124773	0.00777126
Uca	0.00182646	0.000953811	0.00343686	0.000643639	0.296592	0.296592	-0.00161039	-0.0065613	0.00334051
Ureaplasma	0.00023352	0.00023352	0	0	0.42265	0.42265	0.00023352	-0.000771234	0.00123827
Urocerus	0.00214654	0.000891569	0.00701313	0.00280264	0.23981	0.23981	-0.00486658	-0.0175208	0.00778767
Ursus	0.00248568	0.000514036	0.00625273	0.000768538	0.0552934	0.0552934	-0.00376705	-0.00774528	0.000211177
Ustilago	0.000315766	0.000115095	0.00121148	0.000299726	0.108056	0.108056	-0.00089571	-0.00227714	0.00048572
Vaccinium	0.00527178	0.00527178	0.0068889	0.0068889	0.869312	0.869312	-0.00161711	-0.0389409	0.0357067
Variovorax	0.000601669	0.000477485	0	0	0.334751	0.334751	0.000601669	-0.00145278	0.00265612
Veillonella	0	0	0.00355072	0.000887355	0.0571527	0.0571527	-0.00355072	-0.0073687	0.000267265
Verrucomicrobium	0	0	0.000248947	0.000248947	0.42265	0.42265	-0.000248947	-0.00132008	0.000822187
Vibrio	0.0574704	0.0573888	0.156253	0.14804	0.597312	0.597312	-0.0987831	-0.781933	0.584367
Vibrionaceae_unclassified	0.00085844	0.00085844	0.00199311	0.00199311	0.653223	0.653223	-0.00113467	-0.0104719	0.0082026
Vicugna	0.00451265	0.00218781	0.00725411	0.00216146	0.466772	0.466772	-0.00274146	-0.0159741	0.0104912
Virgibacillus	0	0	0.000555504	0.000555504	0.42265	0.42265	-0.000555504	-0.00294564	0.00183464
Viridibacillus	0	0	0.000310529	0.000310529	0.42265	0.42265	-0.000310529	-0.00164663	0.00102557
Vitis	0.00717371	0.00488765	0.0109838	0.00730106	0.706835	0.706835	-0.00381008	-0.0416134	0.0339932
Vittaforma	1.31596	1.31268	0.102813	0.0129278	0.452978	0.452978	1.21314	-4.43513	6.86142
Volvox	0.0316149	0.0189503	0.0105145	0.00202823	0.383565	0.383565	0.0211005	-0.0609017	0.103103
Wallemia	0.000406952	0.00019737	0.00152548	0.000319276	0.096576	0.096576	-0.00111853	-0.00273355	0.000496496
Weeksella	0	0	0.00691762	0.00654612	0.401418	0.401418	-0.00691762	-0.0350833	0.0212481
Whispovirus	0.00199539	0.00172758	0.00644492	0.00355252	0.376991	0.376991	-0.00444953	-0.0214464	0.0125473
Winogradskyella	0	0	0.00991224	0.00978249	0.417578	0.417578	-0.00991224	-0.0520029	0.0321784
Wolbachia	0.00587327	0.0032107	0.0132411	0.0066711	0.424512	0.424512	-0.0073678	-0.0392226	0.024487
Xanthobacter	0.00215581	3.40701e-05	0.000442325	7.89721e-05	0.00251002	0.00251002	0.00171349	0.00134343	0.00208355
Xanthomonas	0.00386243	0.00182995	0.0153076	0.00255177	0.0677169	0.0677169	-0.0114452	-0.024956	0.00206559
Xenopsylla	0.00440878	0.00216873	0.00467681	0.000684981	0.916955	0.916955	-0.00026803	-0.0100537	0.00951762
Xenopus	0.327622	0.0620386	0.315697	0.0226562	0.873354	0.873354	0.0119252	-0.272248	0.296099
Xenorhabdus	0.000110597	0.000110597	0	0	0.42265	0.42265	0.000110597	-0.000365263	0.000586457
Xenoturbella	0.0168946	0.0116536	0.0028206	0.000236498	0.350678	0.350678	0.014074	-0.0360776	0.0642255
Xiphophorus	0.106008	0.0278224	0.0463505	0.0030619	0.166743	0.166743	0.0596578	-0.060775	0.180091
Xylella	0.000347356	0.000347356	0.000560085	0.000367982	0.715063	0.715063	-0.000212729	-0.00239	0.00196454
Yersinia	0	0	0.000668103	0.000668103	0.42265	0.42265	-0.000668103	-0.00354272	0.00220651
Zavarzinella	0.0016447	0.000416903	0.00436442	0.00127784	0.180356	0.180356	-0.00271972	-0.00850305	0.00306361
Zea	0.000242697	0.000242697	0.000250753	0.000250753	0.983678	0.983678	-8.05633e-06	-0.00150955	0.00149343
Zhouia	0	0	0.00724633	0.00673029	0.39425	0.39425	-0.00724633	-0.0362045	0.0217118
Zobellia	0	0	0.000132826	0.000132826	0.42265	0.42265	-0.000132826	-0.000704331	0.000438678
Zonotrichia	0.00683987	0.000230504	0.00526441	0.000559606	0.121302	0.121302	0.00157546	-0.00102859	0.00417951
Zootermopsis	3.76191	0.944849	6.13285	0.607752	0.169269	0.169269	-2.37094	-7.20469	2.4628
Zunongwangia	0	0	0	0	1	1	0	0	0	float division by zero
Zygosaccharomyces	0.0107687	0.00597015	0.0227912	0.00680094	0.315323	0.315323	-0.0120225	-0.0509599	0.0269148
Zymophilus	0	0	7.59393e-05	7.59393e-05	0.42265	0.42265	-7.59393e-05	-0.00040268	0.000250801
