# Supplementary material for: A Meta-Transcriptomics Survey Reveals Changes in the Microbiota of the Chinese Mitten Crab Eriocheir sinensis Infected with Hepatopancreatic Necrosis Disease
Source: Front Microbiol. 2017 Apr 26;8:732. doi: 10.3389/fmicb.2017.00732 (PMC5405120; doi:10.3389/fmicb.2017.00732)
Supplement: Table S11 — 173 protein-coding genes were annotated belong to the Mycoplasmataceae family. [file Table11.XLSX]

## Sheet: Sheet1
Table S11 173 protein-coding genes were annotated belong to the Mycoplasmataceae family
Sequence	Taxonomy
comp22857_c0_seq1.1.1211.minus.A1_1	d__Bacteria;k__norank;p__Tenericutes;c__Mollicutes;o__Mycoplasmatales;f__Mycoplasmataceae;g__Candidatus Hepatoplasma;s__Candidatus Hepatoplasma crinochetorum
comp23774_c0_seq1.266.1459.plus.A1_1	d__Bacteria;k__norank;p__Tenericutes;c__Mollicutes;o__Mycoplasmatales;f__Mycoplasmataceae;g__Candidatus Hepatoplasma;s__Candidatus Hepatoplasma crinochetorum
comp43187_c0_seq2.438.1442.plus.A3_1	d__Bacteria;k__norank;p__Tenericutes;c__Mollicutes;o__Mycoplasmatales;f__Mycoplasmataceae;g__Candidatus Hepatoplasma;s__Candidatus Hepatoplasma crinochetorum
comp23848_c0_seq1.85.1065.plus.A1_1	d__Bacteria;k__norank;p__Tenericutes;c__Mollicutes;o__Mycoplasmatales;f__Mycoplasmataceae;g__Candidatus Hepatoplasma;s__Candidatus Hepatoplasma crinochetorum
comp24000_c0_seq1.21.995.minus.A1_1	d__Bacteria;k__norank;p__Tenericutes;c__Mollicutes;o__Mycoplasmatales;f__Mycoplasmataceae;g__Candidatus Hepatoplasma;s__Candidatus Hepatoplasma crinochetorum
comp22558_c0_seq1.84.1043.plus.A1_1	d__Bacteria;k__norank;p__Tenericutes;c__Mollicutes;o__Mycoplasmatales;f__Mycoplasmataceae;g__Candidatus Hepatoplasma;s__Candidatus Hepatoplasma crinochetorum
comp23928_c0_seq1.805.1740.plus.A1_1	d__Bacteria;k__norank;p__Tenericutes;c__Mollicutes;o__Mycoplasmatales;f__Mycoplasmataceae;g__Candidatus Hepatoplasma;s__Candidatus Hepatoplasma crinochetorum
comp23093_c0_seq1.33.936.minus.A1_1	d__Bacteria;k__norank;p__Tenericutes;c__Mollicutes;o__Mycoplasmatales;f__Mycoplasmataceae;g__Candidatus Hepatoplasma;s__Candidatus Hepatoplasma crinochetorum
comp23093_c0_seq2.80.983.minus.A1_1	d__Bacteria;k__norank;p__Tenericutes;c__Mollicutes;o__Mycoplasmatales;f__Mycoplasmataceae;g__Candidatus Hepatoplasma;s__Candidatus Hepatoplasma crinochetorum
comp41896_c0_seq1.28.927.plus.A3_1	d__Bacteria;k__norank;p__Tenericutes;c__Mollicutes;o__Mycoplasmatales;f__Mycoplasmataceae;g__Candidatus Hepatoplasma;s__Candidatus Hepatoplasma crinochetorum
comp25194_c0_seq1.1.863.minus.A1_1	d__Bacteria;k__norank;p__Tenericutes;c__Mollicutes;o__Mycoplasmatales;f__Mycoplasmataceae;g__Candidatus Hepatoplasma;s__Candidatus Hepatoplasma crinochetorum
comp82110_c0_seq1.28.885.plus.A1_1	d__Bacteria;k__norank;p__Tenericutes;c__Mollicutes;o__Mycoplasmatales;f__Mycoplasmataceae;g__Candidatus Hepatoplasma;s__Candidatus Hepatoplasma crinochetorum
comp12457_c0_seq1.1.811.minus.A1_1	d__Bacteria;k__norank;p__Tenericutes;c__Mollicutes;o__Mycoplasmatales;f__Mycoplasmataceae;g__Candidatus Hepatoplasma;s__Candidatus Hepatoplasma crinochetorum
comp43326_c0_seq2.515.1324.minus.A3_1	d__Bacteria;k__norank;p__Tenericutes;c__Mollicutes;o__Mycoplasmatales;f__Mycoplasmataceae;g__Candidatus Hepatoplasma;s__Candidatus Hepatoplasma crinochetorum
comp25356_c0_seq1.7.807.plus.A1_1	d__Bacteria;k__norank;p__Tenericutes;c__Mollicutes;o__Mycoplasmatales;f__Mycoplasmataceae;g__Candidatus Hepatoplasma;s__Candidatus Hepatoplasma crinochetorum
comp25606_c0_seq1.1411.2211.minus.A1_1	d__Bacteria;k__norank;p__Tenericutes;c__Mollicutes;o__Mycoplasmatales;f__Mycoplasmataceae;g__Candidatus Hepatoplasma;s__Candidatus Hepatoplasma crinochetorum
comp19600_c0_seq1.534.1328.minus.A1_1	d__Bacteria;k__norank;p__Tenericutes;c__Mollicutes;o__Mycoplasmatales;f__Mycoplasmataceae;g__Candidatus Hepatoplasma;s__Candidatus Hepatoplasma crinochetorum
comp5649_c0_seq1.109.882.plus.A1_1	d__Bacteria;k__norank;p__Tenericutes;c__Mollicutes;o__Mycoplasmatales;f__Mycoplasmataceae;g__Candidatus Hepatoplasma;s__Candidatus Hepatoplasma crinochetorum
comp23296_c0_seq1.7.771.minus.A1_1	d__Bacteria;k__norank;p__Tenericutes;c__Mollicutes;o__Mycoplasmatales;f__Mycoplasmataceae;g__Candidatus Hepatoplasma;s__Candidatus Hepatoplasma crinochetorum
comp21064_c0_seq1.13.735.plus.A1_1	d__Bacteria;k__norank;p__Tenericutes;c__Mollicutes;o__Mycoplasmatales;f__Mycoplasmataceae;g__Candidatus Hepatoplasma;s__Candidatus Hepatoplasma crinochetorum
comp12988_c0_seq1.1.705.minus.A1_1	d__Bacteria;k__norank;p__Tenericutes;c__Mollicutes;o__Mycoplasmatales;f__Mycoplasmataceae;g__Candidatus Hepatoplasma;s__Candidatus Hepatoplasma crinochetorum
comp56089_c0_seq1.133.837.plus.A1_1	d__Bacteria;k__norank;p__Tenericutes;c__Mollicutes;o__Mycoplasmatales;f__Mycoplasmataceae;g__Candidatus Hepatoplasma;s__Candidatus Hepatoplasma crinochetorum
comp57071_c0_seq1.1.700.minus.A1_1	d__Bacteria;k__norank;p__Tenericutes;c__Mollicutes;o__Mycoplasmatales;f__Mycoplasmataceae;g__Candidatus Hepatoplasma;s__Candidatus Hepatoplasma crinochetorum
comp11917_c0_seq1.1.693.minus.A1_1	d__Bacteria;k__norank;p__Tenericutes;c__Mollicutes;o__Mycoplasmatales;f__Mycoplasmataceae;g__Candidatus Hepatoplasma;s__Candidatus Hepatoplasma crinochetorum
comp25269_c0_seq1.184.873.minus.A1_1	d__Bacteria;k__norank;p__Tenericutes;c__Mollicutes;o__Mycoplasmatales;f__Mycoplasmataceae;g__Candidatus Hepatoplasma;s__Candidatus Hepatoplasma crinochetorum
comp4591_c0_seq1.723.1394.plus.A1_1	d__Bacteria;k__norank;p__Tenericutes;c__Mollicutes;o__Mycoplasmatales;f__Mycoplasmataceae;g__Candidatus Hepatoplasma;s__Candidatus Hepatoplasma crinochetorum
comp37219_c0_seq1.243.871.minus.A3_1	d__Bacteria;k__norank;p__Tenericutes;c__Mollicutes;o__Mycoplasmatales;f__Mycoplasmataceae;g__Candidatus Hepatoplasma;s__Candidatus Hepatoplasma crinochetorum
comp42977_c0_seq1.1119.1742.minus.A3_1	d__Bacteria;k__norank;p__Tenericutes;c__Mollicutes;o__Mycoplasmatales;f__Mycoplasmataceae;g__Candidatus Hepatoplasma;s__Candidatus Hepatoplasma crinochetorum
comp12913_c0_seq1.732.1343.minus.A1_1	d__Bacteria;k__norank;p__Tenericutes;c__Mollicutes;o__Mycoplasmatales;f__Mycoplasmataceae;g__Candidatus Hepatoplasma;s__Candidatus Hepatoplasma crinochetorum
comp21046_c0_seq1.649.1254.minus.A1_1	d__Bacteria;k__norank;p__Tenericutes;c__Mollicutes;o__Mycoplasmatales;f__Mycoplasmataceae;g__Candidatus Hepatoplasma;s__Candidatus Hepatoplasma crinochetorum
comp72609_c0_seq1.1749.2336.plus.A1_1	d__Bacteria;k__norank;p__Tenericutes;c__Mollicutes;o__Mycoplasmatales;f__Mycoplasmataceae;g__Candidatus Hepatoplasma;s__Candidatus Hepatoplasma crinochetorum
comp22558_c0_seq1.1067.1630.plus.A1_1	d__Bacteria;k__norank;p__Tenericutes;c__Mollicutes;o__Mycoplasmatales;f__Mycoplasmataceae;g__Candidatus Hepatoplasma;s__Candidatus Hepatoplasma crinochetorum
comp23140_c0_seq1.89.652.minus.A1_1	d__Bacteria;k__norank;p__Tenericutes;c__Mollicutes;o__Mycoplasmatales;f__Mycoplasmataceae;g__Candidatus Hepatoplasma;s__Candidatus Hepatoplasma crinochetorum
comp18812_c0_seq1.1.559.minus.A1_1	d__Bacteria;k__norank;p__Tenericutes;c__Mollicutes;o__Mycoplasmatales;f__Mycoplasmataceae;g__Candidatus Hepatoplasma;s__Candidatus Hepatoplasma crinochetorum
comp6659_c0_seq1.1.543.minus.A1_1	d__Bacteria;k__norank;p__Tenericutes;c__Mollicutes;o__Mycoplasmatales;f__Mycoplasmataceae;g__Candidatus Hepatoplasma;s__Candidatus Hepatoplasma crinochetorum
comp75385_c0_seq1.868.1401.plus.A1_1	d__Bacteria;k__norank;p__Tenericutes;c__Mollicutes;o__Mycoplasmatales;f__Mycoplasmataceae;g__Candidatus Hepatoplasma;s__Candidatus Hepatoplasma crinochetorum
comp22104_c0_seq1.144.656.plus.A1_1	d__Bacteria;k__norank;p__Tenericutes;c__Mollicutes;o__Mycoplasmatales;f__Mycoplasmataceae;g__Candidatus Hepatoplasma;s__Candidatus Hepatoplasma crinochetorum
comp43326_c0_seq4.17.529.minus.A3_1	d__Bacteria;k__norank;p__Tenericutes;c__Mollicutes;o__Mycoplasmatales;f__Mycoplasmataceae;g__Candidatus Hepatoplasma;s__Candidatus Hepatoplasma crinochetorum
comp22699_c0_seq1.708.1216.minus.A1_1	d__Bacteria;k__norank;p__Tenericutes;c__Mollicutes;o__Mycoplasmatales;f__Mycoplasmataceae;g__Candidatus Hepatoplasma;s__Candidatus Hepatoplasma crinochetorum
comp40098_c0_seq1.1.500.minus.A3_1	d__Bacteria;k__norank;p__Tenericutes;c__Mollicutes;o__Mycoplasmatales;f__Mycoplasmataceae;g__Candidatus Hepatoplasma;s__Candidatus Hepatoplasma crinochetorum
comp94804_c0_seq1.15.512.plus.A3_1	d__Bacteria;k__norank;p__Tenericutes;c__Mollicutes;o__Mycoplasmatales;f__Mycoplasmataceae;g__Candidatus Hepatoplasma;s__Candidatus Hepatoplasma crinochetorum
comp23985_c0_seq1.1.487.minus.A3_1	d__Bacteria;k__norank;p__Tenericutes;c__Mollicutes;o__Mycoplasmatales;f__Mycoplasmataceae;g__Candidatus Hepatoplasma;s__Candidatus Hepatoplasma crinochetorum
comp23942_c0_seq1.448.933.plus.A1_1	d__Bacteria;k__norank;p__Tenericutes;c__Mollicutes;o__Mycoplasmatales;f__Mycoplasmataceae;g__Candidatus Hepatoplasma;s__Candidatus Hepatoplasma crinochetorum
comp72609_c0_seq1.264.743.plus.A1_1	d__Bacteria;k__norank;p__Tenericutes;c__Mollicutes;o__Mycoplasmatales;f__Mycoplasmataceae;g__Candidatus Hepatoplasma;s__Candidatus Hepatoplasma crinochetorum
comp23540_c0_seq1.845.1318.minus.A1_1	d__Bacteria;k__norank;p__Tenericutes;c__Mollicutes;o__Mycoplasmatales;f__Mycoplasmataceae;g__Candidatus Hepatoplasma;s__Candidatus Hepatoplasma crinochetorum
comp6516_c0_seq1.125.595.minus.A1_1	d__Bacteria;k__norank;p__Tenericutes;c__Mollicutes;o__Mycoplasmatales;f__Mycoplasmataceae;g__Candidatus Hepatoplasma;s__Candidatus Hepatoplasma crinochetorum
comp101774_c0_seq1.69.530.minus.A1_1	d__Bacteria;k__norank;p__Tenericutes;c__Mollicutes;o__Mycoplasmatales;f__Mycoplasmataceae;g__Candidatus Hepatoplasma;s__Candidatus Hepatoplasma crinochetorum
comp72635_c0_seq1.121.576.minus.A1_1	d__Bacteria;k__norank;p__Tenericutes;c__Mollicutes;o__Mycoplasmatales;f__Mycoplasmataceae;g__Candidatus Hepatoplasma;s__Candidatus Hepatoplasma crinochetorum
comp24794_c0_seq1.296.748.minus.A1_1	d__Bacteria;k__norank;p__Tenericutes;c__Mollicutes;o__Mycoplasmatales;f__Mycoplasmataceae;g__Candidatus Hepatoplasma;s__Candidatus Hepatoplasma crinochetorum
comp28867_c0_seq1.1.445.minus.A3_1	d__Bacteria;k__norank;p__Tenericutes;c__Mollicutes;o__Mycoplasmatales;f__Mycoplasmataceae;g__Candidatus Hepatoplasma;s__Candidatus Hepatoplasma crinochetorum
comp68164_c0_seq1.1.439.minus.A1_1	d__Bacteria;k__norank;p__Tenericutes;c__Mollicutes;o__Mycoplasmatales;f__Mycoplasmataceae;g__Candidatus Hepatoplasma;s__Candidatus Hepatoplasma crinochetorum
comp70152_c0_seq1.49.484.minus.A3_1	d__Bacteria;k__norank;p__Tenericutes;c__Mollicutes;o__Mycoplasmatales;f__Mycoplasmataceae;g__Candidatus Hepatoplasma;s__Candidatus Hepatoplasma crinochetorum
comp19639_c0_seq1.1.431.minus.A1_1	d__Bacteria;k__norank;p__Tenericutes;c__Mollicutes;o__Mycoplasmatales;f__Mycoplasmataceae;g__Candidatus Hepatoplasma;s__Candidatus Hepatoplasma crinochetorum
comp6574_c0_seq1.71.484.plus.A1_1	d__Bacteria;k__norank;p__Tenericutes;c__Mollicutes;o__Mycoplasmatales;f__Mycoplasmataceae;g__Candidatus Hepatoplasma;s__Candidatus Hepatoplasma crinochetorum
comp19396_c0_seq1.140.553.plus.A1_1	d__Bacteria;k__norank;p__Tenericutes;c__Mollicutes;o__Mycoplasmatales;f__Mycoplasmataceae;g__Candidatus Hepatoplasma;s__Candidatus Hepatoplasma crinochetorum
comp128402_c0_seq1.139.549.minus.A1_1	d__Bacteria;k__norank;p__Tenericutes;c__Mollicutes;o__Mycoplasmatales;f__Mycoplasmataceae;g__Candidatus Hepatoplasma;s__Candidatus Hepatoplasma crinochetorum
comp24649_c0_seq1.343.750.minus.A3_1	d__Bacteria;k__norank;p__Tenericutes;c__Mollicutes;o__Mycoplasmatales;f__Mycoplasmataceae;g__Candidatus Hepatoplasma;s__Candidatus Hepatoplasma crinochetorum
comp18299_c0_seq1.575.979.minus.A1_1	d__Bacteria;k__norank;p__Tenericutes;c__Mollicutes;o__Mycoplasmatales;f__Mycoplasmataceae;g__Candidatus Hepatoplasma;s__Candidatus Hepatoplasma crinochetorum
comp23126_c0_seq1.4.402.plus.A1_1	d__Bacteria;k__norank;p__Tenericutes;c__Mollicutes;o__Mycoplasmatales;f__Mycoplasmataceae;g__Candidatus Hepatoplasma;s__Candidatus Hepatoplasma crinochetorum
comp71862_c0_seq1.28.423.minus.A1_1	d__Bacteria;k__norank;p__Tenericutes;c__Mollicutes;o__Mycoplasmatales;f__Mycoplasmataceae;g__Candidatus Hepatoplasma;s__Candidatus Hepatoplasma crinochetorum
comp7580_c0_seq1.412.801.plus.A1_1	d__Bacteria;k__norank;p__Tenericutes;c__Mollicutes;o__Mycoplasmatales;f__Mycoplasmataceae;g__Candidatus Hepatoplasma;s__Candidatus Hepatoplasma crinochetorum
comp18659_c0_seq1.817.1200.plus.A1_1	d__Bacteria;k__norank;p__Tenericutes;c__Mollicutes;o__Mycoplasmatales;f__Mycoplasmataceae;g__Candidatus Hepatoplasma;s__Candidatus Hepatoplasma crinochetorum
comp24607_c0_seq1.318.701.plus.A1_1	d__Bacteria;k__norank;p__Tenericutes;c__Mollicutes;o__Mycoplasmatales;f__Mycoplasmataceae;g__Candidatus Hepatoplasma;s__Candidatus Hepatoplasma crinochetorum
comp84967_c0_seq1.1.379.minus.A1_1	d__Bacteria;k__norank;p__Tenericutes;c__Mollicutes;o__Mycoplasmatales;f__Mycoplasmataceae;g__Candidatus Hepatoplasma;s__Candidatus Hepatoplasma crinochetorum
comp6276_c0_seq1.380.755.minus.A1_1	d__Bacteria;k__norank;p__Tenericutes;c__Mollicutes;o__Mycoplasmatales;f__Mycoplasmataceae;g__Candidatus Hepatoplasma;s__Candidatus Hepatoplasma crinochetorum
comp14304_c0_seq1.251.628.plus.A1_1	d__Bacteria;k__norank;p__Tenericutes;c__Mollicutes;o__Mycoplasmatales;f__Mycoplasmataceae;g__Candidatus Hepatoplasma;s__Candidatus Hepatoplasma crinochetorum
comp19293_c0_seq1.29.403.plus.A1_1	d__Bacteria;k__norank;p__Tenericutes;c__Mollicutes;o__Mycoplasmatales;f__Mycoplasmataceae;g__Candidatus Hepatoplasma;s__Candidatus Hepatoplasma crinochetorum
comp21279_c0_seq1.584.958.plus.A1_1	d__Bacteria;k__norank;p__Tenericutes;c__Mollicutes;o__Mycoplasmatales;f__Mycoplasmataceae;g__Candidatus Hepatoplasma;s__Candidatus Hepatoplasma crinochetorum
comp104517_c0_seq1.12.385.minus.A1_1	d__Bacteria;k__norank;p__Tenericutes;c__Mollicutes;o__Mycoplasmatales;f__Mycoplasmataceae;g__Candidatus Hepatoplasma;s__Candidatus Hepatoplasma crinochetorum
comp29789_c0_seq1.1.361.minus.A3_1	d__Bacteria;k__norank;p__Tenericutes;c__Mollicutes;o__Mycoplasmatales;f__Mycoplasmataceae;g__Candidatus Hepatoplasma;s__Candidatus Hepatoplasma crinochetorum
comp9671_c0_seq1.1756.2115.plus.A1_1	d__Bacteria;k__norank;p__Tenericutes;c__Mollicutes;o__Mycoplasmatales;f__Mycoplasmataceae;g__Candidatus Hepatoplasma;s__Candidatus Hepatoplasma crinochetorum
comp23419_c0_seq2.94.453.minus.A1_1	d__Bacteria;k__norank;p__Tenericutes;c__Mollicutes;o__Mycoplasmatales;f__Mycoplasmataceae;g__Candidatus Hepatoplasma;s__Candidatus Hepatoplasma crinochetorum
comp81624_c0_seq1.67.416.minus.A3_1	d__Bacteria;k__norank;p__Tenericutes;c__Mollicutes;o__Mycoplasmatales;f__Mycoplasmataceae;g__Candidatus Hepatoplasma;s__Candidatus Hepatoplasma crinochetorum
comp21388_c0_seq1.8.355.plus.A1_1	d__Bacteria;k__norank;p__Tenericutes;c__Mollicutes;o__Mycoplasmatales;f__Mycoplasmataceae;g__Candidatus Hepatoplasma;s__Candidatus Hepatoplasma crinochetorum
comp38586_c0_seq1.64.405.plus.A3_1	d__Bacteria;k__norank;p__Tenericutes;c__Mollicutes;o__Mycoplasmatales;f__Mycoplasmataceae;g__Candidatus Hepatoplasma;s__Candidatus Hepatoplasma crinochetorum
comp42006_c0_seq1.850.1189.minus.A3_1	d__Bacteria;k__norank;p__Tenericutes;c__Mollicutes;o__Mycoplasmatales;f__Mycoplasmataceae;g__Candidatus Hepatoplasma;s__Candidatus Hepatoplasma crinochetorum
comp6466_c0_seq1.38.373.plus.A1_1	d__Bacteria;k__norank;p__Tenericutes;c__Mollicutes;o__Mycoplasmatales;f__Mycoplasmataceae;g__Candidatus Hepatoplasma;s__Candidatus Hepatoplasma crinochetorum
comp44179_c0_seq1.333.668.plus.A1_1	d__Bacteria;k__norank;p__Tenericutes;c__Mollicutes;o__Mycoplasmatales;f__Mycoplasmataceae;g__Candidatus Hepatoplasma;s__Candidatus Hepatoplasma crinochetorum
comp63537_c0_seq1.218.547.plus.A1_1	d__Bacteria;k__norank;p__Tenericutes;c__Mollicutes;o__Mycoplasmatales;f__Mycoplasmataceae;g__Candidatus Hepatoplasma;s__Candidatus Hepatoplasma crinochetorum
comp141165_c0_seq1.1.328.minus.A3_1	d__Bacteria;k__norank;p__Tenericutes;c__Mollicutes;o__Mycoplasmatales;f__Mycoplasmataceae;g__Candidatus Hepatoplasma;s__Candidatus Hepatoplasma crinochetorum
comp87826_c0_seq1.112.432.minus.A3_1	d__Bacteria;k__norank;p__Tenericutes;c__Mollicutes;o__Mycoplasmatales;f__Mycoplasmataceae;g__Candidatus Hepatoplasma;s__Candidatus Hepatoplasma crinochetorum
comp22677_c0_seq1.232.548.minus.A1_1	d__Bacteria;k__norank;p__Tenericutes;c__Mollicutes;o__Mycoplasmatales;f__Mycoplasmataceae;g__Candidatus Hepatoplasma;s__Candidatus Hepatoplasma crinochetorum
comp16380_c0_seq1.271.585.plus.A1_1	d__Bacteria;k__norank;p__Tenericutes;c__Mollicutes;o__Mycoplasmatales;f__Mycoplasmataceae;g__Candidatus Hepatoplasma;s__Candidatus Hepatoplasma crinochetorum
comp159365_c0_seq1.113.423.minus.A1_1	d__Bacteria;k__norank;p__Tenericutes;c__Mollicutes;o__Mycoplasmatales;f__Mycoplasmataceae;g__Candidatus Hepatoplasma;s__Candidatus Hepatoplasma crinochetorum
comp91125_c0_seq1.101.409.plus.A1_1	d__Bacteria;k__norank;p__Tenericutes;c__Mollicutes;o__Mycoplasmatales;f__Mycoplasmataceae;g__Candidatus Hepatoplasma;s__Candidatus Hepatoplasma crinochetorum
comp19396_c0_seq1.588.893.plus.A1_1	d__Bacteria;k__norank;p__Tenericutes;c__Mollicutes;o__Mycoplasmatales;f__Mycoplasmataceae;g__Candidatus Hepatoplasma;s__Candidatus Hepatoplasma crinochetorum
comp27321_c0_seq1.1.302.minus.A3_1	d__Bacteria;k__norank;p__Tenericutes;c__Mollicutes;o__Mycoplasmatales;f__Mycoplasmataceae;g__Candidatus Hepatoplasma;s__Candidatus Hepatoplasma crinochetorum
comp48142_c0_seq1.1518.1823.plus.A3_1	d__Bacteria;k__norank;p__Tenericutes;c__Mollicutes;o__Mycoplasmatales;f__Mycoplasmataceae;g__Candidatus Hepatoplasma;s__Candidatus Hepatoplasma crinochetorum
comp44179_c0_seq1.24.323.plus.A1_1	d__Bacteria;k__norank;p__Tenericutes;c__Mollicutes;o__Mycoplasmatales;f__Mycoplasmataceae;g__Candidatus Hepatoplasma;s__Candidatus Hepatoplasma crinochetorum
comp7285_c0_seq1.445.735.plus.A1_1	d__Bacteria;k__norank;p__Tenericutes;c__Mollicutes;o__Mycoplasmatales;f__Mycoplasmataceae;g__Candidatus Hepatoplasma;s__Candidatus Hepatoplasma crinochetorum
comp41262_c0_seq3.1339.1623.minus.A3_1	d__Bacteria;k__norank;p__Tenericutes;c__Mollicutes;o__Mycoplasmatales;f__Mycoplasmataceae;g__Candidatus Hepatoplasma;s__Candidatus Hepatoplasma crinochetorum
comp72609_c0_seq1.1260.1541.plus.A1_1	d__Bacteria;k__norank;p__Tenericutes;c__Mollicutes;o__Mycoplasmatales;f__Mycoplasmataceae;g__Candidatus Hepatoplasma;s__Candidatus Hepatoplasma crinochetorum
comp82468_c0_seq1.73.354.minus.A1_1	d__Bacteria;k__norank;p__Tenericutes;c__Mollicutes;o__Mycoplasmatales;f__Mycoplasmataceae;g__Candidatus Hepatoplasma;s__Candidatus Hepatoplasma crinochetorum
comp24607_c0_seq1.12.290.plus.A1_1	d__Bacteria;k__norank;p__Tenericutes;c__Mollicutes;o__Mycoplasmatales;f__Mycoplasmataceae;g__Candidatus Hepatoplasma;s__Candidatus Hepatoplasma crinochetorum
comp24607_c0_seq2.12.290.plus.A1_1	d__Bacteria;k__norank;p__Tenericutes;c__Mollicutes;o__Mycoplasmatales;f__Mycoplasmataceae;g__Candidatus Hepatoplasma;s__Candidatus Hepatoplasma crinochetorum
comp72609_c0_seq1.831.1109.plus.A1_1	d__Bacteria;k__norank;p__Tenericutes;c__Mollicutes;o__Mycoplasmatales;f__Mycoplasmataceae;g__Candidatus Hepatoplasma;s__Candidatus Hepatoplasma crinochetorum
comp17455_c0_seq1.124.393.minus.A3_1	d__Bacteria;k__norank;p__Tenericutes;c__Mollicutes;o__Mycoplasmatales;f__Mycoplasmataceae;g__Candidatus Hepatoplasma;s__Candidatus Hepatoplasma crinochetorum
comp7251_c0_seq1.6.272.minus.A1_1	d__Bacteria;k__norank;p__Tenericutes;c__Mollicutes;o__Mycoplasmatales;f__Mycoplasmataceae;g__Candidatus Hepatoplasma;s__Candidatus Hepatoplasma crinochetorum
comp82119_c0_seq1.1.266.minus.A1_1	d__Bacteria;k__norank;p__Tenericutes;c__Mollicutes;o__Mycoplasmatales;f__Mycoplasmataceae;g__Candidatus Hepatoplasma;s__Candidatus Hepatoplasma crinochetorum
comp236476_c0_seq1.54.320.plus.A1_1	d__Bacteria;k__norank;p__Tenericutes;c__Mollicutes;o__Mycoplasmatales;f__Mycoplasmataceae;g__Candidatus Hepatoplasma;s__Candidatus Hepatoplasma crinochetorum
comp22909_c0_seq1.985.1245.plus.A1_1	d__Bacteria;k__norank;p__Tenericutes;c__Mollicutes;o__Mycoplasmatales;f__Mycoplasmataceae;g__Candidatus Hepatoplasma;s__Candidatus Hepatoplasma crinochetorum
comp76844_c0_seq1.17.277.minus.A1_1	d__Bacteria;k__norank;p__Tenericutes;c__Mollicutes;o__Mycoplasmatales;f__Mycoplasmataceae;g__Candidatus Hepatoplasma;s__Candidatus Hepatoplasma crinochetorum
comp22988_c0_seq1.462.719.plus.A1_1	d__Bacteria;k__norank;p__Tenericutes;c__Mollicutes;o__Mycoplasmatales;f__Mycoplasmataceae;g__Candidatus Hepatoplasma;s__Candidatus Hepatoplasma crinochetorum
comp165381_c0_seq1.2.253.minus.A1_1	d__Bacteria;k__norank;p__Tenericutes;c__Mollicutes;o__Mycoplasmatales;f__Mycoplasmataceae;g__Candidatus Hepatoplasma;s__Candidatus Hepatoplasma crinochetorum
comp22395_c0_seq1.223.471.plus.A1_1	d__Bacteria;k__norank;p__Tenericutes;c__Mollicutes;o__Mycoplasmatales;f__Mycoplasmataceae;g__Candidatus Hepatoplasma;s__Candidatus Hepatoplasma crinochetorum
comp25258_c0_seq1.64.312.minus.A1_1	d__Bacteria;k__norank;p__Tenericutes;c__Mollicutes;o__Mycoplasmatales;f__Mycoplasmataceae;g__Candidatus Hepatoplasma;s__Candidatus Hepatoplasma crinochetorum
comp120879_c0_seq1.1.243.minus.A3_1	d__Bacteria;k__norank;p__Tenericutes;c__Mollicutes;o__Mycoplasmatales;f__Mycoplasmataceae;g__Candidatus Hepatoplasma;s__Candidatus Hepatoplasma crinochetorum
comp109734_c0_seq1.517.753.plus.A1_1	d__Bacteria;k__norank;p__Tenericutes;c__Mollicutes;o__Mycoplasmatales;f__Mycoplasmataceae;g__Candidatus Hepatoplasma;s__Candidatus Hepatoplasma crinochetorum
comp41262_c0_seq1.1.234.minus.A3_1	d__Bacteria;k__norank;p__Tenericutes;c__Mollicutes;o__Mycoplasmatales;f__Mycoplasmataceae;g__Candidatus Hepatoplasma;s__Candidatus Hepatoplasma crinochetorum
comp41980_c0_seq1.5.235.plus.A3_1	d__Bacteria;k__norank;p__Tenericutes;c__Mollicutes;o__Mycoplasmatales;f__Mycoplasmataceae;g__Candidatus Hepatoplasma;s__Candidatus Hepatoplasma crinochetorum
comp25356_c0_seq1.808.1029.plus.A1_1	d__Bacteria;k__norank;p__Tenericutes;c__Mollicutes;o__Mycoplasmatales;f__Mycoplasmataceae;g__Candidatus Hepatoplasma;s__Candidatus Hepatoplasma crinochetorum
comp161561_c0_seq1.142.362.minus.A1_1	d__Bacteria;k__norank;p__Tenericutes;c__Mollicutes;o__Mycoplasmatales;f__Mycoplasmataceae;g__Candidatus Hepatoplasma;s__Candidatus Hepatoplasma crinochetorum
comp42221_c0_seq1.43.264.plus.A3_1	d__Bacteria;k__norank;p__Tenericutes;c__Mollicutes;o__Mycoplasmatales;f__Mycoplasmataceae;g__Candidatus Hepatoplasma;s__Candidatus Hepatoplasma crinochetorum
comp100656_c0_seq1.86.304.plus.A1_1	d__Bacteria;k__norank;p__Tenericutes;c__Mollicutes;o__Mycoplasmatales;f__Mycoplasmataceae;g__Candidatus Hepatoplasma;s__Candidatus Hepatoplasma crinochetorum
comp24601_c0_seq1.189.404.plus.A1_1	d__Bacteria;k__norank;p__Tenericutes;c__Mollicutes;o__Mycoplasmatales;f__Mycoplasmataceae;g__Candidatus Hepatoplasma;s__Candidatus Hepatoplasma crinochetorum
comp22558_c0_seq1.1688.1900.plus.A1_1	d__Bacteria;k__norank;p__Tenericutes;c__Mollicutes;o__Mycoplasmatales;f__Mycoplasmataceae;g__Candidatus Hepatoplasma;s__Candidatus Hepatoplasma crinochetorum
comp24607_c0_seq2.492.701.plus.A1_1	d__Bacteria;k__norank;p__Tenericutes;c__Mollicutes;o__Mycoplasmatales;f__Mycoplasmataceae;g__Candidatus Hepatoplasma;s__Candidatus Hepatoplasma crinochetorum
comp161251_c0_seq1.99.304.minus.A1_1	d__Bacteria;k__norank;p__Tenericutes;c__Mollicutes;o__Mycoplasmatales;f__Mycoplasmataceae;g__Candidatus Hepatoplasma;s__Candidatus Hepatoplasma crinochetorum
comp23942_c0_seq1.1108.1311.plus.A1_1	d__Bacteria;k__norank;p__Tenericutes;c__Mollicutes;o__Mycoplasmatales;f__Mycoplasmataceae;g__Candidatus Hepatoplasma;s__Candidatus Hepatoplasma crinochetorum
comp24607_c0_seq2.894.1094.plus.A1_1	d__Bacteria;k__norank;p__Tenericutes;c__Mollicutes;o__Mycoplasmatales;f__Mycoplasmataceae;g__Candidatus Hepatoplasma;s__Candidatus Hepatoplasma crinochetorum
comp6299_c0_seq1.110.295.plus.A1_1	d__Bacteria;k__norank;p__Tenericutes;c__Mollicutes;o__Mycoplasmatales;f__Mycoplasmataceae;g__Candidatus Hepatoplasma;s__Candidatus Hepatoplasma crinochetorum
comp24687_c0_seq1.964.1149.plus.A1_1	d__Bacteria;k__norank;p__Tenericutes;c__Mollicutes;o__Mycoplasmatales;f__Mycoplasmataceae;g__Candidatus Hepatoplasma;s__Candidatus Hepatoplasma crinochetorum
comp18659_c0_seq1.61.240.plus.A1_1	d__Bacteria;k__norank;p__Tenericutes;c__Mollicutes;o__Mycoplasmatales;f__Mycoplasmataceae;g__Candidatus Hepatoplasma;s__Candidatus Hepatoplasma crinochetorum
comp22395_c0_seq1.13.192.plus.A1_1	d__Bacteria;k__norank;p__Tenericutes;c__Mollicutes;o__Mycoplasmatales;f__Mycoplasmataceae;g__Candidatus Hepatoplasma;s__Candidatus Hepatoplasma crinochetorum
comp91685_c0_seq1.1.176.minus.A3_1	d__Bacteria;k__norank;p__Tenericutes;c__Mollicutes;o__Mycoplasmatales;f__Mycoplasmataceae;g__Candidatus Hepatoplasma;s__Candidatus Hepatoplasma crinochetorum
comp18659_c0_seq1.642.815.plus.A1_1	d__Bacteria;k__norank;p__Tenericutes;c__Mollicutes;o__Mycoplasmatales;f__Mycoplasmataceae;g__Candidatus Hepatoplasma;s__Candidatus Hepatoplasma crinochetorum
comp109734_c0_seq1.238.399.plus.A1_1	d__Bacteria;k__norank;p__Tenericutes;c__Mollicutes;o__Mycoplasmatales;f__Mycoplasmataceae;g__Candidatus Hepatoplasma;s__Candidatus Hepatoplasma crinochetorum
comp103232_c0_seq1.133.285.plus.A1_1	d__Bacteria;k__norank;p__Tenericutes;c__Mollicutes;o__Mycoplasmatales;f__Mycoplasmataceae;g__Candidatus Hepatoplasma;s__Candidatus Hepatoplasma crinochetorum
comp12937_c0_seq1.224.373.plus.A1_1	d__Bacteria;k__norank;p__Tenericutes;c__Mollicutes;o__Mycoplasmatales;f__Mycoplasmataceae;g__Candidatus Hepatoplasma;s__Candidatus Hepatoplasma crinochetorum
comp18876_c0_seq1.536.685.plus.A1_1	d__Bacteria;k__norank;p__Tenericutes;c__Mollicutes;o__Mycoplasmatales;f__Mycoplasmataceae;g__Candidatus Hepatoplasma;s__Candidatus Hepatoplasma crinochetorum
comp22102_c0_seq1.238.387.plus.A3_1	d__Bacteria;k__norank;p__Tenericutes;c__Mollicutes;o__Mycoplasmatales;f__Mycoplasmataceae;g__Candidatus Hepatoplasma;s__Candidatus Hepatoplasma crinochetorum
comp90852_c0_seq1.106.252.plus.A1_1	d__Bacteria;k__norank;p__Tenericutes;c__Mollicutes;o__Mycoplasmatales;f__Mycoplasmataceae;g__Candidatus Hepatoplasma;s__Candidatus Hepatoplasma crinochetorum
comp175561_c0_seq1.73.210.plus.A3_1	d__Bacteria;k__norank;p__Tenericutes;c__Mollicutes;o__Mycoplasmatales;f__Mycoplasmataceae;g__Candidatus Hepatoplasma;s__Candidatus Hepatoplasma crinochetorum
comp77408_c0_seq1.268.396.plus.A1_1	d__Bacteria;k__norank;p__Tenericutes;c__Mollicutes;o__Mycoplasmatales;f__Mycoplasmataceae;g__Candidatus Hepatoplasma;s__Candidatus Hepatoplasma crinochetorum
comp90894_c0_seq1.212.349.plus.A1_1	d__Bacteria;k__norank;p__Tenericutes;c__Mollicutes;o__Mycoplasmatales;f__Mycoplasmataceae;g__Mycoplasma;s__Mycoplasma agalactiae
comp18141_c0_seq1.663.1073.plus.A1_1	d__Bacteria;k__norank;p__Tenericutes;c__Mollicutes;o__Mycoplasmatales;f__Mycoplasmataceae;g__Mycoplasma;s__Mycoplasma alkalescens
comp12455_c0_seq1.175.381.plus.A1_1	d__Bacteria;k__norank;p__Tenericutes;c__Mollicutes;o__Mycoplasmatales;f__Mycoplasmataceae;g__Mycoplasma;s__Mycoplasma canis
comp36870_c0_seq1.139.345.plus.A3_1	d__Bacteria;k__norank;p__Tenericutes;c__Mollicutes;o__Mycoplasmatales;f__Mycoplasmataceae;g__Mycoplasma;s__Mycoplasma canis
comp21062_c0_seq1.594.899.minus.A1_1	d__Bacteria;k__norank;p__Tenericutes;c__Mollicutes;o__Mycoplasmatales;f__Mycoplasmataceae;g__Mycoplasma;s__Mycoplasma cloacale
comp141938_c0_seq1.1.495.minus.A1_1	d__Bacteria;k__norank;p__Tenericutes;c__Mollicutes;o__Mycoplasmatales;f__Mycoplasmataceae;g__Mycoplasma;s__Mycoplasma columbinum
comp11026_c0_seq1.52.452.minus.A1_1	d__Bacteria;k__norank;p__Tenericutes;c__Mollicutes;o__Mycoplasmatales;f__Mycoplasmataceae;g__Mycoplasma;s__Mycoplasma cricetuli
comp116782_c0_seq1.274.486.plus.A1_1	d__Bacteria;k__norank;p__Tenericutes;c__Mollicutes;o__Mycoplasmatales;f__Mycoplasmataceae;g__Mycoplasma;s__Mycoplasma fermentans
comp81929_c0_seq1.19.216.plus.A1_1	d__Bacteria;k__norank;p__Tenericutes;c__Mollicutes;o__Mycoplasmatales;f__Mycoplasmataceae;g__Mycoplasma;s__Mycoplasma haemocanis
comp19890_c0_seq1.244.465.minus.A1_1	d__Bacteria;k__norank;p__Tenericutes;c__Mollicutes;o__Mycoplasmatales;f__Mycoplasmataceae;g__Mycoplasma;s__Mycoplasma hominis
comp116782_c0_seq1.488.754.plus.A1_1	d__Bacteria;k__norank;p__Tenericutes;c__Mollicutes;o__Mycoplasmatales;f__Mycoplasmataceae;g__Mycoplasma;s__Mycoplasma hyorhinis
comp24601_c0_seq1.15.188.plus.A1_1	d__Bacteria;k__norank;p__Tenericutes;c__Mollicutes;o__Mycoplasmatales;f__Mycoplasmataceae;g__Mycoplasma;s__Mycoplasma hyorhinis
comp42112_c0_seq2.266.631.plus.A3_1	d__Bacteria;k__norank;p__Tenericutes;c__Mollicutes;o__Mycoplasmatales;f__Mycoplasmataceae;g__Mycoplasma;s__Mycoplasma hyosynoviae
comp42330_c0_seq1.526.936.plus.A3_1	d__Bacteria;k__norank;p__Tenericutes;c__Mollicutes;o__Mycoplasmatales;f__Mycoplasmataceae;g__Mycoplasma;s__Mycoplasma iowae
comp6473_c0_seq1.37.378.minus.A1_1	d__Bacteria;k__norank;p__Tenericutes;c__Mollicutes;o__Mycoplasmatales;f__Mycoplasmataceae;g__Mycoplasma;s__Mycoplasma iowae
comp9671_c0_seq1.127.369.plus.A1_1	d__Bacteria;k__norank;p__Tenericutes;c__Mollicutes;o__Mycoplasmatales;f__Mycoplasmataceae;g__Mycoplasma;s__Mycoplasma iowae
comp17569_c0_seq1.1.396.minus.A1_1	d__Bacteria;k__norank;p__Tenericutes;c__Mollicutes;o__Mycoplasmatales;f__Mycoplasmataceae;g__Mycoplasma;s__Mycoplasma leachii
comp20691_c0_seq1.303.677.minus.A1_1	d__Bacteria;k__norank;p__Tenericutes;c__Mollicutes;o__Mycoplasmatales;f__Mycoplasmataceae;g__Mycoplasma;s__Mycoplasma leonicaptivi
comp22003_c0_seq1.1.1052.minus.A1_1	d__Bacteria;k__norank;p__Tenericutes;c__Mollicutes;o__Mycoplasmatales;f__Mycoplasmataceae;g__Mycoplasma;s__Mycoplasma moatsii
comp7285_c0_seq1.13.222.plus.A1_1	d__Bacteria;k__norank;p__Tenericutes;c__Mollicutes;o__Mycoplasmatales;f__Mycoplasmataceae;g__Mycoplasma;s__Mycoplasma mycoides
comp14514_c0_seq1.101.289.plus.A1_1	d__Bacteria;k__norank;p__Tenericutes;c__Mollicutes;o__Mycoplasmatales;f__Mycoplasmataceae;g__Mycoplasma;s__Mycoplasma mycoides
comp25356_c0_seq1.1350.1604.plus.A1_1	d__Bacteria;k__norank;p__Tenericutes;c__Mollicutes;o__Mycoplasmatales;f__Mycoplasmataceae;g__Mycoplasma;s__Mycoplasma penetrans
comp42221_c0_seq1.582.836.plus.A3_1	d__Bacteria;k__norank;p__Tenericutes;c__Mollicutes;o__Mycoplasmatales;f__Mycoplasmataceae;g__Mycoplasma;s__Mycoplasma penetrans
comp24399_c0_seq1.283.513.plus.A1_1	d__Bacteria;k__norank;p__Tenericutes;c__Mollicutes;o__Mycoplasmatales;f__Mycoplasmataceae;g__Mycoplasma;s__Mycoplasma penetrans
comp136771_c0_seq1.1.226.minus.A3_1	d__Bacteria;k__norank;p__Tenericutes;c__Mollicutes;o__Mycoplasmatales;f__Mycoplasmataceae;g__Mycoplasma;s__Mycoplasma penetrans
comp17547_c0_seq1.64.312.minus.A1_1	d__Bacteria;k__norank;p__Tenericutes;c__Mollicutes;o__Mycoplasmatales;f__Mycoplasmataceae;g__Mycoplasma;s__Mycoplasma pirum
comp9671_c0_seq1.1330.1554.plus.A1_1	d__Bacteria;k__norank;p__Tenericutes;c__Mollicutes;o__Mycoplasmatales;f__Mycoplasmataceae;g__Mycoplasma;s__Mycoplasma pirum
comp156582_c0_seq1.82.273.minus.A3_1	d__Bacteria;k__norank;p__Tenericutes;c__Mollicutes;o__Mycoplasmatales;f__Mycoplasmataceae;g__Mycoplasma;s__Mycoplasma pirum
comp31842_c0_seq1.126.370.minus.A3_1	d__Bacteria;k__norank;p__Tenericutes;c__Mollicutes;o__Mycoplasmatales;f__Mycoplasmataceae;g__Mycoplasma;s__Mycoplasma primatum
comp31842_c0_seq2.128.307.minus.A3_1	d__Bacteria;k__norank;p__Tenericutes;c__Mollicutes;o__Mycoplasmatales;f__Mycoplasmataceae;g__Mycoplasma;s__Mycoplasma primatum
comp11549_c0_seq1.81.290.minus.A1_1	d__Bacteria;k__norank;p__Tenericutes;c__Mollicutes;o__Mycoplasmatales;f__Mycoplasmataceae;g__Mycoplasma;s__Mycoplasma pulmonis
comp26383_c0_seq1.1.315.minus.A3_1	d__Bacteria;k__norank;p__Tenericutes;c__Mollicutes;o__Mycoplasmatales;f__Mycoplasmataceae;g__Mycoplasma;s__Mycoplasma putrefaciens
comp76592_c0_seq1.1.198.minus.A1_1	d__Bacteria;k__norank;p__Tenericutes;c__Mollicutes;o__Mycoplasmatales;f__Mycoplasmataceae;g__Mycoplasma;s__Mycoplasma putrefaciens
comp206567_c0_seq1.1.306.minus.A3_1	d__Bacteria;k__norank;p__Tenericutes;c__Mollicutes;o__Mycoplasmatales;f__Mycoplasmataceae;g__Mycoplasma;s__Mycoplasma sp. CAG:611
comp75385_c0_seq1.283.687.plus.A1_1	d__Bacteria;k__norank;p__Tenericutes;c__Mollicutes;o__Mycoplasmatales;f__Mycoplasmataceae;g__Mycoplasma;s__Mycoplasma sp. CAG:877
comp42377_c0_seq1.740.931.plus.A3_1	d__Bacteria;k__norank;p__Tenericutes;c__Mollicutes;o__Mycoplasmatales;f__Mycoplasmataceae;g__Mycoplasma;s__Mycoplasma sp. CAG:956
comp42221_c0_seq2.158.469.plus.A3_1	d__Bacteria;k__norank;p__Tenericutes;c__Mollicutes;o__Mycoplasmatales;f__Mycoplasmataceae;g__Mycoplasma;s__Mycoplasma yeatsii
comp24991_c0_seq1.528.686.plus.A1_1	d__Bacteria;k__norank;p__Tenericutes;c__Mollicutes;o__Mycoplasmatales;f__Mycoplasmataceae;g__Mycoplasma;s__Mycoplasma yeatsii
comp21975_c0_seq1.200.418.plus.A1_1	d__Bacteria;k__norank;p__Tenericutes;c__Mollicutes;o__Mycoplasmatales;f__Mycoplasmataceae;g__Ureaplasma;s__Ureaplasma canigenitalium
