# Supplementary material for: A Meta-Transcriptomics Survey Reveals Changes in the Microbiota of the Chinese Mitten Crab Eriocheir sinensis Infected with Hepatopancreatic Necrosis Disease
Source: Front Microbiol. 2017 Apr 26;8:732. doi: 10.3389/fmicb.2017.00732 (PMC5405120; doi:10.3389/fmicb.2017.00732)
Supplement: Table S12 — Expression level of five carboxylesterase genes in crabs with and without HPND. [file Table12.XLSX]

## Sheet: Sheet1
Table S12 expression level of five carboxylesterase genes in crabs with and without HPND
	HPND01# fpkm	HPND02# fpkm	Healthy01# fpkm	Healthy02# fpkm	HPND crab mean fpkm	Healthy crab mean fpkm	LogFC(B/A)	P-value	FDR	Significant	Regulate	annotation
comp23747_c0_seq1.122.1756.minus.A1_1	696.672	109.208	0.414	0.14	479.84	0.28	-10.31	6.18e-09	2.37e-05	yes	down	JHE-like carboxylesterase 1 [Pandalopsis japonica]
comp25391_c0_seq32.744.2662.minus.A1_1	93.093	7.381	0	0	61.46	0	-9.27	1.11e-06	0.000973	yes	down	JHE-like carboxylesterase 1 [Pandalopsis japonica]
comp24270_c0_seq1.609.2693.minus.A1_1	493.526	105.02	10.785	1.07	350.13	5.92	-5.86	0.000123	0.0231	yes	down	juvenile hormone esterase-like protein [Portunus trituberculatus]
comp41011_c0_seq5.73.1848.plus.A3_1	57.602	30.012	0.183	0	47.42	0.09	-7.96	2.61e-07	0.000401	yes	down	PREDICTED: cholinesterase 1-like [Hyalella azteca]
comp43227_c0_seq2.93.1342.minus.A3_1	57.833	43.915	1.156	1.293	52.7	1.22	-5.32	3.39e-05	0.0105	yes	down	JHE-like carboxylesterase 1 [Pandalopsis japonica]
